# Supplementary material for: The ECF sigma factor, PSPTO_1043, in Pseudomonas syringae pv. tomato DC3000 is induced by oxidative stress and regulates genes involved in oxidative stress response
Source: PLoS One. 2017 Jul 12;12(7):e0180340. doi: 10.1371/journal.pone.0180340 (PMC5507510; doi:10.1371/journal.pone.0180340)
Supplement: S2 Table — Reciprocal Best BLAST Hits (RBBH’s) were computed between DC3000 and 1028 genomes from the order Pseudomonadales and then used to identify orthologs of the genes in the PSPTO_1043 regulon. Once families of orthologous genes were identified, the regions upstream of each gene were extracted and scanned for the PSPTO_1043 motif. This table includes the results for each of the analyzed genomes, grouped according to their taxonomy. For each genome, the orthologs found are reported together with FIMO score of any PSPTO_1043 motif found. (XLSX) [file pone.0180340.s003.xlsx]

## Sheet: Sheet1
Index												Name	Genome	1042_orthos.txt	0744_0_fimo_1e-1.txt	1043_0_fimo_1e-1.txt	1121_0_fimo_1e-1.txt	1372_0_fimo_1e-1.txt	2591_0_fimo_1e-1.txt	2593_+3_fimo_1e-1.txt	2593_0_fimo_1e-1.txt	2615_0_fimo_1e-1.txt	2853_-174_fimo_1e-1.txt	2853_0_fimo_1e-1.txt	3893_0_fimo_1e-1.txt	3907_-36_fimo_1e-1.txt	3907_0_fimo_1e-1.txt	4231_0_fimo_1e-1.txt	4335_0_fimo_1e-1.txt	4530_0_fimo_1e-1.txt	4675_+9_fimo_1e-1.txt	4675_0_fimo_1e-1.txt	4702_0_fimo_1e-1.txt	4723_-12_fimo_1e-1.txt	4723_0_fimo_1e-1.txt	4843_-6_fimo_1e-1.txt	4843_0_fimo_1e-1.txt
1				┏	┳	━	━	━	━	━	━	Acinetobacter baylyi DSM 14961 = CIP 107474	Acinetobacter_baylyi_DSM_14961___CIP_107474_APPT00000000		0.54321		0														0	0				0	0
2				┃	┗	━	━	━	━	━	━	Acinetobacter baylyi TG19579	Acinetobacter_baylyi_TG19579_AMIC00000000		0.481481		0														0	0				0	0
3				┣	┳	━	━	━	━	━	━	Acinetobacter beijerinckii ANC 3835	Acinetobacter_beijerinckii_ANC_3835_APQK00000000		0		0								0											0	0
4				┃	┗	━	━	━	━	━	━	Acinetobacter beijerinckii CIP 110307	Acinetobacter_beijerinckii_CIP_110307_APQL00000000		0		0								0											0	0
5				┃	┏	━	━	━	━	━	━	Acinetobacter bereziniae CIP 70.12	Acinetobacter_bereziniae_CIP_70_12_APQG00000000		0		0								1.025						0	0				0	0
6				┣	╋	━	━	━	━	━	━	Acinetobacter bereziniae LMG 1003	Acinetobacter_bereziniae_LMG_1003_AIEI00000000		5.4875		0								1						0	0				0	0
7				┃	┗	━	━	━	━	━	━	Acinetobacter bereziniae NIPH 3	Acinetobacter_bereziniae_NIPH_3_APPK00000000		0		0								0						0	0				0	0
8				┣	━	━	━	━	━	━	━	Acinetobacter bohemicus ANC 3994	Acinetobacter_ANC_3994_APOH00000000		0		0		0											0						0	0
9				┣	━	━	━	━	━	━	━	Acinetobacter bouvetii DSM 14964 = CIP 107468	Acinetobacter_bouvetii_DSM_14964___CIP_107468_APQD00000000		0.134146		0			0	0									0	3.37805	3.37805				0	0
10				┃									Acinetobacter_bouvetii_DSM_14964___CIP_107468_AREL00000000		0.146341		0			0	0									0	3.40244	3.40244				0	0
11				┣	┳	━	━	━	━	━	━	Acinetobacter brisouii ANC 4119	Acinetobacter_brisouii_ANC_4119_APPR00000000		4.93827		0								2.66667			0		1.92593	0	0				2.76543	2.76543
12				┃	┗	━	━	━	━	━	━	Acinetobacter brisouii CIP 110357	Acinetobacter_brisouii_CIP_110357_AYEU00000000		4.95062		0								2.65432			0		1.92593	0	0				2.74074	2.74074
13				┃		┏	━	━	━	━	━	Acinetobacter baumannii 107m	Acinetobacter_baumannii_107m_CBSG000000000		0.625		2.3375								0					0	0	0				0	0
14				┃		┣	━	━	━	━	━	Acinetobacter baumannii 1605	Acinetobacter_baumannii_1605_AUWL00000000		0.5875		2.2625													0	0	0				0	0
15				┃		┣	━	━	━	━	━	Acinetobacter baumannii 1656-2	Acinetobacter_baumannii_1656_2		0.5625		2.25													0	0	0				0	0
16				┃		┣	━	━	━	━	━	Acinetobacter baumannii 3909	Acinetobacter_baumannii_3909_AEOZ00000000		0.625		2.3375													0						0	0
17				┃		┣	━	━	━	━	━	Acinetobacter baumannii 3990	Acinetobacter_baumannii_3990_AEOY00000000		0.625		2.3375													0						0	0
18				┃		┣	━	━	━	━	━	Acinetobacter baumannii 4190	Acinetobacter_baumannii_4190_AEPA00000000		0.5875		2.2625								0					0			0			0	0
19				┃		┣	━	━	━	━	━	Acinetobacter baumannii 48055	Acinetobacter_baumannii_48055_AOSP00000000		0.6		2.2875													0	0	0				0	0
20				┃		┣	━	━	━	━	━	Acinetobacter baumannii 53264	Acinetobacter_baumannii_53264_ALPW00000000		0.625		2.3375													0	0	0				0	0
21				┃		┣	━	━	━	━	━	Acinetobacter baumannii 6013113	Acinetobacter_6013113_ACYR00000000				2.3375													0	0	0				0	0
22				┃		┣	━	━	━	━	━	Acinetobacter baumannii 6013150	Acinetobacter_6013150_ACYQ00000000		0.625		2.3375													0	0	0				0	0
23				┃		┣	━	━	━	━	━	Acinetobacter baumannii 6014059	Acinetobacter_6014059_ACYS00000000		0.6		2.2875													0	0	0				0	0
24				┃		┣	━	━	━	━	━	Acinetobacter baumannii A118	Acinetobacter_baumannii_A118_AEOW00000000		0.575																					0	0
25				┃		┣	━	━	━	━	━	Acinetobacter baumannii AA-014	Acinetobacter_baumannii_AA_014_AMGA00000000		0.5875		2.2625													0	0	0				0	0
26				┃		┣	━	━	━	━	━	Acinetobacter baumannii AB-HKU3-08	Acinetobacter_baumannii_AB10I9_ATHY00000000		0.5875		2.2625													0	0	0				0	0
27				┃		┣	━	━	━	━	━	Acinetobacter baumannii AB-HKU3-10	Acinetobacter_baumannii_AB18G7_ATHZ00000000		0.5875		2.2625													0	0	0				0	0
28				┃		┣	━	━	━	━	━	Acinetobacter baumannii AB0057	Acinetobacter_baumannii_AB0057		0.6		0													0	0	0				0	0
29				┃		┣	━	━	━	━	━	Acinetobacter baumannii AB056	Acinetobacter_baumannii_AB056_ADGZ00000000		0.6		2.275													0	0	0				0	0
30				┃		┣	━	━	━	━	━	Acinetobacter baumannii AB058	Acinetobacter_baumannii_AB058_ADHA00000000																	0						0	0
31				┃		┣	━	━	━	━	━	Acinetobacter baumannii AB059	Acinetobacter_baumannii_AB059_ADHB00000000		0.575		2.2375													0	0	0				0	0
32				┃		┣	━	━	━	━	━	Acinetobacter baumannii AB1H8	Acinetobacter_baumannii_AB1H8_ANNC00000000		0.6		2.275													0	1.25	1.25				0	0
33				┃		┣	━	━	━	━	━	Acinetobacter baumannii AB210	Acinetobacter_baumannii_AB210_AEOX00000000		0.625		2.3375													0						0	0
34				┃		┣	━	━	━	━	━	Acinetobacter baumannii AB307-0294	Acinetobacter_baumannii_AB307_0294		0.5875		2.2625													0	0	0				0	0
35				┃		┣	━	━	━	━	━	Acinetobacter baumannii AB405E4	Acinetobacter_baumannii_AB405E4_ANND00000000		0.6		2.275													0						0	0
36				┃		┣	━	━	━	━	━	Acinetobacter baumannii AB4857	Acinetobacter_baumannii_4857_AHAG00000000		0		2.2625													0	0	0				0	0
37				┃		┣	━	━	━	━	━	Acinetobacter baumannii AB4A3	Acinetobacter_baumannii_AB4A3_AOLU00000000		0.625		1.875						0	0						0						0	0
38				┃		┣	━	━	━	━	━	Acinetobacter baumannii AB5075	Acinetobacter_baumannii_5075_AHAH00000000		0.6		2.275													0	0	0				0	0
39				┃		┣	━	━	━	━	━	Acinetobacter baumannii AB5256	Acinetobacter_baumannii_5256_AHAI00000000		0.6		2.275								0					0	0	0				0	0
40				┃		┣	━	━	━	━	━	Acinetobacter baumannii AB5711	Acinetobacter_baumannii_5711_AHAJ00000000		0.5875		2.275													0						0	0
41				┃		┣	━	━	━	━	━	Acinetobacter baumannii AB900	Acinetobacter_baumannii_AB900_ABXK00000000		0.625		2.3375								0					0	0	0				0	0
42				┃		┣	━	━	━	━	━	Acinetobacter baumannii ABIsac_ColiR	Acinetobacter_baumannii_ABIsac_ColiR_CAKB00000000		0.6		2.2875													0	0	0				0	0
43				┃		┣	━	━	━	━	━	Acinetobacter baumannii ABIsac_ColiS	Acinetobacter_baumannii_ABIsac_ColiS_CAKA00000000		0.625		2.2875													0						0	0
44				┃		┣	━	━	━	━	━	Acinetobacter baumannii ABNIH1	Acinetobacter_baumannii_ABNIH1_AFSZ00000000		0.6		2.2625													0	0	0				0	0
45				┃		┣	━	━	━	━	━	Acinetobacter baumannii ABNIH10	Acinetobacter_baumannii_ABNIH10_APAZ00000000		0.625															0						0	0
46				┃		┣	━	━	━	━	━	Acinetobacter baumannii ABNIH11	Acinetobacter_baumannii_ABNIH11_APBA00000000		0.5875		2.275													0	0	0				0	0
47				┃		┣	━	━	━	━	━	Acinetobacter baumannii ABNIH13	Acinetobacter_baumannii_ABNIH13_APBB00000000		0.617284		2.2716													0	0	0				0	0
48				┃		┣	━	━	━	━	━	Acinetobacter baumannii ABNIH14	Acinetobacter_baumannii_ABNIH14_APBC00000000		0.617284		2.2716													0						0	0
49				┃		┣	━	━	━	━	━	Acinetobacter baumannii ABNIH15	Acinetobacter_baumannii_ABNIH15_APBD00000000		0.617284		2.2716													0						0	0
50				┃		┣	━	━	━	━	━	Acinetobacter baumannii ABNIH16	Acinetobacter_baumannii_ABNIH16_APBE00000000		0.575		2.2375													0						0	0
51				┃		┣	━	━	━	━	━	Acinetobacter baumannii ABNIH17	Acinetobacter_baumannii_ABNIH17_APBF00000000		0.617284		2.2716													0						0	0
52				┃		┣	━	━	━	━	━	Acinetobacter baumannii ABNIH18	Acinetobacter_baumannii_ABNIH18_APBG00000000		0.6		2.2625													0						0	0
53				┃		┣	━	━	━	━	━	Acinetobacter baumannii ABNIH19	Acinetobacter_baumannii_ABNIH19_APBH00000000		0.575		2.2375													0	0	0				0	0
54				┃		┣	━	━	━	━	━	Acinetobacter baumannii ABNIH2	Acinetobacter_baumannii_ABNIH2_AFTA00000000		0.5875		2.275													0						0	0
55				┃		┣	━	━	━	━	━	Acinetobacter baumannii ABNIH20	Acinetobacter_baumannii_ABNIH20_APBI00000000		0.6625		2.2625													0						0	0
56				┃		┣	━	━	━	━	━	Acinetobacter baumannii ABNIH22	Acinetobacter_baumannii_ABNIH22_APBJ00000000		0.6125		2.2625													0						0	0
57				┃		┣	━	━	━	━	━	Acinetobacter baumannii ABNIH23	Acinetobacter_baumannii_ABNIH23_APBK00000000		0.6		2.2625													0						0	0
58				┃		┣	━	━	━	━	━	Acinetobacter baumannii ABNIH24	Acinetobacter_baumannii_ABNIH24_APBL00000000		0.617284		2.23457													0	0	0				0	0
59				┃		┣	━	━	━	━	━	Acinetobacter baumannii ABNIH25	Acinetobacter_baumannii_ABNIH25_APBM00000000		0.6		2.2625													0	0	0				0	0
60				┃		┣	━	━	━	━	━	Acinetobacter baumannii ABNIH26	Acinetobacter_baumannii_ABNIH26_AOGD00000000		0.5875		2.275													0	0	0				0	0
61				┃		┣	━	━	━	━	━	Acinetobacter baumannii ABNIH3	Acinetobacter_baumannii_ABNIH3_AFTB00000000		0.5625		2.25													0						0	0
62				┃		┣	━	━	━	━	━	Acinetobacter baumannii ABNIH4	Acinetobacter_baumannii_ABNIH4_AFTC00000000		0.575		2.2375													0						0	0
63				┃		┣	━	━	━	━	━	Acinetobacter baumannii ABNIH5	Acinetobacter_baumannii_ABNIH5_APAW00000000		0.6125		2.2625													0						0	0
64				┃		┣	━	━	━	━	━	Acinetobacter baumannii ABNIH6	Acinetobacter_baumannii_ABNIH6_APAX00000000		0.6		2.275													0	0	0				0	0
65				┃		┣	━	━	━	━	━	Acinetobacter baumannii ABNIH7	Acinetobacter_baumannii_ABNIH7_APAY00000000		0.6125		2.2625													6.1875	0	0				0	0
66				┃		┣	━	━	━	━	━	Acinetobacter baumannii AB_1536-8	Acinetobacter_baumannii_AB_1536_8_AMHA00000000		0.625		2.325													0	0	0				0	0
67				┃		┣	━	━	━	━	━	Acinetobacter baumannii AB_1582-8	Acinetobacter_baumannii_AB_1582_8_AMHB00000000		0.625		2.3													0	0	0				0	0
68				┃		┣	━	━	━	━	━	Acinetobacter baumannii AB_1583-8	Acinetobacter_baumannii_AB_1583_8_AMHC00000000		0.625		2.275													0	0	0				0	0
69				┃		┣	━	━	━	━	━	Acinetobacter baumannii AB_1594-8	Acinetobacter_baumannii_AB_1594_8_AMHD00000000		0.6		2.275													0	0	0				0	0
70				┃		┣	━	━	━	━	━	Acinetobacter baumannii AB_1595-8	Acinetobacter_baumannii_AB_1595_8_AMHE00000000		0.6125		2.3													0	0	0				0	0
71				┃		┣	━	━	━	━	━	Acinetobacter baumannii AB_1649-8	Acinetobacter_baumannii_AB_1649_8_AMHF00000000		0.625		2.3								0					0	0	0				0	0
72				┃		┣	━	━	━	━	━	Acinetobacter baumannii AB_1650-8	Acinetobacter_baumannii_AB_1650_8_AMHG00000000		0.625		2.3								0					0	0	0				0	0
73				┃		┣	━	━	━	━	━	Acinetobacter baumannii AB_1766_8	Acinetobacter_baumannii_AB_1766_8_AMJO00000000		0.625		2.2875													0	0	0				0	0
74				┃		┣	━	━	━	━	━	Acinetobacter baumannii AB_2007-09-110-01-7	Acinetobacter_baumannii_AB_2007_09_110_01_7_AMHH00000000		0.625		2.3375													0	0	0				0	0
75				┃		┣	━	━	━	━	━	Acinetobacter baumannii AB_2007-16-25-01-7	Acinetobacter_baumannii_AB_2007_16_25_01_7_AMHI00000000		0.625		2.3375													0	0	0				0	0
76				┃		┣	━	━	━	━	━	Acinetobacter baumannii AB_2007-16-27-01	Acinetobacter_baumannii_AB_2007_16_27_01_AMHJ00000000		0.625		2.3375													0	0	0				0	0
77				┃		┣	━	━	━	━	━	Acinetobacter baumannii AB_2008-15-34-7	Acinetobacter_baumannii_AB_2008_15_34_7_AMHK00000000		0.625		2.3375													0	0	0				0	0
78				┃		┣	━	━	━	━	━	Acinetobacter baumannii AB_2008-15-45	Acinetobacter_baumannii_AB_2008_15_45_AMHL00000000		0.6		2.2875													0	0	0				0	0
79				┃		┣	━	━	━	━	━	Acinetobacter baumannii AB_2008-15-52	Acinetobacter_baumannii_AB_2008_15_52_AMHM00000000		0.625		2.3375													0	0	0				0	0
80				┃		┣	━	━	━	━	━	Acinetobacter baumannii AB_2008-15-69	Acinetobacter_baumannii_AB_2008_15_69_AMHN00000000		0.5625		2.25								0					0	0	0				0	0
81				┃		┣	━	━	━	━	━	Acinetobacter baumannii AB_2008-15-70	Acinetobacter_baumannii_AB_2008_15_70_AMHO00000000		0.6		2.2875													0	0	0				0	0
82				┃		┣	━	━	━	━	━	Acinetobacter baumannii AB_2008-15-71	Acinetobacter_baumannii_AB_2008_15_71_AMHP00000000		0.625		2.3375													0	0	0				0	0
83				┃		┣	━	━	━	━	━	Acinetobacter baumannii AB_2008-23-01-01-7	Acinetobacter_baumannii_AB_2008_23_01_01_7_AMHQ00000000		0.65		2.275													0	0	0				0	0
84				┃		┣	━	━	━	━	━	Acinetobacter baumannii AB_2008-23-07-01-7	Acinetobacter_baumannii_AB_2008_23_07_01_7_AMHR00000000		0.6		2.2875													0	0	0				0	0
85				┃		┣	━	━	━	━	━	Acinetobacter baumannii AB_2009-04-01-7	Acinetobacter_baumannii_AB_2009_04_01_7_AMHS00000000		0.625		2.3375													0	0	0				0	0
86				┃		┣	━	━	━	━	━	Acinetobacter baumannii AB_2009-04-02-7	Acinetobacter_baumannii_AB_2009_04_02_7_AMHT00000000		0.625		2.3													0	0	0				0	0
87				┃		┣	━	━	━	━	━	Acinetobacter baumannii AB_515-8	Acinetobacter_baumannii_AB_515_8_AMHU00000000		0.625		2.3													0	0	0				0	0
88				┃		┣	━	━	━	━	━	Acinetobacter baumannii AB_908-12	Acinetobacter_baumannii_AB_908_12_AMHV00000000		0.625		2.3													0	0	0				0	0
89				┃		┣	━	━	━	━	━	Acinetobacter baumannii AB_908-13	Acinetobacter_baumannii_AB_908_13_AMHW00000000		0.625		2.3375													0						0	0
90				┃		┣	━	━	━	━	━	Acinetobacter baumannii AB_908-14-7	Acinetobacter_baumannii_AB_908_14_7_AMHX00000000		0.5875		2.2625													0	0	0				0	0
91				┃		┣	━	━	━	━	━	Acinetobacter baumannii AB_909-01-7	Acinetobacter_baumannii_AB_909_01_7_AMHY00000000		0.625		2.3375													0	0	0				0	0
92				┃		┣	━	━	━	━	━	Acinetobacter baumannii AB_909-02-7	Acinetobacter_baumannii_AB_909_02_7_AMHZ00000000		0.6125		2.3375													0	0	0				0	0
93				┃		┣	━	━	━	━	━	Acinetobacter baumannii AB_909-05	Acinetobacter_baumannii_AB_909_05_AMIA00000000		0.625		2.3375													0	0	0				0	0
94				┃		┣	━	━	━	━	━	Acinetobacter baumannii AB_909-14-7	Acinetobacter_baumannii_AB_909_14_7_AMIB00000000		0.625		2.3375													0	0	0				0	0
95				┃		┣	━	━	━	━	━	Acinetobacter baumannii AB_TG19617	Acinetobacter_baumannii_AB_TG19617_AMID00000000		0.6125		2.3													0	0	0				0	0
96				┃		┣	━	━	━	━	━	Acinetobacter baumannii AB_TG2018	Acinetobacter_baumannii_AB_TG2018_AMIE00000000		0.5875		2.2625													0	0	0				0	0
97				┃		┣	━	━	━	━	━	Acinetobacter baumannii AB_TG2022	Acinetobacter_baumannii_AB_TG2022_AMIF00000000		0.6		2.275													0	0	0				0	0
98				┃		┣	━	━	━	━	━	Acinetobacter baumannii AB_TG2023	Acinetobacter_baumannii_AB_TG2023_AMIG00000000		0.5625		2.25													0	0	0				0	0
99				┃		┣	━	━	━	━	━	Acinetobacter baumannii AB_TG2026	Acinetobacter_baumannii_AB_TG2026_AMIH00000000		0.679012		2.22222													0	0	0				0	0
100				┃		┣	━	━	━	━	━	Acinetobacter baumannii AB_TG2028	Acinetobacter_baumannii_AB_TG2028_AMII00000000		0		2.275													0	0	0				0	0
101				┃		┣	━	━	━	━	━	Acinetobacter baumannii AB_TG2030	Acinetobacter_baumannii_AB_TG2030_AMIJ00000000		0		2.25													0	0	0				0	0
102				┃		┣	━	━	━	━	━	Acinetobacter baumannii AB_TG2031	Acinetobacter_baumannii_AB_TG2031_AMIK00000000		0		2.3													0	0	0				0	0
103				┃		┣	━	━	━	━	━	Acinetobacter baumannii AB_TG2032	Acinetobacter_baumannii_AB_TG2032_AMIL00000000		0		0													0	0	0				0	0
104				┃		┣	━	━	━	━	━	Acinetobacter baumannii AB_TG2631	Acinetobacter_baumannii_AB_TG2631_AMIM00000000		0.625		2.3375													0	0	0				0	0
105				┃		┣	━	━	━	━	━	Acinetobacter baumannii AB_TG27323	Acinetobacter_baumannii_AB_TG27323_AMIN00000000		0.6		2.2875													0	0	0				0	0
106				┃		┣	━	━	━	━	━	Acinetobacter baumannii AB_TG27327	Acinetobacter_baumannii_AB_TG27327_AMIO00000000		0.6		2.275													0	0	0				0	0
107				┃		┣	━	━	━	━	━	Acinetobacter baumannii AB_TG27331	Acinetobacter_baumannii_AB_TG27331_AMIP00000000		0.625		2.3													0	0	0				0	0
108				┃		┣	━	━	━	━	━	Acinetobacter baumannii AB_TG27335	Acinetobacter_baumannii_AB_TG27335_AMIQ00000000		0.625		2.3													0	0	0				0	0
109				┃		┣	━	━	━	━	━	Acinetobacter baumannii AB_TG27339	Acinetobacter_baumannii_AB_TG27339_AMIR00000000		0.625		2.3375													0	0	0				0	0
110				┃		┣	━	━	━	━	━	Acinetobacter baumannii AB_TG27343	Acinetobacter_baumannii_AB_TG27343_AMIS00000000		0.5625		2.25													0	0	0				0	0
111				┃		┣	━	━	━	━	━	Acinetobacter baumannii AB_TG5064	Acinetobacter_baumannii_AB_TG5064_AMIU00000000		0.691358		0													0	0	0				0	0
112				┃		┣	━	━	━	━	━	Acinetobacter baumannii AC12	Acinetobacter_baumannii_AC12_ALAM00000000		0.625		2.3375													0	0	0				0	0
113				┃		┣	━	━	━	━	━	Acinetobacter baumannii AC30	Acinetobacter_baumannii_AC30_ALXD00000000		0.625		2.3375													0	0	0				0	0
114				┃		┣	━	━	━	━	━	Acinetobacter baumannii ACICU	Acinetobacter_baumannii_ACICU		0.6125		2.3													0	0	0				0	0
115				┃		┣	━	━	━	━	━	Acinetobacter baumannii ANC 4097	Acinetobacter_baumannii_ANC_4097_APRF00000000		0.6		2.275													0	0	0				0	0
116				┃		┣	━	━	━	━	━	Acinetobacter baumannii ATCC 17978	Acinetobacter_baumannii_ATCC_17978		0.625		2.3375													0	3.4625	3.4625				0	0
117				┃		┣	━	━	━	━	━	Acinetobacter baumannii ATCC 19606 = CIP 70.34	Acinetobacter_baumannii_ATCC_19606___CIP_70_34_APRG00000000		0.6		2.275													0	0	0				0	0
118				┃		┃							Acinetobacter_baumannii_ATCC_19606_ACQB00000000		0.5625		2.25													0						0	0
119				┃		┣	━	━	━	━	━	Acinetobacter baumannii AYE	Acinetobacter_baumannii_AYE		0.617284		2.2716													0	0	0				0	0
120				┃		┣	━	━	━	━	━	Acinetobacter baumannii Ab11111	Acinetobacter_baumannii_Ab11111_AKAQ00000000		0.5625		2.25													0	0	0				0	0
121				┃		┣	━	━	━	━	━	Acinetobacter baumannii Ab33333	Acinetobacter_baumannii_Ab33333_AKAS00000000		0		1.8375													0	0	0				0	0
122				┃		┣	━	━	━	━	━	Acinetobacter baumannii Ab44444	Acinetobacter_baumannii_Ab44444_AKAT00000000		0.5875		2.2625													0	0	0				0	0
123				┃		┣	━	━	━	━	━	Acinetobacter baumannii BJAB07104	Acinetobacter_baumannii_BJAB07104		0.6125		2.3375													0	0	0				0	0
124				┃		┣	━	━	━	━	━	Acinetobacter baumannii BJAB0715	Acinetobacter_baumannii_BJAB0715		0.625		1.875			0	0									0	0	0				0	0
125				┃		┣	━	━	━	━	━	Acinetobacter baumannii BJAB0868	Acinetobacter_baumannii_BJAB0868		0.625		0													0	0	0				0	0
126				┃		┣	━	━	━	━	━	Acinetobacter baumannii BZICU-2	Acinetobacter_baumannii_BZICU_2_ALOH00000000		0.6125		2.3													0	0	0				0	0
127				┃		┣	━	━	━	━	━	Acinetobacter baumannii CI77	Acinetobacter_baumannii_CI77_AVOC00000000		0.5875		2.2625													0	0	0				0	0
128				┃		┣	━	━	━	━	━	Acinetobacter baumannii CI78	Acinetobacter_baumannii_CI78_AVOE00000000		0		2.275													0	0	0				0	0
129				┃		┣	━	━	━	━	━	Acinetobacter baumannii CI79	Acinetobacter_baumannii_CI79_AVOD00000000		0.625		2.3375								0					0	0	0				0	0
130				┃		┣	━	━	━	━	━	Acinetobacter baumannii CI86	Acinetobacter_baumannii_CI86_AVOB00000000		0.625		2.3375								0					0	0	0				0	0
131				┃		┣	━	━	━	━	━	Acinetobacter baumannii Canada BC-5	Acinetobacter_baumannii_Canada_BC_5_AFDN00000000		0.575		2.2375													0	0	0				0	0
132				┃		┣	━	━	━	━	━	Acinetobacter baumannii Canada BC1	Acinetobacter_baumannii_Canada_BC1_AMSZ00000000		0.5875		2.2625													0	0	0				0	0
133				┃		┣	━	━	━	━	━	Acinetobacter baumannii D1279779	Acinetobacter_baumannii_D1279779		0		1.8375													0	0	0				0	0
134				┃		┣	━	━	━	━	━	Acinetobacter baumannii DU202	Acinetobacter_baumannii_DU202_AVGF00000000		0.6		2.2625													0	0	0				0	0
135				┃		┣	━	━	━	━	━	Acinetobacter baumannii EGD-HP18	Acinetobacter_baumannii_EGD_HP18_AVST00000000		0.55		2.3375								0					0	0	0				0	0
136				┃		┣	━	━	━	━	━	Acinetobacter baumannii IS-116	Acinetobacter_baumannii_IS_116_AMGF00000000		0.625		2.3375													0	0	0				0	0
137				┃		┣	━	━	━	━	━	Acinetobacter baumannii IS-123	Acinetobacter_baumannii_IS_123_ALII00000000		0		2.275													0	0	0				0	0
138				┃		┣	━	━	━	━	━	Acinetobacter baumannii IS-143	Acinetobacter_baumannii_IS_143_AMGE00000000		0.65		2.275													0	0	0				0	0
139				┃		┣	━	━	━	━	━	Acinetobacter baumannii IS-235	Acinetobacter_baumannii_IS_235_AMEI00000000		0.625		2.3375													0	0	0				0	0
140				┃		┣	━	━	━	━	━	Acinetobacter baumannii IS-251	Acinetobacter_baumannii_IS_251_AMEJ00000000		0.625		2.3375													0	0	0				0	0
141				┃		┣	━	━	━	━	━	Acinetobacter baumannii IS-58	Acinetobacter_baumannii_IS_58_AMGH00000000		0.625		2.2875													0	0	0				0	0
142				┃		┣	━	━	━	━	━	Acinetobacter baumannii MDR-TJ	Acinetobacter_baumannii_MDR_TJ		0.5875		2.2625													0	0	0				0	0
143				┃		┣	━	━	━	━	━	Acinetobacter baumannii MDR-ZJ06	Acinetobacter_baumannii_MDR_ZJ06		0.5875		2.2625													0	0	0				0	0
144				┃		┣	━	━	━	━	━	Acinetobacter baumannii MDR_MMC4	Acinetobacter_baumannii_MDR_MMC4_AZNQ00000000		7.525		2.3													0	0	0				0	0
145				┃		┣	━	━	━	━	━	Acinetobacter baumannii MRY09-0642	Acinetobacter_baumannii_MRY09_0642_BASA00000000		0.5875		2.2625													0						0	0
146				┃		┣	━	━	━	━	━	Acinetobacter baumannii MRY10-0558	Acinetobacter_baumannii_MRY10_0558_BASB00000000		0.5875		2.2625													0	3.4375	3.4375				0	0
147				┃		┣	━	━	━	━	━	Acinetobacter baumannii MRY12-0277	Acinetobacter_baumannii_MRY12_0277_BASC00000000		0.6		2.2625													0						0	0
148				┃		┣	━	━	━	━	━	Acinetobacter baumannii MSP4-16	Acinetobacter_baumannii_MSP4_16_AODW00000000		0.5875		2.2625													0	0	0				0	0
149				┃		┣	━	━	━	━	━	Acinetobacter baumannii NIPH 1362	Acinetobacter_baumannii_NIPH_1362_APOR00000000		0.5875		2.275													0	0	0				0	0
150				┃		┣	━	━	━	━	━	Acinetobacter baumannii NIPH 146	Acinetobacter_baumannii_NIPH_146_APOU00000000		0.625		2.3								0					0	0	0				0	0
151				┃		┣	━	━	━	━	━	Acinetobacter baumannii NIPH 1669	Acinetobacter_baumannii_NIPH_1669_APOQ00000000		0		2.2625													0	0	0				0	0
152				┃		┣	━	━	━	━	━	Acinetobacter baumannii NIPH 1734	Acinetobacter_baumannii_NIPH_1734_APOX00000000		0.625		2.3375													0	0	0				0	0
153				┃		┣	━	━	━	━	━	Acinetobacter baumannii NIPH 190	Acinetobacter_baumannii_NIPH_190_APPL00000000		0.6		2.2625													0	0	0				0	0
154				┃		┣	━	━	━	━	━	Acinetobacter baumannii NIPH 201	Acinetobacter_baumannii_NIPH_201_APQV00000000		0.625		2.3375													0	0	0				0	0
155				┃		┣	━	━	━	━	━	Acinetobacter baumannii NIPH 2061	Acinetobacter_baumannii_NIPH_2061_APOW00000000		0.625		2.3375													0	0	0				0	0
156				┃		┣	━	━	━	━	━	Acinetobacter baumannii NIPH 24	Acinetobacter_baumannii_NIPH_24_APOF00000000		0.5875		2.275													0	0	0				0	0
157				┃		┣	━	━	━	━	━	Acinetobacter baumannii NIPH 290	Acinetobacter_baumannii_NIPH_290_APRD00000000		0.617284		2.2716													0	0	0				0	0
158				┃		┣	━	━	━	━	━	Acinetobacter baumannii NIPH 329	Acinetobacter_baumannii_NIPH_329_APQY00000000		0.5625		2.25													0	0	0				0	0
159				┃		┣	━	━	━	━	━	Acinetobacter baumannii NIPH 335	Acinetobacter_baumannii_NIPH_335_APQX00000000		0.625		2.3													0	0	0				0	0
160				┃		┣	━	━	━	━	━	Acinetobacter baumannii NIPH 410	Acinetobacter_baumannii_NIPH_410_ATGJ00000000		0.6		1.8375													0	0	0				0	0
161				┃		┣	━	━	━	━	━	Acinetobacter baumannii NIPH 527	Acinetobacter_baumannii_NIPH_527_APQW00000000		0.575		2.2375													0	0	0				0	0
162				┃		┣	━	━	━	━	━	Acinetobacter baumannii NIPH 528	Acinetobacter_baumannii_NIPH_528_APRB00000000		0.575		2.2375													0	0	0				0	0
163				┃		┣	━	━	━	━	━	Acinetobacter baumannii NIPH 60	Acinetobacter_baumannii_NIPH_60_APPM00000000		0.6		2.2625													0	0	0				0	0
164				┃		┣	━	━	━	━	━	Acinetobacter baumannii NIPH 601	Acinetobacter_baumannii_NIPH_601_APQZ00000000		0.5875		1.8125								0					0	0	0				0	0
165				┃		┣	━	━	━	━	━	Acinetobacter baumannii NIPH 615	Acinetobacter_baumannii_NIPH_615_APOV00000000		0.6		2.275								0					0	0	0				0	0
166				┃		┣	━	━	━	━	━	Acinetobacter baumannii NIPH 67	Acinetobacter_baumannii_NIPH_67_APRA00000000		0.625		2.3375								0					0	0	0				0	0
167				┃	┏	╋	━	━	━	━	━	Acinetobacter baumannii NIPH 70	Acinetobacter_baumannii_NIPH_70_APRC00000000		0.6125		2.3													0	0	0				0	0
168				┃	┃	┣	━	━	━	━	━	Acinetobacter baumannii NIPH 80	Acinetobacter_baumannii_NIPH_80_APRE00000000		0.6		2.275													0	0	0				0	0
169				┃	┃	┣	━	━	━	━	━	Acinetobacter baumannii Naval-113	Acinetobacter_baumannii_Naval_113_AMZU00000000		0.6125		2.2625													0	0	0				0	0
170				┃	┃	┣	━	━	━	━	━	Acinetobacter baumannii Naval-13	Acinetobacter_baumannii_Naval_13_AMDR00000000		0		2.3													0	0	0				0	0
171				┃	┃	┣	━	━	━	━	━	Acinetobacter baumannii Naval-17	Acinetobacter_baumannii_Naval_17_AFDO00000000		0.5875		2.275													0	0	0				0	0
172				┃	┃	┣	━	━	━	━	━	Acinetobacter baumannii Naval-18	Acinetobacter_baumannii_Naval_18_AFDA00000000		0.6125		2.3								0					0	0	0				0	0
173				┃	┃	┣	━	━	━	━	━	Acinetobacter baumannii Naval-2	Acinetobacter_baumannii_Naval_2_AMSX00000000		0.5875		2.2625													0	0	0				0	0
174				┃	┃	┣	━	━	━	━	━	Acinetobacter baumannii Naval-21	Acinetobacter_baumannii_Naval_21_AMSY00000000		0.625		2.3375													0	0	0				0	0
175				┃	┃	┣	━	━	━	━	━	Acinetobacter baumannii Naval-57	Acinetobacter_baumannii_Naval_57_AMFP00000000		0.625		2.3375													0	0	0				0	0
176				┃	┃	┣	━	━	━	━	━	Acinetobacter baumannii Naval-72	Acinetobacter_baumannii_Naval_72_AMFI00000000		0.625		2.3375								0					0	0	0				0	0
177				┃	┃	┣	━	━	━	━	━	Acinetobacter baumannii Naval-78	Acinetobacter_baumannii_Naval_78_AMFZ00000000		0.6125		2.2625													0	0	0				0	0
178				┃	┃	┣	━	━	━	━	━	Acinetobacter baumannii Naval-81	Acinetobacter_baumannii_Naval_81_AFDB00000000		0		2.2875													0	0	0				0	0
179				┃	┃	┣	━	━	━	━	━	Acinetobacter baumannii Naval-82	Acinetobacter_baumannii_Naval_82_AMSW00000000		0.6125		2.2625													0	0	0				0	0
180				┃	┃	┣	━	━	━	━	━	Acinetobacter baumannii Naval-83	Acinetobacter_baumannii_Naval_83_AMFK00000000		0.625		2.2875													0	0	0				0	0
181				┃	┃	┣	━	━	━	━	━	Acinetobacter baumannii OIFC0162	Acinetobacter_baumannii_OIFC0162_AMFH00000000		0.625		1.8875													0	0	0				0	0
182				┃	┃	┣	━	━	━	━	━	Acinetobacter baumannii OIFC021	Acinetobacter_baumannii_OIFC021_AMFR00000000		0		3.1875													0	0	0				0	0
183				┣	┫	┣	━	━	━	━	━	Acinetobacter baumannii OIFC032	Acinetobacter_baumannii_OIFC032_AFCZ00000000		0.5875		2.2625													0	0	0				0	0
184				┃	┃	┣	━	━	━	━	━	Acinetobacter baumannii OIFC035	Acinetobacter_baumannii_OIFC035_AMTB00000000		0.6		2.2875													0	0	0				0	0
185				┃	┃	┣	━	━	━	━	━	Acinetobacter baumannii OIFC047	Acinetobacter_baumannii_OIFC047_AMFW00000000		0.625		1.875													0	0	0				0	0
186				┃	┃	┣	━	━	━	━	━	Acinetobacter baumannii OIFC065	Acinetobacter_baumannii_OIFC065_AMFV00000000		0.625		2.3375													0	0	0				0	0
187				┃	┃	┣	━	━	━	━	━	Acinetobacter baumannii OIFC074	Acinetobacter_baumannii_OIFC074_AMDE00000000		0.5625		2.25													0	0	0				0	0
188				┃	┃	┣	━	━	━	━	━	Acinetobacter baumannii OIFC087	Acinetobacter_baumannii_OIFC087_AMFS00000000		0.625		2.2875													0	0	0				0	0
189				┃	┃	┣	━	━	━	━	━	Acinetobacter baumannii OIFC098	Acinetobacter_baumannii_OIFC098_AMDF00000000		0.6		2.275													0	0	0				0	0
190				┃	┃	┣	━	━	━	━	━	Acinetobacter baumannii OIFC099	Acinetobacter_baumannii_OIFC099_AMFT00000000		0.6		2.2875													0	0	0				0	0
191				┃	┃	┣	━	━	━	━	━	Acinetobacter baumannii OIFC109	Acinetobacter_baumannii_OIFC109_ALAL00000000		0		2.2875													0	0	0				0	0
192				┃	┃	┣	━	━	━	━	━	Acinetobacter baumannii OIFC110	Acinetobacter_baumannii_OIFC110_AMFL00000000		0.625		1.875													0	0	0				0	0
193				┃	┃	┣	━	━	━	━	━	Acinetobacter baumannii OIFC111	Acinetobacter_baumannii_OIFC111_AMFY00000000		0.5875		2.2625								0					0	0	0				0	0
194				┃	┃	┣	━	━	━	━	━	Acinetobacter baumannii OIFC137	Acinetobacter_baumannii_OIFC137_AFDK00000000		0		2.2875													0	0	0				0	0
195				┃	┃	┣	━	━	━	━	━	Acinetobacter baumannii OIFC143	Acinetobacter_baumannii_OIFC143_AFDL00000000		0.6		2.275								0					0	0	0				0	0
196				┃	┃	┣	━	━	━	━	━	Acinetobacter baumannii OIFC180	Acinetobacter_baumannii_OIFC180_AMDQ00000000		0.5625		2.25													0	0	0				0	0
197				┃	┃	┣	━	━	━	━	━	Acinetobacter baumannii OIFC189	Acinetobacter_baumannii_OIFC189_AFDM00000000		0.625		2.275													0	0	0				0	0
198				┃	┃	┣	━	━	━	━	━	Acinetobacter baumannii OIFC338	Acinetobacter_baumannii_OIFC338_AMFX00000000		0.6125		2.3													0	0	0				0	0
199				┃	┃	┣	━	━	━	━	━	Acinetobacter baumannii PR07	Acinetobacter_baumannii_PR07_APWV00000000																		0	0				0	0
200				┃	┃	┣	━	━	━	━	━	Acinetobacter baumannii SDF	Acinetobacter_baumannii		0.6		0														0	0				0	0
201				┃	┃	┣	━	━	━	━	━	Acinetobacter baumannii TCDC-AB0715	Acinetobacter_baumannii_TCDC_AB0715		0.625		2.3375													0	0	0				0	0
202				┃	┃	┣	━	━	━	━	━	Acinetobacter baumannii TG00314	Acinetobacter_baumannii_TG00314_ASER00000000		0.625		2.2875						0	0						0	0	0				0	0
203				┃	┃	┣	━	━	━	━	━	Acinetobacter baumannii TG02011	Acinetobacter_baumannii_TG02011_ASES00000000		0.6125		2.3375													0	0	0				0	0
204				┃	┃	┣	━	━	━	━	━	Acinetobacter baumannii TG02017	Acinetobacter_baumannii_TG02017_ASET00000000		0.625		2.2875								0					0	0	0				0	0
205				┃	┃	┣	━	━	━	━	━	Acinetobacter baumannii TG07725	Acinetobacter_baumannii_TG07725_ASEU00000000		0		2.325													0	0	0				0	0
206				┃	┃	┣	━	━	━	━	━	Acinetobacter baumannii TG15233	Acinetobacter_baumannii_TG15233_ASEV00000000		0.5625		2.25													0	0	0				0	0
207				┃	┃	┣	━	━	━	━	━	Acinetobacter baumannii TG15234	Acinetobacter_baumannii_TG15234_ASEW00000000		0.625		2.2875													0	0	0				0	0
208				┃	┃	┣	━	━	━	━	━	Acinetobacter baumannii TG15236	Acinetobacter_baumannii_TG15236_ASEX00000000		0.5875		2.275													0	0	0				0	0
209				┃	┃	┣	━	━	━	━	━	Acinetobacter baumannii TG15237	Acinetobacter_baumannii_TG15237_ASEY00000000		0.6125		2.3													0	0	0				0	0
210				┃	┃	┣	━	━	━	━	━	Acinetobacter baumannii TG15238	Acinetobacter_baumannii_TG15238_ASEZ00000000		0.5875		2.2625													0	0	0				0	0
211				┃	┃	┣	━	━	━	━	━	Acinetobacter baumannii TG15239	Acinetobacter_baumannii_TG15239_ASFA00000000		0.6125		2.3													0	0	0				0	0
212				┃	┃	┣	━	━	━	━	━	Acinetobacter baumannii TG15240	Acinetobacter_baumannii_TG15240_ASFB00000000		0.625		2.3375													0	0	0				0	0
213				┃	┃	┣	━	━	━	━	━	Acinetobacter baumannii TG15241	Acinetobacter_baumannii_TG15241_ASFC00000000		0.6125		2.3375													0	0	0				0	0
214				┃	┃	┣	━	━	━	━	━	Acinetobacter baumannii TG15242	Acinetobacter_baumannii_TG15242_ASFD00000000		0.625		2.2875													0	0	0				0	0
215				┃	┃	┣	━	━	━	━	━	Acinetobacter baumannii TG19582	Acinetobacter_baumannii_TG19582_AMIV00000000				2.2625													0	0	0				0	0
216				┃	┃	┣	━	━	━	━	━	Acinetobacter baumannii TG2012	Acinetobacter_baumannii_TG2012_ASFE00000000		0.625		2.2875													0	0	0				0	0
217				┃	┃	┣	━	━	━	━	━	Acinetobacter baumannii TG2013	Acinetobacter_baumannii_TG2013_ASFF00000000		0.5875		2.2625													0	0	0				0	0
218				┃	┃	┣	━	━	━	━	━	Acinetobacter baumannii TG2014	Acinetobacter_baumannii_TG2014_ASFG00000000				2.275													0	0	0				0	0
219				┃	┃	┣	━	━	━	━	━	Acinetobacter baumannii TG20277	Acinetobacter_baumannii_TG20277_ASFH00000000		0.625		2.275													0	0	0				0	0
220				┃	┃	┣	━	━	━	━	━	Acinetobacter baumannii TG20546	Acinetobacter_baumannii_TG20546_ASFI00000000		0.625		2.3375													0	0	0				0	0
221				┃	┃	┣	━	━	━	━	━	Acinetobacter baumannii TG22110	Acinetobacter_baumannii_TG22110_ASFJ00000000		0.6		2.275													0	0	0				0	0
222				┃	┃	┣	━	━	━	━	━	Acinetobacter baumannii TG22112	Acinetobacter_baumannii_TG22112_ASFK00000000		0.6125		2.3375													0	0	0				0	0
223				┃	┃	┣	━	━	━	━	━	Acinetobacter baumannii TG22142	Acinetobacter_baumannii_TG22142_ASFL00000000		0.625		2.2625													0	0	0				0	0
224				┃	┃	┣	━	━	━	━	━	Acinetobacter baumannii TG22146	Acinetobacter_baumannii_TG22146_ASFM00000000		0.5875		2.275													0	0	0				0	0
225				┃	┃	┣	━	━	━	━	━	Acinetobacter baumannii TG22148	Acinetobacter_baumannii_TG22148_ASFN00000000		0.6125		2.3375													0	0	0				0	0
226				┃	┃	┣	━	━	━	━	━	Acinetobacter baumannii TG22150	Acinetobacter_baumannii_TG22150_ASFO00000000		0.6125		2.3													0	0	0				0	0
227				┃	┃	┣	━	━	━	━	━	Acinetobacter baumannii TG22190	Acinetobacter_baumannii_TG22190_ASFP00000000		0.6125		2.3													0	0	0				0	0
228				┃	┃	┣	━	━	━	━	━	Acinetobacter baumannii TG22192	Acinetobacter_baumannii_TG22192_ASFQ00000000		0.625		2.3													0	0	0				0	0
229				┃	┃	┣	━	━	━	━	━	Acinetobacter baumannii TG22194	Acinetobacter_baumannii_TG22194_ASFR00000000		0.6		2.2875													0	0	0				0	0
230				┃	┃	┣	━	━	━	━	━	Acinetobacter baumannii TG22196	Acinetobacter_baumannii_TG22196_ASFS00000000		0.625		2.2875													0	0	0				0	0
231				┃	┃	┣	━	━	━	━	━	Acinetobacter baumannii TG22198	Acinetobacter_baumannii_TG22198_ASFT00000000		0.625		2.3375													0	0	0				0	0
232				┃	┃	┣	━	━	━	━	━	Acinetobacter baumannii TG22202	Acinetobacter_baumannii_TG22202_ASFU00000000		0.6		2.2875													0	0	0				0	0
233				┃	┃	┣	━	━	━	━	━	Acinetobacter baumannii TG22204	Acinetobacter_baumannii_TG22204_ASFV00000000		0.6		1.8125													0	0	0				0	0
234				┃	┃	┣	━	━	━	━	━	Acinetobacter baumannii TG22212	Acinetobacter_baumannii_TG22212_ASFW00000000		0.6		2.275													0	0	0				0	0
235				┃	┃	┣	━	━	━	━	━	Acinetobacter baumannii TG22214	Acinetobacter_baumannii_TG22214_ASFX00000000		0.625		2.3375													0	0	0				0	0
236				┃	┃	┣	━	━	━	━	━	Acinetobacter baumannii TG22332	Acinetobacter_baumannii_TG22332_ASFY00000000		0		2.3375													0	0	0				0	0
237				┃	┃	┣	━	━	━	━	━	Acinetobacter baumannii TG22336	Acinetobacter_baumannii_TG22336_ASFZ00000000		0		2.3125													0	0	0				0	0
238			┏	┫	┃	┣	━	━	━	━	━	Acinetobacter baumannii TG27295	Acinetobacter_baumannii_TG27295_ASGA00000000		0		2.35													0	0	0				0	0
239			┃	┃	┃	┣	━	━	━	━	━	Acinetobacter baumannii TG27299	Acinetobacter_baumannii_TG27299_ASGB00000000		0.625		2.3													0	0	0				0	0
240			┃	┃	┃	┣	━	━	━	━	━	Acinetobacter baumannii TG27307	Acinetobacter_baumannii_TG27307_ASGC00000000		0.625		2.3375													0	0	0				0	0
241			┃	┃	┃	┣	━	━	━	━	━	Acinetobacter baumannii TG27311	Acinetobacter_baumannii_TG27311_ASGD00000000		0.625		2.325													0	0	0				0	0
242			┃	┃	┃	┣	━	━	━	━	━	Acinetobacter baumannii TG27315	Acinetobacter_baumannii_TG27315_ASGE00000000		0.6125		2.3													0	0	0				0	0
243			┃	┃	┃	┣	━	━	━	━	━	Acinetobacter baumannii TG27319	Acinetobacter_baumannii_TG27319_ASGF00000000		0.6125		2.3													0	0	0				0	0
244			┃	┃	┃	┣	━	━	━	━	━	Acinetobacter baumannii TG27371	Acinetobacter_baumannii_TG27371_ASGG00000000		0.625		2.3375													0	0	0				0	0
245			┃	┃	┃	┣	━	━	━	━	━	Acinetobacter baumannii TG27379	Acinetobacter_baumannii_TG27379_ASGH00000000		0.6125		2.2625													0	0	0				0	0
246			┃	┃	┃	┣	━	━	━	━	━	Acinetobacter baumannii TG27383	Acinetobacter_baumannii_TG27383_ASGI00000000		0.6		2.2875													0	0	0				0	0
247			┃	┃	┃	┣	━	━	━	━	━	Acinetobacter baumannii TG27387	Acinetobacter_baumannii_TG27387_ASGJ00000000		0.625		2.2875								0					0	0	0				0	0
248			┃	┃	┃	┣	━	━	━	━	━	Acinetobacter baumannii TG27391	Acinetobacter_baumannii_TG27391_ASGK00000000		0.625		2.3													0	0	0				0	0
249			┃	┃	┃	┣	━	━	━	━	━	Acinetobacter baumannii TG27395	Acinetobacter_baumannii_TG27395_ASGL00000000		0.6125		2.2625													0	0	0				0	0
250			┃	┃	┃	┣	━	━	━	━	━	Acinetobacter baumannii TG27399	Acinetobacter_baumannii_TG27399_ASGM00000000		0.5875		2.275													0	0	0				0	0
251			┃	┃	┃	┣	━	━	━	━	━	Acinetobacter baumannii TG27407	Acinetobacter_baumannii_TG27407_ASGN00000000		0.575		2.2375													0	0	0				0	0
252			┃	┃	┃	┣	━	━	━	━	━	Acinetobacter baumannii TG27411	Acinetobacter_baumannii_TG27411_ASGO00000000		0.575		2.2375													0	0	0				0	0
253		┏	┫	┃	┃	┣	━	━	━	━	━	Acinetobacter baumannii TYTH-1	Acinetobacter_baumannii_TYTH_1		0.6		2.275													0	0	0				0	0
254		┃	┃	┃	┃	┣	━	━	━	━	━	Acinetobacter baumannii UH0207	Acinetobacter_baumannii_UH0207_AYGS00000000		0.625		2.2875													0	0	0				0	0
255		┃	┃	┃	┃	┣	━	━	━	━	━	Acinetobacter baumannii UH0707	Acinetobacter_baumannii_UH0707_AYGR00000000		0.6		2.2875													0	0	0				0	0
256		┃	┃	┃	┃	┣	━	━	━	━	━	Acinetobacter baumannii UH0807	Acinetobacter_baumannii_UH0807_AYGQ00000000		0.625		2.2875													0	0	0				0	0
257		┃	┃	┃	┃	┣	━	━	━	━	━	Acinetobacter baumannii UH10007	Acinetobacter_baumannii_UH10007_AYGO00000000		0.625		2.3375													0	0	0				0	0
258		┃	┃	┃	┃	┣	━	━	━	━	━	Acinetobacter baumannii UH1007	Acinetobacter_baumannii_UH1007_AYGP00000000		0.5875		2.2625													0	0	0				0	0
259		┃	┃	┃	┃	┣	━	━	━	━	━	Acinetobacter baumannii UH10107	Acinetobacter_baumannii_UH10107_AYGN00000000		0.625		2.3375													0	0	0				0	0
260		┃	┃	┃	┃	┣	━	━	━	━	━	Acinetobacter baumannii UH10707	Acinetobacter_baumannii_UH10707_AYGM00000000		0.5875		2.2625													0						0	0
261		┃	┃	┃	┃	┃							Acinetobacter_baumannii_UH10707_AYOI00000000		0.6125		2.2625													0	0	0				0	0
262		┃	┃	┃	┃	┣	━	━	━	━	━	Acinetobacter baumannii UH11608	Acinetobacter_baumannii_UH11608_AYGL00000000		0.625		2.3375													0	0	0				0	0
263		┃	┃	┃	┃	┣	━	━	━	━	━	Acinetobacter baumannii UH12208	Acinetobacter_baumannii_UH12208_AYGK00000000		0.625		0													0	0	0				0	0
264		┃	┃	┃	┃	┣	━	━	━	━	━	Acinetobacter baumannii UH12308	Acinetobacter_baumannii_UH12308_AYGJ00000000		0.5875		2.2625													0	0	0				0	0
265		┃	┃	┃	┃	┣	━	━	━	━	━	Acinetobacter baumannii UH12408	Acinetobacter_baumannii_UH12408_AYGI00000000		0.625		2.3													0	0	0				0	0
266		┃	┃	┃	┃	┣	━	━	━	━	━	Acinetobacter baumannii UH12808	Acinetobacter_baumannii_UH12808_AYGH00000000		0.625		2.3													0	0	0				0	0
267		┃	┃	┃	┃	┣	━	━	━	━	━	Acinetobacter baumannii UH13908	Acinetobacter_baumannii_UH13908_AYGG00000000		0.625		2.2875													0	0	0				0	0
268		┃	┃	┃	┃	┣	━	━	━	━	━	Acinetobacter baumannii UH14508	Acinetobacter_baumannii_UH14508_AYGF00000000		0.6		2.2875													0	0	0				0	0
269		┃	┃	┃	┃	┣	━	━	━	━	━	Acinetobacter baumannii UH15208	Acinetobacter_baumannii_UH15208_AYGE00000000		0.6		2.2875													0	0	0				0	0
270		┃	┃	┃	┃	┣	━	━	━	━	━	Acinetobacter baumannii UH16008	Acinetobacter_baumannii_UH16008_AYGD00000000		0.6		2.2875													0	0	0				0	0
271		┃	┃	┃	┃	┣	━	━	━	━	━	Acinetobacter baumannii UH16108	Acinetobacter_baumannii_UH16108_AYGC00000000		0.625		2.3													0	0	0				0	0
272		┃	┃	┃	┃	┣	━	━	━	━	━	Acinetobacter baumannii UH16208	Acinetobacter_baumannii_UH16208_AYGB00000000		0.625		0													0	0	0				0	0
273		┃	┃	┃	┃	┣	━	━	━	━	━	Acinetobacter baumannii UH18608	Acinetobacter_baumannii_UH18608_AYGA00000000		0.6		2.2875													0	0	0				0	0
274		┃	┃	┃	┃	┣	━	━	━	━	━	Acinetobacter baumannii UH19608	Acinetobacter_baumannii_UH19608_AYFZ00000000		0.625		0													0	0	0				0	0
275		┃	┃	┃	┃	┣	━	━	━	━	━	Acinetobacter baumannii UH19908	Acinetobacter_baumannii_UH19908_AYFY00000000		0.6		2.2875													0	0	0				0	0
276		┃	┃	┃	┃	┣	━	━	━	━	━	Acinetobacter baumannii UH20108	Acinetobacter_baumannii_UH20108_AYFX00000000		0.625		2.3375													0	0	0				0	0
277		┃	┃	┃	┃	┣	━	━	━	━	━	Acinetobacter baumannii UH2107	Acinetobacter_baumannii_UH2107_AYFW00000000		0.5875		2.2625													0	0	0				0	0
278		┃	┃	┃	┃	┣	━	━	━	━	━	Acinetobacter baumannii UH22908	Acinetobacter_baumannii_UH22908_AYFV00000000		0.625		2.3													0	0	0				0	0
279		┃	┃	┃	┃	┣	━	━	━	━	━	Acinetobacter baumannii UH2307	Acinetobacter_baumannii_UH2307_AYFU00000000		0.5875		2.2625													0	0	0				0	0
280		┃	┃	┃	┃	┣	━	━	━	━	━	Acinetobacter baumannii UH2707	Acinetobacter_baumannii_UH2707_AYFT00000000		0.6		2.2875													0	0	0				0	0
281		┃	┃	┃	┃	┣	━	━	━	━	━	Acinetobacter baumannii UH2907	Acinetobacter_baumannii_UH2907_AYFS00000000		0.625		2.2875													0	0	0				0	0
282		┃	┃	┃	┃	┣	━	━	━	━	━	Acinetobacter baumannii UH3807	Acinetobacter_baumannii_UH3807_AYFR00000000		0.625		2.3													0	0	0				0	0
283		┃	┃	┃	┃	┣	━	━	━	━	━	Acinetobacter baumannii UH5107	Acinetobacter_baumannii_UH5107_AYFQ00000000		0		2.3375													0	0	0				0	0
284		┃	┃	┃	┃	┣	━	━	━	━	━	Acinetobacter baumannii UH5207	Acinetobacter_baumannii_UH5207_AYFP00000000		0.5875		2.2625													0	0	0				0	0
285		┃	┃	┃	┃	┣	━	━	━	━	━	Acinetobacter baumannii UH5307	Acinetobacter_baumannii_UH5307_AYFO00000000		0.6		2.2875													0	0	0				0	0
286		┃	┃	┃	┃	┣	━	━	━	━	━	Acinetobacter baumannii UH5707	Acinetobacter_baumannii_UH5707_AYFN00000000		0.625		2.3													0	0	0				0	0
287		┃	┃	┃	┃	┣	━	━	━	━	━	Acinetobacter baumannii UH6107	Acinetobacter_baumannii_UH6107_AYFM00000000		0.625		2.3													0	0	0				0	0
288		┃	┃	┃	┃	┣	━	━	━	━	━	Acinetobacter baumannii UH6207	Acinetobacter_baumannii_UH6207_AYFL00000000		0.625		2.3375													0	0	0				0	0
289		┃	┃	┃	┃	┣	━	━	━	━	━	Acinetobacter baumannii UH6507	Acinetobacter_baumannii_UH6507_AYFK00000000		0.625		2.3375													0	0	0				0	0
290		┃	┃	┃	┃	┣	━	━	━	━	━	Acinetobacter baumannii UH6907	Acinetobacter_baumannii_UH6907_AYFJ00000000		0.6125		0													0	0	0				0	0
291		┃	┃	┃	┃	┣	━	━	━	━	━	Acinetobacter baumannii UH7007	Acinetobacter_baumannii_UH7007_AYFI00000000		0.6125		2.3375													0	0	0				0	0
292		┃	┃	┃	┃	┣	━	━	━	━	━	Acinetobacter baumannii UH7607	Acinetobacter_baumannii_UH7607_AYFH00000000		0.625		2.3													0	0	0				0	0
293		┃	┃	┃	┃	┣	━	━	━	━	━	Acinetobacter baumannii UH7707	Acinetobacter_baumannii_UH7707_AYFG00000000		0.625		2.2875													0	0	0				0	0
294		┃	┃	┃	┃	┣	━	━	━	━	━	Acinetobacter baumannii UH7807	Acinetobacter_baumannii_UH7807_AYFF00000000		0.625		2.3													0	0	0				0	0
295		┃	┃	┃	┃	┣	━	━	━	━	━	Acinetobacter baumannii UH7907	Acinetobacter_baumannii_UH7907_AYFE00000000		0.625		2.3													0	0	0				0	0
296		┃	┃	┃	┃	┣	━	━	━	━	━	Acinetobacter baumannii UH8107	Acinetobacter_baumannii_UH8107_AYFD00000000		0.6		2.2875													0	0	0				0	0
297		┃	┃	┃	┃	┣	━	━	━	━	━	Acinetobacter baumannii UH8407	Acinetobacter_baumannii_UH8407_AYFC00000000		0.6125		2.3													0	0	0				0	0
298		┃	┃	┃	┃	┣	━	━	━	━	━	Acinetobacter baumannii UH8707	Acinetobacter_baumannii_UH8707_AYFB00000000		0.6125		2.3													0	0	0				0	0
299		┃	┃	┃	┃	┣	━	━	━	━	━	Acinetobacter baumannii UH8807	Acinetobacter_baumannii_UH8807_AYFA00000000		0.625		2.3375													0	0	0				0	0
300		┃	┃	┃	┃	┣	━	━	━	━	━	Acinetobacter baumannii UH8907	Acinetobacter_baumannii_UH8907_AYEZ00000000		0.625		2.3375													0	0	0				0	0
301		┃	┃	┃	┃	┣	━	━	━	━	━	Acinetobacter baumannii UH9007	Acinetobacter_baumannii_UH9007_AYEY00000000		0.6		2.2875													0	0	0				0	0
302		┃	┃	┃	┃	┣	━	━	━	━	━	Acinetobacter baumannii UH9707	Acinetobacter_baumannii_UH9707_AYEX00000000		0.6		2.2875													0	0	0				0	0
303		┃	┃	┃	┃	┣	━	━	━	━	━	Acinetobacter baumannii UH9907	Acinetobacter_baumannii_UH9907_AYEW00000000		0.6		2.2875													0	0	0				0	0
304		┃	┃	┃	┃	┃							Acinetobacter_baumannii_UH9907_AYOH00000000		0.6		2.2625													0	0	0				0	0
305		┃	┃	┃	┃	┣	━	━	━	━	━	Acinetobacter baumannii UMB001	Acinetobacter_baumannii_UMB001_AEPK00000000		0.625		2.3													0	0	0				0	0
306		┃	┃	┃	┃	┣	━	━	━	━	━	Acinetobacter baumannii UMB002	Acinetobacter_baumannii_UMB002_AEPL00000000		0.625		2.2875								0					0	0	0				0	0
307		┃	┃	┃	┃	┣	━	━	━	━	━	Acinetobacter baumannii UMB003	Acinetobacter_baumannii_UMB003_AEPM00000000		0.5875		2.2625								0					0	0	0				0	0
308		┃	┃	┃	┃	┣	━	━	━	━	━	Acinetobacter baumannii W6976	Acinetobacter_baumannii_W6976_AIEG00000000				2.2875													0
309		┃	┃	┃	┃	┣	━	━	━	━	━	Acinetobacter baumannii W7282	Acinetobacter_baumannii_W7282_AIEH00000000		0.625		2.3													0						0	0
310		┃	┃	┃	┃	┣	━	━	━	━	━	Acinetobacter baumannii WC-136	Acinetobacter_baumannii_WC_136_AMST00000000		0		2.325						7.3625	0	0					0	0	0				0	0
311		┃	┃	┃	┃	┣	━	━	━	━	━	Acinetobacter baumannii WC-141	Acinetobacter_baumannii_WC_141_AMSS00000000		0		0													0	0	0				0	0
312		┃	┃	┃	┃	┣	━	━	━	━	━	Acinetobacter baumannii WC-323	Acinetobacter_baumannii_WC_323_AMZS00000000		0		0		0						0											2.91358	2.91358
313		┃	┃	┃	┃	┣	━	━	━	━	━	Acinetobacter baumannii WC-348	Acinetobacter_baumannii_WC_348_AMZT00000000		0.6125		1.875													0	0	0				0	0
314		┃	┃	┃	┃	┣	━	━	━	━	━	Acinetobacter baumannii WC-487	Acinetobacter_baumannii_WC_487_AMZR00000000		0		1.55								0					0	0	0				0	0
315		┃	┃	┃	┃	┣	━	━	━	━	━	Acinetobacter baumannii WC-692	Acinetobacter_baumannii_WC_692_AMGG00000000		0		1.875													0	0	0				0	0
316		┃	┃	┃	┃	┣	━	━	━	━	━	Acinetobacter baumannii WC-A-694	Acinetobacter_baumannii_WC_A_694_AMTA00000000		0		2.2625													0	0	0				0	0
317		┃	┃	┃	┃	┣	━	━	━	━	━	Acinetobacter baumannii WC-A-92	Acinetobacter_baumannii_WC_A_92_AMFU00000000		0.6		2.2875													0	0	0				0	0
318		┃	┃	┃	┃	┣	━	━	━	━	━	Acinetobacter baumannii WM99c	Acinetobacter_baumannii_WM99c_AERY00000000		0.5875		2.2625													0						0	0
319		┃	┃	┃	┃	┣	━	━	━	━	━	Acinetobacter baumannii ZW85-1	Acinetobacter_baumannii_ZW85_1		0.6125		1.8125													0	0	0				0	0
320		┃	┃	┃	┃	┣	━	━	━	━	━	Acinetobacter baumannii ZWS1122	Acinetobacter_baumannii_ZWS1122_AMGR00000000		0.625		2.3													0	0	0				0	0
321		┃	┃	┃	┃	┣	━	━	━	━	━	Acinetobacter baumannii ZWS1219	Acinetobacter_baumannii_ZWS1219_AMGS00000000		0.6		2.275													0	0	0				0	0
322		┃	┃	┃	┃	┗	━	━	━	━	━	Acinetobacter baumannii str. Perm	Acinetobacter_baumannii_Perm_AUZL00000000		0.625		2.2875																			0	0
323		┃	┃	┃	┃	┏	━	━	━	━	━	Acinetobacter calcoaceticus ANC 3680	Acinetobacter_calcoaceticus_ANC_3680_APQH00000000		0.3		2.3125						0	0	0					0	0	0				0	0
324		┃	┃	┃	┃	┣	━	━	━	━	━	Acinetobacter calcoaceticus ANC 3811	Acinetobacter_ANC_3811_APQJ00000000		0.2375		2.3375								0					0	0	0				0	0
325		┃	┃	┃	┃	┣	━	━	━	━	━	Acinetobacter calcoaceticus DSM 30006 = CIP 81.8	Acinetobacter_calcoaceticus_DSM_30006___CIP_81_8_APQI00000000		0		2.3125								0					0	0	0				0	0
326		┃	┃	┃	┃	┃							Acinetobacter_calcoaceticus_DSM_30006_AIEC00000000		0		2.3								0					0	0	0				0	0
327		┃	┃	┃	┃	┣	━	━	━	━	━	Acinetobacter calcoaceticus NIPH 13	Acinetobacter_calcoaceticus_NIPH_13_APOE00000000		0		2.2875								0					0	0	0				0	0
328		┃	┃	┃	┣	╋	━	━	━	━	━	Acinetobacter calcoaceticus PHEA-2	Acinetobacter_calcoaceticus_PHEA_2		0		2.325								0					0	0	0				0	0
329		┃	┃	┃	┃	┣	━	━	━	━	━	Acinetobacter calcoaceticus RUH2202	Acinetobacter_calcoaceticus_RUH2202_ACPK00000000		0		2.3375								0					0	0	0				0	0
330		┃	┃	┃	┃	┣	━	━	━	━	━	Acinetobacter calcoaceticus TG19585	Acinetobacter_calcoaceticus_TG19585_AMIW00000000		0.2375		2.3								0					0	0	0				0	0
331		┃	┃	┃	┃	┣	━	━	━	━	━	Acinetobacter calcoaceticus TG19588	Acinetobacter_calcoaceticus_TG19588_AMIX00000000		0		2.3								0					0	0	0				0	0
332		┃	┃	┃	┃	┣	━	━	━	━	━	Acinetobacter calcoaceticus TG19593	Acinetobacter_calcoaceticus_TG19593_AMIY00000000		0.2625		2.275								0					0	0	0				0	0
333		┃	┃	┃	┃	┗	━	━	━	━	━	Acinetobacter calcoaceticus subsp. anitratus XM1570	Acinetobacter_calcoaceticus_anitratus_XM1570_AMXH00000000		0		2.325								0					0	0	0				0	0
334		┃	┃	┃	┃	┏	━	━	━	━	━	Acinetobacter genomosp. 13TU str. NCTC 8102	Acinetobacter_genomosp__13TU_NCTC_8102_AIEJ00000000		0		3.175								0					0						0	0
335		┃	┃	┃	┃	┣	━	━	━	━	━	Acinetobacter nosocomialis 28F	Acinetobacter_nosocomialis_28F_CBSD000000000		0		1.55								0					0	0	0				0	0
336		┃	┃	┃	┃	┣	━	━	━	━	━	Acinetobacter nosocomialis Ab22222	Acinetobacter_nosocomialis_Ab22222_AKAR00000000		0		1.6								0					0	0	0				0	0
337		┃	┃	┃	┃	┣	━	━	━	━	━	Acinetobacter nosocomialis M2	Acinetobacter_baumannii_M2_AWOW00000000		0		0								0					0	0	0				0	0
338		┃	┃	┃	┣	╋	━	━	━	━	━	Acinetobacter nosocomialis NIPH 2119	Acinetobacter_nosocomialis_NIPH_2119_APOP00000000		0		3.175													0	0	0				0	0
339		┃	┃	┃	┃	┣	━	━	━	━	━	Acinetobacter nosocomialis NIPH 386	Acinetobacter_nosocomialis_NIPH_386_APPP00000000		0		1.6								0					0	0	0				0	0
340		┃	┃	┃	┃	┣	━	━	━	━	━	Acinetobacter nosocomialis TG19596	Acinetobacter_nosocomialis_TG19596_AMIZ00000000		0.575		3.175								0					0	0	0				0	0
341		┃	┃	┃	┃	┣	━	━	━	━	━	Acinetobacter nosocomialis TG21145	Acinetobacter_nosocomialis_TG21145_AMJH00000000		0		3.1875								0					0	0	0				0	0
342		┃	┃	┃	┃	┗	━	━	━	━	━	Acinetobacter sp. RUH2624	Acinetobacter_RUH2624_ACQF00000000		0		1.55								0					0	0	0				0	0
343		┃	┃	┃	┃	┏	━	━	━	━	━	Acinetobacter genomosp. 3 str. DSM 21653	Acinetobacter_genomosp__3_DSM_21653_AIEK00000000		7.8375										0					0	0	0				0	0
344		┃	┃	┃	┃	┣	━	━	━	━	━	Acinetobacter genomosp. 3 str. DSM 9306	Acinetobacter_genomosp__3_DSM_9306_AIEF00000000		0		2.3375						7.375	0	0					0	0	0				0	0
345		┃	┃	┃	┃	┣	━	━	━	━	━	Acinetobacter pittii 42F	Acinetobacter_pittii_42F_CBRO000000000		0		2.2875								0					0	0	0				0	0
346		┃	┃	┃	┃	┣	━	━	━	━	━	Acinetobacter pittii ANC 3678	Acinetobacter_pittii_ANC_3678_APQN00000000		0		2.3375								0					0	0	0				0	0
347		┃	┃	┃	┣	╋	━	━	━	━	━	Acinetobacter pittii ANC 4050	Acinetobacter_ANC_4050_APQM00000000		0		2.3375													0	0	0				6.2875	6.2875
348		┃	┃	┃	┃	┣	━	━	━	━	━	Acinetobacter pittii ANC 4052	Acinetobacter_ANC_4052_APQO00000000		0		3.7375													0	0	0				0	0
349		┃	┃	┃	┃	┣	━	━	━	━	━	Acinetobacter pittii CIP 70.29	Acinetobacter_pittii_CIP_70_29_APQP00000000		0		2.3375								0					0	0	0				0	0
350		┃	┃	┃	┃	┣	━	━	━	━	━	Acinetobacter pittii D499	Acinetobacter_pittii_D499_AGFH00000000		0		2.325								0					0	0	0				0	0
351		┃	┃	┃	┃	┣	━	━	━	━	━	Acinetobacter pittii TG6411	Acinetobacter_pittii_TG6411_AMJI00000000		0		2.35								0					0	0	0				0	0
352		┃	┃	┃	┃	┗	━	━	━	━	━	Acinetobacter sp. SH024	Acinetobacter_SH024_ADCH00000000		0		2.275						7.375	0	0					0	0	0				0	0
353		┃	┃	┃	┗	━	━	━	━	━	━	Acinetobacter sp. TG27347	Acinetobacter_TG27347_AMIT00000000		0		2.3125								0					0	0	0				0	0
354		┃	┃	┣	┳	━	━	━	━	━	━	Acinetobacter gerneri DSM 14967 = CIP 107464	Acinetobacter_gerneri_DSM_14967___CIP_107464_APPN00000000		0		7		0				0	3.65						0	0	0				5.0375	5.6125
355		┃	┃	┃	┗	━	━	━	━	━	━	Acinetobacter gerneri MTCC 9824	Acinetobacter_gerneri_MTCC9824_ASYY00000000		0		7		0				0	3.675						0	0	0				5.05	5.625
356		┃	┃	┃	┏	━	━	━	━	━	━	Acinetobacter guillouiae CIP 63.46	Acinetobacter_guillouiae_CIP_63_46_APOS00000000		0.75		0														0	0				1.2625	1.2625
357		┃	┃	┣	╋	━	━	━	━	━	━	Acinetobacter guillouiae MSP4-18	Acinetobacter_guillouiae_MSP4_18_ASQG00000000		0.7125		0														0	0				1.225	1.225
358		┃	┃	┃	┗	━	━	━	━	━	━	Acinetobacter guillouiae NIPH 991	Acinetobacter_guillouiae_NIPH_991_APPJ00000000		0.7375		0														0	0				1.2375	1.2375
359		┃	┃	┃	┏	━	━	━	━	━	━	Acinetobacter gyllenbergii CIP 110306	Acinetobacter_gyllenbergii_CIP_110306_ATGG00000000		0		0		0						0											0.925926	0.925926
360		┃	┃	┣	╋	━	━	━	━	━	━	Acinetobacter gyllenbergii MTCC 11365	Acinetobacter_gyllenbergii_MTCC11365_ASQH00000000		0		0		0						0											0.938272	0.938272
361		┃	┃	┃	┗	━	━	━	━	━	━	Acinetobacter gyllenbergii NIPH 230	Acinetobacter_gyllenbergii_NIPH_230_AYEQ00000000		0		0		0						0											1	1
362		┃	┃	┃	┏	━	━	━	━	━	━	Acinetobacter haemolyticus ATCC 19194	Acinetobacter_haemolyticus_ATCC_19194_ADMT00000000		0		3.80247								0					0						0	0
363		┃	┃	┃	┣	━	━	━	━	━	━	Acinetobacter haemolyticus CIP 64.3	Acinetobacter_haemolyticus_CIP_64_3_APQQ00000000		0		3.82716								0					0						0	0
364		┃	┃	┃	┣	━	━	━	━	━	━	Acinetobacter haemolyticus MTCC 9819	Acinetobacter_haemolyticus_MTCC_9819_ASYX00000000		0		3.83951								0					0						0	0
365		┃	┃	┣	╋	━	━	━	━	━	━	Acinetobacter haemolyticus NIPH 261	Acinetobacter_haemolyticus_NIPH_261_APQR00000000		0		3.80247								0					0						0	0
366		┃	┃	┃	┣	━	━	━	━	━	━	Acinetobacter haemolyticus TG19599	Acinetobacter_haemolyticus_TG19599_AMJA00000000		0		3.80247								0					0						0	0
367		┃	┃	┃	┣	━	━	━	━	━	━	Acinetobacter haemolyticus TG19602	Acinetobacter_haemolyticus_TG19602_AMJB00000000		0		3.88889								0					0						0	0
368		┃	┃	┃	┗	━	━	━	━	━	━	Acinetobacter haemolyticus TG21157	Acinetobacter_haemolyticus_TG21157_AMJC00000000		0		3.83951								0					0						0	0
369		┃	┃	┣	┳	━	━	━	━	━	━	Acinetobacter indicus ANC 4215	Acinetobacter_indicus_ANC_4215_ATGH00000000		0		3.19512														0	0				2.64634	2.64634
370		┃	┃	┃	┗	━	━	━	━	━	━	Acinetobacter indicus CIP 110367	Acinetobacter_indicus_CIP_110367_AYET00000000		0		3.21951														0	0				2.65854	2.65854
371		┃	┃	┃	┏	━	━	━	━	━	━	Acinetobacter johnsonii ANC 3681	Acinetobacter_johnsonii_ANC_3681_APPZ00000000		0		0													1.67901						0	0
372		┃	┃	┃	┣	━	━	━	━	━	━	Acinetobacter johnsonii CIP 64.6	Acinetobacter_johnsonii_CIP_64_6_APON00000000		0		0													0						0	0
373		┃	┃	┣	╋	━	━	━	━	━	━	Acinetobacter johnsonii SH046	Acinetobacter_johnsonii_SH046_ACPL00000000		0		0													0						0	0
374		┃	┃	┃	┣	━	━	━	━	━	━	Acinetobacter johnsonii TG19605	Acinetobacter_johnsonii_TG19605_AMJD00000000		0		0													0						0	0
375		┃	┃	┃	┗	━	━	━	━	━	━	Acinetobacter johnsonii TG19625	Acinetobacter_johnsonii_TG19625_AMJE00000000		0		0													0						0	0
376		┃	┃	┃	┏	━	━	━	━	━	━	Acinetobacter junii CIP 107470	Acinetobacter_junii_CIP_107470_APPS00000000		1.8875		3.975								1.0625											0	0
377		┃	┃	┃	┣	━	━	━	━	━	━	Acinetobacter junii CIP 64.5	Acinetobacter_junii_CIP_64_5_APPX00000000		0		3.9375								0											0	0
378		┃	┃	┣	╋	━	━	━	━	━	━	Acinetobacter junii MTCC 11364	Acinetobacter_junii_MTCC11364_ASYZ00000000		1.925		4.025								1.125											0	0
379		┃	┃	┃	┣	━	━	━	━	━	━	Acinetobacter junii NIPH 182	Acinetobacter_junii_NIPH_182_APPW00000000		1.85		3.95								0					0						0	0
380		┃	┃	┃	┣	━	━	━	━	━	━	Acinetobacter junii SH205	Acinetobacter_junii_SH205_ACPM00000000		0		3.9125								0											0	0
381		┃	┃	┃	┗	━	━	━	━	━	━	Acinetobacter junii TG19608	Acinetobacter_junii_TG19608_AMJF00000000		0		3.9125								0											0	0
382		┃	┃	┃	┏	━	━	━	━	━	━	Acinetobacter lwoffii CIP 70.31	Acinetobacter_lwoffii_CIP_70_31_APQT00000000		0.592593		3.24691														0	0				6.17284	6.17284
383		┃	┃	┃	┣	━	━	━	━	━	━	Acinetobacter lwoffii NCTC 5866 = CIP 64.10	Acinetobacter_lwoffii_NCTC_5866___CIP_64_10_APQS00000000		0.938272		0													8.8642	0	0				3.80247	3.80247
384		┃	┃	┃	┃								Acinetobacter_lwoffii_NCTC_5866_AIEL00000000		0.54321		1.76543		0												0	0				6.08642	6.08642
385		┃	┃	┃	┣	━	━	━	━	━	━	Acinetobacter lwoffii NIPH 478	Acinetobacter_lwoffii_NIPH_478_APQU00000000		0.592593		3.93827														0	0				6.17284	6.17284
386		┃	┃	┣	╋	━	━	━	━	━	━	Acinetobacter lwoffii NIPH 512	Acinetobacter_lwoffii_NIPH_512_AYHO00000000		0.555556		1.76543		0												0	0				6.09877	6.09877
387		┃	┃	┃	┣	━	━	━	━	━	━	Acinetobacter lwoffii NIPH 715	Acinetobacter_lwoffii_NIPH_715_APOT00000000		0.592593		1.79012														0	0				6.19753	6.19753
388		┃	┃	┃	┣	━	━	━	━	━	━	Acinetobacter lwoffii SH145	Acinetobacter_lwoffii_SH145_ACPN00000000		0.580247		3.96296														0	0				6.32099	6.32099
389		┃	┃	┃	┣	━	━	━	━	━	━	Acinetobacter lwoffii TG19636	Acinetobacter_lwoffii_TG19636_AMJG00000000		0.592593		3.2716														0	0				7.40741	7.40741
390		┃	┃	┃	┗	━	━	━	━	━	━	Acinetobacter lwoffii WJ10621	Acinetobacter_lwoffii_WJ10621_AFQY00000000		0		0			0	0									0						0	0
391		┃	┃	┣	━	━	━	━	━	━	━	Acinetobacter nectaris CIP 110549	Acinetobacter_nectaris_CIP_110549_AYER00000000				0													0	0	0				0.0625	0.0625
392		┃	┃	┣	┳	━	━	━	━	━	━	Acinetobacter oleivorans CIP 110421	Acinetobacter_oleivorans_CIP_110421_AYES00000000		0.2625		2.2875								0					0	0	0				0	0
393		┃	┃	┃	┗	━	━	━	━	━	━	Acinetobacter oleivorans DR1	Acinetobacter_DR1		0.3		2.3125								0					0	0	0				0	0
394		┃	┃	┃	┏	━	━	━	━	━	━	Acinetobacter parvus DSM 16617 = CIP 108168	Acinetobacter_parvus_DSM_16617___CIP_108168_APOM00000000		0		0		0																	0	0
395		┃	┃	┣	┫								Acinetobacter_parvus_DSM_16617_AIEB00000000		0		0																			0	0
396		┃	┃	┃	┗	━	━	━	━	━	━	Acinetobacter parvus NIPH 1103	Acinetobacter_parvus_NIPH_1103_APOL00000000		0		9.62963		0																	0	0
397		┃	┃	┃	┏	━	━	━	━	━	━	Acinetobacter radioresistens DSM 6976 = NBRC 102413 = CIP 103788	Acinetobacter_radioresistens_DSM_6976___NBRC_102413_AIDZ00000000		0		0		2.80247												0	0				0	0
398		┃	┃	┃	┃								Acinetobacter_radioresistens_DSM_6976___NBRC_102413_BAGY00000000		0		0		2.83951												0	0				0	0
399		┃	┃	┃	┃								Acinetobacter_radioresistens_DSM_6976___NBRC_102413_CIP_103788_APQF00000000		0		0		2.81481												0	0				0	0
400		┃	┃	┣	╋	━	━	━	━	━	━	Acinetobacter radioresistens NIPH 2130	Acinetobacter_radioresistens_NIPH_2130_APQE00000000		0		0		4.2716				0	0							0	0				0	0
401		┃	┃	┃	┣	━	━	━	━	━	━	Acinetobacter radioresistens SH164	Acinetobacter_radioresistens_SH164_ACPO00000000		0		0		4.37037				0	0							0	0				0	0
402		┃	┃	┃	┣	━	━	━	━	━	━	Acinetobacter radioresistens SK82	Acinetobacter_radioresistens_SK82_ACVR00000000		0		0		4.37037												0	0				0	0
403		┃	┃	┃	┣	━	━	━	━	━	━	Acinetobacter radioresistens TG02010	Acinetobacter_radioresistens_TG02010_AMJJ00000000		0		0		2.87654												0	0				0	0
404		┃	┃	┃	┗	━	━	━	━	━	━	Acinetobacter radioresistens WC-A-157	Acinetobacter_radioresistens_WC_A_157_ALIR00000000		0		0		4.2963												6.2963	6.2963				0	0
405		┃	┃	┣	━	━	━	━	━	━	━	Acinetobacter rudis CIP 110305	Acinetobacter_rudis_CIP_110305_ATGI00000000		0		0																			8.7375	8.7375
406		┃	┃	┃	┏	━	━	━	━	━	━	Acinetobacter schindleri CIP 107287	Acinetobacter_schindleri_CIP_107287_APPQ00000000		0		0													0	0	0				2.4321	2.4321
407		┃	┃	┣	╋	━	━	━	━	━	━	Acinetobacter schindleri NIPH 900	Acinetobacter_schindleri_NIPH_900_APPI00000000		0		0													0	0	0				3.30864	3.30864
408		┃	┃	┃	┗	━	━	━	━	━	━	Acinetobacter schindleri TG19614	Acinetobacter_schindleri_TG19614_AMJK00000000		0		0													0	0	0				2.37037	2.37037
409		┃	┃	┣	┳	━	━	━	━	━	━	Acinetobacter soli CIP 110264	Acinetobacter_soli_CIP_110264_APPU00000000		1.2716		1.54321						0	0	0					0	0	0				8.90123	8.90123
410		┃	┃	┃	┗	━	━	━	━	━	━	Acinetobacter soli NIPH 2899	Acinetobacter_soli_NIPH_2899_APPV00000000		1.20988		1.59259						0	0	5.14815					0	0	0				9.62963	9.62963
411		┃	┃	┣	━	━	━	━	━	━	━	Acinetobacter sp. 528	Acinetobacter_528_AMJL00000000		0		2.2875								0					0	0	0				0	0
412		┃	┃	┣	━	━	━	━	━	━	━	Acinetobacter sp. ADP1	Acinetobacter_sp_ADP1		0.54321		0														0	0				0	0
413		┃	┃	┣	━	━	━	━	━	━	━	Acinetobacter sp. ANC 3789	Acinetobacter_ANC_3789_APOY00000000		4.80247		0											0		1.80247	0	0				2.74074	2.74074
414		┃	┃	┣	━	━	━	━	━	━	━	Acinetobacter sp. ANC 3862	Acinetobacter_ANC_3862_APRP00000000		0		0								0											0	0
415		┃	┃	┣	━	━	━	━	━	━	━	Acinetobacter sp. ANC 3880	Acinetobacter_ANC_3880_APSD00000000		0		0		0				0	0	3.49383											0	0
416		┃	┃	┣	━	━	━	━	━	━	━	Acinetobacter sp. ANC 3929	Acinetobacter_ANC_3929_APRH00000000		0		0		0						0											0	0
417		┃	┃	┣	━	━	━	━	━	━	━	Acinetobacter sp. ANC 4105	Acinetobacter_ANC_4105_APRL00000000		0		0		0				0	0	0											0	0
418		┃	┃	┣	━	━	━	━	━	━	━	Acinetobacter sp. ATCC 27244	Acinetobacter_ATCC_27244_ABYN00000000		0		3.88889								0					0						0	0
419		┃	┃	┣	━	━	━	━	━	━	━	Acinetobacter sp. CIP 101934	Acinetobacter_CIP_101934_APRQ00000000		0		0													0	0	0				2.41975	2.41975
420		┃	┃	┣	━	━	━	━	━	━	━	Acinetobacter sp. CIP 101966	Acinetobacter_CIP_101966_APRX00000000		0		1.77778														0	0				6.17284	6.17284
421		┃	┃	┣	━	━	━	━	━	━	━	Acinetobacter sp. CIP 102082	Acinetobacter_CIP_102082_APPD00000000		0		0																			0	0
422		┃	┃	┣	━	━	━	━	━	━	━	Acinetobacter sp. CIP 102129	Acinetobacter_CIP_102129_APPA00000000		0		0		0																	0	0
423		┃	┃	┣	━	━	━	━	━	━	━	Acinetobacter sp. CIP 102136	Acinetobacter_CIP_102136_APRV00000000		0.555556		3.23457														0	0				6.32099	6.32099
424		┃	┃	┣	━	━	━	━	━	━	━	Acinetobacter sp. CIP 102143	Acinetobacter_CIP_102143_APSE00000000		0		0		0																	0	0
425		┃	┃	┣	━	━	━	━	━	━	━	Acinetobacter sp. CIP 102159	Acinetobacter_CIP_102159_APOZ00000000		0		0																			0	0
426		┃	┃	┣	━	━	━	━	━	━	━	Acinetobacter sp. CIP 102529	Acinetobacter_CIP_102529_APPB00000000		0		0																			0	0
427		┃	┃	┣	━	━	━	━	━	━	━	Acinetobacter sp. CIP 102637	Acinetobacter_CIP_102637_APPG00000000		0		0		0																	0	0
428		┃	┃	┣	━	━	━	━	━	━	━	Acinetobacter sp. CIP 110321	Acinetobacter_CIP_110321_AQFL00000000		0		0		0				0	0	0											0	0
429		┃	┃	┣	━	━	━	━	━	━	━	Acinetobacter sp. CIP 51.11	Acinetobacter_CIP_51_11_APRU00000000		0		3.22222											2.93827			0	0				6.04938	6.04938
430		┃	┃	┣	━	━	━	━	━	━	━	Acinetobacter sp. CIP 53.82	Acinetobacter_CIP_53_82_APRK00000000		0		0														0	0				2.69512	2.69512
431		┃	┃	┣	━	━	━	━	━	━	━	Acinetobacter sp. CIP 56.2	Acinetobacter_CIP_56_2_APPH00000000		0		0		0						3.41975											0	0
432		┃	┃	┣	━	━	━	━	━	━	━	Acinetobacter sp. CIP 64.2	Acinetobacter_CIP_64_2_APRT00000000		0		0								0											0	0
433		┃	┃	┣	━	━	━	━	━	━	━	Acinetobacter sp. CIP 64.7	Acinetobacter_CIP_64_7_APRY00000000		0.580247		3.25926														0	0				7.38272	7.38272
434		┃	┃	┣	━	━	━	━	━	━	━	Acinetobacter sp. CIP 70.18	Acinetobacter_CIP_70_18_APRN00000000		0		0.703704		0						0											0	0
435		┃	┃	┣	━	━	━	━	━	━	━	Acinetobacter sp. CIP A162	Acinetobacter_CIP_A162_APOG00000000		0.54321		1.76543		0												0	0				6.08642	6.08642
436		┃	┃	┣	━	━	━	━	━	━	━	Acinetobacter sp. CIP-A165	Acinetobacter_CIP_A165_APOK00000000		0		2.20988								0											0	0
437		┃	┃	┣	━	━	━	━	━	━	━	Acinetobacter sp. GG2	Acinetobacter_GG2_ALOW00000000		0		0													0	0	0				0	0
438		┃	┃	┣	━	━	━	━	━	━	━	Acinetobacter sp. HA	Acinetobacter_HA_AJXD00000000		0		0													0	0	0				3.35802	3.35802
439		┃	┃	┣	━	━	━	━	━	━	━	Acinetobacter sp. MDS7A	Acinetobacter_MDS7A_AOTJ00000000		0		0														0	0				0	0
440		┃	┃	┣	━	━	━	━	━	━	━	Acinetobacter sp. NBRC 100985	Acinetobacter_NBRC_100985_BAEB00000000		0		1.8125								0					0						0	0
441		┃	┃	┣	━	━	━	━	━	━	━	Acinetobacter sp. NCTC 10304	Acinetobacter_NCTC_10304_AIEE00000000		0.5875		2.275													0						0	0
442		┃	┃	┣	━	━	━	━	━	━	━	Acinetobacter sp. NCTC 7422	Acinetobacter_NCTC_7422_AIED00000000		0		0								0											0	0
443		┃	┃	┣	━	━	━	━	━	━	━	Acinetobacter sp. NIPH 1847	Acinetobacter_NIPH_1847_APRR00000000		0		0		0						0											0	0
444		┃	┃	┣	━	━	━	━	━	━	━	Acinetobacter sp. NIPH 1859	Acinetobacter_NIPH_1859_APRZ00000000		0		0								0											0	0
445		┃	┃	┣	━	━	━	━	━	━	━	Acinetobacter sp. NIPH 1867	Acinetobacter_NIPH_1867_APRO00000000		0		0		0						0											0	0
446		┃	┃	┣	━	━	━	━	━	━	━	Acinetobacter sp. NIPH 2036	Acinetobacter_NIPH_2036_ATGK00000000		0		0								0											0	0
447		┃	┃	┣	━	━	━	━	━	━	━	Acinetobacter sp. NIPH 2100	Acinetobacter_NIPH_2100_APSB00000000		0		0		0						0											0	0
448		┃	┃	┣	━	━	━	━	━	━	━	Acinetobacter sp. NIPH 2168	Acinetobacter_NIPH_2168_APRW00000000		0		0		0						0											0	0
449		┃	┃	┣	━	━	━	━	━	━	━	Acinetobacter sp. NIPH 2171	Acinetobacter_NIPH_2171_APRS00000000		0		0.641975													0	0	0				0	0
450		┃	┃	┣	━	━	━	━	━	━	━	Acinetobacter sp. NIPH 236	Acinetobacter_NIPH_236_APOJ00000000		0		0								1.5125											0	0
451		┃	┃	┣	━	━	━	━	━	━	━	Acinetobacter sp. NIPH 284	Acinetobacter_NIPH_284_APRI00000000		0		0		0						0											0	0
452		┃	┃	┣	━	━	━	━	━	━	━	Acinetobacter sp. NIPH 298	Acinetobacter_NIPH_298_APRM00000000		0		3.75309																			0	0
453		┃	┃	┣	━	━	━	━	━	━	━	Acinetobacter sp. NIPH 3623	Acinetobacter_NIPH_3623_APSA00000000		0		0		0						0											0	0
454		┃	┃	┣	━	━	━	━	━	━	━	Acinetobacter sp. NIPH 542	Acinetobacter_NIPH_542_APSC00000000		0.325		2.3375								0					0	0	0				3.225	3.225
455		┃	┃	┣	━	━	━	━	━	━	━	Acinetobacter sp. NIPH 713	Acinetobacter_NIPH_713_APRJ00000000		1		0		0												0	0				4.14815	4.14815
456		┃	┃	┣	━	━	━	━	━	━	━	Acinetobacter sp. NIPH 758	Acinetobacter_NIPH_758_APPC00000000		0		0		0						0											0	0
457		┃	┃	┣	━	━	━	━	━	━	━	Acinetobacter sp. NIPH 809	Acinetobacter_NIPH_809_APOI00000000		0		0		0						2.80247											0.814815	0.814815
458		┃	┃	┣	━	━	━	━	━	━	━	Acinetobacter sp. NIPH 817	Acinetobacter_NIPH_817_APPF00000000		0.2375		2.3375								0					0	0	0				0	0
459		┃	┃	┣	━	━	━	━	━	━	━	Acinetobacter sp. NIPH 899	Acinetobacter_NIPH_899_APPE00000000		0		0.666667														0	0				1.61728	1.61728
460		┃	┃	┣	━	━	━	━	━	━	━	Acinetobacter sp. NIPH 973	Acinetobacter_NIPH_973_APOO00000000		0.5375		0								0					0	3.6625	3.6625				0	0
461		┃	┃	┣	━	━	━	━	━	━	━	Acinetobacter sp. P8-3-8	Acinetobacter_P8_3_8_AFIE00000000		0		0													0						0	0
462		┃	┃	┣	━	━	━	━	━	━	━	Acinetobacter sp. TG19627	Acinetobacter_TG19627_AMJM00000000		0		0.728395		0						0											0	0
463		┃	┃	┣	━	━	━	━	━	━	━	Acinetobacter sp. TG2027	Acinetobacter_TG2027_AMJN00000000		0		2.2875								0					0	0	0				0	0
464		┃	┃	┣	━	━	━	━	━	━	━	Acinetobacter sp. WC-743	Acinetobacter_WC_743_AMFQ00000000		0		0								0						0	0				0	0
465		┃	┃	┣	━	━	━	━	━	━	━	Acinetobacter tandoii DSM 14970 = CIP 107469	Acinetobacter_tandoii_DSM_14970___CIP_107469_AQFM00000000		1.64198		2.24691													0	0	0				0	0
466		┃	┃	┣	━	━	━	━	━	━	━	Acinetobacter tjernbergiae DSM 14971 = CIP 107465	Acinetobacter_tjernbergiae_DSM_14971___CIP_107465_ARFU00000000		0		0								0											0	0
467		┃	┃	┃									Acinetobacter_tjernbergiae_DSM_14971___CIP_107465_AYEV00000000		0		0								0											0	0
468		┃	┃	┣	━	━	━	━	━	━	━	Acinetobacter towneri DSM 14962 = CIP 107472	Acinetobacter_towneri_DSM_14962___CIP_107472_APPY00000000		0		0														0	0				0	0
469		┃	┃	┃	┏	━	━	━	━	━	━	Acinetobacter ursingii ANC 3649	Acinetobacter_ursingii_ANC_3649_APQC00000000		2.08642								0	0	0						0	0				1.7037	1.7037
470		┃	┃	┣	╋	━	━	━	━	━	━	Acinetobacter ursingii DSM 16037 = CIP 107286	Acinetobacter_ursingii_DSM_16037___CIP_107286_APQA00000000		2.18519								0	0	0						0	0				1.66667	1.66667
471		┃	┃	┃	┃								Acinetobacter_ursingii_DSM_16037_AIEA00000000		2.19753								0	0	0						0	0				1.66667	1.66667
472		┃	┃	┃	┗	━	━	━	━	━	━	Acinetobacter ursingii NIPH 706	Acinetobacter_ursingii_NIPH_706_APQB00000000		2.19753										0						0	0				1.66667	1.66667
473		┃	┃	┃	┏	━	━	━	━	━	━	Acinetobacter venetianus RAG-1 = CIP 110063	Acinetobacter_venetianus_RAG_1___CIP_110063_AKIQ00000000		0		2.3625		0						0					0						0	0
474		┃	┃	┣	┫								Acinetobacter_venetianus_RAG_1___CIP_110063_APPO00000000		0		2.3875								0					0						0	0
475		┃	┃	┃	┗	━	━	━	━	━	━	Acinetobacter venetianus VE-C3	Acinetobacter_venetianus_VE_C3_ALIG00000000		0		2.375								0					0						0	0
476		┃	┃	┗	━	━	━	━	━	━	━	Acinetobacter sp. CAG:196	Acinetobacter_CAG_196_CBAD000000000
477		┃	┣	━	━	━	━	━	━	━	━	Enhydrobacter aerosaccus SK60	Enhydrobacter_aerosaccus_SK60_ACYI00000000		0		0														0	0				0	0
478		┃	┃			┏	━	━	━	━	━	Moraxella catarrhalis 101P30B1	Moraxella_catarrhalis_101P30B1_AEPC00000000		0.333333
479		┃	┃			┣	━	━	━	━	━	Moraxella catarrhalis 103P14B1	Moraxella_catarrhalis_103P14B1_AERE00000000		0.333333
480		┃	┃			┣	━	━	━	━	━	Moraxella catarrhalis 12P80B1	Moraxella_catarrhalis_AERG00000000		0.320988
481		┃	┃			┣	━	━	━	━	━	Moraxella catarrhalis 46P47B1	Moraxella_catarrhalis_46P47B1_AERF00000000		0.333333
482		┃	┃			┣	━	━	━	━	━	Moraxella catarrhalis 7169	Moraxella_catarrhalis_7169_AERC00000000		0
483		┃	┃	┏	━	╋	━	━	━	━	━	Moraxella catarrhalis BBH18	Moraxella_catarrhalis_RH4		0
484		┃	┃	┃		┣	━	━	━	━	━	Moraxella catarrhalis BC1	Moraxella_catarrhalis_BC1_AERH00000000		0
485		┃	┣	┫		┣	━	━	━	━	━	Moraxella catarrhalis BC7	Moraxella_catarrhalis_BC7_AERI00000000		0
486		┃	┃	┃		┣	━	━	━	━	━	Moraxella catarrhalis BC8	Moraxella_catarrhalis_BC8_AERJ00000000		0.333333
487		┃	┃	┃		┣	━	━	━	━	━	Moraxella catarrhalis CO72	Moraxella_catarrhalis_CO72_AERK00000000		0.246914
488		┃	┃	┃		┣	━	━	━	━	━	Moraxella catarrhalis O35E	Moraxella_catarrhalis_O35E_AERL00000000		0.333333
489		┃	┃	┃		┗	━	━	━	━	━	Moraxella catarrhalis RH4	Moraxella_catarrhalis_RH4_AMSO00000000		0
490		┃	┃	┃	┏	━	━	━	━	━	━	Moraxella boevrei DSM 14165	Moraxella_boevrei_DSM_14165_ARBT00000000		0															0
491		┃	┃	┗	╋	━	━	━	━	━	━	Moraxella caprae DSM 19149	Moraxella_caprae_DSM_19149_AUGF00000000		0																					0	0
492		┃	┃		┗	━	━	━	━	━	━	Moraxella macacae 0408225	Moraxella_macacae_0408225_ANIN00000000		0
493		┃	┣	━	━	━	━	━	━	━	━	Perlucidibaca piscinae DSM 21586	Perlucidibaca_piscinae_DSM_21586_ATUE00000000		0		0													1.97468						0	0
494		┃	┃	┏	━	━	━	━	━	━	━	Psychrobacter aquaticus CMS 56	Psychrobacter_aquaticus_CMS_56_AUSW00000000		0		0.444444													0	0	0				0.814815	0.814815
495		┃	┃	┣	━	━	━	━	━	━	━	Psychrobacter arcticus 273-4	Psychrobacter_arcticum_273-4		6.09877		0																			0	0
496		┃	┃	┣	━	━	━	━	━	━	━	Psychrobacter cryohalolentis K5	Psychrobacter_cryohalolentis_K5		0		0																			0.580247	0.580247
497		┃	┃	┣	━	━	━	━	━	━	━	Psychrobacter lutiphocae DSM 21542	Psychrobacter_lutiphocae_DSM_21542_ARNF00000000		0		0														0	0
498		┃	┃	┣	━	━	━	━	━	━	━	Psychrobacter sp. 1501(2011)	Psychrobacter_1501_2011__AFHU00000000		0		0														0	0
499		┃	┃	┣	━	━	━	━	━	━	━	Psychrobacter sp. AC24	Psychrobacter_AC24_AYXM00000000		0		0													0	0	0				0	0
500		┃	┗	╋	━	━	━	━	━	━	━	Psychrobacter sp. G	Psychrobacter_G		0		0																			0.567901	0.567901
501		┃		┣	━	━	━	━	━	━	━	Psychrobacter sp. PAMC 21119	Psychrobacter_PAMC_21119_AHVZ00000000		0		1.77778													0.160494	0	0				0	0
502		┃		┣	━	━	━	━	━	━	━	Psychrobacter sp. PRwf-1	Psychrobacter_PRwf-1		0		0														0	0				7.70732	7.70732
503		┃		┣	━	━	━	━	━	━	━	Psychrobacter sp. TB15	Psychrobacter_TB_15_AYXN00000000		0		0														0	0				0	0
504		┃		┣	━	━	━	━	━	━	━	Psychrobacter sp. TB2	Psychrobacter_TB2_AYUI00000000		0		0														0	0				0	0
505		┃		┣	━	━	━	━	━	━	━	Psychrobacter sp. TB47	Psychrobacter_TB47_AYXZ00000000		0		0													0	0	0				0	0
506		┃		┗	━	━	━	━	━	━	━	Psychrobacter sp. TB67	Psychrobacter_TB67_AYYA00000000		0		0													0	0	0				0	0
507		┃				┏	┳	━	━	━	━	Azotobacter vinelandii CA	Azotobacter_vinelandii_CA				0											0	0	11.2785
508		┃	┏	━	━	┫	┗	━	━	━	━	Azotobacter vinelandii CA6	Azotobacter_vinelandii_CA6				0											0	0	11.2785
509		┃	┃			┗	━	━	━	━	━	Azotobacter vinelandii DJ	Azotobacter_vinelandii_DJ				0											0	0	11.2785
510		┃	┣	┳	━	━	━	━	━	━	━	Cellvibrio japonicus Ueda107	Cellvibrio_japonicus_Ueda107				0													2.12195						0	0
511		┃	┃	┗	━	━	━	━	━	━	━	Cellvibrio sp. BR	Cellvibrio_BR_AICM00000000	1		8.83133	0													0						0	0
512		┃	┃			┏	━	━	━	━	━	Pseudomonas aeruginosa 18A	Pseudomonas_aeruginosa_18A_CAQZ00000000		1.18987	0.405063	0			0	0		0	0	0			0	0		2.1519	2.1519
513		┃	┃			┣	━	━	━	━	━	Pseudomonas aeruginosa 19660	Pseudomonas_aeruginosa_19660_AXRF00000000		1.24051	0.56962	0			0	0		0	0	0			0	0		2.1519	2.1519
514		┃	┃			┣	━	━	━	━	━	Pseudomonas aeruginosa 19BR	Pseudomonas_aeruginosa_19BR_AFXJ00000000		1.17722	0.405063	0			0	0		0	0	0			0	0		2.1519	2.1519
515		┃	┃			┣	━	━	━	━	━	Pseudomonas aeruginosa 213BR	Pseudomonas_aeruginosa_213BR_AFXK00000000		1.17722	0.405063	0			0	0		0	0	0			0	0		2.12658	2.12658
516		┃	┃			┣	━	━	━	━	━	Pseudomonas aeruginosa 2192	Pseudomonas_aeruginosa_2192_AAKW00000000		1.18987	0.43038	0			0	0		0	0	0			0	0		2.12658	2.12658	4.13924
517		┃	┃			┣	━	━	━	━	━	Pseudomonas aeruginosa 39016	Pseudomonas_aeruginosa_39016_AEEX00000000		1.21519	0.417722	0			0	0		0	0	0			0	0		2.17722	2.17722
518		┃	┃			┣	━	━	━	━	━	Pseudomonas aeruginosa 6077	Pseudomonas_aeruginosa_6077_AXRE00000000		1.20253	0.405063	0			0	0		0	0	0			0	0		2.1519	2.1519
519		┃	┃			┣	━	━	━	━	━	Pseudomonas aeruginosa 62	Pseudomonas_aeruginosa_62_AXRS00000000		1.21519	0.392405	0			0	0		0	0	0			0	0		2.1519	2.1519
520		┃	┃			┣	━	━	━	━	━	Pseudomonas aeruginosa 9BR	Pseudomonas_aeruginosa_9BR_AFXI00000000		1.17722	0.405063	0			0	0		0	0	0			0	0		2.1519	2.1519
521		┃	┃			┣	━	━	━	━	━	Pseudomonas aeruginosa AES-1R	Pseudomonas_aeruginosa_AES_1R_AFNF00000000			0.443038	0			0	0		0	0	0			0	0		2.18987	2.18987
522		┃	┃			┣	━	━	━	━	━	Pseudomonas aeruginosa AH16	Pseudomonas_aeruginosa_AH16_ALJH00000000		1.17722	0.405063	0			0	0		0	0	0			0	0		2.12658	2.12658
523		┃	┃			┣	━	━	━	━	━	Pseudomonas aeruginosa ATCC 14886	Pseudomonas_aeruginosa_ATCC_14886_AKZD00000000		1.17722	0.417722	0			0	0		0	0	0			0	0		2.1519	2.1519
524		┃	┃			┣	━	━	━	━	━	Pseudomonas aeruginosa ATCC 15442	Pseudomonas_aeruginosa_ATCC_15442_AYUC00000000		1.20253	0.443038	0			0	0		0	0	0			0	0		2.1519	2.1519
525		┃	┃			┣	━	━	━	━	━	Pseudomonas aeruginosa ATCC 25324	Pseudomonas_aeruginosa_ATCC_25324_AKZE00000000		1.1519	0.405063	0			0	0		0	0				0	0		2.12658	2.12658
526		┃	┃			┣	━	━	━	━	━	Pseudomonas aeruginosa ATCC 700888	Pseudomonas_aeruginosa_ATCC_700888_AKZF00000000		1.17722	0.405063	0			0	0		0	0	0			0	0		2.1519	2.1519	4.12658
527		┃	┃			┣	━	━	━	━	━	Pseudomonas aeruginosa B136-33	Pseudomonas_aeruginosa_B136_33		1.17722	0	0			0	0		0	0	0			0	0		2.1519	2.1519
528		┃	┃			┣	━	━	━	━	━	Pseudomonas aeruginosa B3-1811	Pseudomonas_aeruginosa_B3_1811_CBMP000000000		1.18987	0.43038	0			0	0		0	0	0			0	0		2.12658	2.12658
529		┃	┃			┣	━	━	━	━	━	Pseudomonas aeruginosa B3-208	Pseudomonas_aeruginosa_B3_208_CBMT000000000		1.24051	0.443038	0			0	0		0	0	0			0	0		2.1519	2.1519
530	━	┫	┃			┣	━	━	━	━	━	Pseudomonas aeruginosa B3-20M	Pseudomonas_aeruginosa_B3_20M_CBMU000000000		1.24051	0.443038	0			0	0		0	0	0			0	0		2.1519	2.1519
531		┃	┃			┣	━	━	━	━	━	Pseudomonas aeruginosa B3-CFI	Pseudomonas_aeruginosa_B3_CFI_CBMS000000000		1.24051	0.443038	0			0	0		0	0	0			0	0		2.1519	2.1519
532		┃	┃			┣	━	━	━	━	━	Pseudomonas aeruginosa BL01	Pseudomonas_aeruginosa_BL01_AXPZ00000000		1.18987	0.417722	0			0	0		0	0	0			0	0		2.16456	2.16456
533		┃	┃			┣	━	━	━	━	━	Pseudomonas aeruginosa BL02	Pseudomonas_aeruginosa_BL02_AXPY00000000		1.17722	0.405063	0			0	0		0	0	0			0	0		2.1519	2.1519
534		┃	┃			┣	━	━	━	━	━	Pseudomonas aeruginosa BL03	Pseudomonas_aeruginosa_BL03_AXPX00000000		1.17722	0	0			0	0		0	0	0			0	0		2.1519	2.1519
535		┃	┃			┣	━	━	━	━	━	Pseudomonas aeruginosa BL04	Pseudomonas_aeruginosa_BL04_AXPW00000000		1.21519	0.582278	0			0	0		0	0	0			0	0		2.1519	2.1519
536		┃	┃			┣	━	━	━	━	━	Pseudomonas aeruginosa BL05	Pseudomonas_aeruginosa_BL05_AXPV00000000		1.17722	0.405063	0			0	0		0	0	0			0	0		2.1519	2.1519
537		┃	┃			┣	━	━	━	━	━	Pseudomonas aeruginosa BL06	Pseudomonas_aeruginosa_BL06_AXPU00000000		1.21519	0.43038	0			0	0		0	0	0			0	0		2.1519	2.1519
538		┃	┃			┣	━	━	━	━	━	Pseudomonas aeruginosa BL07	Pseudomonas_aeruginosa_BL07_AXPT00000000		1.18987	0.379747	0			0	0		0	0	0			0	0		2.1519	2.1519
539		┃	┃			┣	━	━	━	━	━	Pseudomonas aeruginosa BL08	Pseudomonas_aeruginosa_BL08_AXPS00000000		1.21519	0.43038	0			0	0		0	0	0			0	0		2.1519	2.1519	0
540		┃	┃			┣	━	━	━	━	━	Pseudomonas aeruginosa BL09	Pseudomonas_aeruginosa_BL09_AXPR00000000		1.18987	0.531646	0			0	0		0	0	0			0	0		2.13924	2.13924
541		┃	┃			┣	━	━	━	━	━	Pseudomonas aeruginosa BL10	Pseudomonas_aeruginosa_BL10_AXPQ00000000		1.17722	0.405063	0			0	0		0	0	0			0	0		2.1519	2.1519
542		┃	┃			┣	━	━	━	━	━	Pseudomonas aeruginosa BL11	Pseudomonas_aeruginosa_BL11_AXPP00000000		1.17722	0.417722	0			0	0		0	0	0			0	0		2.13924	2.13924
543		┃	┃			┣	━	━	━	━	━	Pseudomonas aeruginosa BL12	Pseudomonas_aeruginosa_BL12_AXPO00000000		1.1519	0.417722	0			0	0		0	0	0			0	0		2.08861	2.08861	3.96203
544		┃	┃			┣	━	━	━	━	━	Pseudomonas aeruginosa BL13	Pseudomonas_aeruginosa_BL13_AXPN00000000		1.21519	0.43038	0			0	0		0	0	0			0	0		2.1519	2.1519
545		┃	┃			┣	━	━	━	━	━	Pseudomonas aeruginosa BL14	Pseudomonas_aeruginosa_BL14_AXPM00000000		1.1519	0.405063	0			0	0		0	0	0			0	0		2.12658	2.12658
546		┃	┃			┣	━	━	━	━	━	Pseudomonas aeruginosa BL15	Pseudomonas_aeruginosa_BL15_AXPL00000000		1.18987	0.417722	0			0	0		0	0	0			0	0		2.1519	2.1519
547		┃	┃			┣	━	━	━	━	━	Pseudomonas aeruginosa BL16	Pseudomonas_aeruginosa_BL16_AXPK00000000		1.17722	0.405063	0			0	0		0	0	0			0	0		2.1519	2.1519
548		┃	┃			┣	━	━	━	━	━	Pseudomonas aeruginosa BL17	Pseudomonas_aeruginosa_BL17_AXPJ00000000		1.18987	0.392405	0			0	0		0	0	0			0	0		2.13924	2.13924
549		┃	┃			┣	━	━	━	━	━	Pseudomonas aeruginosa BL18	Pseudomonas_aeruginosa_BL18_AXPI00000000		1.17722	0	0			0	0		0	0	0			0	0		2.1519	2.1519
550		┃	┃			┣	━	━	━	━	━	Pseudomonas aeruginosa BL19	Pseudomonas_aeruginosa_BL19_AXPH00000000		1.16456	0.405063	0			0	0		0	0	0			0	0		2.1519	2.1519
551		┃	┃			┣	━	━	━	━	━	Pseudomonas aeruginosa BL20	Pseudomonas_aeruginosa_BL20_AXPG00000000		1.18987	0.556962	0			0	0		0	0	0			0	0		2.12658	2.12658
552		┃	┃			┣	━	━	━	━	━	Pseudomonas aeruginosa BL21	Pseudomonas_aeruginosa_BL21_AXPF00000000		1.17722	0.405063	0			0	0		0	0	0			0	0		2.12658	2.12658	0
553		┃	┃			┣	━	━	━	━	━	Pseudomonas aeruginosa BL22	Pseudomonas_aeruginosa_BL22_AXPE00000000		1.18987	0.544304	0			0	0		0	0	0			0	0				2.55696
554		┃	┃			┣	━	━	━	━	━	Pseudomonas aeruginosa BL23	Pseudomonas_aeruginosa_BL23_AXPD00000000		0	0.392405	0			0	0		0	0	0			0	0		2.11392	2.11392
555		┃	┃			┣	━	━	━	━	━	Pseudomonas aeruginosa BL24	Pseudomonas_aeruginosa_BL24_AXPC00000000		1.18987	0.405063	0			0	0		0	0	0			0	0		2.16456	2.16456
556		┃	┃			┣	━	━	━	━	━	Pseudomonas aeruginosa BL25	Pseudomonas_aeruginosa_BL25_AXPB00000000		1.20253	0.392405	0			0	0		0	0	0			0	0		2.1519	2.1519
557		┃	┃			┣	━	━	━	━	━	Pseudomonas aeruginosa BWHPSA001	Pseudomonas_aeruginosa_BWHPSA001_AXRB00000000		1.16456	0.405063	0			0	0		0	0	0			0	0		2.1519	2.1519
558		┃	┃			┣	━	━	━	━	━	Pseudomonas aeruginosa BWHPSA002	Pseudomonas_aeruginosa_BWHPSA002_AXRA00000000		1.18987	0.405063	0			0	0		0	0	0			0	0		2.16456	2.16456
559		┃	┃			┣	━	━	━	━	━	Pseudomonas aeruginosa BWHPSA003	Pseudomonas_aeruginosa_BWHPSA003_AXQZ00000000		1.20253	0.405063	0			0	0		0	0	0			0	0		2.16456	2.16456
560		┃	┃			┣	━	━	━	━	━	Pseudomonas aeruginosa BWHPSA004	Pseudomonas_aeruginosa_BWHPSA004_AXQY00000000		1.24051	0.443038	0			0	0		0	0	0			0	0		2.18987	2.18987
561		┃	┃			┣	━	━	━	━	━	Pseudomonas aeruginosa BWHPSA005	Pseudomonas_aeruginosa_BWHPSA005_AXQX00000000		1.18987	0.405063	0			0	0		0	0	0			0	0		2.16456	2.16456
562		┃	┃			┣	━	━	━	━	━	Pseudomonas aeruginosa BWHPSA006	Pseudomonas_aeruginosa_BWHPSA006_AXQW00000000		1.18987	0.43038	0			0	0		0	0	0			0	0		2.12658	2.12658	2.58228
563		┃	┃			┣	━	━	━	━	━	Pseudomonas aeruginosa BWHPSA007	Pseudomonas_aeruginosa_BWHPSA007_AXQV00000000		1.24051	0.443038	0			0	0		0	0	0			0	0		2.1519	2.1519
564		┃	┃			┣	━	━	━	━	━	Pseudomonas aeruginosa BWHPSA008	Pseudomonas_aeruginosa_BWHPSA008_AXQU00000000		1.22785	0.405063	0			0	0		0	0	0			0	0		2.13924	2.13924
565		┃	┃			┣	━	━	━	━	━	Pseudomonas aeruginosa BWHPSA009	Pseudomonas_aeruginosa_BWHPSA009_AXQT00000000		1.18987	0.417722	0			0	0		0	0	0			0	0		2.16456	2.16456
566		┃	┃			┣	━	━	━	━	━	Pseudomonas aeruginosa BWHPSA010	Pseudomonas_aeruginosa_BWHPSA010_AXQS00000000		1.18987	0.405063	0			0	0		0	0	0			0	0		2.16456	2.16456
567		┃	┃			┣	━	━	━	━	━	Pseudomonas aeruginosa BWHPSA011	Pseudomonas_aeruginosa_BWHPSA011_AXQR00000000		1.16456	0.405063	0			0	0		0	0	0			0	0		2.12658	2.12658
568		┃	┃			┣	━	━	━	━	━	Pseudomonas aeruginosa BWHPSA012	Pseudomonas_aeruginosa_BWHPSA012_AXQQ00000000		1.18987	0.379747	0			0	0		0	0	0			0	0		2.1519	2.1519
569		┃	┃			┣	━	━	━	━	━	Pseudomonas aeruginosa BWHPSA013	Pseudomonas_aeruginosa_BWHPSA013_AXQP00000000		1.18987	0.43038	0			0	0		0	0	0			0	0		2.12658	2.12658	4.1519
570		┃	┃			┣	━	━	━	━	━	Pseudomonas aeruginosa BWHPSA014	Pseudomonas_aeruginosa_BWHPSA014_AXQO00000000		1.24051	0.443038	0			0	0		0	0	0			0	0		2.18987	2.18987
571		┃	┃			┣	━	━	━	━	━	Pseudomonas aeruginosa BWHPSA015	Pseudomonas_aeruginosa_BWHPSA015_AXQN00000000		1.18987	0.417722	0			0	0		0	0	0			0	0		2.1519	2.1519
572		┃	┃			┣	━	━	━	━	━	Pseudomonas aeruginosa BWHPSA016	Pseudomonas_aeruginosa_BWHPSA016_AXQM00000000		1.17722	0.405063	0			0	0		0	0	0			0	0		2.1519	2.1519
573		┃	┃			┣	━	━	━	━	━	Pseudomonas aeruginosa BWHPSA017	Pseudomonas_aeruginosa_BWHPSA017_AXQL00000000		1.18987	0.392405	0			0	0		0	0	0			0	0		2.13924	2.13924
574		┃	┃			┣	━	━	━	━	━	Pseudomonas aeruginosa BWHPSA018	Pseudomonas_aeruginosa_BWHPSA018_AXQK00000000		1.24051	0.506329	0			0	0		0	0	0			0	0		2.1519	2.1519
575		┃	┃			┣	━	━	━	━	━	Pseudomonas aeruginosa BWHPSA019	Pseudomonas_aeruginosa_BWHPSA019_AXQJ00000000		1.18987	0.405063	0			0	0		0	0	0			0	0		2.1519	2.1519
576		┃	┃			┣	━	━	━	━	━	Pseudomonas aeruginosa BWHPSA020	Pseudomonas_aeruginosa_BWHPSA020_AXQI00000000		1.21519	0.392405	0			0	0		0	0	0			0	0		2.1519	2.1519
577		┃	┃			┣	━	━	━	━	━	Pseudomonas aeruginosa BWHPSA021	Pseudomonas_aeruginosa_BWHPSA021_AXQH00000000		1.18987	0.379747	0			0	0		0	0	0			0	0		2.1519	2.1519
578		┃	┃			┣	━	━	━	━	━	Pseudomonas aeruginosa BWHPSA022	Pseudomonas_aeruginosa_BWHPSA022_AXQG00000000		1.17722	0.417722	0			0	0		0	0	0			0	0		2.12658	2.12658	4.12658
579		┃	┃			┣	━	━	━	━	━	Pseudomonas aeruginosa BWHPSA023	Pseudomonas_aeruginosa_BWHPSA023_AXQF00000000		1.17722	0.405063	0			0	0		0	0	0			0	0		2.12658	2.12658
580		┃	┃			┣	━	━	━	━	━	Pseudomonas aeruginosa BWHPSA024	Pseudomonas_aeruginosa_BWHPSA024_AXQE00000000		1.17722	0.405063	0			0	0		0	0	0			0	0		2.12658	2.12658
581		┃	┃			┣	━	━	━	━	━	Pseudomonas aeruginosa BWHPSA025	Pseudomonas_aeruginosa_BWHPSA025_AXQD00000000		1.24051	0.443038	0			0	0		0	0	0			0	0		2.18987	2.18987
582		┃	┃			┣	━	━	━	━	━	Pseudomonas aeruginosa BWHPSA026	Pseudomonas_aeruginosa_BWHPSA026_AXQC00000000		1.21519	0.417722	0			0	0		0	0	0			0	0		2.17722	2.17722
583		┃	┃			┣	━	━	━	━	━	Pseudomonas aeruginosa BWHPSA027	Pseudomonas_aeruginosa_BWHPSA027_AXQB00000000		1.20253	0.405063	0			0	0		0	0	0			0	0		2.16456	2.16456
584		┃	┃			┣	━	━	━	━	━	Pseudomonas aeruginosa BWHPSA028	Pseudomonas_aeruginosa_BWHPSA028_AXQA00000000		1.17722	0.417722	0			0	0		0	0	0			0	0		2.11392	2.11392
585		┃	┃			┣	━	━	━	━	━	Pseudomonas aeruginosa BWHPSA037	Pseudomonas_aeruginosa_BWHPSA037_AZZQ00000000		1.1519	0.417722	0			0	0		0	0	0			0	0		2.08861	2.08861	4.87342
586		┃	┃			┣	━	━	━	━	━	Pseudomonas aeruginosa BWHPSA038	Pseudomonas_aeruginosa_BWHPSA038_AZZP00000000		1.22785	0	0			0	0		0	0	0			0	0		2.13924	2.13924	2.63291
587		┃	┃			┣	━	━	━	━	━	Pseudomonas aeruginosa BWHPSA039	Pseudomonas_aeruginosa_BWHPSA039_AZZO00000000		1.17722	0.405063	0			0	0		0	0	0			0	0		2.1519	2.1519
588		┃	┃			┣	━	━	━	━	━	Pseudomonas aeruginosa BWHPSA040	Pseudomonas_aeruginosa_BWHPSA040_AZZN00000000		1.18987	0.405063	0			0	0		0	0	0			0	0		2.1519	2.1519
589		┃	┃			┣	━	━	━	━	━	Pseudomonas aeruginosa BWHPSA041	Pseudomonas_aeruginosa_BWHPSA041_AZZM00000000		1.17722	0.417722	0			0	0		0	0	0			0	0		2.13924	2.13924	4.06329
590		┃	┃			┣	━	━	━	━	━	Pseudomonas aeruginosa BWHPSA042	Pseudomonas_aeruginosa_BWHPSA042_AZZL00000000		1.18987	0.417722	0			0	0		0	0	0			0	0		2.1519	2.1519
591		┃	┃			┣	━	━	━	━	━	Pseudomonas aeruginosa BWHPSA043	Pseudomonas_aeruginosa_BWHPSA043_AZZK00000000		1.18987	0.531646	0			0	0		0	0	0			0	0		2.13924	2.13924	4.11392
592		┃	┃			┣	━	━	━	━	━	Pseudomonas aeruginosa BWHPSA044	Pseudomonas_aeruginosa_BWHPSA044_AZZJ00000000		1.20253	0.405063	0			0	0		0	0	0			0	0		2.16456	2.16456
593		┃	┃			┣	━	━	━	━	━	Pseudomonas aeruginosa BWHPSA045	Pseudomonas_aeruginosa_BWHPSA045_AZZI00000000		1.1519	0	0			0	0		0	0	0			0	0		2.12658	2.12658	4.01266
594		┃	┃			┣	━	━	━	━	━	Pseudomonas aeruginosa BWHPSA046	Pseudomonas_aeruginosa_BWHPSA046_AZZH00000000		1.18987	0.405063	0			0	0		0	0	0			0	0		2.16456	2.16456
595		┃	┃			┣	━	━	━	━	━	Pseudomonas aeruginosa BWHPSA047	Pseudomonas_aeruginosa_BWHPSA047_AZZG00000000		1.17722	0.417722	0			0	0		0	0	0			0	0		2.1519	2.1519
596		┃	┃			┣	━	━	━	━	━	Pseudomonas aeruginosa BWHPSA048	Pseudomonas_aeruginosa_BWHPSA048_AZZF00000000		1.18987	0.405063	0			0	0		0	0	0			0	0		2.1519	2.1519
597		┃	┃			┣	━	━	━	━	━	Pseudomonas aeruginosa C20	Pseudomonas_aeruginosa_C20_AXOV00000000		1.17722	0.417722	0			0	0		0	0	0			0	0		2.12658	2.12658
598		┃	┃			┣	━	━	━	━	━	Pseudomonas aeruginosa C23	Pseudomonas_aeruginosa_C23_AXOU00000000		1.17722	0.417722	0			0	0		0	0	0			0	0		2.12658	2.12658
599		┃	┃			┣	━	━	━	━	━	Pseudomonas aeruginosa C3719	Pseudomonas_aeruginosa_C3719_AAKV00000000		1.24051	0.443038	0			0	0		0	0	0			0	0		2.18987	2.18987
600		┃	┃			┣	━	━	━	━	━	Pseudomonas aeruginosa C40	Pseudomonas_aeruginosa_C40_AXOT00000000		1.21519	0.392405	0			0	0		0	0	0			0	0		2.1519	2.1519
601		┃	┃			┣	━	━	━	━	━	Pseudomonas aeruginosa C41	Pseudomonas_aeruginosa_C41_AXOS00000000		1.17722	0.417722	0			0	0		0	0	0			0	0		2.12658	2.12658
602		┃	┃			┣	━	━	━	━	━	Pseudomonas aeruginosa C48	Pseudomonas_aeruginosa_C48_AXOR00000000		1.17722	0.417722	0			0	0		0	0	0			0	0		2.1519	2.1519
603		┃	┃			┣	━	━	━	━	━	Pseudomonas aeruginosa C51	Pseudomonas_aeruginosa_C51_AXOQ00000000		1.18987	0.405063	0			0	0		0	0	0			0	0		2.16456	2.16456
604		┃	┃			┣	━	━	━	━	━	Pseudomonas aeruginosa C52	Pseudomonas_aeruginosa_C52_AXOP00000000		1.1519	0.405063	0			0	0		0	0	0			0	0		2.11392	2.11392
605		┃	┃			┣	━	━	━	━	━	Pseudomonas aeruginosa CF127	Pseudomonas_aeruginosa_CF127_AXRO00000000		1.20253	0.417722	0			0	0		0	0	0			0	0		2.13924	2.13924	1.73418
606		┃	┃			┣	━	━	━	━	━	Pseudomonas aeruginosa CF18	Pseudomonas_aeruginosa_CF18_AXRN00000000		1.18987	0.379747	0			0	0		0	0	0			0	0		2.1519	2.1519
607		┃	┃			┣	━	━	━	━	━	Pseudomonas aeruginosa CF27	Pseudomonas_aeruginosa_CF27_AXRM00000000		1.18987	0.379747	0			0	0		0	0	0			0	0		2.1519	2.1519
608		┃	┃			┣	━	━	━	━	━	Pseudomonas aeruginosa CF5	Pseudomonas_aeruginosa_CF5_AXRL00000000		1.24051	0.417722	0			0	0		0	0	0			0	0		2.18987	2.18987
609		┃	┃			┣	━	━	━	━	━	Pseudomonas aeruginosa CF614	Pseudomonas_aeruginosa_CF614_AXON00000000		1.18987	0.392405	0			0	0		0	0	0			0	0		2.13924	2.13924
610		┃	┃			┣	━	━	━	━	━	Pseudomonas aeruginosa CF77	Pseudomonas_aeruginosa_CF77_AXOO00000000		1.1519	0.417722	0			0	0		0	0	0			0	0		2.12658	2.12658	2.48101
611		┃	┃			┣	━	━	━	━	━	Pseudomonas aeruginosa CF_PA39	Pseudomonas_aeruginosa_CF_PA39_JDVE00000000		1.16456	0.405063	0			0	0		0	0	0.594937			0	0		1.59494	1.59494
612		┃	┃			┣	━	━	━	━	━	Pseudomonas aeruginosa CI27	Pseudomonas_aeruginosa_CI27_AKZG00000000		1.18987	0.392405	0			0	0		0	0	0			0	0		2.13924	2.13924
613		┃	┃			┣	━	━	━	━	━	Pseudomonas aeruginosa CIG1	Pseudomonas_aeruginosa_CIG1_AKBD00000000		1.18987	0.392405	0			0	0		0	0	0			0	0		2.13924	2.13924
614		┃	┃			┣	━	━	━	━	━	Pseudomonas aeruginosa DHS01	Pseudomonas_aeruginosa_DHS01_AYNE00000000		1.1519	0	0			0	0		0	0	0			0	0		2.12658	2.12658
615		┃	┃			┣	━	━	━	━	━	Pseudomonas aeruginosa DHS29	Pseudomonas_aeruginosa_DHS29_AYON00000000		1.12658	0	0			0	0		0	0	0			0	0		2.11392	2.11392
616		┃	┃			┣	━	━	━	━	━	Pseudomonas aeruginosa DK2	Pseudomonas_aeruginosa_DK2		1.22785	0.405063	0			0	0		0	0	0			0	0		2.13924	2.13924
617		┃	┃			┣	━	━	━	━	━	Pseudomonas aeruginosa DQ8	Pseudomonas_aeruginosa_DQ8_ALIO00000000		1.20253	0.405063	0			0	0		0	0	0			0	0		2.1519	2.1519
618		┃	┃			┣	━	━	━	━	━	Pseudomonas aeruginosa E2	Pseudomonas_aeruginosa_E2_AKZH00000000		1.18987	0.405063	0			0	0		0	0	0			0	0		2.1519	2.1519
619		┃	┃			┃							Pseudomonas_aeruginosa_E2_AXRR00000000		1.17722	0.405063	0			0	0		0	0	0			0	0		2.1519	2.1519
620		┃	┃			┣	━	━	━	━	━	Pseudomonas aeruginosa HB13	Pseudomonas_aeruginosa_138244_AEVV00000000		1.24051	0	0			0	0		0	0	0			0	0		2.1519	2.1519
621		┃	┃			┣	━	━	━	━	━	Pseudomonas aeruginosa HB15	Pseudomonas_aeruginosa_152504_AEVW00000000		1.24051	0	0			0	0		0	0	0			0	0		2.1519	2.1519
622		┃	┃		┏	╋	━	━	━	━	━	Pseudomonas aeruginosa JD303	Pseudomonas_aeruginosa_AWYU00000000		1.24051	0.43038	0			0	0		0	0	0			0	0		2.17722	2.17722
623		┃	┃		┃	┣	━	━	━	━	━	Pseudomonas aeruginosa JD304	Pseudomonas_aeruginosa_AWYT00000000		1.17722	0.405063	0						0	0	0			0	0		2.1519	2.1519
624		┃	┃		┃	┣	━	━	━	━	━	Pseudomonas aeruginosa JD306	Pseudomonas_aeruginosa_AWYS00000000			0.417722				0	0				0			0	0		2.16456	2.16456
625		┃	┃		┃	┣	━	━	━	━	━	Pseudomonas aeruginosa JD310	Pseudomonas_aeruginosa_AWYR00000000		1.25316	0.443038	0			0	0		0	0	0			0	0		2.18987	2.18987
626		┃	┃		┃	┣	━	━	━	━	━	Pseudomonas aeruginosa JD312	Pseudomonas_aeruginosa_AWYQ00000000			0.417722				0	0		0	0	0			0			2.18987	2.18987
627		┃	┃		┃	┣	━	━	━	━	━	Pseudomonas aeruginosa JD313	Pseudomonas_aeruginosa_AWYP00000000		1.17722	0.405063				0	0				0				0		2.1519	2.1519
628		┃	┃		┃	┣	━	━	━	━	━	Pseudomonas aeruginosa JD314	Pseudomonas_aeruginosa_AWYO00000000				0			0	0				0			0	0		2.20253	2.20253
629		┃	┃	┏	┫	┣	━	━	━	━	━	Pseudomonas aeruginosa JD315	Pseudomonas_aeruginosa_AWYN00000000			0.43038				0	0				0			0			2.17722	2.17722
630		┃	┃	┃	┃	┣	━	━	━	━	━	Pseudomonas aeruginosa JD316	Pseudomonas_aeruginosa_AWYM00000000			0.417722	0			0	0				0			0			2.21519	2.21519
631		┃	┃	┃	┃	┣	━	━	━	━	━	Pseudomonas aeruginosa JD317	Pseudomonas_aeruginosa_AWYL00000000		1.18987	0.417722	0			0	0		0	0	0			0	0		2.1519	2.1519
632		┃	┃	┃	┃	┣	━	━	━	━	━	Pseudomonas aeruginosa JD318	Pseudomonas_aeruginosa_AWYK00000000			0.43038	0			0	0				0			0			2.17722	2.17722
633		┃	┃	┃	┃	┣	━	━	━	━	━	Pseudomonas aeruginosa JD320	Pseudomonas_aeruginosa_AWYJ00000000			0.405063				0	0		0	0	0			0			2.1519	2.1519
634		┃	┃	┃	┃	┣	━	━	━	━	━	Pseudomonas aeruginosa JD322	Pseudomonas_aeruginosa_AWYV00000000		1.17722	0.405063	0			0	0				0				0		2.1519	2.1519
635		┃	┃	┃	┃	┣	━	━	━	━	━	Pseudomonas aeruginosa JD323	Pseudomonas_aeruginosa_AWYW00000000		1.24051	0.417722	0			0	0										2.20253	2.20253
636		┃	┃	┃	┃	┣	━	━	━	━	━	Pseudomonas aeruginosa JD324	Pseudomonas_aeruginosa_AWYX00000000		1.25316	0.443038				0	0		0	0	0			0			2.18987	2.18987
637		┃	┃	┃	┃	┣	━	━	━	━	━	Pseudomonas aeruginosa JD325	Pseudomonas_aeruginosa_AWYY00000000			0.417722	0											0	0		2.21519	2.21519
638		┃	┃	┃	┃	┣	━	━	━	━	━	Pseudomonas aeruginosa JD326	Pseudomonas_aeruginosa_AWYZ00000000			0.405063	0			0	0		0	0	0			0	0		2.1519	2.1519
639		┃	┃	┃	┃	┣	━	━	━	━	━	Pseudomonas aeruginosa JD328	Pseudomonas_aeruginosa_AWZA00000000			0.405063	0			0	0				0				0		2.1519	2.1519
640		┃	┃	┃	┃	┣	━	━	━	━	━	Pseudomonas aeruginosa JD329	Pseudomonas_aeruginosa_AWZB00000000			0.405063	0			0	0		0	0	0				0		2.1519	2.1519
641		┃	┃	┃	┃	┣	━	━	━	━	━	Pseudomonas aeruginosa JD331	Pseudomonas_aeruginosa_AWZC00000000		1.18987	0.405063	0			2.62025	2.62025							0	0		2.1519	2.1519
642		┃	┃	┃	┃	┣	━	━	━	━	━	Pseudomonas aeruginosa JD332	Pseudomonas_aeruginosa_AWZD00000000			0.405063	0			0	0				0			0	0		2.18987	2.18987
643		┃	┃	┃	┃	┣	━	━	━	━	━	Pseudomonas aeruginosa JD333	Pseudomonas_aeruginosa_AWZE00000000			0.405063	0			0	0				0			0			2.1519	2.1519
644		┃	┃	┃	┃	┣	━	━	━	━	━	Pseudomonas aeruginosa JD334	Pseudomonas_aeruginosa_AWZF00000000		1.24051	0.443038	0			0	0				0				0		2.1519	2.1519
645		┃	┃	┃	┃	┣	━	━	━	━	━	Pseudomonas aeruginosa JD335	Pseudomonas_aeruginosa_AWZG00000000			0.417722	0			0	0		0	0	0						2.1519	2.1519
646		┃	┃	┃	┃	┣	━	━	━	━	━	Pseudomonas aeruginosa JJ692	Pseudomonas_aeruginosa_JJ692_AXRH00000000		1.18987	0.405063	0			0	0		0	0	0			0	0		2.16456	2.16456
647		┃	┃	┃	┃	┣	━	━	━	━	━	Pseudomonas aeruginosa LCT-PA102	Pseudomonas_aeruginosa_LCT_PA102_AJKG00000000		1.17722	0.417722	0			0	0		0	0	0			0	0		2.12658	2.12658
648		┃	┃	┃	┃	┣	━	━	━	━	━	Pseudomonas aeruginosa LCT-PA220	Pseudomonas_aeruginosa_LCT_PA220_ATJT00000000		1.17722	0.417722	0			0	0		0	0	0			0	0		2.12658	2.12658
649		┃	┃	┃	┃	┣	━	━	━	━	━	Pseudomonas aeruginosa LCT-PA41	Pseudomonas_aeruginosa_LCT_PA41_ATJU00000000		1.17722	0.417722	0			0	0		0	0	0			0	0		2.12658	2.12658
650		┃	┃	┃	┃	┣	━	━	━	━	━	Pseudomonas aeruginosa LES431	Pseudomonas_aeruginosa_LES431		1.18987	0.379747	0			0	0		0	0	0			0	0		2.1519	2.1519
651		┃	┃	┃	┃	┣	━	━	━	━	━	Pseudomonas aeruginosa LESB58	Pseudomonas_aeruginosa_LESB58		1.20253	0.392405	0			0	0		0	0	0			0	0		2.1519	2.1519
652		┃	┃	┃	┃	┣	━	━	━	━	━	Pseudomonas aeruginosa M18	Pseudomonas_aeruginosa_M18		1.24051	0.443038	0			0	0		0	0	0			0	0		2.18987	2.18987
653		┃	┃	┃	┃	┣	━	━	━	━	━	Pseudomonas aeruginosa M8A.1	Pseudomonas_aeruginosa_M8A_1_AXPA00000000		1.18987	0.405063	0			0	0		0	0	0			0	0		2.1519	2.1519
654		┃	┃	┃	┃	┣	━	━	━	━	━	Pseudomonas aeruginosa M8A.2	Pseudomonas_aeruginosa_M8A_2_AXOZ00000000		1.17722	0.417722	0			0	0		0	0	0			0	0		2.1519	2.1519
655		┃	┃	┃	┃	┣	━	━	━	━	━	Pseudomonas aeruginosa M8A.3	Pseudomonas_aeruginosa_M8A_3_AXOY00000000		1.18987	0.405063	0			0	0		0	0	0			0	0		2.1519	2.1519
656		┃	┃	┃	┃	┣	━	━	━	━	━	Pseudomonas aeruginosa M8A.4	Pseudomonas_aeruginosa_M8A_4_AXOX00000000		1.18987	0.417722	0			0	0		0	0	0			0	0		2.1519	2.1519
657		┃	┃	┃	┃	┣	━	━	━	━	━	Pseudomonas aeruginosa M9A.1	Pseudomonas_aeruginosa_M9A_1_AXOW00000000		1.16456	0.405063	0			0	0		0	0	0			0	0		2.1519	2.1519
658		┃	┃	┃	┃	┣	━	━	━	━	━	Pseudomonas aeruginosa MH27	Pseudomonas_aeruginosa_MH27_CBTR000000000		1.1519	0.405063	0			0	0		0	0	0			0	0		2.11392	2.11392
659		┃	┃	┃	┃	┣	━	━	━	━	━	Pseudomonas aeruginosa MH38	Pseudomonas_aeruginosa_MH38_CBTQ000000000		1.1519	0.417722	0			0	0		0	0	0			0	0		2.12658	2.12658
660		┃	┃	┃	┃	┣	━	━	━	━	━	Pseudomonas aeruginosa MRW44.1	Pseudomonas_aeruginosa_MRW44_1_ALBW00000000		1.24051	0.43038	0			0	0		0	0	0			0	0		2.17722	2.17722
661		┃	┃	┃	┃	┣	━	━	━	━	━	Pseudomonas aeruginosa MSH-10	Pseudomonas_aeruginosa_MSH_10_ASWW00000000		1.18987	0.417722	0			0	0		0	0	0			0	0		2.16456	2.16456
662		┃	┃	┃	┃	┣	━	━	━	━	━	Pseudomonas aeruginosa MSH10	Pseudomonas_aeruginosa_MSH10_AXRP00000000		1.16456	0.405063	0			0	0		0	0	0			0	0		2.1519	2.1519
663		┃	┃	┃	┃	┣	━	━	━	━	━	Pseudomonas aeruginosa MSH3	Pseudomonas_aeruginosa_MSH3_AXRQ00000000		1.18987	0.417722	0			0	0		0	0	0			0	0		2.16456	2.16456
664		┃	┃	┃	┃	┣	━	━	━	━	━	Pseudomonas aeruginosa MTB-1	Pseudomonas_aeruginosa_MTB		1.24051	0.56962	0			0	0		0	0	0			0	0		2.1519	2.1519
665		┃	┃	┃	┃	┣	━	━	━	━	━	Pseudomonas aeruginosa N002	Pseudomonas_aeruginosa_N002_ALBV00000000		1.27848	0.455696	0			0	0		0	0	0			0	0		2.18987	2.18987
666		┃	┃	┃	┃	┣	━	━	━	━	━	Pseudomonas aeruginosa NCGM2.S1	Pseudomonas_aeruginosa_NCGM2_S1		1.17722	0.405063	0			0	0		0	0	0			0	0		2.12658	2.12658
667		┃	┃	┃	┃	┣	━	━	━	━	━	Pseudomonas aeruginosa NCMG1179	Pseudomonas_aeruginosa_NCMG1179_BADP00000000		1.18987	0.392405	0			0	0		0	0	0			0	0		2.13924	2.13924
668		┃	┃	┃	┃	┣	━	━	━	━	━	Pseudomonas aeruginosa PA1	Pseudomonas_aeruginosa_PA1		1.18987	0.379747	0			0	0		0	0	0			0	0		2.1519	2.1519
669		┃	┃	┃	┃	┣	━	━	━	━	━	Pseudomonas aeruginosa PA14	Pseudomonas_aeruginosa_PA14_ASWV00000000		1.22785	0.405063	0			0	0		0	0	0			0	0		2.13924	2.13924
670		┃	┃	┃	┃	┣	━	━	━	━	━	Pseudomonas aeruginosa PA1R	Pseudomonas_aeruginosa_PA1R		1.22785	0.405063	0			0	0		0	0	0			0	0		2.13924	2.13924
671		┃	┃	┃	┃	┣	━	━	━	━	━	Pseudomonas aeruginosa PA21_ST175	Pseudomonas_aeruginosa_PA21_ST175_AOIH00000000		1.17722	0	0			0	0		0	0	0			0	0		2.1519	2.1519
672		┃	┃	┃	┃	┣	━	━	━	━	━	Pseudomonas aeruginosa PA45	Pseudomonas_aeruginosa_PA45_APMD00000000		1.20253	0.392405	0			0	0		0	0	0			0	0		2.1519	2.1519
673		┃	┃	┃	┃	┣	━	━	━	━	━	Pseudomonas aeruginosa PA7	Pseudomonas_aeruginosa_PA7		1.18987	0.0886076	0			0.962025	0.962025		0	0	0			0	0		1.41772	1.41772
674		┃	┃	┃	┃	┣	━	━	━	━	━	Pseudomonas aeruginosa PABL056	Pseudomonas_aeruginosa_PABL056_ALPS00000000		1.1519	0.582278	0			0	0		0	0	0			0	0				2.26582
675		┃	┃	┃	┃	┣	━	━	━	━	━	Pseudomonas aeruginosa PACS2	Pseudomonas_aeruginosa_PACS2_AAQW00000000		1.21519	0.392405	0			0	0		0	0	0			0	0		2.1519	2.1519
676		┃	┃	┃	┃	┣	━	━	━	━	━	Pseudomonas aeruginosa PADK2_CF510	Pseudomonas_aeruginosa_PADK2_CF510_AJHI00000000		1.17722	0.405063	0			0	0		0	0	0			0	0		2.1519	2.1519
677		┃	┃	┃	┃	┣	━	━	━	━	━	Pseudomonas aeruginosa PAK	Pseudomonas_aeruginosa_PAK_ASWU00000000		1.17722	0.417722	0			0	0		0	0	0			0	0		2.1519	2.1519
678		┃	┃	┃	┃	┃							Pseudomonas_aeruginosa_PAK_AZUG00000000		1.18987	0.417722	0			0	0		0	0	0			0	0		2.16456	2.16456
679		┃	┃	┃	┃	┃	┏	━	━	━	━	Pseudomonas aeruginosa PAO1	Pseudomonas_aeruginosa		1.24051	0.417722	0			0	0		0	0	0			0	0		2.18987	2.18987
680		┃	┃	┃	┃	┃	┃						Pseudomonas_aeruginosa_PAO1_ASJY00000000		1.18987	0.417722	0			0	0				0			0	0		2.16456	2.16456
681		┃	┃	┃	┃	┃	┣	━	━	━	━	Pseudomonas aeruginosa BK1	Pseudomonas_aeruginosa_BK1_JBTQ00000000		1.22785	0.405063	0			0	0		0	0	0			0	0
682		┃	┃	┃	┃	┣	╋	━	━	━	━	Pseudomonas aeruginosa MPAO1/P1	Pseudomonas_aeruginosa_MPAO1_P1_AHKM00000000		1.24051	0.417722	0			0	0		0	0	0			0	0		2.18987	2.18987
683		┃	┃	┃	┃	┃	┣	━	━	━	━	Pseudomonas aeruginosa MPAO1/P2	Pseudomonas_aeruginosa_MPAO1_P2_AHKN00000000		1.18987	0.417722	0			0	0				0			0	0		2.1519	2.1519
684		┃	┃	┃	┃	┃	┣	━	━	━	━	Pseudomonas aeruginosa PAO1-CipR	Pseudomonas_aeruginosa_PAO1_CipR_ASJG00000000		1.18987	0.405063	0								0			0	0
685		┃	┃	┃	┃	┃	┣	━	━	━	━	Pseudomonas aeruginosa PAO1-VE13	Pseudomonas_aeruginosa_PAO1_VE13		1.24051	0.417722	0			0	0		0	0	0			0	0		2.18987	2.18987
686		┃	┃	┃	┃	┃	┗	━	━	━	━	Pseudomonas aeruginosa PAO1-VE2	Pseudomonas_aeruginosa_PAO1_VE2		1.24051	0.417722	0			0	0		0	0	0			0	0		2.18987	2.18987
687		┃	┃	┃	┃	┣	━	━	━	━	━	Pseudomonas aeruginosa PAO579	Pseudomonas_aeruginosa_PAO579_ALOF00000000		1.25316	0.443038	0			0	0		0	0	0			0	0		2.18987	2.18987
688		┃	┃	┃	┃	┣	━	━	━	━	━	Pseudomonas aeruginosa PAO581	Pseudomonas_aeruginosa_PAO581		1.25316	0.443038	0			0	0		0	0	0			0	0		2.18987	2.18987
689		┃	┃	┃	┃	┣	━	━	━	━	━	Pseudomonas aeruginosa PAb1	Pseudomonas_aeruginosa_PAb1_ABKZ00000000		1.27848	0	0			0	0		0	0	0			0	0		2.18987	2.18987
690		┃	┃	┃	┃	┣	━	━	━	━	━	Pseudomonas aeruginosa PFK10	Pseudomonas_aeruginosa_PFK10_AZBM00000000		1.26582	0.468354	0			0	0		0	0	0			0	0		2.20253	2.20253
691		┃	┃	┃	┃	┣	━	━	━	━	━	Pseudomonas aeruginosa PGPR2	Pseudomonas_aeruginosa_PGPR2_ASQO00000000		1.20253	0.405063	0			0	0		0	0	0			0	0		2.1519	2.1519
692		┃	┃	┃	┃	┣	━	━	━	━	━	Pseudomonas aeruginosa PK6	Pseudomonas_aeruginosa_PK6_AZBN00000000		1.26582	0.417722	0						0	0	0			0	0		2.17722	2.17722
693		┃	┃	┃	┃	┣	━	━	━	━	━	Pseudomonas aeruginosa PS42	Pseudomonas_aeruginosa_PS42_AZZD00000000		1.1519	0.392405	0			0	0		0	0	0			0	0		2.12658	2.12658
694		┃	┃	┃	┃	┣	━	━	━	━	━	Pseudomonas aeruginosa PS50	Pseudomonas_aeruginosa_PS50_AZZC00000000		1.20253	0.417722	0			0	0		0	0	0			0	0		2.13924	2.13924
695		┃	┃	┃	┃	┣	━	━	━	━	━	Pseudomonas aeruginosa RB-48	Pseudomonas_aeruginosa_RB_48_AZYL00000000		1.24051	0.43038	0			0	0		0	0	0			0	0		2.17722	2.17722
696		┃	┃	┃	┃	┣	━	━	━	━	━	Pseudomonas aeruginosa RP73	Pseudomonas_aeruginosa_RP73		1.17722	0.405063	0			0	0		0	0	0			0	0		2.1519	2.1519
697		┃	┃	┃	┃	┣	━	━	━	━	━	Pseudomonas aeruginosa S35004	Pseudomonas_aeruginosa_S35004_AXRD00000000		1.17722	0.405063	0			0	0		0	0	0			0	0		2.1519	2.1519
698		┃	┃	┃	┃	┣	━	━	━	━	━	Pseudomonas aeruginosa S54485	Pseudomonas_aeruginosa_S54485_AXRI00000000		1.20253	0.405063	0			0	0		0	0	0			0	0		2.16456	2.16456	4.10127
699		┃	┃	┃	┃	┣	━	━	━	━	━	Pseudomonas aeruginosa SCV20265	Pseudomonas_aeruginosa_SCV20265		1.24051	0.443038	0			0	0		0	0	0			0	0		2.1519	2.1519
700		┃	┃	┃	┃	┣	━	━	━	━	━	Pseudomonas aeruginosa SG17M	Pseudomonas_aeruginosa_SG17M_JALF00000000		1.18987	0.43038	0			0	0		0	0	0			0	0		2.12658	2.12658
701		┃	┃	┃	┃	┣	━	━	━	━	━	Pseudomonas aeruginosa SJTD-1	Pseudomonas_aeruginosa_SJTD_1_AKCM00000000		1.27848	0.455696	0			0	0		0	0	0			0	0		2.18987	2.18987
702		┃	┃	┃	┃	┣	━	━	━	━	━	Pseudomonas aeruginosa U2504	Pseudomonas_aeruginosa_U2504_AXRG00000000		1.21519	0.43038	0			0	0		0	0	0			0	0		2.1519	2.1519
703		┃	┃	┃	┃	┣	━	━	━	━	━	Pseudomonas aeruginosa UCBPP-PA14	Pseudomonas_aeruginosa_UCBPP-PA14		1.20253	0.392405	0			0	0		0	0	0			0	0		2.1519	2.1519
704		┃	┃	┃	┃	┣	━	━	━	━	━	Pseudomonas aeruginosa UDL	Pseudomonas_aeruginosa_UDL_AXRJ00000000		1.25316	0.443038	0			0	0		0	0	0			0	0		2.18987	2.18987
705		┃	┃	┃	┃	┣	━	━	━	━	━	Pseudomonas aeruginosa VRFPA01	Pseudomonas_aeruginosa_VRFPA01_AOBK00000000		1.1519	0.405063	0			9.74684	9.74684		0	0	0			0
706		┃	┃	┃	┃	┣	━	━	━	━	━	Pseudomonas aeruginosa VRFPA02	Pseudomonas_aeruginosa_VRFPA02_AQHM00000000		1.20253	0.405063	0			0	0		0	0	0			0	0		2.16456	2.16456
707		┃	┃	┃	┃	┣	━	━	━	━	━	Pseudomonas aeruginosa VRFPA03	Pseudomonas_aeruginosa_VRFPA03_ATNK00000000		1.13924	0.392405	0			0	0		0	0	0			0	0		2.11392	2.11392
708		┃	┃	┃	┃	┣	━	━	━	━	━	Pseudomonas aeruginosa VRFPA04	Pseudomonas_aeruginosa_VRFPA04_AWWZ00000000		1.17722	0	0			0	0		0	0	0			0	0		2.1519	2.1519	0
709		┃	┃	┃	┃	┣	━	━	━	━	━	Pseudomonas aeruginosa VRFPA05	Pseudomonas_aeruginosa_VRFPA05_AXZJ00000000		1.1519		0						0	0	0			0	0		2.12658	2.12658
710		┃	┃	┃	┃	┣	━	━	━	━	━	Pseudomonas aeruginosa VRFPA06	Pseudomonas_aeruginosa_VRFPA06_AYSK00000000		1.12658	0.392405	0			0	0		0	0	0			0	0		2.11392	2.11392	0
711		┃	┃	┃	┃	┣	━	━	━	━	━	Pseudomonas aeruginosa VRFPA07	Pseudomonas_aeruginosa_VRFPA07_AZBO00000000		1.17722	0.417722	0			0	0		0	0	0			0	0		2.13924	2.13924
712		┃	┃	┃	┃	┣	━	━	━	━	━	Pseudomonas aeruginosa VRFPA08	Pseudomonas_aeruginosa_VRFPA08_AZHU00000000		1.17722	0	0			0	0		0	0	0			0	0		2.1519	2.1519	0
713		┃	┃	┃	┃	┣	━	━	━	━	━	Pseudomonas aeruginosa VRFPA09	Pseudomonas_aeruginosa_VRFPA09_JAAO00000000		1.17722	0.417722	0						0	0	0			0	0		2.11392	2.11392	0
714		┃	┃	┃	┃	┣	━	━	━	━	━	Pseudomonas aeruginosa WC55	Pseudomonas_aeruginosa_WC55_ATAQ00000000		1.17722	0.405063	0			0	0		0	0	0			0	0		2.12658	2.12658
715		┃	┃	┃	┃	┣	━	━	━	━	━	Pseudomonas aeruginosa X13273	Pseudomonas_aeruginosa_X13273_AXRC00000000		1.21519	0.417722	0			0	0		0	0	0			0	0		2.17722	2.17722	4.12658
716		┃	┃	┃	┃	┣	━	━	━	━	━	Pseudomonas aeruginosa X24509	Pseudomonas_aeruginosa_X24509_AXRK00000000		1.18987	2.07595	0			0	0		0	0	0			0	0		2.1519	2.1519
717		┃	┃	┃	┃	┣	━	━	━	━	━	Pseudomonas aeruginosa XMG	Pseudomonas_aeruginosa_XMG_AJXX00000000		1.18987	0.417722	0			0	0		0	0	0			0	0		2.16456	2.16456
718		┃	┃	┃	┃	┣	━	━	━	━	━	Pseudomonas aeruginosa Z61	Pseudomonas_aeruginosa_Z61_AZZE00000000		1.20253	0.392405	0			0	0		0	0	0			0	0		2.1519	2.1519
719		┃	┃	┃	┃	┣	━	━	━	━	━	Pseudomonas aeruginosa c7447m	Pseudomonas_aeruginosa_c7447m		1.24051	0.43038	0			0	0		0	0	0			0	0		2.17722	2.17722
720		┃	┃	┃	┃	┣	━	━	━	━	━	Pseudomonas aeruginosa str. C 1334	Pseudomonas_aeruginosa_ASQT00000000		1.16456	0.405063	0			0	0		0	0	0			0			2.1519	2.1519
721		┃	┃	┃	┃	┣	━	━	━	━	━	Pseudomonas aeruginosa str. C 1426	Pseudomonas_aeruginosa_ASRD00000000		1.16456	0.405063	0			0	0		0	0	0			0	0		2.1519	2.1519
722		┃	┃	┃	┃	┣	━	━	━	━	━	Pseudomonas aeruginosa str. C 1433	Pseudomonas_aeruginosa_ASRC00000000		1.18987		0			0	0				0			0	0		2.1519	2.1519
723		┃	┃	┃	┃	┣	━	━	━	━	━	Pseudomonas aeruginosa str. C 763	Pseudomonas_aeruginosa_ASQS00000000				0			0	0		0	0	0			0	0		2.13924	2.13924
724		┃	┃	┃	┃	┣	━	━	━	━	━	Pseudomonas aeruginosa str. E2UoS	Pseudomonas_aeruginosa_ASQV00000000		1.17722	0.417722	0			0	0		0	0	0			0	0		2.12658	2.12658
725		┃	┃	┃	┃	┣	━	━	━	━	━	Pseudomonas aeruginosa str. J 1385	Pseudomonas_aeruginosa_ASRB00000000		1.18987	0.405063	0								0			0	0		2.16456	2.16456
726		┃	┃	┃	┃	┣	━	━	━	━	━	Pseudomonas aeruginosa str. J 1532	Pseudomonas_aeruginosa_ASQZ00000000		1.17722	0.417722	0			0	0				0			0			2.12658	2.12658
727		┃	┃	┃	┃	┣	━	━	━	━	━	Pseudomonas aeruginosa str. MSH 10	Pseudomonas_aeruginosa_ASQX00000000		1.16456	0.405063	0			0	0		0	0	0			0	0		2.1519	2.1519
728		┃	┃	┃	┃	┣	━	━	━	━	━	Pseudomonas aeruginosa str. MSH 3	Pseudomonas_aeruginosa_ASQU00000000		1.16456	0.405063	0			0	0		0	0				0	0		2.1519	2.1519
729		┃	┃	┃	┃	┣	┳	━	━	━	━	Pseudomonas aeruginosa str. PA 17	Pseudomonas_aeruginosa_ASQY00000000		1.17722	0.405063	0						0	0	0				0		2.1519	2.1519
730		┃	┃	┃	┃	┃	┗	━	━	━	━	Pseudomonas aeruginosa str. PA 17(small_colony_variant)	Pseudomonas_aeruginosa_ASRA00000000		1.17722	0.417722	0			0	0		0	0	0			0			2.1519	2.1519
731		┃	┃	┃	┃	┣	━	━	━	━	━	Pseudomonas aeruginosa str. PA 62	Pseudomonas_aeruginosa_ASQW00000000		1.18987	0.379747	0			0	0		0	0	0			0			2.1519	2.1519
732		┃	┃	┃	┃	┗	━	━	━	━	━	Pseudomonas aeruginosa str. Stone 130	Pseudomonas_aeruginosa_Stone_130_AQFN00000000		1.17722	0.405063	0			0	0		0	0	0			0	0		2.13924	2.13924
733		┃	┃	┃	┣	┳	━	━	━	━	━	Pseudomonas alcaligenes MRY13-0052	Pseudomonas_alcaligenes_MRY13_0052_BATO00000000		0		0		0	0	0		0	0				0.734177	0.56962	0	0	0				0	0
734		┃	┃	┃	┃	┗	━	━	━	━	━	Pseudomonas alcaligenes OT 69	Pseudomonas_alcaligenes_OT_69_ATCP00000000		0	4.70886	0		0	0	0		0	0				0.822785	0.607595	0	0	0	1.73418			0	0
735		┃	┃	┃	┣	━	━	━	━	━	━	Pseudomonas caeni DSM 24390	Pseudomonas_caeni_DSM_24390_ATXQ00000000				0														4.87805	4.87805
736		┃	┃	┃	┃	┏	━	━	━	━	━	Pseudomonas mendocina DLHK	Pseudomonas_mendocina_DLHK_ALKM00000000		0		0	2.46835	0						0			0	0	0
737		┃	┃	┃	┣	╋	━	━	━	━	━	Pseudomonas mendocina NK-01	Pseudomonas_mendocina_NK_01		0		0		7.125									0	3.2	0
738		┃	┃	┃	┃	┣	━	━	━	━	━	Pseudomonas mendocina S5.2	Pseudomonas_mendocina_S5_2_AMCD00000000		0		0		7.1125									0	3.225	0
739		┃	┃	┃	┃	┗	━	━	━	━	━	Pseudomonas mendocina ymp	Pseudomonas_mendocina_ymp		0		0	2.4557	0						0			0	0	0
740		┃	┃	┃	┣	━	┳	━	━	━	━	Pseudomonas nitroreducens HBP1	Pseudomonas_nitroreducens_HBP1_AZRU00000000		0	0	0		0	0	0					0	0	0	0	0	0	0	0
741		┃	┃	┃	┃		┗	━	━	━	━	Pseudomonas nitroreducens TX1	Pseudomonas_TX1_AMZB00000000		0	0	0		0	0	0					0	0	2.4125	0	0	0	0
742		┃	┃	┃	┃	┏	━	━	━	━	━	Pseudomonas oleovorans MOIL14HWK12	Pseudomonas_oleovorans_MOIL14HWK12_AZOB00000000				0		0						0			0	0	0	0	0
743		┃	┃	┃	┣	┻	┳	━	━	━	━	Pseudomonas pseudoalcaligenes CECT 5344	Pseudomonas_pseudoalcaligenes_CECT_5344_CAIG00000000				0		0	0	0				3.4875			0	3.4	0			0
744		┃	┃	┃	┃		┗	━	━	━	━	Pseudomonas pseudoalcaligenes KF707	Pseudomonas_pseudoalcaligenes_KF707_AJMR00000000		0	0	8.43038		6.5443						0			0	4.10127	0			7.58228			0	0
745		┃	┃	┃	┗	┳	━	━	━	━	━	Pseudomonas resinovorans DSM 21078	Pseudomonas_resinovorans_DSM_21078_AUIE00000000		0	0	0								0			0.0875	2.0625	2.7875						0	0
746		┃	┃	┃		┗	━	━	━	━	━	Pseudomonas resinovorans NBRC 106553	Pseudomonas_resinovorans_NBRC_106553		0	0	0		0									5.88608	0	0						2	2
747		┃	┃	┣	━	━	━	━	━	━	━	Pseudomonas agarici NCPPB 2289	Pseudomonas_agarici_NCPPB_2289_AKBQ00000000		0		4.91358	9.22222							3.08642			0	0
748		┃	┃	┣	━	━	━	━	━	━	━	Pseudomonas alcaliphila 34	Pseudomonas_alcaliphila_34_ANGB00000000		0		0		0	0	0		0	0	0			0	0	0
749		┃	┃	┣	━	━	━	━	━	━	━	Pseudomonas azotifigens DSM 17556	Pseudomonas_azotifigens_DSM_17556_AUDU00000000						0						5.11392	0	0	0	0
750		┃	┃	┣	┳	━	━	━	━	━	━	Pseudomonas brassicacearum 51MFCVI2.1	Pseudomonas_brassicacearum_51MFCVI2_1_AZOC00000000		0		0	0	2.6875	0	0					1.9	6.6	1.725	5.175	4.4875
751		┃	┃	┃	┗	━	━	━	━	━	━	Pseudomonas brassicacearum subsp. brassicacearum NFM421	Pseudomonas_brassicacearum_NFM421		0		0	0	2.725	0	0					1.925	6.6625	1.7875	5.1125	4.475
752		┃	┃	┃		┏	━	━	━	━	━	Pseudomonas chlororaphis O6	Pseudomonas_chlororaphis_O6_AHOT00000000		0		0		3.5625	0	0		0	10.1125				4.3875	0	0						0	0
753		┃	┃	┃		┣	━	━	━	━	━	Pseudomonas chlororaphis YL-1	Pseudomonas_chlororaphis_YL_1_AWWJ00000000		0		0		3.6625	0	0		0	8.325				4.4875	0	0						0	0
754		┃	┃	┃	┏	╋	━	━	━	━	━	Pseudomonas chlororaphis subsp. aurantiaca PB-St2	Pseudomonas_chlororaphis_aurantiaca_PB_St2_AYUD00000000		0		1.4125		0.85	0	0		0	0				4.5125	0	0						0	0
755		┃	┃	┣	┫	┣	━	━	━	━	━	Pseudomonas chlororaphis subsp. aureofaciens 30-84	Pseudomonas_chlororaphis_aureofaciens_30_84_AHHJ00000000		0.05		0.0375		3.875	0	0		0	0				2.0625	0	0						0	0
756		┃	┃	┃	┃	┗	━	━	━	━	━	Pseudomonas chlororaphis subsp. chlororaphis GP72	Pseudomonas_chlororaphis_GP72_AHAY00000000		0		0		3.6375	0	0		0	8.325				4.4875	0	0						0	0
757		┃	┃	┃	┗	┳	━	━	━	━	━	Pseudomonas fragi A22	Pseudomonas_fragi_A22_AHZY00000000		3.90123		11.9136			0	0							4.11111	0							1.44444	1.44444
758		┃	┃	┃		┗	━	━	━	━	━	Pseudomonas fragi B25	Pseudomonas_fragi_B25_AHZX00000000		0		14.1728			0	0				0			0	0
759		┃	┃	┣	━	━	━	━	━	━	━	Pseudomonas cremoricolorata DSM 17059	Pseudomonas_cremoricolorata_DSM_17059_AUEA00000000		1.025		0		0	7.8	7.8	0						3.725	7.9625	0
760		┃	┃	┣	━	━	━	━	━	━	━	Pseudomonas entomophila L48	Pseudomonas_entomophila_L48		0.5875		0		0	0	0		0	0		0	0	0	8.775	0	4.3625	4.3625
761		┃	┃	┣	━	━	━	━	━	━	━	Pseudomonas extremaustralis 14-3 substr. 14-3b	Pseudomonas_extremaustralis_14_3_substr__14_3b_AHIP00000000		0		8.24691			0	0							2.71605	3.07407				2.7284
762		┃	┃	┃	┏	━	━	━	━	━	━	Pseudomonas corrugata CFBP 5454	Pseudomonas_corrugata_CFBP_5454_ATKI00000000		0		5.09877		0	0	0							3.79012	5.66667
763		┃	┃	┃	┃	┏	━	━	━	━	━	Pseudomonas fluorescens A506	Pseudomonas_fluorescens_A506		0		15.2346		0	1.8642	1.8642	0	0	0				2.33333	0
764		┃	┃	┃	┃	┣	━	━	━	━	━	Pseudomonas fluorescens BBc6R8	Pseudomonas_fluorescens_BBc6R8_AKXH00000000		1.1125		15.2375			3.875	3.875		0	0	0	5.1125	11.575	4.775	2.6875	0						0	0
765		┃	┃	┃	┃	┣	━	━	━	━	━	Pseudomonas fluorescens BRIP34879	Pseudomonas_fluorescens_BRIP34879_AMZW00000000		0		13.7375					2.7875						2.625	0							1.1625	0.3875
766		┃	┃	┃	┃	┣	━	━	━	━	━	Pseudomonas fluorescens BS2	Pseudomonas_fluorescens_BS2_AMZG00000000		0	0	0		3.83951	1.58025	1.58025	3.37037	0.222222	0				6.33333	5.02469
767		┃	┃	┃	┃	┣	━	━	━	━	━	Pseudomonas fluorescens F113	Pseudomonas_fluorescens_F113		0		0	0	0	0	0							0	4.4125	4.475	0	0
768		┃	┃	┃	┃	┣	━	━	━	━	━	Pseudomonas fluorescens FH5	Pseudomonas_libanensis_FH5_AOJA00000000		0		15.2346		0	1.8642	1.8642	0	0	0				2.50617	0
769		┃	┃	┃	┃	┣	━	━	━	━	━	Pseudomonas fluorescens HK44	Pseudomonas_fluorescens_HK44_AFOY00000000		0		0		0	1.87654	1.87654							1.16049	10.4815	4.4321	0	0	0
770		┃	┃	┃	┃	┣	━	━	━	━	━	Pseudomonas fluorescens LMG 5329	Pseudomonas_fluorescens_LMG_5329_ASGY00000000		0		15.642					7.83951	7.17284	0	4.66667			2.44444	4.32099		0	0				7.66667	7.66667
771		┃	┃	┃	┃	┣	━	━	━	━	━	Pseudomonas fluorescens NCIMB 11764	Pseudomonas_fluorescens_NCIMB_11764_ALWP00000000		0		16.9506		7.69136	3.2716	3.2716		0	0				0.728395	0.111111	0	0	0	2.45679			0	0
772		┃	┃	┃	┃	┣	━	━	━	━	━	Pseudomonas fluorescens NZ007	Pseudomonas_fluorescens_NZ007_AKBR00000000		0.82716		15.7778		0			0	0.506173	0				0	3.90123
773		┃	┃	┃	┃	┣	━	━	━	━	━	Pseudomonas fluorescens NZ011	Pseudomonas_fluorescens_NZ011_AJXJ00000000		0		16.9136		0	0.0493827	0.0493827		0	0				1.59259	0.925926							0	0
774		┃	┃	┃	┃	┣	━	━	━	━	━	Pseudomonas fluorescens NZ052	Pseudomonas_fluorescens_NZ052_AJXH00000000		0		15.5926			0	0	0	0	0	5.24691			2.48148	4.07407		0	0	4.25926			0	0
775		┃	┃	┃	┣	╋	━	━	━	━	━	Pseudomonas fluorescens NZI7	Pseudomonas_fluorescens_NZ17_AJXF00000000		0		12.3875		5.4125	0	0		0	0	0			4.8625	2.3		3.325	3.325				0	0
776		┃	┃	┃	┃	┣	━	━	━	━	━	Pseudomonas fluorescens Pf0-1	Pseudomonas_fluorescens_Pf0_1		0		0		0	9.65432	9.65432		0	0				0	0.901235	0
777		┃	┃	┃	┃	┣	━	━	━	━	━	Pseudomonas fluorescens Pf29Arp	Pseudomonas_fluorescens_Pf29Arp_ANOR00000000		0		0	0	0	0	0							0	7.825
778		┃	┃	┃	┃	┣	━	━	━	━	━	Pseudomonas fluorescens Q2-87	Pseudomonas_fluorescens_Q2_87_AGBM00000000		0		0	0	0	0	0							0	0
779		┃	┃	┃	┃	┣	━	━	━	━	━	Pseudomonas fluorescens Q8r1-96	Pseudomonas_fluorescens_Q8r1_96_AHPO00000000		0		0	0	2.6875	0	0					1.9	6.6	1.725	5.175	4.4875
780		┃	┃	┣	┫	┣	━	━	━	━	━	Pseudomonas fluorescens R124	Pseudomonas_fluorescens_R124_ALYL00000000		0		15.8519		0.654321	0	0	0	0	0				9.61728	1.59259	0						0	0
781		┃	┃	┃	┃	┣	━	━	━	━	━	Pseudomonas fluorescens S12	Pseudomonas_fluorescens_S12_AVFN00000000		0		0	0	2.575	0	0							0	4.4125	6.1625
782		┃	┃	┃	┃	┣	━	━	━	━	━	Pseudomonas fluorescens SBW25	Pseudomonas_fluorescens_SBW25		0.91358		15.284			0	0	0	0	0				0.0617284	1.03704							1.39506	1.39506
783		┣	┫	┃	┃	┣	━	━	━	━	━	Pseudomonas fluorescens SS101	Pseudomonas_fluorescens_SS101_AHPN00000000		0		15.2346		0	1.83951	1.83951	7.22222	0	0				2.33333	0
784		┃	┣	┫	┃	┣	━	━	━	━	━	Pseudomonas fluorescens WH6	Pseudomonas_fluorescens_WH6_AEAZ00000000		0		3.25926			6.67901	6.67901	8.87654						2.39506	2.45679
785		┃	┃	┃	┃	┣	━	━	━	━	━	Pseudomonas fluorescens Wayne1	Pseudomonas_fluorescens_Wayne1_CADW00000000		7.1375		13.9		0	0	0		0	0	0.5875			5.725	0	0	0	0
786		┃	┃	┃	┃	┃							Pseudomonas_fluorescens_Wayne1_CADX00000000		7.1375		13.925		0	0	0		0	0	0.6			5.7375	0	0	0	0				0	0
787		┃	┃	┃	┃	┗	━	━	━	━	━	Pseudomonas fluorescens Wood1R	Pseudomonas_fluorescens_CAFF00000000				0	0	2.7	0	0							1.7625	5.1125	4.4625
788		┃	┃	┃	┣	┳	━	━	━	━	━	Pseudomonas mandelii 36MFCvi1.1	Pseudomonas_mandelii_36MFCvi1_1_ARLP00000000		0	1.11111	5.53086		0	2.04938	2.04938				0			8.87654	0	3.51852
789		┃	┃	┃	┃	┗	━	━	━	━	━	Pseudomonas mandelii JR-1	Pseudomonas_mandelii_JR_1_AJFM00000000		0		5.85185		2.4321	3.5679	3.5679		0	0		10.1111	10.1111	0	0	0						0	0
790		┃	┃	┃	┣	━	━	━	━	━	━	Pseudomonas poae RE*1-1-14	Pseudomonas_poae_RE_1_1_14		0		13.7625			0	0	2.775						2.6375	0							1.1875	0.4
791		┃	┃	┃	┣	┳	━	━	━	━	━	Pseudomonas protegens CHA0	Pseudomonas_fluorescens_CHA0		7.175		11.425		0	0	0		0	0	0.6375			5.7625	0	0	0	0
792		┃	┃	┃	┃	┗	━	━	━	━	━	Pseudomonas protegens Pf-5	Pseudomonas_fluorescens_Pf-5		7.2125		13.95		8.6625	0	0		0	0	0.675			5.7625	0	0	0	0
793		┃	┃	┃	┣	━	━	━	━	━	━	Pseudomonas sp. FH1	Pseudomonas_extremorientalis_FH1_AOHM00000000		0		15.5556			0	0	8.74074	0	0	5.20988			2.41975	4.08642		0	0				7.51852	7.51852
794		┃	┃	┃	┣	━	━	━	━	━	━	Pseudomonas sp. FH4	Pseudomonas_brenneri_FH4_AOHN00000000		0.654321		7.65432			0	0		2.69136	0				0	0.802469
795		┃	┃	┃	┣	━	━	━	━	━	━	Pseudomonas synxantha BG33R	Pseudomonas_synxantha_BG33R_AHPP00000000		0	0.518519	12.642		3.97531	0	0	0	1.67901	1.67901				0	1.38272
796		┃	┃	┃	┃	┏	━	━	━	━	━	Pseudomonas tolaasii 6264	Pseudomonas_tolaasii_6264_AKYY00000000		4.6625								0	0				0	0							0	0
797		┃	┃	┃	┣	╋	━	━	━	━	━	Pseudomonas tolaasii NCPPB 2192	Pseudomonas_tolaasii_NCPPB_2192_AJXK00000000		0								0	0					4.17284							0	0
798		┃	┃	┃	┃	┗	━	━	━	━	━	Pseudomonas tolaasii PMS117	Pseudomonas_tolaasii_PMS117_AJXG00000000		0		15.1605						0	0				0	0							0	0
799		┃	┃	┃	┗	━	━	━	━	━	━	Pseudomonas veronii 1YdBTEX2	Pseudomonas_veronii_1YdBTEX2_AOUH00000000		0	0	0.259259			0.716049	0.716049		0	18.6543				2.4321	2.54321
800		┃	┃	┣	━	━	━	━	━	━	━	Pseudomonas gingeri NCPPB 3146	Pseudomonas_gingeri_NCPPB_3146_AKBP00000000		0		16.7875						0	0.0625	0			6.8625	0.775
801		┃	┃	┣	━	━	━	━	━	━	━	Pseudomonas moraviensis R28-S	Pseudomonas_moraviensis_R28_AYMZ00000000		0		0		1.65432	2.48148	2.48148	13.4568	0	10.8272				1.91358	6.65432	0			9.92593
802		┃	┃	┣	━	━	━	━	━	━	━	Pseudomonas parafulva DSM 17004	Pseudomonas_parafulva_DSM_17004_AUEB00000000		1.725		0		0									0	0	6.825
803		┃	┃	┣	━	━	━	━	━	━	━	Pseudomonas pelagia CL-AP6	Pseudomonas_pelagia_CL_AP6_AROI00000000				0											6.19753	0.0864198	0			2.91358			0	0
804		┃	┃	┣	━	━	━	━	━	━	━	Pseudomonas denitrificans ATCC 13867	Pseudomonas_denitrificans_ATCC_13867		0	0	0.303797		1.39241	0	0					0	0	0	0	0
805		┃	┃	┣	━	━	━	━	━	━	━	Pseudomonas psychrophila HA-4	Pseudomonas_psychrophila_HA_4_ALJC00000000		0		11.8272	5.34568	0	0	0				0			7.88889	0
806		┃	┃	┣	━	━	━	━	━	━	━	Pseudomonas psychrotolerans L19	Pseudomonas_psychrotolerans_L19_AHBD00000000				0		0						0			0	0	0	0	0
807		┃	┃	┃	┏	━	━	━	━	━	━	Pseudomonas fulva 12-X	Pseudomonas_fulva_12_X		6.525		0		1.8875	0	0							0	0	4.6
808		┃	┃	┃	┃	┏	━	━	━	━	━	Pseudomonas monteilii QM	Pseudomonas_monteilii_QM_AHGZ00000000		0.3		0						0	3.475				0	2.3625	6.8875
809		┃	┃	┃	┣	╋	━	━	━	━	━	Pseudomonas monteilii SB3078	Pseudomonas_monteilii_SB3078		2.8875		0		0				0	0				0	1.625	7.05
810		┃	┃	┃	┃	┗	━	━	━	━	━	Pseudomonas monteilii SB3101	Pseudomonas_monteilii_SB3101		2.875		0		0				0	0				0	1.625	7.0625
811		┃	┃	┃	┣	━	━	━	━	━	━	Pseudomonas mosselii SJ10	Pseudomonas_mosselii_SJ10_AXUO00000000				0												0	0
812		┃	┃	┃	┣	━	━	━	━	━	━	Pseudomonas plecoglossicida NB2011	Pseudomonas_putida_NB2011_ASJX00000000		2.95		0						0	0	4.5			0	0	10.5375
813		┃	┃	┃	┃	┏	━	━	━	━	━	Pseudomonas putida B001	Pseudomonas_putida_CAED00000000				0		6.6125				0	2.85				0	1.525	7.025
814		┃	┃	┃	┃	┣	━	━	━	━	━	Pseudomonas putida B6-2	Pseudomonas_putida_B6_2_AGCS00000000		1.5625		0		0				0	0				0	2.0125	6.9375
815		┃	┃	┃	┃	┣	━	━	━	━	━	Pseudomonas putida BIRD-1	Pseudomonas_putida_BIRD_1		1.6		0		0				0	0				0	1.825	6.925
816		┃	┃	┃	┃	┣	━	━	━	━	━	Pseudomonas putida CSV86	Pseudomonas_putida_AMWJ00000000		1.3		0		3.6625				0	0		0	0	0	0	2.5	0	0
817		┃	┃	┃	┃	┣	━	━	━	━	━	Pseudomonas putida DOT-T1E	Pseudomonas_putida_DOT_T1E		1.525		0		0				0	0		6.6	1.1375	0	2.0125	6.8625
818		┃	┃	┃	┃	┣	━	━	━	━	━	Pseudomonas putida F1	Pseudomonas_putida_F1		1.575		0		0				1.5375	1.5375				0	1.9625	6.8875
819		┃	┃	┃	┃	┣	━	━	━	━	━	Pseudomonas putida GB-1	Pseudomonas_putida_GB_1		1.725		0			1.3125	1.3125		0	0				0	1.8	6.925
820		┃	┃	┃	┃	┣	━	━	━	━	━	Pseudomonas putida H8234	Pseudomonas_putida_H8234		2.7125		2.8125						0	0				0	1.8875	6.9	0.9	0.9
821		┃	┃	┃	┃	┣	━	━	━	━	━	Pseudomonas putida HB3267	Pseudomonas_putida_HB3267		2.875		0		0	0	0		0	0				0	1.5875	7.1
822		┃	┃	┃	┃	┣	━	━	━	━	━	Pseudomonas putida KT2440	Pseudomonas_putida_KT2440		1.5125		0		0	0	0		0	0				0	1.975	6.875	0	0
823		┃	┃	┣	┫	┣	━	━	━	━	━	Pseudomonas putida LF54	Pseudomonas_putida_LF54_AOUR00000000		1.5375		0						2.35	1.9625				0	1.9625	6.8375
824		┃	┃	┃	┃	┣	━	━	━	━	━	Pseudomonas putida LS46	Pseudomonas_putida_LS46_ALPV00000000		1.6		0		0				0	0				0	2	6.925	0	0
825		┃	┃	┃	┃	┣	━	━	━	━	━	Pseudomonas putida MR3	Pseudomonas_putida_MR3_ARYY00000000										0	0					0	0
826		┃	┃	┃	┗	╋	━	━	━	━	━	Pseudomonas putida MTCC 5279	Pseudomonas_putida_MTCC5279_AMZE00000000		0.6125		0		0	0	0		0	0		0.4625	0.4625	0		8.825
827		┃	┃	┃		┣	━	━	━	━	━	Pseudomonas putida NBRC 14164	Pseudomonas_putida_NBRC_14164		2.8875		0						0	0				0	0	7.05
828		┃	┃	┃		┣	━	━	━	━	━	Pseudomonas putida ND6	Pseudomonas_ND6		1.55		0		0				1.575	1.575				0	2.0375	6.925
829		┃	┃	┃		┣	━	━	━	━	━	Pseudomonas putida OUS82	Pseudomonas_putida_OUS82_AZBL00000000		2.775		2.775						0	0				0	1.8625
830		┃	┃	┃		┣	━	━	━	━	━	Pseudomonas putida S11	Pseudomonas_putida_S11_ALXA00000000		0		0		0	1.725	1.725		0	0				3.325	0	0
831		┃	┃	┃		┣	━	━	━	━	━	Pseudomonas putida S12	Pseudomonas_putida_S12_ALNR00000000		1.5		0		0				0	0				0	1.8125	6.8625
832		┃	┃	┃		┃							Pseudomonas_putida_S12_AYKV00000000		1.475		0		0				0	0				0	1.8375	0			0
833		┃	┃	┃		┣	━	━	━	━	━	Pseudomonas putida S13.1.2	Pseudomonas_putida_S13_1_2_AVFB00000000				0		3.2125									0	0	7.05
834		┃	┃	┃		┣	━	━	━	━	━	Pseudomonas putida S16	Pseudomonas_putida_S16		2.8625		0		3.175				0	0				0	1.6625	7.0375
835		┃	┃	┃		┣	━	━	━	━	━	Pseudomonas putida S610	Pseudomonas_putida_S610_AYJQ00000000		0.65		0		0.475						0			0	4.325
836		┃	┃	┃		┣	━	━	━	━	━	Pseudomonas putida SJ3	Pseudomonas_putida_SJ3_AXDX00000000				0											0	1.875	6.925
837		┃	┃	┃		┣	━	━	━	━	━	Pseudomonas putida SJTE-1	Pseudomonas_putida_SJTE_1_AKCL00000000		1.6375		0		0				1.6	1.6				0	2.025	6.9875
838		┃	┃	┃		┣	━	━	━	━	━	Pseudomonas putida TRO1	Pseudomonas_putida_TRO1_APBQ00000000		2.325		0		0				0	0				0	1.9625	6.8625
839		┃	┃	┃		┣	━	━	━	━	━	Pseudomonas putida W619	Pseudomonas_putida_W619		2.0625		0		4.3125				0	0	2.675	0	0	0	0	9.3875	0	0				0	0
840		┃	┃	┃		┗	━	━	━	━	━	Pseudomonas putida str. Idaho	Pseudomonas_putida_Idaho_AGFJ00000000		1.55		0		0					1.575				0	2.0375
841		┃	┃	┣	━	━	━	━	━	━	━	Pseudomonas sp. 2-92(2010)	Pseudomonas_2_92_2010__AYTD00000000		0		15.2222			0	0	7.92593	7.98765	0	6.96296			2.30864	5.08642							2.24691	2.24691
842		┃	┃	┣	━	━	━	━	━	━	━	Pseudomonas sp. 2_1_26	Pseudomonas_2_1_26_ACWU00000000		1.16456	0	0			0	0		0	0	0			0	0		2.1519	2.1519
843		┃	┃	┣	━	━	━	━	━	━	━	Pseudomonas sp. 313	Pseudomonas_313_ANBZ00000000				0		1.24051						0			0	0	0	0	0	0
844		┃	┃	┣	━	━	━	━	━	━	━	Pseudomonas sp. 35MFCvi1.1	Pseudomonas_35MFCvi1_1_ARKL00000000		0	0.62963	7.46914		0	2.2963	2.2963				0			8.32099	0	3.55556
845		┃	┃	┣	━	━	━	━	━	━	━	Pseudomonas sp. 45MFCol3.1	Pseudomonas_45MFCol3_1_ARMZ00000000		0	0.617284	7.17284	1.77778	0	2.06173	2.06173				0			8.90123	0	2.82716
846		┃	┃	┣	━	━	━	━	━	━	━	Pseudomonas sp. Ag1	Pseudomonas_Ag1_AKVH00000000		0.962963		15.1728						0	0				4.74074		0						0	0
847		┃	┃	┣	━	━	━	━	━	━	━	Pseudomonas sp. CBZ-4	Pseudomonas_CBZ_4_ANNV00000000		0		6.8			0	0		0	0				0.2875	3.5375				3.2625
848		┃	┃	┣	━	━	━	━	━	━	━	Pseudomonas sp. CF149	Pseudomonas_CF149_ATLR00000000		0		12.1605		2.32099	0	0				6.32099			6.01235	0
849		┃	┃	┣	━	━	━	━	━	━	━	Pseudomonas sp. CF150	Pseudomonas_CF150_ATLQ00000000		0		15.2099		0	1.8642	1.8642	0	0	0				2.45679	0
850		┃	┃	┣	━	━	━	━	━	━	━	Pseudomonas sp. CF161	Pseudomonas_CF161_ATLP00000000		1.9125		11.6		1.475	0	0		0	0				1.1625	2.5							1.8375	1.8375
851		┃	┃	┣	━	━	━	━	━	━	━	Pseudomonas sp. CFII64	Pseudomonas_CFII64_ATLO00000000		4.93827		0		9.4321						0	2.34568	2.34568	0	0	1.91358
852		┃	┃	┣	━	━	━	━	━	━	━	Pseudomonas sp. CFII68	Pseudomonas_CFII68_ATLN00000000		0		0	2.4375	2.575	0	0							0	4.4	6.125
853		┃	┃	┣	━	━	━	━	━	━	━	Pseudomonas sp. CFT9	Pseudomonas_CFT9_ATLM00000000		0		15.2099		0	1.8642	1.8642	0	0	0				2.45679	0
854		┃	┃	┣	━	━	━	━	━	━	━	Pseudomonas sp. CMAA1215	Pseudomonas_103_AVOY00000000		0		13.3		0	0	0		6.8875	0				2.8375	0		0	0
855		┃	┃	┣	━	━	━	━	━	━	━	Pseudomonas sp. Chol1	Pseudomonas_Chol1_AMSL00000000				0								0	0	0	0	5.2625		0	0	0
856		┃	┃	┣	━	━	━	━	━	━	━	Pseudomonas sp. FGI182	Pseudomonas_FGI182		3.0875		0		6.9	1.8	1.8		0	0.2625				0	0	7.325
857		┃	┃	┣	━	━	━	━	━	━	━	Pseudomonas sp. G5(2012)	Pseudomonas_G5_2012__APIO00000000		0	5.83951	3.67901		0.901235	0	0							0	3.33333	0
858		┃	┃	┣	━	━	━	━	━	━	━	Pseudomonas sp. GM102	Pseudomonas_GM102_AKJB00000000		0	1.2716	0		0	2.96296	2.96296							9.01235	0.592593	6.38272
859		┃	┃	┣	━	━	━	━	━	━	━	Pseudomonas sp. GM16	Pseudomonas_GM16_AKJV00000000		0		16.9506		0	0.0246914	0.0246914		0	0				1.62963	1.28395	0						0.666667	0.666667
860		┃	┃	┣	━	━	━	━	━	━	━	Pseudomonas sp. GM17	Pseudomonas_GM17_AKJU00000000		0		0		3.8625	0	0		0	0				2.0125	0	0						0	0
861		┃	┃	┣	━	━	━	━	━	━	━	Pseudomonas sp. GM18	Pseudomonas_GM18_AKJT00000000		0		7.5679		0	2.35802	2.35802		0	0				9.62963	0	2.93827
862		┃	┃	┣	━	━	━	━	━	━	━	Pseudomonas sp. GM21	Pseudomonas_GM21_AKJS00000000		0		1.23457		4.04938	1.61728	1.61728							6.97531	5.07407	0
863		┃	┃	┣	━	━	━	━	━	━	━	Pseudomonas sp. GM24	Pseudomonas_GM24_AKJR00000000		0		16.8889		0	0	0		0	0				1.59259	1.24691	0						0.641975	0.641975
864		┃	┃	┣	━	━	━	━	━	━	━	Pseudomonas sp. GM25	Pseudomonas_GM25_AKJQ00000000		0		0.3		0	0.9125	0.9125		0	0				0	3.25	9.55
865		┃	┃	┣	━	━	━	━	━	━	━	Pseudomonas sp. GM30	Pseudomonas_GM30_AKJP00000000		0	0	15.8519		0	0	0	0	0	0				9.65432	0.617284	0						0	0
866		┃	┃	┣	━	━	━	━	━	━	━	Pseudomonas sp. GM33	Pseudomonas_GM33_AKJO00000000		0		2.7037		0	0	0		0	12.3333				1.19753	1.24691	0
867		┃	┃	┣	━	━	━	━	━	━	━	Pseudomonas sp. GM41(2012)	Pseudomonas_GM41_2012__AKJN00000000		0	0	4.64198		5.59259	0	0		0	0				8.82716	5.04938	1.44444
868		┃	┃	┣	━	━	━	━	━	━	━	Pseudomonas sp. GM48	Pseudomonas_GM48_AKJM00000000		0				0.037037	0.0246914	0.0246914		0	12.963		6.62963	6.62963	9.33333	0	0
869		┃	┃	┣	━	━	━	━	━	━	━	Pseudomonas sp. GM49	Pseudomonas_GM49_AKJL00000000		0		3.46914		0	0	0				0			9.54321	0.975309	0
870		┃	┃	┣	━	━	━	━	━	━	━	Pseudomonas sp. GM50	Pseudomonas_GM50_AKJK00000000		0	1.2716	0		0	1.60494	1.60494							9.09877	0	6.61728
871		┃	┃	┣	━	━	━	━	━	━	━	Pseudomonas sp. GM55	Pseudomonas_GM55_AKJJ00000000		0		0		0	0	0				0			0.037037	0.82716	0	0	0
872		┃	┃	┣	━	━	━	━	━	━	━	Pseudomonas sp. GM60	Pseudomonas_GM60_AKJI00000000		2.37037	0	16.963		4.93827	3.4321	3.4321		0	0				0.777778	3.03704	0
873		┃	┃	┣	━	━	━	━	━	━	━	Pseudomonas sp. GM67	Pseudomonas_GM67_AKJH00000000		0	0	16.9383		6.66667	3.41975	3.41975		0	0		0	0	0.753086	2.65432	0
874		┃	┃	┣	━	━	━	━	━	━	━	Pseudomonas sp. GM74	Pseudomonas_GM74_AKJG00000000		0		1.77778		0.814815	0	0							1.23457	6.91358	0
875		┃	┃	┣	━	━	━	━	━	━	━	Pseudomonas sp. GM78	Pseudomonas_GM78_AKJF00000000		0		7.50617		0	0	0		0	10.6667				2.88889	2.48148	0	0	0
876		┃	┃	┣	━	━	━	━	━	━	━	Pseudomonas sp. GM79	Pseudomonas_GM79_AKJE00000000		0	1.22222	5.88889		0				0	0	0			10.2716	0	7.37037
877		┃	┃	┣	━	━	━	━	━	━	━	Pseudomonas sp. GM80	Pseudomonas_GM80_AKJD00000000		0		16.9136		0	0	0					1.08642	1.08642	9.81481	0	0						0	0
878		┃	┃	┣	━	━	━	━	━	━	━	Pseudomonas sp. GM84	Pseudomonas_GM84_AKJC00000000		3.0125		1.4125						0	0	0	0	0	0	4.075	12.0125
879		┃	┃	┣	━	━	━	━	━	━	━	Pseudomonas sp. HPB0071	Pseudomonas_HPB0071_AQFP00000000				0.707317		0	0	0				1.95122	3.39024	3.39024	6.7561	0		0	0	0
880		┃	┃	┣	━	━	━	━	━	━	━	Pseudomonas sp. HYS	Pseudomonas_HYS_AJJP00000000		0.6875		0		0	0	0		0	0				0	0	2.1125
881		┃	┃	┣	━	━	━	━	━	━	━	Pseudomonas sp. JGI 0001012-A11	Pseudomonas_JGI_0001012_A11_AXWF00000000
882		┃	┃	┣	━	━	━	━	━	━	━	Pseudomonas sp. LAIL14HWK12:I12	Pseudomonas_LAIL14HWK12_I12_AZVS00000000		0.3625		0		6.6125				0	2.85				0	1.525	7.025
883		┃	┃	┣	━	━	━	━	━	━	━	Pseudomonas sp. LAIL14HWK12:I5	Pseudomonas_LAIL14HWK12_I5_AZUL00000000		0.3625		0		6.6125				0	2.85				0	1.525	7.025
884		┃	┃	┣	━	━	━	━	━	━	━	Pseudomonas sp. LAIL14HWK12:I6	Pseudomonas_LAIL14HWK12_I6_AZVQ00000000		0.35		0		6.6125				0	2.85				0	1.525	7.025
885		┃	┃	┣	━	━	━	━	━	━	━	Pseudomonas sp. LAIL14HWK12:I7	Pseudomonas_LAIL14HWK12_I7_AXYZ00000000		2.875		0		0				0	0	0			0	0	8.6125
886		┃	┃	┣	━	━	━	━	━	━	━	Pseudomonas sp. LAIL14HWK12:I9	Pseudomonas_LAIL14HWK12_I9_AZVR00000000		0.3875		0		6.625				0	2.8625				0	1.5375	7.05
887		┃	┃	┣	━	━	━	━	━	━	━	Pseudomonas sp. LAMO17WK12:I2	Pseudomonas_LAMO17WK12_I2_AZVU00000000		0	0	15.4			0	0	6.1	0	0.05				0	3.1
888		┃	┃	┣	━	━	━	━	━	━	━	Pseudomonas sp. LAMO17WK12:I4	Pseudomonas_LAMO17WK12_I4_AZVT00000000		0.3625		0		6.6125				0	2.85				0	1.525	7.025
889		┃	┃	┣	━	━	━	━	━	━	━	Pseudomonas sp. M1	Pseudomonas_M1_ANIR00000000		0	0	0		0.759494							0	0	0	0.987342	0
890		┃	┃	┣	━	━	━	━	━	━	━	Pseudomonas sp. M47T1	Pseudomonas_M47T1_AJWX00000000		3.5375		11.9125		0			10.6						0.2	1.4	1.4	0	0	0			1.2125	1.2125
891		┃	┃	┣	━	━	━	━	━	━	━	Pseudomonas sp. MOIL14HWK12:I1	Pseudomonas_MOIL14HWK12_I1_AZNY00000000				0		0						0			0	0	0	0	0
892		┃	┃	┣	━	━	━	━	━	━	━	Pseudomonas sp. MOIL14HWK12:I2	Pseudomonas_MOIL14HWK12_I2_AZOA00000000				0		0						0	0	0	0	0	0	0	0
893		┃	┃	┣	━	━	━	━	━	━	━	Pseudomonas sp. P179	Pseudomonas_P179_AQFO00000000		1.1519	0.417722	0			0	0		0	0	0			0	0		2.12658	2.12658
894		┃	┃	┣	━	━	━	━	━	━	━	Pseudomonas sp. P818	Pseudomonas_P818_ATKM00000000		0		0		0									0	0	0			0
895		┃	┃	┣	━	━	━	━	━	━	━	Pseudomonas sp. PAMC 25886	Pseudomonas_PAMC_25886_AHHC00000000		1.1875		15.1375			0	0		0	0	0	3.25	3.25	3.5375	5.075		6.15	6.15				0	0
896		┃	┃	┣	━	━	━	━	━	━	━	Pseudomonas sp. PAMC 26793	Pseudomonas_PAMC_26793_AMXG00000000		0.975309		13.5926			3.69136	3.69136	2.53086	0	0				4.7284	6.85185	0						0	0
897		┃	┃	┣	━	━	━	━	━	━	━	Pseudomonas sp. R62	Pseudomonas_R62_AHZM00000000				0			2.48148	2.48148	4.96296	0	10.963					6.74074	0			0.666667
898		┃	┃	┣	━	━	━	━	━	━	━	Pseudomonas sp. R81	Pseudomonas_R81_AHZN00000000		0		15.9383			0	0	0	1.01235	0				2.45679	2.39506
899		┃	┃	┣	━	━	━	━	━	━	━	Pseudomonas sp. S13.1.2	Pseudomonas_S13_1_2_ALPA00000000		2.7875		0											0	0
900		┃	┃	┣	━	━	━	━	━	━	━	Pseudomonas sp. S9	Pseudomonas_S9_AFFX00000000		0	0	2.11111								0			6.97531	0
901		┃	┃	┣	━	━	━	━	━	━	━	Pseudomonas sp. TJI-51	Pseudomonas_TJI_51_AEWE00000000				0											0	1.2125	8.1125	1.0625	1.0625
902		┃	┃	┣	━	━	━	━	━	━	━	Pseudomonas sp. TKP	Pseudomonas_TKP		0	1.37037	14.2469			0	0	0	0	0				2.5679	4.96296
903		┃	┃	┣	━	━	━	━	━	━	━	Pseudomonas sp. UK4	Pseudomonas_UK4_ACOQ00000000										1.98765	1.98765					2.34568
904		┃	┃	┣	━	━	━	━	━	━	━	Pseudomonas sp. URIL14HWK12:I4	Pseudomonas_URIL14HWK12_I4_AXXQ00000000		0.375		0		6.6				0	2.85	1.15			0	1.5375	7.0375
905		┃	┃	┣	━	━	━	━	━	━	━	Pseudomonas sp. URIL14HWK12:I6	Pseudomonas_URIL14HWK12_I6_AZVL00000000		0	0	15.8395		0	1.2716	1.2716	0	0	0				7.33333	0.580247	0						0	0
906		┃	┃	┣	━	━	━	━	━	━	━	Pseudomonas sp. URIL14HWK12:I7	Pseudomonas_URIL14HWK12_I7_AZVP00000000		0		0	0	2.7	0	0		0	0		0	1.2125	1.75	5.1125	4.925						0	0
907		┃	┃	┣	━	━	━	━	━	━	━	Pseudomonas sp. URMO17WK12:I11	Pseudomonas_URMO17WK12_I11_AZVN00000000		0.625		0		2.0625						0			0	4.3		0	0				0	0
908		┃	┃	┣	━	━	━	━	━	━	━	Pseudomonas sp. URMO17WK12:I12	Pseudomonas_URMO17WK12_I12_AZVV00000000		0	0	15.6667		0.518519	2.45679	2.45679							6.92593	0	0
909		┃	┃	┣	━	━	━	━	━	━	━	Pseudomonas sp. URMO17WK12:I3	Pseudomonas_URMO17WK12_I3_AZVO00000000		6.5875		0		0	0	0					0	0	0	0	4.675
910		┃	┃	┣	━	━	━	━	━	━	━	Pseudomonas sp. URMO17WK12:I4	Pseudomonas_URMO17WK12_I4_AZVM00000000		6.5875		0		0.8625	0	0					0.4875	0	0	0	4.65
911		┃	┃	┣	━	━	━	━	━	━	━	Pseudomonas sp. UW4	Pseudomonas_putida_UW4		0.0493827		2.7037		13.8519	0	0		0	10.8025				1.19753	2.49383	0
912		┃	┃	┣	━	━	━	━	━	━	━	Pseudomonas sp. VLB120	Pseudomonas_VLB120		2.0625		0									6.825	6.825	0	0	0.8375
913		┃	┃	┃	┏	━	━	━	━	━	━	Pseudomonas luteola XLDN4-9	Pseudomonas_luteola_XLDN4_9_ALAT00000000				0.585366		3.76829						1.84146	2.65854	2.65854	7.7439	0		0	0
914		┃	┃	┃	┃	┏	━	━	━	━	━	Pseudomonas chloritidismutans AW-1	Pseudomonas_chloritidismutans_AW_1_AOFQ00000000				0								0	2.9375	0	0	9.175	0	0	0
915		┃	┃	┃	┃	┃	┏	━	━	━	━	Pseudomonas stutzeri A1501	Pseudomonas_stutzeri_A1501				0								1.0375	0	0	0	6.6125	2.1125	0	0
916		┃	┃	┃	┃	┃	┣	━	━	━	━	Pseudomonas stutzeri ATCC 14405 = CCUG 16156	Pseudomonas_stutzeri_ATCC_14405___CCUG_16156_AGSL00000000				0								5.9875			0	10.1625	0	0	0
917		┃	┃	┃	┃	┃	┣	━	━	━	━	Pseudomonas stutzeri ATCC 17588 = LMG 11199	Pseudomonas_stutzeri_ATCC_17588___LMG_11199				0								6.3	0	0	0	6.6375	2.075	0	0
918		┃	┃	┃	┃	┃	┣	━	━	━	━	Pseudomonas stutzeri B1SMN1	Pseudomonas_stutzeri_B1SMN1_AMVM00000000				0								0.95	5.85	0	0	6.6125	2.0375	0	0
919		┃	┃	┃	┃	┃	┣	━	━	━	━	Pseudomonas stutzeri CCUG 29243	Pseudomonas_stutzeri_CCUG_29243				0								2.0625	2.95	0	0	9.25	0	0	0	6.9375
920		┃	┃	┃	┃	┃	┣	━	━	━	━	Pseudomonas stutzeri DSM 10701	Pseudomonas_stutzeri_DSM_10701							0	0		0	3.9	1.9625	1.75	0	0	0		0	0	0
921		┃	┃	┣	┻	┫	┣	━	━	━	━	Pseudomonas stutzeri DSM 4166	Pseudomonas_stutzeri_DSM_4166				0								0	5.8375	0	0	6.6	2.0875	0	0
922		┃	┃	┃		┗	╋	━	━	━	━	Pseudomonas stutzeri KOS6	Pseudomonas_stutzeri_KOS6_AMCZ00000000				0								0	11.5	0.6375	0	7.8875		1.075	1.075
923		┃	┃	┃			┣	━	━	━	━	Pseudomonas stutzeri MF28	Pseudomonas_stutzeri_MF28_ATAR00000000				0								0	5.5625	0	0	1.5875		0	0
924		┃	┃	┃			┣	━	━	━	━	Pseudomonas stutzeri NF13	Pseudomonas_stutzeri_NF13_AOBS00000000				0								6.1625	0.325	0.325	0	7.8625	0	0	0
925		┃	┃	┃			┣	━	━	━	━	Pseudomonas stutzeri RCH2	Pseudomonas_stutzeri_RCH2				0								0	0	0	0	9.175	0	0	0
926		┃	┃	┃			┣	━	━	━	━	Pseudomonas stutzeri SDM-LAC	Pseudomonas_stutzeri_SDM_LAC_AGSX00000000				0		0							0	0	0	4.09877		0	0	0
927		┃	┃	┃			┣	━	━	━	━	Pseudomonas stutzeri T13	Pseudomonas_stutzeri_T13_ALJB00000000				0								0.15	5.875	0	0	6.6375	0
928		┃	┃	┃			┣	━	━	━	━	Pseudomonas stutzeri TS44	Pseudomonas_stutzeri_TS44_AJXE00000000				0									0	0	0	5.2625		0	0
929		┃	┃	┃			┗	━	━	━	━	Pseudomonas stutzeri XLDN-R	Pseudomonas_stutzeri_XLDN_R_AKYE00000000				0								0	5.825	0	0	6.6125	2.85	0	0
930		┃	┃	┃		┏	━	━	━	━	━	Pseudomonas avellanae BPIC 631	Pseudomonas_avellanae_BPIC_631_AKBS00000000	1	17.1358	18.8395	14.1605	0		7.16049	7.16049				20.963	11.963	11.963	13.0617	20.9136	13.0123	0	0				19.1605	19.1605
931		┃	┃	┃	┏	┫							Pseudomonas_avellanae_BPIC_631_ATDK00000000	1	17.1728	18.8642	14.1975	0	17.7778	7.14815	7.14815				21	11.9753	11.9753	13.1111	20.9259	12.9753	0	0				19.1975	19.1975
932		┃	┃	┃	┃	┗	━	━	━	━	━	Pseudomonas avellanae CRAFRUec1	Pseudomonas_avellanae_CRAFRUec1_ATLL00000000	1	17.1728	18.8519	14.1728		17.7531	7.28395	7.28395				21.0494	12.037	12.037	13.0494	21.0123	13.0617	0	0				19.1975	19.1975
933		┃	┃	┃	┣	━	━	━	━	━	━	Pseudomonas cichorii JBC1	Pseudomonas_cichorii_JBC1	1	4.74074	13.9506	15.2222		18.3704	0	0				0	0	0	5.81481	0	3.40741
934		┃	┃	┃	┣	━	━	━	━	━	━	Pseudomonas syringae pv. oryzae str. 1_6	Pseudomonas_syringae_oryzae_1_6_ABZR00000000	1	6.07407	17.0247	14.3951		17.642	0	0	0			21.2593	0	0	14.4568	4.04938	13.4198	16.0247	16.0247		9.37037	9.37037	16.7284	16.7284
935		┃	┃	┃	┃	┏	━	━	━	━	━	Pseudomonas fuscovaginae CB98818	Pseudomonas_fuscovaginae_CB98818_ALAQ00000000		0		1.525		0	1.85	1.85	0						12.8125	0
936		┃	┃	┃	┣	╋	━	━	━	━	━	Pseudomonas fuscovaginae SE-1	Pseudomonas_fuscovaginae_SE_1_AQOH00000000		0		11.0375		1.5625	0	0							0	0
937		┃	┃	┃	┃	┗	━	━	━	━	━	Pseudomonas fuscovaginae UPB0736	Pseudomonas_fuscovaginae_UPB0736_AIEU00000000		0		2.1375		0	0	0	0						12.825	0
938		┃	┃	┃	┣	━	━	━	━	━	━	Pseudomonas sp. Lz4W	Pseudomonas_syringae_Lz4W_AOGS00000000		3.93827		11.9383			0	0							4.09877	0							1.45679	1.45679
939		┃	┃	┃	┃		┏	━	━	━	━	Pseudomonas syringae	Pseudomonas_syringae_ASJM00000000	1								15.4198	6.4321	2.88889	19.1358		9.97531				15.7654	15.7654		9.24691	9.24691
940		┃	┃	┃	┃		┣	━	━	━	━	Pseudomonas syringae BRIP34876	Pseudomonas_syringae_BRIP34876_AMXK00000000	1	0	18.8765	15.0988		17.4815	5.23457	5.23457	0			19.9506	5.83951	5.83951	14.1605	0	10.0247						16.5802	16.5802
941		┃	┃	┃	┃		┣	━	━	━	━	Pseudomonas syringae BRIP34881	Pseudomonas_syringae_BRIP34881_AMXL00000000	1	0	18.8765	15.0988		17.4815	5.23457	5.23457	0			19.9506	5.83951	5.83951	14.1605	0	10.0247						16.5802	16.5802
942		┃	┃	┃	┃		┣	━	━	━	━	Pseudomonas syringae BRIP39023	Pseudomonas_syringae_BRIP39023_AMZX00000000	1	0	18.5185	15.1235	0	17.8272	5.02469	5.02469	0			21.5432			14.1605	0	10.0864						19.2222	19.2222
943		┃	┃	┃	┃		┣	━	━	━	━	Pseudomonas syringae CC1416	Pseudomonas_syringae_CC1416_AVEP00000000	1	17.1728	18.8519	14.1728	10.9259	17.7531	10.5185	10.5185	15.9259			19.5185	10.2593	10.2593	14.4444	21.0123	13.0617						17.963	17.963
944		┃	┃	┃	┃		┣	━	━	━	━	Pseudomonas syringae CC1417	Pseudomonas_syringae_CC1417_AVEO00000000	1	0	13.7778	14.2716	0	16.0247			0			0	0	0	0	0	15.4444				0	0	16.2346	16.2346
945		┃	┃	┃	┃		┣	━	━	━	━	Pseudomonas syringae CC1458	Pseudomonas_syringae_CC1458_AVEN00000000	1	0	18.4691	15.1358		17.4691	5.28395	5.28395	0			20.0988	7.4321	7.4321	14.1481	0	10.0247	0	0				16.5802	16.5802
946		┃	┃	┃	┃		┣	━	━	━	━	Pseudomonas syringae CC1466	Pseudomonas_syringae_CC1466_AVEM00000000	1	6.19753	19.1605	14.5062		0	7.28395	7.28395	0			17.7531			1.01235	8.01235	11.1358						16.963	16.963
947		┃	┃	┃	┃		┣	━	━	━	━	Pseudomonas syringae CC1513	Pseudomonas_syringae_CC1513_AVEL00000000	1	6.07407	17.0247	14.3951		17.642	0	0	0			21.2593	0	0	14.4568	4.04938	13.4198	16.0247	16.0247		9.37037	9.37037	16.7284	16.7284
948		┃	┃	┃	┃		┣	━	━	━	━	Pseudomonas syringae CC1524	Pseudomonas_syringae_CC1524_AVEK00000000	1	0	13.7531	14.2593	0	15.963			0			0	0	0	0	0	15.3704	12.7901	12.7901				16.2346	16.2346
949		┃	┃	┃	┃		┣	━	━	━	━	Pseudomonas syringae CC1543	Pseudomonas_syringae_CC1543_AVEJ00000000	1	0	18.8642	15.1358	0	17.4938	5.33333	5.33333	0			20.1358	5.90123	5.90123	14.1852	0	10.0988						17.8148	17.8148
950		┃	┃	┃	┃		┣	━	━	━	━	Pseudomonas syringae CC1544	Pseudomonas_syringae_CC1544_AVEI00000000	1	17.1605	18.8395		9.7037	17.7654	0	0	15.9259			19.5432	10.2593	10.2593	14.3827	21.679	13.0617						17.9259	17.9259
951		┃	┃	┃	┃		┣	━	━	━	━	Pseudomonas syringae CC1559	Pseudomonas_syringae_CC1559_AVEG00000000	1	17.1728	18.8642	14.1605	7.48148	17.7654	10.4691	10.4691	15.9259			19.5185	10.2469	10.2469	12.3086	20.9877	13.0247						17.9383	17.9383
952		┃	┃	┃	┃		┣	━	━	━	━	Pseudomonas syringae CC1583	Pseudomonas_syringae_CC1583_AVEF00000000	1	7.22222	19.2222	13.8889	0	0	4.11111	4.11111	0			22.6667			0	7.09877	11.2099						17.1111	17.1111
953		┃	┃	┃	┃		┣	━	━	━	━	Pseudomonas syringae CC1629	Pseudomonas_syringae_CC1629_AVEE00000000	1	6.03704	16.9753		0	17.6543	0	0	0			21.2099	0	0	14.5062	3.96296	13.3333	0	0				16.7778	16.7778
954		┃	┃	┃	┃		┣	━	━	━	━	Pseudomonas syringae CC1630	Pseudomonas_syringae_CC1630_AVED00000000	1	17.1728	18.8642	14.1975	8.64198	17.7778	9.62963	9.62963	15.8272			19.4568	10.2346	10.2346	13.1111	21.6173	12.9753				1.39506	1.39506	6.4321	6.4321
955		┃	┃	┃	┃		┣	━	━	━	━	Pseudomonas syringae CC440	Pseudomonas_syringae_CC440_AVEC00000000	1	0	18.7654	15.1358		17.4691	5.28395	5.28395	0			20.0988	5.87654	5.87654	14.1481	0	10.0247						17.7901	17.7901
956		┃	┃	┃	┃		┣	━	━	━	━	Pseudomonas syringae CC457	Pseudomonas_syringae_CC457_AVEB00000000	1	0	18.7778	15.1358		17.4815	5.2716	5.2716	0			20.0988	5.85185	5.85185	14.1605	0	10.0494						16.5679	16.5679
957		┃	┃	┃	┃		┣	━	━	━	━	Pseudomonas syringae CC94	Pseudomonas_syringae_CC94_AVEA00000000	1	0	18.7901	15.1111	0	17.4938	0	0	0			20.1358	6.88889	6.88889	14.1358	0	8.87654	1.20988	1.20988				16.1852	16.1852
958		┃	┃	┃	┃		┣	━	━	━	━	Pseudomonas syringae Cit 7	Pseudomonas_syringae_Cit_7_AEAJ00000000	1	0	19.037		0		5.08642	5.08642	0			21.6173			14.1605	0							19.2469	19.2469
959		┃	┃	┃	┃		┣	━	━	━	━	Pseudomonas syringae ICMP 18806	Pseudomonas_syringae_ICMP_18806_ANJF00000000	1	17.1481	18.8395	14.1481	0	17.7407	10.4074	10.4074	15.8272			20.9877	11.9753	11.9753	13.0741	20.9383	13	0	0				17.9383	17.9383
960		┃	┃	┃	┃		┣	━	━	━	━	Pseudomonas syringae KCTC 12500	Pseudomonas_syringae_KCTC_12500_AYTM00000000	1	0	18.8519	15.1111	0	17.4815	5.28395	5.28395	0			20.1111	3.88889	3.88889	14.1605	0	10.0494						17.8148	17.8148
961		┃	┃	┃	┃		┣	━	━	━	━	Pseudomonas syringae UB246	Pseudomonas_syringae_UB246_AVEQ00000000		4.25926		2.79012			0	0					5.02469	5.02469	0	1.14815	0.679012			0
962		┃	┃	┃	┃		┣	━	━	━	━	Pseudomonas syringae UB303	Pseudomonas_syringae_UB303_AVDZ00000000	1	0	18.8148	15.1235	0	17.5062	0.876543	0.876543	0			20.1358	6.90123	6.90123	14.1605	0	8.88889	1.20988	1.20988				16.1975	16.1975
963		┃	┃	┃	┃		┣	━	━	━	━	Pseudomonas syringae USA007	Pseudomonas_syringae_USA007_AVDY00000000	1	17.1852	18.8765	14.1605	10.9259	17.7654	10.5062	10.5062	15.9383			20.7901	12.0247	12.0247	13.0617	21.6667	13.0741	0	0		2	2	17.963	17.963
964		┃	┃	┃	┃		┣	━	━	━	━	Pseudomonas syringae USA011	Pseudomonas_syringae_USA011_AVDX00000000	1	0	18.8148	15.1235	0	17.5062	0	0	0			20.1358	6.90123	6.90123	14.1605	0	8.88889			8.87654			16.1975	16.1975
965		┃	┃	┃	┃		┃		┏	━	━	Pseudomonas syringae pv. actinidiae CFBP 7286	Pseudomonas_syringae_actinidiae_CFBP_7286_AGNO00000000	1	17.1235	18.8272	14.1358	0	17.7654	10.358	10.358	15.8148			20.9877	11.9506	11.9506	13.0988	19.6049	12.9753	0	0				15.3704	15.3704
966		┃	┃	┃	┃		┃		┣	━	━	Pseudomonas syringae pv. actinidiae CH2010-6	Pseudomonas_syringae_actinidiae_CH2010_6_AGUH00000000	1	17.1235	18.8272	14.1358	0	17.7654	10.358	10.358	15.8148			20.9877	11.9506	11.9506	13.0988	19.6049	12.9753	0	0				17.963	17.963
967		┃	┃	┃	┃		┃		┣	━	━	Pseudomonas syringae pv. actinidiae ICMP 18708	Pseudomonas_syringae_actinidiae_ICMP_18708_ANJC00000000	1	17.1728	18.8642	14.1975	0	17.7778	10.3457	10.3457	15.8395			20.9877	11.9753	11.9753	13.1235	19.6049	12.9753	0	0				17.9753	17.9753
968		┃	┃	┃	┃		┃		┣	━	━	Pseudomonas syringae pv. actinidiae ICMP 18744	Pseudomonas_syringae_actinidiae_ICMP_18744_ANGD00000000	1	17.1728	18.8642	14.1975	0	17.7778	10.3457	10.3457	15.8395			20.9877	11.9753	11.9753	13.1235	19.6049	12.9753	0	0				17.9753	17.9753
969		┃	┃	┃	┃		┃		┣	━	━	Pseudomonas syringae pv. actinidiae ICMP 18800	Pseudomonas_syringae_actinidiae_ICMP_18800_ANJD00000000	1	17.1728	18.8642	14.1975	0	17.7778	10.3457	10.3457	15.8395			20.9877	11.9753	11.9753	13.1235	19.6049	12.9753	0	0				17.9753	17.9753
970		┃	┃	┃	┃		┃		┣	━	━	Pseudomonas syringae pv. actinidiae ICMP 18801	Pseudomonas_syringae_actinidiae_ICMP_18801_AOKQ00000000	1	17.0988	18.8272	14.1111		17.7407	10.3333	10.3333	15.8025			20.9753	11.9383	11.9383	13.0864	19.5926	12.9506	0	0				17.9383	17.9383
971		┃	┃	┃	┃		┃		┣	━	━	Pseudomonas syringae pv. actinidiae ICMP 18804	Pseudomonas_syringae_actinidiae_ICMP_18804_ANJE00000000	1	17.1481	18.8395	14.1481	0	17.7407	10.4074	10.4074	15.8272			20.9877	11.9753	11.9753	13.0741	20.9383	13	0	0				17.9383	17.9383
972		┃	┃	┃	┃		┃		┃				Pseudomonas_syringae_actinidiae_ICMP_18804_AOJU00000000	1		18.8025			0			15.4198			20.679	11.6543	11.6543		3.24691		0	0
973		┃	┃	┃	┃		┃		┣	━	━	Pseudomonas syringae pv. actinidiae ICMP 18807	Pseudomonas_syringae_actinidiae_ICMP_18807_ANJL00000000	1	17.1235	18.8025	14.1111	2.76543	17.0123	10.3951	10.3951	15.8148			21.1852	11.9506	11.9506	13.0123	20.9259	12.963						17.9012	17.9012
974		┃	┃	┃	┃		┃		┃				Pseudomonas_syringae_actinidiae_ICMP_18807_AOKG00000000	1		18.8272			0			15.7037			21.0617	11.8765	11.8765		3.35802
975		┃	┃	┃	┃		┃		┣	━	━	Pseudomonas syringae pv. actinidiae ICMP 18883	Pseudomonas_syringae_actinidiae_ICMP_18883_AOKH00000000	1	17.0988	18.8395	14.1235	0	17.716	10.3704	10.3704	15.7901			20.9753	11.963	11.963	13.0864	20.9136	12.963	0	0				17.9506	17.9506
976		┃	┃	┃	┃		┃		┣	━	━	Pseudomonas syringae pv. actinidiae ICMP 18886	Pseudomonas_syringae_actinidiae_ICMP_18886_AOJT00000000	1		18.8272	14.1481		17.7284			15.7531			20.9136	11.8765	11.8765	13.0741	2.23457	12.9136	0	0				17.9506	17.9506
977		┃	┃	┃	┃		┃		┣	━	━	Pseudomonas syringae pv. actinidiae ICMP 19068	Pseudomonas_syringae_actinidiae_ICMP_19068_AOJX00000000	1	17.1358	18.8395	14.1605	2.75309	17.7284	10.3951	10.3951	15.8148			20.963	11.963	11.963	13.0617	19.6173	13.0123	0	0				17.9259	17.9259
978		┃	┃	┃	┃		┃		┣	━	━	Pseudomonas syringae pv. actinidiae ICMP 19070	Pseudomonas_syringae_actinidiae_ICMP_19070_AOJY00000000	1	17.0741	18.8148	14.0988			10.3457	10.3457	15.7778			20.9506	11.9383	11.9383	13.0741		12.9506	0	0
979		┃	┃	┃	┃		┃		┣	━	━	Pseudomonas syringae pv. actinidiae ICMP 19071	Pseudomonas_syringae_actinidiae_ICMP_19071_AOJS00000000	1	17.1235	18.8025	14.1235	2.76543	17.7284	10.4074	10.4074	15.8272			20.9877	11.9753	11.9753	13.0123	19.6543	12.963	0	0		0	0	17.9136	17.9136
980		┃	┃	┃	┃		┃		┣	━	━	Pseudomonas syringae pv. actinidiae ICMP 19072	Pseudomonas_syringae_actinidiae_ICMP_19072_AOJW00000000	1	17.1235	18.8025	14.1235	2.76543	17.7284	10.4074	10.4074	15.8272			20.9877	11.9753	11.9753	13.0123	19.6543	12.963	0	0		0	0	17.9136	17.9136
981		┃	┃	┃	┃		┃		┣	━	━	Pseudomonas syringae pv. actinidiae ICMP 19073	Pseudomonas_syringae_actinidiae_ICMP_19073_AOJR00000000	1	17.1235	18.8025	14.1111	2.76543	17.716	10.3951	10.3951	15.8148			20.9753	11.9506	11.9506	13.0123	19.6296	12.963				0	0	17.9012	17.9012
982		┃	┃	┃	┣	━	┫		┣	━	━	Pseudomonas syringae pv. actinidiae ICMP 19079	Pseudomonas_syringae_actinidiae_ICMP_19079_AOKL00000000	1		18.7778	14.1111		0			15.6296			20.8519	11.8272	11.8272		2.1358	12.8148	0	0				17.9383	17.9383
983		┃	┃	┃	┃		┃		┣	━	━	Pseudomonas syringae pv. actinidiae ICMP 19094	Pseudomonas_syringae_actinidiae_ICMP_19094_AOKJ00000000	1	17.1111	18.8395	14.1605	0	17.7284	10.3827	10.3827	15.8025			20.9877	11.963	11.963	13.0617	20.9136	12.9753	0	0				17.9383	17.9383
984		┃	┃	┃	┃		┃		┣	━	━	Pseudomonas syringae pv. actinidiae ICMP 19095	Pseudomonas_syringae_actinidiae_ICMP_19095_AOKI00000000	1	17.1481	18.8395	14.1481	0	17.7407	10.4074	10.4074	15.8272			20.9877	11.9753	11.9753	13.0741	20.9383	13	0	0				17.9383	17.9383
985		┃	┃	┃	┃		┃		┣	━	━	Pseudomonas syringae pv. actinidiae ICMP 19096	Pseudomonas_syringae_actinidiae_ICMP_19096_AOKF00000000	1	0	18.8272	0		0.333333			15.7531			20.9136				3.39506	0						17.9506	17.9506
986		┃	┃	┃	┃		┣	━	╋	━	━	Pseudomonas syringae pv. actinidiae ICMP 19097	Pseudomonas_syringae_actinidiae_ICMP_19097_AOKN00000000	1	17.0988	18.8272	14.1111		17.7407	10.3333	10.3333	15.8025			20.9753	11.9383	11.9383	13.0864	19.5926	12.9506	0	0				17.9383	17.9383
987		┃	┃	┃	┃		┃		┣	━	━	Pseudomonas syringae pv. actinidiae ICMP 19098	Pseudomonas_syringae_actinidiae_ICMP_19098_AOKE00000000	1	17.0988	18.8395	14.1235	0	17.716	10.3704	10.3704	15.7901			20.9753	11.963	11.963	13.0864	20.9136	12.963	0	0				17.9506	17.9506
988		┃	┃	┃	┃		┃		┣	━	━	Pseudomonas syringae pv. actinidiae ICMP 19099	Pseudomonas_syringae_actinidiae_ICMP_19099_AOKD00000000	1	17.1481	18.8395	14.1481	0	17.7407	10.4074	10.4074	15.8272			20.9877	11.9753	11.9753	13.0741	20.9383	13	0	0				17.9383	17.9383
989		┃	┃	┃	┃		┃		┣	━	━	Pseudomonas syringae pv. actinidiae ICMP 19100	Pseudomonas_syringae_actinidiae_ICMP_19100_AOKC00000000	1	17.1481	18.8395	14.1481	0	17.7407	10.4074	10.4074	15.8272			20.9877	11.9753	11.9753	13.0741	20.9383	13	0	0				17.9383	17.9383
990		┃	┃	┣	┫		┃		┣	━	━	Pseudomonas syringae pv. actinidiae ICMP 19101	Pseudomonas_syringae_actinidiae_ICMP_19101_AOKM00000000	1		18.8519	14.1605		0			15.7654			20.9383	11.9012	11.9012	13.0988	2.24691	12.9259	0	0				17.963	17.963
991		┃	┃	┃	┃		┃		┣	━	━	Pseudomonas syringae pv. actinidiae ICMP 19102	Pseudomonas_syringae_actinidiae_ICMP_19102_AOKA00000000	1	17.1235	18.8025	14.1111	2.76543	17.716	10.3951	10.3951	15.8148			20.9753	11.9506	11.9506	13.0123	19.6296	12.963	0	0				17.9012	17.9012
992		┃	┃	┃	┃		┃		┣	━	━	Pseudomonas syringae pv. actinidiae ICMP 19103	Pseudomonas_syringae_actinidiae_ICMP_19103_AOJQ00000000	1	17.1235	18.8025	14.1111	2.76543	17.716	10.3951	10.3951	15.8148			20.9753	11.9506	11.9506	13.0123	19.6296	12.963	0	0				17.9012	17.9012
993		┃	┃	┃	┃		┃		┣	━	━	Pseudomonas syringae pv. actinidiae ICMP 19104	Pseudomonas_syringae_actinidiae_ICMP_19104_AOJZ00000000	1	17.1235	18.8025	14.1235	2.76543	17.7284	10.4074	10.4074	15.8272			20.9877	11.9753	11.9753	13.0123	19.6543	12.963	0	0				17.9136	17.9136
994		┃	┃	┃	┃		┃		┣	━	━	Pseudomonas syringae pv. actinidiae ICMP 19439	Pseudomonas_syringae_actinidiae_ICMP_19439_ANJM00000000	1	17.1728	18.8642	14.1975	0	17.7778	10.3457	10.3457	15.8395			20.9877	11.9753	11.9753	13.1235	19.6049	12.9753	0	0				17.9753	17.9753
995		┃	┃	┃	┃		┃		┣	━	━	Pseudomonas syringae pv. actinidiae ICMP 19455	Pseudomonas_syringae_actinidiae_ICMP_19455_ANJK00000000	1	17.1728	18.8642	14.1975	0	17.7778	10.3457	10.3457	15.8395			20.9877	11.9753	11.9753	13.1235	19.6049	12.9753	0	0				17.9753	17.9753
996		┃	┃	┃	┃		┃		┣	━	━	Pseudomonas syringae pv. actinidiae ICMP 9853	Pseudomonas_syringae_actinidiae_ICMP_9853_ANJB00000000	1	17.1235	18.8025	14.1111	2.76543	17.716	10.3951	10.3951	15.8148			20.9753	11.9506	11.9506	13.0123	19.6296	12.963	0	0				17.9012	17.9012
997		┃	┃	┃	┃		┃		┣	━	━	Pseudomonas syringae pv. actinidiae ICMP 9855	Pseudomonas_syringae_actinidiae_ICMP_9855_AOKB00000000	1	17.1852	18.8642	14.1605	2.82716	17.7778	10.4691	10.4691	15.9259			21.0494	12.037	12.037	13.0741	19.6914	13.0247	0	0				17.9506	17.9506
998		┃	┃	┃	┃		┃		┣	━	━	Pseudomonas syringae pv. actinidiae KW41	Pseudomonas_syringae_actinidiae_KW41_AGNP00000000	1	17.1852	18.8642	14.1605	2.82716	17.7778	10.4691	10.4691	15.9259			21.0494	12.037	12.037	13.0741	19.6914	13.0247	0	0				17.9506	17.9506
999		┃	┃	┃	┃		┃		┣	━	━	Pseudomonas syringae pv. actinidiae PA459	Pseudomonas_syringae_actinidiae_PA459_AGNQ00000000	1	17.1235	18.8272	14.1605	2.81481	17.7407	10.284	10.284	15.7654			20.9259	11.9012	11.9012	13.0741	19.5802	12.9136	0	0				17.963	17.963
1000		┃	┃	┃	┃		┃		┣	━	━	Pseudomonas syringae pv. actinidiae TP1	Pseudomonas_syringae_actinidiae_TP1_ANJG00000000	1	17.1728	18.8642		0	17.7778	10.3457	10.3457	15.8395			20.9877	11.9753	11.9753	13.1235	19.6049	12.9753	0	0				17.9753	17.9753
1001		┃	┃	┃	┃		┃		┣	━	━	Pseudomonas syringae pv. actinidiae TP6-1	Pseudomonas_syringae_actinidiae_TP6_1_ANJH00000000	1	17.1728	18.8642	14.1975	0	17.7778	10.3457	10.3457	15.8395			20.9877	11.9753	11.9753	13.1235	19.6049	12.9753	0	0				17.9753	17.9753
1002		┃	┃	┃	┃		┃		┣	━	━	Pseudomonas syringae pv. actinidiae str. CRAFRU8.43	Pseudomonas_syringae_actinidiae_AFTG00000000	1	17.1728	18.8642	14.1975	0	17.7778	10.358	10.358	15.8272			21	11.9753	11.9753	13.1111	19.6173	12.9753	0	0				17.9877	17.9877
1003		┃	┃	┃	┃		┃		┣	━	━	Pseudomonas syringae pv. actinidiae str. M302091	Pseudomonas_syringae_actinidiae_M303091_AEAL00000000	1	17.1728	18.8642	14.1605	2.82716	17.7654	10.4691	10.4691	15.9259			21.037	12.0247	12.0247	13.0617	19.6914	13.0247						17.9383	17.9383
1004		┃	┃	┃	┃		┃		┣	━	━	Pseudomonas syringae pv. actinidiae str. NCPPB 3739	Pseudomonas_syringae_actinidiae_AFTH00000000	1	17.1235	18.8025	14.1235	2.76543	17.7284	10.4074	10.4074	15.8272			20.9877	11.9753	11.9753	13.0123	19.6543	12.963	0	0				17.9136	17.9136
1005		┃	┃	┃	┃		┃		┣	━	━	Pseudomonas syringae pv. actinidiae str. NCPPB 3871	Pseudomonas_syringae_actinidiae_AFTF00000000	1	17.1235	18.8025	14.1111	2.76543	17.716	10.3951	10.3951	15.8148			20.9753	11.9506	11.9506	13.0123	19.6296	12.963	0	0				17.9012	17.9012
1006		┃	┃	┃	┃		┃		┣	━	━	Pseudomonas syringae pv. actinidiae str. Shaanxi_M228	Pseudomonas_syringae_actinidiae_Shaanxi_M228_ANJI00000000	1	17.1235	18.8272	14.1481	0	17.7284	10.2716	10.2716	15.7531			20.9136	11.8765	11.8765	13.0741	19.5556	12.9136	0	0				17.9506	17.9506
1007		┃	┃	┃	┃		┃		┗	━	━	Pseudomonas syringae pv. actinidiae str. Shaanxi_M7	Pseudomonas_syringae_actinidiae_Shaanxi_M7_ANJJ00000000	1	17.1235	18.8272	14.1481	0	0	10.2716	10.2716	15.7531			20.9136	11.8765	11.8765	13.0741	2.23457	12.9136	0	0				17.9506	17.9506
1008		┃	┃	┃	┃		┣	━	━	━	━	Pseudomonas syringae pv. aceris str. M302273	Pseudomonas_syringae_aceris_M302273PT_AEAO00000000	1	0	18.7654	15.1235	0		0	0	0			19.1728	6.8642	6.8642	14.1481	0	8.85185						16.1728	16.1728
1009		┃	┃	┃	┃		┣	━	━	━	━	Pseudomonas syringae pv. aptata str. DSM 50252	Pseudomonas_syringae_aptata_DSM_50252_AEAN00000000	1	0	18.4691	15.1235		17.4691	5.28395	5.28395	0			20.0988	5.87654	5.87654	14.1481								16.5679	16.5679
1010		┃	┃	┃	┃		┣	━	━	━	━	Pseudomonas syringae pv. atrofaciens str. DSM 50255	Pseudomonas_syringae_atrofaciens_DSM_50255_AWUI00000000	1	0	18.4938	15.1481		17.4938	0	0	0			20.0123	5.90123	5.90123	14.1728	0	10.1111						17.8148	17.8148
1011		┃	┃	┃	┃		┣	━	━	━	━	Pseudomonas syringae pv. japonica str. M301072	Pseudomonas_syringae_japonica_M301072PT_AEAH00000000	1	0		15.1111		2.49383	5.28395	5.28395	0			19.9753	5.83951	5.83951	14.1605	0		0	0				17.8148	17.8148
1012		┃	┃	┃	┃		┣	━	━	━	━	Pseudomonas syringae pv. panici str. LMG 2367	Pseudomonas_syringae_panici_LMG_2367_ALAC00000000	1	0	18.8519	15.1481		17.4938	5.28395	5.28395	0			20	5.87654	5.87654	14.1481	0		0	0				17.8272	17.8272
1013		┃	┃	┃	┃		┣	┳	━	━	━	Pseudomonas syringae pv. pisi str. 1704B	Pseudomonas_syringae_pisi_1704B_AEAI00000000	1		18.8025	15.0741		17.4321			0			20.679	0.592593	0.592593	14.1358	0
1014		┃	┃	┃	┃		┃	┗	━	━	━	Pseudomonas syringae pv. pisi str. PP1	Pseudomonas_syringae_pisi_H5E3_AUZR00000000	1	0	18.8025	15.0617	0	17.4321	5.17284	5.17284	0			20.0494	5.79012	5.79012	14.0988	0	9.97531						17.7654	17.7654
1015		┃	┃	┃	┃		┃	┏	━	━	━	Pseudomonas syringae pv. avellanae str. ISPaVe013	Pseudomonas_syringae_avellanae_ISPaVe013_AKCJ00000000	1	0	18.4691	15.1235	0	16.8272	10.7407	10.7407	0			19.9383	6.2963	6.2963		0	10.0247						17.7901	17.7901
1016		┃	┃	┃	┃		┃	┣	━	━	━	Pseudomonas syringae pv. avellanae str. ISPaVe037	Pseudomonas_syringae_avellanae_ISPaVe037_AKCK00000000	1	0	17.716	15.1235	0	17.5062	6.98765	6.98765	0			19.963	5.91358	5.91358	14.1605	0	10.0864	0.234568	0.234568		0	0	17.8148	17.8148
1017		┃	┃	┃	┃		┃	┣	━	━	━	Pseudomonas syringae pv. syringae 1212	Pseudomonas_syringae_1212_AVCR00000000	1	0	18.7654	15.1235	0	17.4691	0	0	0			20.0988	6.8642	6.8642	14.1481	0	8.85185	0	0				16.1728	16.1728
1018		┃	┃	┃	┃		┣	╋	━	━	━	Pseudomonas syringae pv. syringae 642	Pseudomonas_syringae_642_ADGB00000000	1	0	18.5309	15.1728		16.8765	5.32099	5.32099	0			20	0.45679	0.45679	14.2222	0	10.0988						18.5309	18.5309
1019		┃	┃	┃	┃		┃	┣	━	━	━	Pseudomonas syringae pv. syringae B64	Pseudomonas_syringae_B64_ANZF00000000	1	0	18.4691	15.1235		17.4691	0.777778	0.777778	0			19.963	5.87654	5.87654	14.1481	0	10.0247						17.7901	17.7901
1020		┃	┃	┃	┃		┃	┣	━	━	━	Pseudomonas syringae pv. syringae B728a	Pseudomonas_syringae_pv_B728a	1	0	18.8148	15.1235	0	17.5062	0	0	0			20.1358	6.90123	6.90123	14.1605	0	8.88889						16.1975	16.1975
1021		┃	┃	┃	┃		┃	┣	━	━	━	Pseudomonas syringae pv. syringae FF5	Pseudomonas_syringae_FF5_ACXZ00000000	1			15.1235		1.69136	5.2963	5.2963	0			20.1235			14.1605	0		0	0
1022		┃	┃	┃	┃		┃	┗	━	━	━	Pseudomonas syringae pv. syringae SM	Pseudomonas_syringae_SM_APWT00000000	1	0	18.8519	15.1481	0	17.4815	5.2963	5.2963	0			20.0123	5.8642	5.8642	14.1481	0	10.037						17.8272	17.8272
1023		┃	┃	┃	┃		┃	┏	━	━	━	Pseudomonas syringae pv. theae ICMP 3923	Pseudomonas_syringae_theae_ICMP_3923_AOJV00000000	1	17.0741	18.8148	14.0988	2.77778	17.7037	9.01235	9.01235	15.7778			20.9506	11.9383	11.9383	13.0741	19.5802	12.9506						17.9383	17.9383
1024		┃	┃	┃	┃		┗	┻	━	━	━	Pseudomonas syringae pv. theae NCPPB 2598	Pseudomonas_syringae_theae_NCPPB_2598_AGNN00000000	1	17.1235	18.8272	14.1358	2.83951				15.8148			20.9877	11.9506	11.9506		2.2963
1025		┃	┃	┃	┃								Pseudomonas_syringae_theae_NCPPB_2598_ATDJ00000000	1	17.0741	18.8148	14.0988	2.77778	17.7037	9.01235	9.01235	15.7778			20.9506	11.9383	11.9383	13.0741	19.5802	12.9506						17.9383	17.9383
1026		┃	┃	┃	┃			┏	━	━	━	Pseudomonas syringae pv. aesculi str. 0893_23	Pseudomonas_syringae_aesculi_0893_23_AEAD00000000	1	4.06173	17	14.0741	0.728395	17.5309	0	0	10.2469			20.5309			13.4444	0	0	16.1111	16.1111				18.2222	18.2222
1027		┃	┃	┃	┃		┏	╋	━	━	━	Pseudomonas syringae pv. aesculi str. 2250	Pseudomonas_syringae_aesculi_2250_ACXT00000000	1	4.12346	17.0617	14.1605		17.5802	0	0	3.71605			20.5679			13.4691	0	0						18.2716	18.2716
1028		┃	┃	┃	┃		┃	┗	━	━	━	Pseudomonas syringae pv. aesculi str. NCPPB 3681	Pseudomonas_syringae_aesculi_NCPPB3681_ACXS00000000	1		17	14.0741	0.728395	17.5309	0	0	10.2469			20.5309			13.4444	0	0	16.1111	16.1111		0	0	18.2222	18.2222
1029		┃	┃	┃	┃		┣	┳	━	━	━	Pseudomonas syringae pv. lachrymans str. M301315	Pseudomonas_syringae_lachrymans_M301315_AEAF00000000	1	0	17.0247	14.1481	0	17.5679	0	0	3.60494			20.4691			13.5309	0	0	0	0				0	0
1030		┃	┃	┃	┃	┏	┫	┗	━	━	━	Pseudomonas syringae pv. lachrymans str. M302278	Pseudomonas_syringae_lachrymans_M302278PT_AEAM00000000	1	17.0864	19.037	14.1111	8.58025	17.7284	13.3704	13.3704	15.7901	0	0.0246914	19.4321	10.1975	10.1975	13.0864	21.5926	12.9753	0	0				17.9506	17.9506
1031		┃	┃	┃	┃	┃	┣	━	━	━	━	Pseudomonas syringae pv. mori str. 301020	Pseudomonas_syringae_mori_301020_AEAG00000000		0	17.0494	14.1111	0	17.5802	0	0	4.1358			20.5062			13.5062	0	0	10.0617	10.0617				0	0
1032		┃	┃	┃	┃	┃	┣	━	━	━	━	Pseudomonas syringae pv. morsprunorum str. M302280	Pseudomonas_syringae_morsprunorum_M302280PT_AEAE00000000	1	17.0741	18.8148	14.0988	0	17.7037	13.7901	13.7901	15.7778			21.1605	11.9383	11.9383	13.0741	19.5802	12.9506						17.9383	17.9383
1033		┃	┃	┃	┣	┫	┃	┏	━	━	━	Pseudomonas syringae pv. tabaci str. 6605	Pseudomonas_syringae_tabaci_6605_AJXI00000000	1	0	17.0617	14.1975	0	17.6173	0	0	4.19753			20.5432			13.5432	0	0			4.85185			0	0
1034		┃	┃	┃	┃	┃	┗	┻	━	━	━	Pseudomonas syringae pv. tabaci str. ATCC 11528	Pseudomonas_syringae_tabaci_ATCC_11528_ACHU00000000	1	0	16.9877	14.1111	0	17.5432			4.11111			20.4938			13.4815	0	0						0	0
1035		┃	┃	┃	┃	┃							Pseudomonas_syringae_tabaci_ATCC_11528_AEAP00000000	1	0	16.9877	14.1111	0	17.5432	0	0	4.11111			20.4938			13.4815	0	0						0	0
1036		┃	┃	┃	┃	┃	┏	━	━	━	━	Pseudomonas savastanoi pv. savastanoi NCPPB 3335	Pseudomonas_savastanoi_NCPPB_3335_ADMI00000000	1	0	17.0617	14.1358	0	17.5802	5.04938	5.04938	3.66667			20.5556			13.5309	0	0						18.2716	18.2716
1037		┃	┃	┃	┃	┃	┃	┏	━	━	━	Pseudomonas syringae pv. glycinea str. B076	Pseudomonas_syringae_glycinea_B076_AEGG00000000	1	0	6.77778	14.1111	0	18.1481	0	0	3.62963			20.5062			13.5062	0	0				0	0	18.6667	18.6667
1038		┃	┃	┃	┃	┗	╋	┻	━	━	━	Pseudomonas syringae pv. glycinea str. race 4	Pseudomonas_syringae_glycinea_R4_ADWY00000000	1		6.77778	14.1111	0	18.1111	0	0	3.61728			20.4815			12.8519	0	0						18.6543	18.6543
1039		┃	┃	┃	┃		┃						Pseudomonas_syringae_glycinea_race_4_AEGH00000000	1	0	6.81481	14.1728	0	18.1235	0	0	3.62963			20.5185			12.8642	0	0						18.7037	18.7037
1040		┃	┃	┃	┃		┗	┳	━	━	━	Pseudomonas syringae pv. phaseolicola 1448A	Pseudomonas_syringae_phaseolicola_1448A	1	0	17.0123	14.1111	0	18.1111	0	0	3.61728			20.4815			10.5185	0	0	0	0				18.6543	18.6543
1041		┃	┃	┃	┃			┗	━	━	━	Pseudomonas syringae pv. phaseolicola 1644R	Pseudomonas_syringae_phaseolicola_1644R_AGAS00000000	1	0	17.037	14.1728	0	18.1235	0	0	3.62963			20.5185			13.5062	0	0	0	0				18.7037	18.7037
1042		┃	┃	┃	┃	┏	━	━	━	━	━	Pseudomonas syringae pv. maculicola str. ES4326	Pseudomonas_syringae_maculicola_ES4326_AEAK00000000	1	6.38272	18.7654	14.5432		15.7778	0	0	0	6.53086	3.11111		9.45679	9.45679	3.55556	7.83951	13.3457						17.1111	17.1111
1043		┃	┃	┃	┃	┃	┏	━	━	━	━	Pseudomonas syringae pv. tomato K40	Pseudomonas_syringae_tomato_K40_ADFY00000000	1	17.0741	19.7901	14.0988	8.8642	17.7037	10.3457	10.3457	15.7778			19.4074	10.1852	10.1852	13.0741	21.5802	12.9506	6.5679	6.5679		0	0	17.9383	17.9383
1044		┃	┃	┃	┣	┫	┣	━	━	━	━	Pseudomonas syringae pv. tomato Max13	Pseudomonas_syringae_tomato_Max13_ADFZ00000000	1	17.0988	19.8148	14.1235	8.87654	17.716	10.3704	10.3704	15.7901			19.4321	10.2099	10.2099	13.0864	21.6049	12.963	6.58025	6.58025		1.39506	1.39506	17.9506	17.9506
1045		┃	┃	┃	┃	┗	╋	━	━	━	━	Pseudomonas syringae pv. tomato NCPPB 1108	Pseudomonas_syringae_tomato_NCPPB_1108_ADGA00000000	1	17.1358	19.8272	14.1605	8.90123	17.7284	10.3951	10.3951	15.8148			19.4198	10.1852	10.1852	13.0617	21.6049	13.0123				1.44444	1.44444	17.9259	17.9259
1046		┃	┃	┃	┃		┣	━	━	━	━	Pseudomonas syringae pv. tomato T1	Pseudomonas_syringae_tomato_T1_ABSM00000000	1	17.0741	19.7901	14.0988	8.8642	17.7037	10.3457	10.3457	15.7778			19.4074	10.1852	10.1852	13.0741	21.5802	12.9506	6.5679	6.5679		1.38272	1.38272	0	0
1047		┃	┃	┃	┃		┗	━	━	━	━	Pseudomonas syringae pv. tomato str. DC3000	Pseudomonas_syringae_tomato_DC3000	1	17.1235	19.0247	14.1605	8.59259	17.7407	13.2963	13.2963	15.7531	6.50617	3.06173	19.3704	10.1358	10.1358	13.0741	21.5062	12.9136	16.1358	16.1358	6.7037	9.4321	9.4321	17.1481	17.1481
1048		┃	┃	┃	┃	┏	━	━	━	━	━	Pseudomonas viridiflava CC1582	Pseudomonas_viridiflava_CC1582_AVDW00000000	1	5.66667	14.3951	14.7654		16.1605	0	0					8.12346	8.12346	0	4	9.81481						18.284	18.284
1049		┃	┃	┃	┗	╋	━	━	━	━	━	Pseudomonas viridiflava TA043	Pseudomonas_viridiflava_TA043_AVDV00000000	1	5.66667	14.3951	14.7654		16.1605	0	0					8.11111	8.11111	0.493827	4	9.53086						17.2099	17.2099
1050		┃	┃	┃		┗	━	━	━	━	━	Pseudomonas viridiflava UASWS0038	Pseudomonas_viridiflava_UASWS0038_AMQP00000000	1	5.69136	14.4198	14.7901		16.1728	0	0					8.12346	8.12346	0	4	8.03704						19.5802	19.5802
1051		┃	┃	┣	━	━	━	━	━	━	━	Pseudomonas taeanensis MS-3	Pseudomonas_taeanensis_MS_3_AWSQ00000000		2	0	10.6625											0	4.9375	5.6
1052		┃	┃	┣	┳	━	━	━	━	━	━	Pseudomonas taiwanensis DSM 21245	Pseudomonas_taiwanensis_DSM_21245_AUEC00000000		2.1		0											0	0	0.9125	0	0
1053		┃	┃	┃	┗	━	━	━	━	━	━	Pseudomonas taiwanensis SJ9	Pseudomonas_taiwanensis_SJ9_AXUP00000000		2.775		0		0									0	1.55	6.8875	0	0	0
1054		┃	┃	┣	┳	━	━	━	━	━	━	Pseudomonas thermotolerans DSM 14292	Pseudomonas_thermotolerans_DSM_14292_AQPA00000000		0.0379747														0	0			0.493671
1055		┃	┃	┃	┗	━	━	━	━	━	━	Pseudomonas thermotolerans J53	Pseudomonas_thermotolerans_J53_AZUT00000000		0													0	0	0
1056		┃	┃	┣	━	━	━	━	━	━	━	Pseudomonas umsongensis 20MFCvi1.1	Pseudomonas_umsongensis_20MFCvi1_1_ARIW00000000		0	0.62963	7.46914		0	2.2963	2.2963				0			8.32099	0	3.55556
1057		┃	┃	┗	━	━	━	━	━	━	━	Pseudomonas vranovensis DSM 16006	Pseudomonas_vranovensis_DSM_16006_AUED00000000		0		0			0	0		0	2.5				0	0	0	0.1875	0.1875
1058		┃	┗	┳	━	━	━	━	━	━	━	Rhizobacter sp. JGI 0001007-A16	Rhizobacter_JGI_0001007_A16_AXVY00000000															0
1059		┃		┗	━	━	━	━	━	━	━	Rhizobacter sp. JGI 0001009-E21	Rhizobacter_JGI_0001009_E21_AXVZ00000000
1060		┗	━	━	━	━	━	━	━	━	━	Dasania marina DSM 21967	Dasania_marina_DSM_21967_ARDZ00000000				4.82927													0

## Sheet: Sheet2
Pseudomonas, misc
Pseudomonas_aeruginosa
Pseudomonas_fluorescens
Pseudomonas_putida
Pseudomonas_stutzeri
Pseudomonas_syringae
Pseudomonas_syringae_tomato
