# Supplementary material for: The ECF sigma factor, PSPTO_1043, in Pseudomonas syringae pv. tomato DC3000 is induced by oxidative stress and regulates genes involved in oxidative stress response
Source: PLoS One. 2017 Jul 12;12(7):e0180340. doi: 10.1371/journal.pone.0180340 (PMC5507510; doi:10.1371/journal.pone.0180340)
Supplement: S1 Dataset — Sinister profiles and file format is described in [17]. (ZIP) [file pone.0180340.s008.zip › S1_dataset.profile]

0 0
0 0
0 0
2 0
0 0
2 0
0 0
1 0
0 0
0 0
0 0
0 0
3 0
1 0
2 0
2 0
0 0
2 0
0 0
3 0
0 0
2 0
1 0
0 0
0 0
0 0
1 0
0 0
0 0
2 0
3 0
1 0
0 0
3 0
2 0
0 0
0 0
0 0
1 0
1 0
0 0
0 0
0 0
1 0
1 1
0 0
1 0
0 0
2 0
2 2
2 0
1 0
0 0
0 2
1 3
2 0
0 0
1 2
0 0
1 0
0 0
0 0
0 1
1 0
1 0
3 1
0 1
2 0
0 0
2 1
3 0
1 0
0 1
0 0
1 0
1 0
2 0
0 2
1 0
0 1
0 1
1 0
0 1
0 0
0 0
1 0
1 0
1 2
0 6
0 1
2 1
1 0
2 0
1 2
3 0
0 1
0 0
2 1
0 2
0 3
0 3
2 0
0 1
1 2
1 3
0 2
3 4
0 4
1 1
1 0
1 1
1 0
2 0
0 4
0 1
0 0
0 0
0 0
0 0
1 5
0 0
1 0
1 1
1 2
0 4
0 0
2 0
1 0
2 0
0 0
1 2
1 0
0 2
0 1
2 0
1 2
1 1
0 1
0 0
0 0
1 0
0 0
3 0
1 2
0 1
1 1
0 0
2 1
0 1
0 1
1 1
1 1
1 0
2 1
0 1
1 1
1 0
0 1
1 0
2 0
0 0
0 0
2 0
0 3
0 0
0 1
0 2
1 0
1 1
1 1
1 0
2 0
0 1
1 1
0 0
0 0
0 0
1 1
2 1
1 1
0 1
0 0
1 1
0 1
0 0
0 1
0 1
0 1
0 0
2 0
1 2
0 1
1 0
0 0
0 0
0 0
0 0
1 0
0 1
1 0
0 0
1 1
1 0
1 0
1 1
0 1
0 1
1 0
0 1
0 1
0 1
0 1
0 0
0 1
0 2
0 0
0 1
0 2
1 1
1 0
0 1
0 0
0 0
0 0
0 1
2 0
1 1
0 1
0 3
0 0
0 0
4 0
0 0
0 0
0 2
1 2
0 1
2 0
1 1
0 0
1 0
0 2
0 0
0 0
0 1
1 1
1 0
1 0
1 0
1 1
1 0
0 0
2 0
0 0
0 0
3 1
1 0
0 0
1 1
2 1
2 0
2 1
0 1
2 0
2 1
1 0
0 0
0 2
0 0
0 3
0 0
0 0
0 0
0 0
0 0
0 0
0 0
0 1
0 0
0 1
0 0
0 2
0 2
0 0
0 0
0 0
0 0
0 0
0 2
0 3
0 0
0 1
0 1
1 0
1 2
0 0
0 0
0 0
1 1
1 0
2 3
0 3
1 1
0 1
0 1
1 0
0 1
0 1
2 0
1 1
1 1
0 0
0 3
1 2
0 1
0 1
0 0
3 1
1 0
0 4
1 0
2 0
2 1
2 0
1 1
1 0
1 0
0 1
0 1
1 1
0 0
1 0
2 0
1 2
1 1
1 0
1 0
1 0
0 0
1 1
2 0
0 0
0 0
1 0
2 2
0 1
1 1
2 1
1 1
0 2
1 0
0 0
0 0
1 2
0 3
0 0
0 1
0 3
2 1
1 2
1 1
1 1
2 1
0 0
1 2
0 0
2 1
1 1
0 0
2 0
0 3
0 2
2 0
1 1
0 1
0 2
0 0
1 0
0 1
2 0
0 0
0 1
2 0
1 0
1 1
0 0
0 0
0 1
0 0
0 0
0 1
0 1
0 0
0 1
0 1
3 1
1 0
0 0
1 0
1 3
2 1
1 0
0 1
0 1
2 0
0 0
0 1
0 2
2 0
1 0
1 2
0 0
0 1
0 2
0 1
1 0
2 0
1 0
0 0
1 0
1 1
0 2
1 0
0 2
0 1
2 2
1 2
1 0
2 1
0 2
0 3
0 0
1 0
1 0
1 1
0 0
2 1
0 0
0 0
0 2
0 0
1 2
1 0
3 2
2 0
1 0
0 0
1 0
0 0
0 1
1 1
0 2
0 2
0 2
0 1
0 0
0 0
0 2
0 2
0 1
1 0
0 0
1 1
0 0
0 0
0 1
0 0
2 0
1 0
0 0
2 1
1 1
0 0
1 1
1 1
0 2
1 0
0 1
3 0
1 0
0 0
0 1
1 2
2 0
0 1
2 0
1 0
1 5
1 5
1 0
0 0
3 2
0 0
0 0
1 1
0 0
2 2
0 1
2 0
0 2
0 2
3 0
1 0
0 0
1 0
1 2
0 1
2 1
3 0
0 1
0 0
0 1
0 2
1 1
0 1
0 0
0 0
0 0
1 3
1 1
0 0
1 0
0 0
0 2
0 0
0 0
1 1
0 1
1 0
3 1
2 0
0 0
0 0
0 1
0 0
0 1
0 0
1 2
0 0
0 0
0 1
0 0
0 0
0 0
0 0
1 0
0 2
0 2
0 1
1 0
0 2
4 0
0 1
0 3
0 1
1 1
1 0
1 1
0 1
0 1
0 2
0 0
0 0
1 1
0 2
1 0
0 0
2 0
0 2
0 1
0 0
1 2
3 1
1 0
2 0
2 0
3 1
1 0
3 0
0 0
0 0
1 2
1 2
0 1
0 0
0 0
2 0
1 0
0 0
2 0
0 0
0 1
0 0
0 0
0 0
0 0
0 0
1 0
0 1
1 2
0 0
0 0
1 0
0 0
0 0
1 0
2 0
1 0
0 0
0 0
0 0
0 1
0 0
0 0
0 0
1 1
0 1
1 0
0 1
0 1
0 3
0 1
1 1
1 0
2 0
1 0
0 0
2 0
0 0
0 1
0 1
2 0
1 0
0 0
0 0
0 1
0 0
0 1
0 0
2 1
3 1
0 0
1 0
0 2
0 1
1 0
1 0
2 1
0 0
0 1
2 2
1 0
0 0
1 0
0 2
0 3
0 2
1 0
0 1
1 2
1 0
0 1
0 1
0 1
1 1
1 1
1 0
0 0
1 0
1 1
0 0
0 4
1 0
2 0
0 2
1 0
0 0
0 1
0 0
1 0
1 0
1 1
0 2
0 1
0 1
1 0
1 0
1 0
3 1
1 1
0 1
1 3
0 1
1 1
0 0
0 0
1 0
1 0
1 2
1 0
1 0
0 2
2 2
3 1
0 0
0 2
3 0
1 2
1 1
0 2
1 3
1 0
0 4
0 0
1 0
0 2
3 0
0 0
0 2
1 3
1 0
1 0
0 2
3 0
2 1
0 0
0 0
1 1
0 2
1 1
2 1
1 0
0 1
2 0
1 1
0 2
1 1
0 0
2 0
0 1
0 1
1 2
1 0
0 0
1 0
2 0
0 2
1 1
1 2
1 1
0 0
0 1
0 0
0 0
2 0
0 0
1 0
0 2
0 0
0 2
3 0
0 1
2 0
1 0
0 0
1 1
1 0
0 0
0 0
0 2
1 0
0 1
0 1
0 0
2 0
1 1
1 0
1 2
0 2
0 1
1 1
0 1
0 2
0 3
3 1
1 0
1 0
3 0
0 0
0 0
1 2
0 1
0 1
0 1
1 0
2 1
0 0
1 1
0 0
1 0
0 0
1 0
1 0
1 1
5 1
1 1
0 0
2 1
1 0
0 0
1 1
1 0
0 1
0 1
0 1
0 1
0 0
1 1
1 0
1 0
2 3
0 0
0 0
2 1
1 1
2 1
1 2
0 1
0 2
0 0
1 0
0 0
1 1
1 0
0 1
1 1
1 0
1 0
1 0
0 0
0 0
0 0
1 1
0 1
1 1
2 0
0 1
3 1
0 0
0 1
0 0
2 1
0 2
1 1
2 3
1 0
0 1
1 1
0 2
3 1
0 2
2 0
0 0
1 1
1 2
0 0
0 0
0 3
0 0
0 0
0 1
0 0
1 2
3 0
0 1
1 2
1 0
2 2
0 2
1 0
0 0
0 1
1 2
1 1
1 0
0 1
1 3
0 0
0 1
0 1
2 1
0 0
0 0
1 1
0 0
2 0
0 1
0 0
0 3
0 1
0 2
2 2
0 0
0 1
1 1
1 2
0 0
2 0
0 0
3 0
3 1
1 1
2 0
0 0
0 0
1 0
0 0
0 0
3 0
0 0
0 2
1 3
0 0
0 2
0 0
0 2
1 0
1 0
0 1
0 2
0 1
1 1
0 1
1 1
1 0
2 0
0 0
0 0
2 0
0 2
1 1
0 0
1 1
1 1
1 4
0 0
1 0
1 1
0 0
1 1
1 1
0 2
1 2
1 2
0 1
3 4
0 1
1 1
0 1
3 1
0 0
1 0
0 0
1 1
1 0
2 2
0 1
0 2
0 0
0 1
0 0
0 0
1 2
0 0
0 1
2 0
0 2
1 1
2 1
1 1
2 0
0 1
0 0
0 1
0 0
1 1
1 0
0 0
1 0
2 1
0 0
1 3
1 1
1 0
0 2
1 1
1 0
1 1
3 1
0 0
0 0
0 0
1 0
1 1
2 0
1 0
0 1
2 0
4 0
2 0
1 1
0 0
0 0
0 0
1 0
0 0
0 2
3 0
0 1
0 0
0 2
3 0
0 1
2 1
0 0
2 1
1 0
0 0
0 1
3 1
1 1
0 3
1 0
2 0
1 0
0 0
0 1
0 0
2 2
1 2
1 1
2 2
0 2
1 0
1 0
1 0
1 0
0 0
1 1
2 1
0 0
2 0
1 0
2 0
0 0
0 1
2 0
1 0
0 1
1 0
0 0
1 0
0 0
2 0
0 1
2 0
2 1
2 0
0 0
1 1
1 1
0 0
0 2
0 1
0 2
1 0
0 0
1 0
0 0
0 1
1 2
0 0
1 0
1 0
0 0
1 1
3 0
1 2
1 1
0 0
1 1
0 2
3 3
0 2
2 0
0 0
3 0
0 2
0 2
0 1
0 0
1 2
1 1
1 2
1 1
0 1
0 2
0 0
1 1
1 0
3 6
0 0
2 0
0 0
0 0
1 0
2 3
1 0
0 1
1 4
0 2
1 0
1 0
0 0
1 0
0 0
0 4
1 2
2 1
0 0
0 2
1 0
0 2
0 2
1 1
1 3
0 0
1 0
0 0
1 1
1 0
1 0
1 1
0 1
0 1
1 0
0 1
0 0
0 0
1 0
2 0
1 2
0 2
2 1
0 1
0 0
1 0
1 1
1 1
1 3
0 3
3 0
1 1
1 0
1 2
0 0
0 1
4 0
0 3
0 1
1 1
2 2
1 3
1 1
0 2
0 1
0 0
0 0
0 1
0 0
0 1
0 0
0 3
0 0
0 2
0 0
0 1
2 0
1 0
0 0
1 0
3 0
0 0
0 0
0 2
2 1
0 0
0 0
1 0
2 0
1 1
0 2
1 0
1 2
0 0
1 0
0 1
0 1
1 1
0 0
3 0
2 0
1 1
2 0
0 1
0 0
1 0
1 2
1 0
1 0
4 2
1 1
1 0
0 1
2 0
3 2
2 2
3 1
0 1
1 0
0 0
1 0
0 2
0 3
0 1
0 1
0 0
1 0
1 0
0 0
0 0
2 0
0 0
1 0
0 1
1 1
1 1
0 0
0 0
0 0
1 0
0 1
0 1
1 0
1 1
0 1
0 1
0 0
0 3
0 1
1 1
0 0
1 2
0 0
0 0
1 1
0 0
0 3
2 0
2 0
2 0
1 1
0 1
0 1
1 1
0 0
0 3
1 0
0 0
0 0
1 1
2 0
0 2
1 0
0 2
1 2
0 1
0 0
0 1
0 1
1 0
1 1
2 0
0 0
3 1
0 1
0 1
0 0
0 0
1 1
1 0
0 1
0 0
0 2
0 1
1 1
1 0
1 2
2 0
0 0
0 0
0 1
1 1
1 0
1 1
1 1
1 1
0 0
1 1
1 1
1 1
0 0
2 0
0 0
2 0
0 0
1 0
1 0
0 3
1 0
2 1
1 0
0 1
0 0
1 0
0 1
1 1
3 0
1 0
0 0
0 0
0 0
0 0
2 2
0 0
1 0
0 1
2 0
1 0
0 0
0 0
2 0
0 1
0 0
1 0
1 0
0 0
2 0
1 0
4 1
0 1
1 0
0 0
1 1
1 2
1 1
1 1
3 1
0 1
1 0
0 2
0 0
0 0
2 0
0 0
0 0
2 1
2 1
1 3
0 1
2 3
0 0
0 1
2 1
1 0
0 0
0 0
1 0
1 3
0 2
1 3
0 0
0 1
0 0
1 1
0 0
1 1
0 1
5 1
0 0
0 0
0 0
2 1
1 0
1 0
2 1
0 1
1 2
2 1
2 3
0 1
1 0
1 1
1 0
0 0
0 0
2 0
0 2
0 0
0 0
2 1
0 1
1 0
1 0
0 2
0 0
0 0
0 0
0 0
0 0
0 1
0 2
1 0
0 1
0 1
1 3
1 0
1 1
3 0
1 1
2 0
1 1
1 1
0 0
1 1
0 0
1 0
0 3
1 0
1 2
1 0
2 1
1 1
0 1
1 1
2 2
1 0
1 1
1 1
2 0
0 1
0 0
2 1
2 0
0 2
1 1
0 3
1 0
1 1
2 1
3 3
0 1
1 1
0 1
1 0
1 2
1 0
0 1
1 1
0 1
0 0
1 0
0 1
0 4
0 0
0 0
0 0
2 0
0 1
1 1
1 0
2 1
1 0
0 0
1 0
1 0
1 2
0 0
0 0
0 0
0 1
0 1
0 0
2 0
0 0
0 0
1 0
0 1
0 0
0 0
0 0
0 0
1 2
1 2
3 0
1 2
1 0
2 0
0 2
0 2
0 2
4 0
0 1
1 1
0 0
1 0
1 0
0 0
2 2
4 1
1 2
0 1
1 1
2 0
0 0
0 0
0 1
0 1
0 1
1 0
0 0
1 1
2 1
2 0
0 1
0 2
1 0
1 0
0 1
0 0
1 0
0 0
0 1
0 3
2 0
0 2
0 0
1 0
0 1
1 1
0 1
1 1
3 2
2 0
1 2
0 1
0 0
0 0
0 0
1 0
1 5
0 0
1 2
0 0
0 0
2 3
1 1
1 1
1 1
2 1
1 2
1 2
0 0
0 2
1 0
1 2
0 0
0 1
3 1
0 1
0 1
0 1
4 1
1 1
0 0
1 0
1 2
1 0
0 2
0 0
0 1
1 1
0 2
2 2
1 0
1 2
0 0
0 1
1 2
0 0
7 1
0 2
2 0
1 0
0 1
2 4
0 0
0 2
2 1
0 1
0 2
0 0
0 2
1 0
1 1
1 1
0 0
1 1
1 0
0 1
0 1
2 2
2 2
1 2
1 0
0 3
3 2
0 1
1 0
2 0
1 0
1 0
1 0
3 0
1 0
0 0
0 0
0 0
1 0
1 0
1 0
0 0
2 0
0 0
2 3
2 2
0 0
1 0
0 1
1 1
0 1
2 0
0 0
0 0
0 3
1 0
0 2
0 0
0 1
2 1
1 0
2 0
1 0
1 0
0 0
0 1
1 0
0 0
1 1
0 0
0 0
0 0
0 1
0 1
1 0
0 1
1 2
0 0
2 0
2 2
1 1
0 0
3 0
0 1
2 2
0 0
0 2
1 1
1 0
0 0
1 1
2 4
0 3
1 2
0 0
0 1
0 1
1 2
0 2
2 2
1 1
1 0
1 3
0 1
0 0
0 0
0 1
1 0
1 0
1 1
1 1
0 2
0 1
1 2
1 1
0 1
0 1
0 0
2 1
0 2
1 0
0 1
0 1
2 0
0 1
1 1
1 0
1 3
0 2
0 0
1 0
1 0
0 0
1 0
1 1
0 1
0 0
0 0
0 0
1 0
1 0
1 0
2 0
2 1
1 0
3 0
2 0
2 2
1 2
1 1
0 0
0 0
1 0
3 3
0 0
1 0
0 1
1 2
1 0
2 0
2 0
3 1
0 0
1 0
2 1
1 0
1 0
0 0
0 1
0 1
1 0
0 0
1 0
0 2
0 0
0 2
0 1
0 1
0 0
0 1
2 2
1 1
2 2
0 1
2 0
2 4
0 0
0 3
2 0
1 0
0 1
1 0
1 1
1 1
1 1
0 0
1 0
0 0
2 0
0 1
1 0
1 1
0 0
1 0
1 0
0 2
0 0
0 0
0 0
1 0
0 0
0 0
3 1
0 2
2 0
0 0
3 0
3 0
2 0
5 0
0 0
0 0
2 1
1 1
2 0
1 2
1 0
1 0
0 3
0 1
0 0
2 1
0 0
1 1
0 0
0 1
0 1
1 1
1 2
1 0
1 1
0 0
0 0
1 0
1 0
2 0
0 0
0 0
0 1
1 3
0 1
1 0
0 0
1 0
2 0
2 1
0 4
1 1
2 1
1 0
0 1
2 1
1 1
2 0
2 0
1 0
1 1
1 1
0 3
2 1
1 2
0 0
1 2
0 1
0 1
1 1
1 0
1 1
2 1
2 0
1 0
0 0
0 0
2 1
1 0
4 0
0 1
0 0
0 0
2 1
0 1
0 1
1 2
3 0
1 0
1 0
0 0
0 1
1 1
1 1
1 1
1 2
1 1
0 2
0 0
0 1
1 0
1 2
1 0
0 1
2 0
1 0
0 1
0 3
1 0
3 1
0 4
0 0
2 1
1 0
1 0
0 2
0 0
1 0
2 0
1 1
1 3
0 1
0 0
0 0
2 2
0 3
0 2
2 0
0 1
1 1
0 0
0 1
0 0
1 0
1 0
1 0
1 0
1 2
0 0
0 1
0 0
0 0
2 2
2 0
1 2
0 0
0 0
0 2
0 0
0 0
1 1
0 0
2 1
0 1
2 0
0 2
1 1
1 0
1 1
0 1
1 0
0 0
0 1
1 1
0 0
2 2
1 1
0 0
2 0
1 1
1 2
1 1
2 0
1 1
0 1
1 0
1 1
1 0
2 0
1 1
1 0
1 1
1 0
0 1
1 0
0 0
0 1
3 0
0 0
1 0
1 2
1 1
1 1
2 0
0 3
0 1
0 0
2 1
2 2
1 0
1 1
1 0
0 1
0 1
2 2
1 1
1 0
1 0
2 2
0 2
2 2
0 1
1 1
1 1
1 0
1 0
1 0
0 0
1 0
0 0
0 0
2 1
2 0
0 2
1 0
1 1
0 0
2 0
2 2
0 0
0 0
3 1
1 0
2 2
0 0
0 1
0 1
1 2
2 1
0 1
0 2
1 0
1 1
2 0
0 0
0 2
2 3
0 0
0 0
0 2
0 2
1 0
1 0
0 1
0 0
1 1
0 1
0 0
0 1
1 1
0 1
0 0
0 0
1 0
0 0
2 1
0 1
1 1
1 1
2 0
0 1
0 1
0 1
0 0
2 2
0 1
0 0
1 1
1 2
2 0
0 0
2 2
0 1
1 0
0 1
0 1
1 0
1 0
0 2
0 2
2 0
0 1
4 0
2 1
0 0
1 0
0 0
0 3
0 0
1 0
0 0
1 1
3 1
2 1
0 0
0 0
0 0
0 1
0 0
0 1
0 0
0 0
0 0
2 1
1 0
0 0
0 1
0 1
2 2
1 2
2 0
1 0
1 1
1 0
4 2
0 0
0 3
1 2
2 0
1 0
0 0
0 2
2 0
1 1
1 2
0 1
0 0
0 2
4 0
0 1
2 0
1 4
1 0
4 1
5 1
0 1
0 1
0 1
1 1
1 4
2 2
1 2
1 1
2 2
3 0
0 0
1 1
0 2
0 1
2 2
0 1
1 0
1 6
3 1
0 1
0 0
3 1
1 0
0 0
3 1
2 1
1 3
0 1
1 0
1 2
1 0
1 1
0 1
1 0
0 0
1 1
1 0
0 2
0 0
1 0
1 0
0 1
2 0
0 1
0 1
0 2
5 2
2 0
0 0
0 2
0 4
1 2
0 0
1 1
1 1
1 2
1 2
0 1
1 0
1 0
2 1
2 0
0 1
1 1
0 1
2 1
0 0
0 1
1 2
0 0
2 2
0 0
0 0
1 0
0 1
0 0
1 1
0 0
0 1
0 0
0 1
1 0
3 2
1 2
1 1
0 3
3 0
0 0
0 0
0 0
0 1
0 0
1 2
0 0
1 0
0 1
0 2
0 1
1 0
0 1
0 1
0 0
0 0
0 1
3 1
0 0
2 0
0 1
0 0
1 4
1 0
0 1
2 0
1 1
1 3
2 0
0 0
0 0
1 1
2 0
2 3
0 0
0 0
0 0
1 2
0 0
1 0
3 0
4 1
1 0
3 0
2 0
0 0
0 1
1 1
0 1
2 1
0 2
2 2
2 1
1 0
2 1
1 0
0 1
0 0
3 1
0 0
2 0
0 0
1 0
4 0
1 1
3 0
3 1
0 1
1 0
0 1
4 0
0 1
3 1
1 1
1 0
0 1
1 0
2 1
2 0
0 1
2 3
0 1
1 0
0 0
0 0
1 1
0 0
1 0
1 1
3 0
0 0
2 2
3 0
1 0
3 3
0 2
0 2
3 1
1 1
0 1
0 4
1 2
0 2
1 1
0 0
2 0
0 4
2 2
1 0
0 1
0 3
0 1
0 0
2 2
1 3
0 0
0 1
1 2
0 4
2 1
1 1
0 0
0 0
1 0
2 1
2 5
3 0
0 0
0 2
1 2
1 1
3 1
1 2
3 0
3 0
3 1
3 4
1 1
0 0
2 1
0 2
1 0
0 0
2 0
0 0
0 0
1 2
0 0
2 0
1 0
0 1
0 1
0 2
2 1
1 0
0 0
1 0
2 1
1 1
1 1
0 2
0 0
2 0
0 0
0 2
1 1
1 0
2 1
0 0
0 0
0 1
0 1
1 1
1 1
0 1
3 0
1 3
0 1
0 0
0 1
0 0
2 0
0 2
3 0
0 1
0 0
0 0
2 0
0 3
2 1
0 0
1 0
3 1
2 1
2 1
0 0
2 0
1 0
5 0
1 1
1 1
0 0
4 4
3 0
0 0
1 0
2 1
4 0
2 0
1 0
0 1
3 1
3 1
1 1
1 1
1 1
0 1
1 2
2 1
1 0
0 0
1 0
4 0
3 0
1 0
2 1
3 3
2 0
1 0
1 1
2 1
3 1
1 0
0 1
2 1
2 0
2 1
2 1
5 3
2 0
1 1
2 0
0 1
2 1
1 0
4 2
1 1
0 2
1 0
3 0
0 2
0 1
1 0
1 2
1 4
1 3
1 3
1 2
1 2
1 2
1 4
1 2
2 0
4 3
1 2
3 7
1 3
3 3
1 4
0 2
2 0
2 4
2 1
0 1
0 3
1 3
1 1
2 4
0 3
1 0
0 1
0 2
1 2
1 3
2 2
0 1
1 2
0 1
1 1
1 1
1 0
0 1
0 0
0 4
0 3
0 0
0 3
1 1
1 2
0 1
2 0
0 2
0 3
1 0
1 3
1 2
2 2
1 1
0 0
0 5
1 1
1 1
2 1
0 0
1 0
1 4
1 2
1 0
1 0
0 1
0 3
1 1
1 2
1 1
0 0
1 2
0 1
3 0
1 3
1 1
0 0
1 4
0 1
1 3
1 0
0 2
1 1
0 5
0 0
1 1
1 1
3 1
0 0
0 0
0 0
0 1
1 2
2 0
0 1
2 0
2 0
0 0
1 0
1 0
1 1
1 0
0 0
0 2
1 0
1 0
1 0
3 0
3 3
1 0
0 0
0 2
0 0
0 1
1 1
1 1
2 4
0 1
0 0
1 0
1 0
0 0
0 1
1 0
0 2
1 0
0 4
0 1
1 1
1 1
0 1
1 0
1 0
1 2
2 0
0 0
1 1
1 1
1 1
0 1
1 0
0 1
0 1
1 0
0 0
0 1
2 0
0 1
2 1
1 0
0 0
3 0
0 1
0 1
0 1
0 0
0 2
0 1
0 1
1 0
0 1
0 0
0 3
1 1
0 1
1 0
1 0
0 1
1 0
1 2
2 0
0 1
1 0
1 0
1 2
0 0
1 3
0 2
1 1
1 0
1 0
1 2
1 0
2 1
0 0
1 1
3 0
0 0
0 0
0 4
0 0
1 1
2 0
0 2
4 0
1 0
2 0
0 0
1 0
1 0
0 3
1 4
0 2
0 0
2 0
0 2
0 1
2 2
1 3
2 0
1 2
3 1
0 1
1 0
2 3
0 1
1 1
0 1
1 0
1 0
1 0
0 1
0 2
1 0
1 0
1 2
1 0
2 1
0 1
1 0
0 1
2 2
1 1
0 0
1 3
0 0
1 1
0 1
1 2
1 0
1 0
1 0
0 1
3 2
1 0
0 0
1 1
0 1
1 1
1 2
1 3
0 0
3 0
2 3
0 2
0 1
0 0
1 0
1 0
0 1
0 0
0 1
2 1
1 0
0 1
0 1
1 2
0 1
0 0
0 1
0 0
1 1
1 2
0 1
1 3
0 1
1 1
3 0
0 2
0 1
0 1
0 2
0 2
0 1
0 1
0 0
2 0
1 1
0 0
1 0
0 4
0 1
0 1
1 1
1 1
1 0
0 2
0 0
2 1
0 1
1 0
0 2
2 1
1 2
3 1
3 0
0 3
0 1
0 1
2 1
0 1
2 1
2 2
1 1
2 0
0 1
0 0
1 0
1 0
0 1
0 1
1 1
2 1
0 1
1 0
0 1
2 0
0 0
1 0
0 1
0 0
1 0
0 0
2 1
0 2
1 1
1 0
1 0
0 0
2 1
1 0
3 3
2 0
1 2
1 2
0 0
1 2
1 1
1 0
0 3
2 0
1 1
0 1
2 0
0 1
1 1
0 0
0 1
1 1
1 2
3 1
0 0
0 0
0 0
0 2
0 2
2 0
2 2
2 0
1 1
0 0
0 0
1 2
3 1
0 1
1 0
0 0
2 1
0 0
2 0
4 1
2 1
1 0
0 3
0 1
1 0
0 1
0 0
0 0
1 1
0 0
0 0
0 1
1 0
0 1
1 1
0 1
0 1
0 0
3 0
0 0
1 2
3 0
2 1
2 3
0 2
1 1
0 1
0 1
5 0
1 0
0 2
0 1
0 0
1 1
3 2
3 1
0 2
2 0
2 1
0 2
0 0
0 0
0 0
0 0
0 3
0 0
1 0
0 0
0 2
1 1
4 0
2 0
3 1
2 0
1 0
0 1
2 0
0 0
2 1
0 0
1 0
2 0
0 0
2 1
2 1
1 1
1 0
1 1
0 0
0 0
0 2
6 0
0 2
1 1
1 2
0 0
0 1
1 0
0 3
0 0
2 2
2 0
0 1
1 0
4 1
2 1
0 1
1 2
0 0
2 2
0 1
0 0
0 0
4 1
1 2
2 0
1 1
0 1
0 1
2 2
0 1
0 0
0 1
1 0
1 0
3 0
1 2
0 0
4 2
2 2
0 1
1 0
3 0
1 2
0 0
0 0
1 1
1 1
0 0
1 2
1 2
1 0
0 2
0 4
1 2
2 2
0 3
3 0
1 0
2 0
1 1
1 1
2 2
2 3
1 0
1 2
2 0
0 0
1 2
3 2
2 1
0 0
0 2
3 1
0 0
0 1
0 0
0 0
2 1
0 3
0 0
0 2
1 0
0 1
0 1
0 0
1 3
2 0
2 0
1 0
0 1
4 0
1 3
0 2
0 2
0 2
0 1
0 2
0 0
1 0
1 0
0 0
0 1
0 0
0 0
0 0
0 1
0 1
0 2
1 1
0 0
0 1
2 1
1 0
1 0
1 0
0 3
0 1
1 0
0 0
0 1
3 1
4 1
0 2
0 1
1 2
0 2
1 2
1 0
2 2
1 0
1 0
2 0
1 2
2 0
3 1
0 0
0 0
0 0
1 0
3 1
0 0
3 0
0 0
3 2
0 0
1 1
1 1
0 0
3 2
3 0
0 0
1 3
1 3
1 1
1 0
1 0
3 0
1 3
1 1
1 1
3 0
2 2
1 0
3 1
2 0
1 0
2 1
1 0
4 0
0 2
1 1
2 0
2 1
0 0
2 0
0 0
3 0
1 0
4 0
4 2
3 2
2 0
1 0
3 0
1 0
2 1
0 2
0 0
1 1
2 0
2 0
1 1
1 0
3 2
5 0
7 1
3 0
2 4
2 2
4 2
3 0
1 3
1 1
4 2
2 2
1 0
6 2
1 0
6 2
1 1
2 1
3 1
0 0
10 1
4 1
5 0
9 1
5 2
3 3
4 1
6 1
4 2
4 0
2 1
2 2
6 0
1 1
0 1
1 0
2 0
2 1
3 2
7 2
4 2
2 3
2 2
4 2
4 0
5 1
0 1
8 4
4 0
6 1
4 1
0 3
6 2
4 1
10 2
4 0
7 0
5 6
2 0
5 2
2 0
3 1
6 2
2 2
3 4
4 0
3 5
12 3
9 8
6 4
4 5
5 8
1 6
0 3
6 6
5 9
1 8
2 2
1 5
6 7
0 3
1 1
0 9
3 3
2 4
0 5
3 7
0 3
0 3
2 3
0 2
0 3
3 4
3 2
0 9
2 5
4 7
1 11
0 4
0 7
1 6
1 7
0 7
0 3
0 5
2 2
1 1
1 0
3 0
0 4
1 5
1 2
2 4
1 4
1 3
2 3
0 3
0 6
0 1
0 4
4 2
1 3
1 1
1 1
2 2
0 4
1 3
2 4
0 0
0 1
1 2
0 4
1 3
0 3
1 5
0 4
1 5
1 2
1 3
1 4
0 2
1 2
0 3
1 6
0 1
2 3
1 1
1 3
0 1
2 4
2 1
0 3
3 1
0 3
1 0
2 4
2 0
0 5
0 1
2 3
3 3
1 0
1 1
1 2
2 1
0 2
1 0
1 1
1 0
1 0
3 1
0 0
2 0
1 0
0 0
1 1
1 1
0 0
0 1
0 3
0 1
1 1
0 2
0 0
1 1
0 2
2 1
1 0
0 3
2 0
4 0
0 1
0 1
2 0
1 1
1 2
1 4
1 0
1 1
1 2
0 0
3 2
2 1
1 1
0 1
1 1
0 0
0 1
0 1
0 0
0 0
0 1
2 0
1 1
0 1
1 0
0 0
0 3
1 2
0 0
0 1
0 1
1 1
2 0
2 0
1 2
2 0
0 0
2 0
0 3
0 0
2 1
0 3
0 0
0 0
0 2
0 1
0 0
1 0
1 2
0 0
0 0
0 1
1 1
0 1
2 1
3 0
0 0
1 0
0 0
1 0
0 0
1 0
1 2
0 2
0 0
2 2
2 0
0 1
0 2
2 2
0 0
1 0
0 0
0 1
2 0
1 1
0 0
2 0
2 0
0 1
1 0
0 0
0 2
0 0
1 0
1 0
0 0
1 0
0 0
1 2
1 0
1 2
1 0
3 1
0 1
1 0
0 2
1 1
1 0
0 1
0 0
3 1
1 0
3 1
2 0
1 1
2 0
0 1
1 2
1 1
0 1
2 0
1 1
2 1
1 1
1 1
1 3
1 0
1 1
2 0
1 0
2 2
1 0
0 2
0 1
1 0
0 2
1 0
0 2
0 2
0 0
0 1
0 1
3 0
2 0
2 0
2 0
0 2
2 1
1 3
1 0
1 2
1 1
2 0
0 1
0 0
1 4
4 0
1 1
1 1
0 0
0 0
0 0
2 0
1 2
1 3
0 0
1 0
0 0
0 0
2 2
1 0
3 1
2 3
0 0
0 1
0 1
0 2
2 2
2 1
1 1
0 1
2 0
2 0
3 0
0 0
0 1
2 4
0 2
0 0
2 0
2 1
0 0
2 2
1 2
0 0
1 0
1 1
1 0
2 2
0 0
0 0
0 0
0 2
1 0
3 0
0 1
1 1
0 0
2 2
1 1
0 0
0 0
0 1
0 0
2 1
1 0
0 1
0 1
1 2
0 3
0 4
0 0
1 2
0 2
2 2
1 2
2 0
1 3
0 2
1 0
0 2
0 0
0 0
2 0
1 0
2 1
1 1
1 2
2 1
1 0
0 0
3 2
2 1
1 2
0 3
1 1
0 0
0 0
0 1
1 0
0 0
1 0
1 1
1 0
0 2
1 0
2 0
1 0
0 1
0 3
1 0
0 1
1 2
0 0
0 1
0 1
0 2
1 0
0 5
2 2
1 0
1 0
0 2
0 1
0 0
1 0
1 0
0 1
0 1
2 2
0 0
2 0
0 1
2 1
2 0
0 2
1 0
0 0
0 2
0 1
0 0
2 0
0 0
0 0
2 1
2 1
1 1
0 0
0 1
1 3
0 1
0 1
1 3
2 2
0 1
1 2
0 0
0 0
2 1
0 2
2 0
0 1
0 1
1 4
2 2
0 0
0 1
1 1
0 1
3 0
0 1
0 0
1 0
0 1
1 0
0 1
0 1
1 0
0 1
0 0
0 2
1 0
1 1
1 1
1 0
1 0
0 1
0 0
1 2
0 1
1 0
0 1
0 0
0 1
0 0
2 0
0 1
0 0
0 0
1 0
0 0
1 1
2 0
0 0
1 0
2 0
0 0
0 0
2 0
1 0
0 0
1 1
0 1
0 0
2 0
0 2
0 1
1 2
1 0
0 1
0 3
1 1
1 2
0 0
0 1
0 0
0 0
0 2
2 0
1 1
0 0
0 1
1 0
1 2
0 0
0 0
4 0
0 3
2 0
0 1
2 1
3 1
1 2
2 0
0 1
1 0
1 0
0 1
2 0
0 0
3 1
1 0
1 2
3 0
1 1
3 0
1 2
1 1
2 0
0 0
0 1
1 0
0 3
2 1
0 0
0 1
2 0
0 1
3 0
0 1
1 0
1 0
0 0
1 3
0 1
2 1
1 0
2 0
2 0
0 0
1 0
0 0
2 0
0 2
1 0
1 0
0 0
2 0
0 1
2 2
1 0
1 0
2 0
2 0
2 0
0 2
0 1
1 1
0 0
1 1
1 1
0 0
0 0
0 0
1 0
0 1
1 0
3 1
0 1
0 3
1 1
1 0
0 0
0 1
1 0
0 0
1 1
0 0
1 3
3 2
2 0
2 1
1 2
0 1
0 1
0 1
1 0
1 1
2 1
2 0
0 1
0 0
1 0
0 0
3 0
1 0
1 1
0 0
0 1
2 2
2 2
2 2
1 1
0 1
0 0
0 2
0 1
1 2
2 0
0 0
0 1
2 0
0 0
1 1
0 0
1 0
0 2
2 2
0 1
0 0
2 1
1 1
0 1
0 3
0 1
1 0
1 2
3 1
3 1
0 0
2 1
0 4
1 0
0 0
0 1
1 1
1 1
0 1
1 0
0 2
2 0
0 2
0 0
0 2
1 0
0 1
0 0
2 1
2 2
0 0
0 1
0 0
1 1
0 0
0 0
1 3
3 0
0 0
1 1
0 0
0 3
1 0
1 0
0 2
2 0
1 0
0 0
0 1
3 1
0 1
2 3
0 0
0 1
1 0
2 1
1 0
0 1
2 0
0 0
0 1
1 1
2 1
1 0
2 1
0 0
1 2
1 0
0 0
1 0
1 1
0 2
0 1
2 2
1 1
2 1
0 0
0 0
3 3
0 1
0 0
0 1
1 2
0 0
0 2
2 0
0 1
2 0
0 0
1 1
0 0
2 0
2 1
0 1
0 2
0 2
2 3
0 2
2 2
0 4
2 3
2 1
1 1
1 0
0 2
0 2
2 1
2 2
3 0
0 0
2 1
3 0
2 2
3 0
1 0
1 0
0 1
1 1
2 0
1 0
0 2
1 0
1 1
0 1
0 0
0 2
2 1
1 1
1 2
0 1
0 0
0 2
1 4
1 1
1 0
1 0
0 3
0 1
0 0
0 2
1 0
0 0
1 0
1 0
2 1
1 2
0 2
0 0
0 0
1 0
1 1
1 0
1 0
0 1
1 2
0 3
2 2
0 2
0 1
0 0
0 0
0 0
0 1
0 1
0 3
2 1
0 1
0 1
0 1
1 2
0 0
1 1
0 0
1 1
0 1
1 0
0 1
1 0
1 2
2 0
1 1
1 1
1 1
0 0
1 3
1 3
0 3
1 0
0 0
1 2
0 1
0 0
0 1
1 0
0 0
3 1
4 0
2 1
1 0
0 1
0 0
1 1
0 2
2 1
0 1
0 0
0 0
0 0
1 1
0 0
0 0
1 0
1 0
1 0
0 0
0 0
2 0
2 1
0 1
1 0
1 0
2 2
0 0
0 0
1 0
3 0
0 0
0 1
1 2
2 0
2 1
1 0
1 0
0 2
0 3
0 0
3 0
0 0
0 2
1 0
0 0
1 1
1 1
0 0
1 1
0 0
4 0
2 1
0 0
1 0
1 0
0 0
1 0
0 0
1 2
0 3
3 2
1 1
1 0
0 0
2 2
1 1
1 0
0 1
1 2
1 0
0 0
1 2
0 0
2 2
1 2
3 1
2 3
0 1
3 0
1 2
0 1
0 1
0 1
0 1
0 1
2 0
1 1
1 0
2 0
0 0
1 0
1 1
2 1
0 1
2 0
1 1
1 0
0 0
0 0
0 4
1 1
0 1
1 2
1 3
1 1
0 0
0 1
0 0
0 0
0 1
0 2
0 0
0 1
0 1
2 0
0 3
1 1
1 1
0 1
1 2
2 1
0 6
1 1
0 1
1 1
1 2
2 1
1 1
2 0
3 4
0 0
2 1
0 1
2 0
0 2
0 0
0 1
0 0
0 1
1 2
3 1
1 3
1 2
0 1
0 1
3 2
3 2
0 0
0 2
0 0
3 1
1 3
1 0
3 0
2 0
1 0
1 2
0 0
0 1
1 0
2 3
0 0
0 1
0 1
1 1
1 0
1 2
0 1
1 3
0 0
2 0
0 0
1 2
1 0
2 0
0 1
3 0
0 0
3 2
0 1
0 2
1 0
1 0
1 1
0 0
0 1
0 1
0 1
1 1
0 0
2 0
0 1
1 0
1 1
0 0
2 2
0 1
0 2
0 1
0 0
0 2
2 1
0 2
1 0
0 0
0 1
0 0
0 0
2 1
1 1
2 1
1 1
0 0
1 1
0 1
0 2
1 1
2 2
0 0
1 0
2 1
1 1
1 1
1 0
2 2
0 0
1 2
3 1
3 2
0 0
1 0
4 1
0 0
0 0
0 1
0 2
0 1
2 1
0 2
0 1
2 2
3 0
0 1
0 0
1 0
0 2
0 1
1 1
0 0
0 2
1 0
1 1
1 1
0 0
0 0
2 1
3 1
0 0
0 0
1 0
0 1
1 0
1 1
2 1
0 1
0 0
0 1
0 0
0 0
0 1
1 1
0 1
1 3
2 2
1 2
3 0
0 2
2 0
0 2
3 1
3 3
0 1
0 0
0 1
1 0
0 0
1 0
1 1
0 2
0 0
1 0
4 0
1 1
1 0
0 1
0 2
1 1
0 3
1 1
0 2
0 1
2 1
0 0
2 0
0 1
0 0
0 1
0 2
0 5
0 2
1 0
1 3
2 4
0 2
1 3
0 1
2 1
0 0
3 0
0 1
1 3
0 1
3 0
1 2
1 2
0 1
1 1
0 2
0 1
0 0
0 1
1 0
0 3
1 0
0 0
1 0
1 0
0 3
0 0
0 0
0 1
1 0
1 0
1 1
0 1
1 0
1 0
0 1
0 1
0 1
0 5
0 1
0 3
1 1
0 1
1 1
0 0
2 1
0 0
0 2
1 1
1 0
0 0
1 1
1 0
1 1
0 1
1 1
0 0
0 2
0 4
2 1
1 0
0 0
0 0
0 1
1 1
1 1
1 0
2 0
1 0
3 1
2 1
0 0
1 2
0 0
2 1
5 1
0 1
2 1
0 0
2 0
0 0
0 0
0 1
1 0
1 1
1 2
1 1
0 1
2 0
0 2
2 3
2 0
0 3
2 1
0 1
1 1
0 1
3 0
1 0
2 1
2 0
0 1
0 1
1 1
2 0
0 1
0 1
2 2
0 0
1 1
0 4
0 1
1 0
0 2
0 3
0 2
0 0
1 0
0 1
0 0
1 1
2 1
0 0
2 0
1 2
1 0
2 3
4 1
0 2
2 2
1 1
0 0
1 0
1 2
2 2
1 0
1 0
0 0
0 1
1 4
0 1
0 2
1 2
1 0
2 0
2 1
1 0
1 0
0 1
1 1
1 3
0 0
0 0
0 0
0 1
1 0
4 3
2 0
2 1
0 1
0 1
1 1
4 0
0 0
0 0
1 1
2 0
1 0
2 0
2 0
2 0
0 0
2 0
0 1
0 1
1 0
0 0
2 2
0 1
0 0
1 0
1 0
1 3
1 1
0 1
0 1
0 1
0 1
0 0
1 0
0 1
0 0
0 1
1 0
2 0
2 0
0 2
0 0
0 3
1 0
2 1
1 1
1 1
2 2
3 0
1 1
0 0
0 0
0 0
1 0
0 1
1 1
0 2
1 2
0 1
0 1
0 0
1 0
0 2
0 2
0 2
1 1
2 4
1 0
0 1
1 1
1 0
1 2
0 1
1 2
2 0
0 0
0 0
2 2
1 0
1 1
2 1
0 2
0 1
0 1
0 0
3 0
1 1
1 1
0 0
0 1
1 1
1 2
1 0
0 1
1 1
3 0
1 1
0 2
1 1
0 0
0 0
0 1
0 0
0 0
0 0
0 2
0 0
0 1
0 0
0 0
0 0
1 0
0 0
1 1
0 1
0 0
0 0
2 1
1 0
1 1
0 0
0 0
0 1
2 0
3 0
0 0
1 0
0 1
0 1
1 2
1 0
0 1
1 0
0 0
1 0
0 2
0 0
1 1
0 1
0 0
1 2
2 0
0 0
0 2
0 2
2 0
0 0
1 3
0 1
0 3
0 0
0 1
0 0
0 1
0 1
0 0
0 2
0 0
0 0
0 0
1 0
0 0
2 1
1 1
0 0
0 1
0 1
3 1
1 0
1 1
1 2
1 0
0 0
0 0
0 0
2 1
1 1
0 2
1 1
1 0
0 0
0 1
0 3
2 0
3 0
0 0
1 1
0 2
1 0
1 1
0 0
1 0
2 0
0 0
4 1
1 1
0 1
2 0
0 0
1 0
0 1
0 2
1 3
2 2
0 1
0 1
2 1
1 0
1 0
0 1
2 0
2 1
0 0
1 0
0 0
1 0
0 0
0 0
1 0
1 1
1 0
3 2
0 0
3 0
1 1
3 3
2 0
2 1
3 0
2 0
2 1
1 1
0 0
2 1
1 1
0 1
0 1
0 2
3 1
0 0
1 2
3 0
1 1
2 0
0 2
0 3
2 1
1 1
0 0
0 1
0 0
0 1
0 1
0 0
3 0
2 0
1 2
1 1
2 0
1 2
0 0
1 2
0 1
0 0
0 3
0 3
0 0
1 2
0 0
2 2
1 2
2 0
0 1
1 1
1 0
0 0
0 0
2 4
1 1
3 1
0 1
1 1
1 2
3 2
1 1
3 0
1 0
0 2
1 0
1 1
4 0
0 2
0 1
1 0
1 0
1 2
0 0
0 0
2 1
2 2
0 0
1 1
1 0
0 6
1 5
1 2
1 2
3 1
1 0
1 0
0 0
1 2
1 1
0 0
3 1
0 0
0 3
0 0
2 0
0 1
0 1
1 0
1 1
0 1
0 0
0 0
0 2
0 1
1 2
0 0
0 0
0 1
0 0
0 3
0 2
2 0
1 1
4 1
0 0
1 1
4 0
1 0
2 5
1 1
1 0
0 2
0 0
2 0
1 2
0 1
0 1
0 1
0 2
0 2
6 1
0 0
1 2
2 2
0 1
2 1
1 4
3 2
0 1
1 1
0 0
1 0
1 3
2 0
1 0
0 3
1 1
3 1
1 3
0 1
3 2
2 0
0 2
0 1
2 0
1 0
0 0
0 4
0 1
0 1
3 0
1 0
0 0
2 1
2 0
0 0
1 1
1 4
2 0
0 2
1 0
2 0
1 0
2 1
0 1
2 1
1 0
0 0
1 0
0 0
0 0
1 0
1 0
0 0
1 1
1 1
0 0
1 2
2 4
0 1
1 1
1 1
1 0
0 3
1 0
1 0
1 1
1 0
1 0
0 2
0 1
0 0
0 2
1 3
1 1
0 3
0 1
0 0
1 0
1 1
0 0
1 0
1 0
0 1
1 0
0 2
0 2
1 0
0 2
2 0
1 1
1 0
1 0
2 2
2 1
0 0
1 1
0 0
0 3
0 1
3 1
1 1
1 2
1 2
0 0
0 2
0 0
0 1
0 0
2 1
1 3
0 0
0 1
0 0
0 0
1 0
0 1
0 2
1 1
1 2
2 0
0 0
0 0
1 3
1 1
0 1
4 0
0 2
0 1
3 0
3 0
1 2
0 2
0 1
0 1
0 0
1 1
2 0
0 3
1 2
2 2
2 0
0 1
2 3
0 1
1 0
3 0
0 0
2 2
1 0
0 0
1 0
0 1
0 0
0 1
1 2
1 0
1 0
1 2
0 0
2 1
1 1
0 0
3 0
1 1
2 0
1 0
1 1
1 0
1 0
1 0
0 2
2 0
2 0
4 0
1 0
0 0
1 2
2 0
1 0
1 0
1 2
0 3
1 1
0 0
0 0
1 1
3 1
0 0
0 0
0 0
0 1
0 0
1 0
0 1
1 0
2 1
0 1
0 2
0 1
0 0
1 3
1 0
1 0
2 1
2 0
2 2
2 4
1 0
1 1
4 0
3 3
0 0
1 0
0 0
0 0
0 2
1 1
1 0
1 0
2 0
0 0
0 3
0 0
0 1
1 0
2 0
2 0
0 1
0 2
1 0
0 1
0 0
1 1
0 2
0 0
1 0
0 2
0 1
1 1
2 2
0 2
2 1
0 3
2 2
1 0
1 0
1 2
1 1
1 3
1 2
0 0
2 2
0 1
1 0
2 0
1 0
0 0
1 2
0 0
0 1
0 0
1 3
0 0
1 2
1 0
1 0
1 1
3 0
0 0
0 0
0 3
1 0
2 0
0 0
0 1
3 1
2 2
3 0
0 1
0 1
0 1
2 1
0 0
0 1
1 3
0 1
0 0
0 0
0 0
1 0
0 1
0 1
0 1
0 0
1 0
2 3
0 1
1 0
2 1
1 0
0 1
0 1
2 1
1 0
0 1
2 1
1 0
0 0
0 2
2 1
0 5
0 1
0 1
0 0
1 0
1 0
0 1
1 0
1 2
0 1
1 0
2 3
1 0
1 0
2 0
0 1
1 2
1 2
1 1
0 1
1 0
1 1
0 1
1 0
0 0
2 0
1 2
0 0
0 1
0 0
1 1
0 4
1 1
1 2
0 0
0 1
2 3
0 1
1 1
0 2
0 2
0 2
0 1
1 0
1 0
1 2
0 1
3 1
0 0
0 1
0 1
0 1
1 1
1 1
0 0
2 1
0 0
3 1
0 1
2 1
0 0
1 1
0 0
0 1
1 1
0 0
0 0
0 1
0 1
0 0
0 2
0 2
0 0
0 2
1 0
1 0
1 0
1 0
0 2
3 1
1 2
2 0
0 1
0 1
0 0
0 0
0 0
0 0
2 1
1 0
1 1
0 1
0 0
0 1
2 0
1 1
0 0
1 2
0 1
1 0
0 1
1 1
0 0
1 2
0 0
0 1
1 0
0 2
0 1
0 0
0 1
0 1
2 0
1 0
2 0
0 0
0 0
0 0
0 0
0 0
0 0
0 0
0 2
1 0
1 1
2 0
0 1
0 1
0 1
0 1
2 3
1 0
1 0
1 1
0 2
0 1
1 0
1 1
2 0
0 0
2 1
1 3
0 1
0 0
1 0
0 2
0 0
2 0
0 0
2 1
1 0
2 0
1 0
0 1
1 2
1 0
0 1
0 0
0 0
1 4
0 1
0 3
3 4
3 1
1 0
0 1
0 2
0 0
0 0
0 2
2 0
2 1
1 0
0 0
0 0
0 1
0 1
0 1
0 1
2 0
0 1
0 1
0 0
1 0
0 0
0 0
0 0
3 0
0 0
2 2
0 0
0 0
0 0
1 0
0 1
0 0
0 0
2 0
3 0
1 1
2 0
1 0
1 0
0 1
1 2
1 1
2 0
3 1
3 3
0 1
0 1
1 0
1 0
0 1
0 1
0 4
0 1
1 2
0 0
1 1
1 0
0 0
2 0
2 1
1 2
1 1
1 1
1 0
0 0
0 0
2 0
2 0
1 1
1 0
1 1
1 1
1 0
1 0
2 2
1 3
2 1
0 0
1 2
3 1
3 0
1 0
0 0
0 1
1 1
0 0
2 2
1 1
1 0
1 0
1 2
1 1
4 0
0 0
0 0
1 0
3 2
0 2
2 0
1 1
2 1
1 2
1 2
1 2
2 0
1 0
2 0
2 0
0 1
3 0
1 1
0 1
1 0
0 0
1 1
0 0
0 1
1 1
1 1
1 1
0 1
0 0
0 0
3 1
0 0
0 0
0 2
1 0
0 2
1 0
3 0
0 0
1 1
0 1
0 2
0 2
2 1
1 2
2 0
1 1
0 1
0 2
0 0
1 0
2 1
0 1
0 0
1 1
0 2
0 2
0 1
1 1
0 2
0 0
0 0
1 0
0 2
1 0
0 3
0 2
0 1
1 0
0 1
0 2
1 2
0 2
0 3
1 1
1 1
1 1
0 0
0 1
0 0
1 1
1 2
0 0
0 1
0 1
1 1
1 3
0 1
2 3
0 0
0 1
1 1
1 1
0 0
0 2
2 1
3 1
0 1
0 2
1 1
1 0
1 0
0 2
0 0
0 1
1 0
0 0
1 0
1 0
0 0
1 0
1 1
0 1
1 0
0 1
2 3
1 1
1 1
2 1
3 1
1 1
2 2
0 1
2 2
0 0
1 1
1 1
0 0
0 1
1 1
0 0
2 0
2 1
2 0
0 0
0 0
0 2
2 2
1 0
1 2
0 0
1 2
1 0
1 1
1 0
1 0
0 1
1 1
0 0
2 0
0 0
1 0
2 1
1 0
1 0
1 2
3 0
1 1
1 0
2 1
2 0
1 1
1 1
0 0
2 0
0 0
1 1
2 1
2 0
2 1
0 0
2 0
1 1
0 1
0 1
0 0
1 2
2 0
0 1
1 1
3 1
1 0
0 0
2 2
0 1
1 1
1 1
1 0
0 0
1 0
3 2
0 0
1 0
1 1
0 0
1 1
1 0
2 2
0 0
0 0
0 1
1 0
1 2
3 1
1 2
0 1
2 4
1 3
0 0
0 2
2 2
0 2
0 0
3 0
1 0
1 0
0 1
2 0
0 0
1 1
3 1
2 0
1 3
1 2
1 0
3 1
0 0
0 1
1 0
0 0
0 2
1 0
0 0
1 0
0 1
2 0
0 1
2 0
1 2
2 3
1 2
3 3
0 4
0 1
0 2
0 1
1 0
1 1
2 0
3 0
1 1
1 1
1 0
0 1
2 1
0 0
1 2
0 0
1 0
0 2
1 2
0 1
0 6
0 3
1 2
0 0
0 2
0 1
1 1
1 3
0 0
0 3
1 2
1 1
1 1
3 0
0 1
2 0
2 2
3 2
0 0
2 1
0 0
0 0
1 1
0 1
1 0
2 4
1 1
0 0
0 3
0 0
2 1
0 1
1 0
1 0
0 0
1 2
0 1
1 1
2 1
2 1
1 0
0 2
0 1
2 0
1 3
1 0
0 0
1 0
1 0
0 1
0 0
0 0
0 0
0 1
0 0
1 1
1 0
0 0
1 3
0 0
0 0
0 0
1 0
1 0
1 0
2 1
0 1
1 0
0 0
0 1
1 1
0 0
0 0
1 0
1 0
1 1
1 0
1 0
0 1
1 1
0 0
3 2
2 0
0 2
1 1
0 2
3 0
2 1
0 0
1 0
0 3
0 2
1 0
0 0
0 0
0 0
2 1
2 0
1 2
0 0
1 0
0 1
0 0
1 1
0 1
0 1
0 0
0 0
0 0
0 1
0 0
1 1
1 0
0 1
1 1
0 0
0 2
2 1
0 2
1 0
0 0
1 0
1 1
0 2
0 0
1 1
2 1
0 0
0 0
1 1
0 0
0 1
1 1
0 0
0 1
2 1
0 1
0 0
0 0
1 3
1 0
0 0
2 2
4 0
1 1
0 0
0 1
0 1
0 0
0 0
0 0
0 2
1 1
1 0
0 1
1 0
0 0
0 1
2 0
0 2
0 0
0 0
0 0
0 1
1 0
1 1
0 1
1 0
1 2
0 1
1 0
0 0
1 0
1 1
1 0
1 2
2 0
0 0
1 0
0 3
0 1
0 0
0 1
0 0
0 1
0 2
0 2
2 1
1 2
1 0
1 1
0 2
0 1
1 0
1 2
1 3
0 1
0 1
0 2
0 2
1 0
1 1
0 0
0 0
1 3
1 1
0 0
2 2
2 1
2 0
1 1
0 0
0 1
0 0
2 0
3 1
0 1
1 0
1 0
0 3
1 0
0 0
1 1
0 0
1 2
0 0
2 1
2 1
0 1
0 1
0 1
0 0
1 0
1 1
0 1
1 1
1 1
3 1
1 1
0 1
1 1
0 0
1 0
1 0
0 1
0 0
3 0
0 0
0 1
0 0
1 0
1 0
1 0
1 0
0 1
0 0
0 0
0 1
1 0
0 1
3 0
2 1
1 0
0 1
0 4
1 0
0 1
0 3
0 1
0 1
2 0
0 0
1 0
0 0
1 2
0 1
1 1
1 0
2 1
1 0
0 0
1 1
1 0
1 0
2 0
1 0
2 0
1 0
1 0
0 0
2 1
2 1
0 1
0 1
0 2
1 0
0 0
0 2
0 0
0 0
0 3
0 0
1 0
2 0
1 0
0 0
0 0
0 1
0 0
1 0
0 1
1 0
2 0
2 1
0 0
0 1
1 0
1 0
4 0
3 1
1 1
2 2
0 2
1 1
0 2
3 0
0 1
0 0
1 0
6 2
2 0
4 0
0 2
0 0
2 0
2 0
0 2
1 0
3 0
0 1
0 1
0 3
1 1
0 1
0 3
0 0
1 1
1 0
1 0
1 1
2 0
0 2
0 0
0 1
0 0
1 0
1 1
2 2
0 1
0 0
1 0
3 2
2 1
1 1
1 1
1 3
0 0
0 1
0 0
0 3
1 1
2 1
2 3
0 1
4 1
1 1
0 0
0 1
0 1
1 1
1 0
0 0
1 0
1 2
0 0
0 1
1 0
1 0
1 1
0 0
0 1
0 1
0 1
0 1
3 1
0 1
1 1
0 1
2 1
2 3
0 0
2 2
2 1
0 0
3 2
1 0
0 0
0 1
1 1
0 1
0 0
0 1
2 1
2 0
0 1
0 0
0 1
0 2
3 0
0 0
0 0
0 0
0 0
1 0
0 0
1 1
1 0
0 1
0 1
0 1
1 1
1 1
0 0
0 0
1 1
1 1
0 1
1 2
0 0
0 0
0 1
1 2
0 0
0 1
0 1
0 0
0 1
1 1
1 0
2 1
0 0
0 2
2 0
1 0
0 0
0 0
1 0
0 2
0 0
2 0
0 2
1 1
0 0
2 1
3 1
1 1
1 0
3 2
1 1
1 1
1 1
0 0
4 0
1 0
2 4
0 1
0 0
1 3
0 0
1 1
1 0
1 1
0 0
0 0
2 0
0 0
0 2
1 0
0 0
0 1
1 0
2 1
1 0
0 0
1 0
0 0
0 0
0 0
0 0
1 0
1 4
0 1
1 1
0 0
2 2
1 0
1 0
0 0
0 0
0 1
0 0
1 0
0 0
1 2
2 0
1 0
0 1
1 1
0 0
0 0
0 0
1 0
1 0
0 0
3 1
0 0
0 0
1 0
0 1
1 0
0 0
1 1
2 0
0 1
0 1
1 1
0 0
0 1
0 0
0 1
0 0
0 2
0 0
0 1
2 2
0 2
2 0
0 0
1 2
4 0
0 2
1 1
1 2
2 1
1 1
0 1
0 1
0 0
0 1
0 2
0 0
2 1
0 0
0 0
1 3
0 0
0 1
0 1
1 0
0 0
2 0
0 2
1 0
1 1
1 4
0 1
1 0
1 0
2 1
1 2
0 0
0 1
1 0
0 2
0 0
0 0
0 0
0 0
0 0
1 1
1 2
1 0
0 2
0 1
0 0
0 1
1 1
0 1
0 0
2 0
0 1
3 0
0 1
0 2
0 1
0 0
1 0
0 3
0 2
2 1
2 2
2 2
1 1
2 1
0 1
0 3
1 1
0 1
1 0
1 2
0 2
0 1
0 1
1 1
1 0
1 0
0 1
0 1
0 0
3 1
0 0
4 0
0 0
0 0
1 0
1 2
1 0
0 1
0 1
1 1
2 2
0 1
0 1
0 0
2 0
1 0
1 0
0 0
0 1
0 0
0 3
1 1
1 2
1 0
1 1
1 1
2 0
0 0
0 1
2 1
1 0
1 0
1 0
1 0
2 1
1 0
3 0
1 0
1 0
1 2
1 0
0 0
1 3
0 0
1 0
0 1
1 0
0 0
2 1
0 1
0 1
0 1
0 0
0 1
0 2
0 3
1 0
1 0
0 2
0 0
0 1
2 1
0 0
0 1
0 3
0 0
0 1
0 1
0 0
0 1
0 2
3 1
1 0
1 1
1 0
2 0
0 0
0 1
0 2
1 2
1 0
1 0
0 0
0 0
2 0
0 0
1 0
3 1
2 3
1 0
1 0
1 0
0 0
3 0
1 2
2 1
0 1
0 2
2 0
0 1
0 1
1 0
2 0
0 0
0 1
0 0
0 1
0 0
2 2
0 0
0 0
1 0
1 0
1 1
0 1
0 0
1 0
0 0
1 0
0 0
0 0
1 3
0 0
0 1
2 0
0 1
0 0
1 0
2 0
1 0
1 1
0 1
1 0
0 0
1 0
0 0
0 2
0 1
0 0
0 0
0 1
0 0
3 2
0 0
3 0
0 0
0 0
0 2
1 1
2 2
1 0
0 0
2 1
0 2
1 2
0 0
0 3
0 1
1 0
0 2
1 1
1 0
0 3
1 2
3 0
0 0
1 0
0 1
0 2
0 0
3 0
1 1
1 0
2 0
1 1
0 1
1 2
0 0
1 0
0 1
1 0
0 1
0 0
0 1
0 1
1 1
0 0
1 0
2 1
0 0
0 0
0 0
1 7
0 0
2 0
2 0
1 0
0 0
0 3
0 1
1 0
1 0
3 0
1 0
0 1
0 1
1 1
1 1
0 0
1 1
0 0
0 1
1 0
1 2
1 2
1 0
1 1
0 0
0 0
2 0
0 1
2 0
1 1
0 0
0 1
2 1
0 3
0 0
0 1
0 1
0 2
0 2
1 1
1 0
0 0
0 1
2 2
0 0
0 0
0 1
1 1
1 1
3 1
0 1
1 2
2 0
0 0
0 1
1 0
0 1
0 0
0 1
0 0
0 1
0 1
0 2
0 1
0 0
0 1
0 0
0 0
0 0
0 1
0 4
0 0
0 2
0 0
0 1
0 0
0 0
0 0
0 0
0 0
0 0
0 0
0 1
0 1
0 2
0 0
0 1
0 0
0 0
0 2
0 2
0 1
0 0
0 2
0 1
0 0
0 2
0 0
0 3
0 0
0 0
0 0
0 0
0 0
0 0
0 0
0 0
0 0
0 0
1 0
1 0
0 0
1 0
0 0
0 0
0 0
1 0
0 0
1 0
0 0
0 0
0 0
0 0
0 0
0 0
0 0
1 0
1 0
0 0
0 0
0 0
0 0
0 0
0 0
0 0
0 0
0 0
0 0
1 0
1 0
1 0
2 0
0 0
0 0
1 0
0 0
1 0
0 0
1 0
0 0
0 0
2 0
2 0
0 1
1 1
0 0
0 0
1 1
0 0
0 0
0 0
0 0
0 0
1 0
0 0
0 0
2 1
0 0
0 0
1 0
0 1
2 0
0 0
1 1
0 1
1 1
0 0
0 1
1 0
0 0
1 0
0 0
1 0
0 0
1 2
0 0
1 0
0 1
1 0
0 0
0 3
1 0
1 0
0 0
0 0
0 0
2 0
2 2
1 0
0 1
0 0
1 0
0 1
0 1
0 0
0 0
2 2
1 0
0 0
0 1
1 0
0 0
1 0
0 0
1 1
0 0
0 0
0 2
0 0
0 0
0 0
0 0
0 0
1 3
0 1
0 1
0 0
1 0
1 0
4 0
1 0
0 0
0 1
1 0
1 1
0 0
0 0
1 0
2 1
0 0
1 1
0 1
0 0
2 1
1 0
0 0
1 2
2 0
1 0
0 0
1 0
1 1
0 1
0 0
0 0
0 1
0 0
0 0
2 0
0 0
1 0
0 0
3 0
1 0
0 2
5 0
0 0
1 1
3 0
0 0
1 1
2 0
1 0
1 1
2 0
0 2
1 0
2 1
0 0
1 1
0 1
0 0
0 0
0 2
0 2
0 1
1 3
1 0
0 1
1 1
0 0
0 0
1 1
0 0
0 0
0 1
0 0
0 1
0 1
0 1
1 1
2 0
0 2
0 0
2 0
2 1
0 1
0 0
0 0
1 2
1 1
0 0
3 0
0 0
0 0
1 0
0 0
2 1
1 2
1 0
1 1
0 1
0 0
2 5
0 4
1 1
0 0
0 0
0 0
0 5
1 1
1 1
0 0
1 2
2 0
1 2
2 0
1 0
2 1
0 0
1 0
1 0
1 1
1 0
0 1
2 0
0 1
0 0
2 0
1 0
0 0
2 0
1 0
0 1
0 0
0 0
0 1
0 1
0 0
0 1
0 0
0 1
0 0
0 1
2 1
0 0
0 1
2 2
0 3
1 1
0 0
0 1
0 0
1 0
0 0
0 0
0 0
0 1
0 1
1 1
1 0
1 0
1 0
1 0
0 1
2 0
0 1
0 0
1 1
1 1
2 0
0 0
1 1
0 0
0 0
0 0
0 1
0 1
0 0
0 0
1 0
1 0
0 0
0 0
0 0
1 2
1 0
0 1
1 0
0 1
1 0
0 0
0 1
0 0
1 0
1 1
1 0
0 0
0 1
1 0
0 0
1 0
1 0
0 0
1 2
2 1
1 1
0 0
0 0
0 0
0 2
1 3
2 2
0 0
1 0
0 0
0 2
0 0
0 1
0 0
2 0
0 1
0 1
1 0
2 0
0 1
0 0
1 0
0 1
0 1
0 1
0 0
1 1
0 1
0 0
0 1
1 0
0 0
0 1
0 2
0 2
0 2
1 1
0 0
2 0
0 0
1 0
0 0
0 1
1 0
0 0
2 0
0 1
0 0
0 0
1 1
1 2
0 0
1 1
2 0
1 0
0 1
1 0
0 0
0 0
0 0
1 1
0 0
0 0
0 0
1 0
1 0
1 0
0 0
1 1
1 1
0 1
0 1
0 0
0 1
0 1
0 1
0 0
1 1
0 2
0 3
0 0
1 2
2 1
3 0
2 0
0 0
0 3
2 0
1 0
0 0
0 0
0 0
0 0
1 0
1 2
1 0
0 0
0 2
0 2
0 0
0 2
0 0
0 1
2 1
1 0
1 1
1 2
0 0
0 1
2 0
2 0
2 1
0 1
2 2
0 0
1 0
0 0
1 0
1 0
1 2
0 1
0 1
0 1
0 1
0 0
3 0
0 1
0 0
0 2
2 0
1 1
1 0
0 0
0 1
0 1
0 0
0 0
0 1
1 0
3 0
1 0
0 0
3 0
1 1
0 0
2 0
1 0
1 0
0 1
2 0
0 0
0 2
0 1
1 1
4 1
1 0
0 0
1 0
2 2
2 0
0 0
1 1
0 0
0 1
1 1
2 0
0 2
0 1
0 0
1 2
0 0
0 0
0 1
0 0
0 2
0 0
1 1
3 1
1 0
4 0
1 0
2 0
0 1
2 0
2 3
7 0
2 1
0 0
1 2
3 0
2 2
1 0
0 0
0 0
0 1
0 1
1 0
0 0
0 0
0 1
0 0
0 1
0 0
0 0
0 0
0 1
0 4
0 1
0 0
0 1
1 0
0 0
0 2
0 0
1 1
0 2
1 1
1 1
0 1
2 0
0 1
1 2
1 0
0 0
0 3
1 0
0 2
1 1
0 2
2 1
1 3
0 0
1 1
0 0
1 2
0 0
2 2
1 1
2 1
1 1
1 1
0 1
1 0
1 2
1 0
1 0
1 0
0 1
1 0
0 0
2 0
0 1
0 1
1 3
0 1
0 0
1 0
1 0
0 0
1 0
1 0
1 1
1 0
1 0
1 0
0 1
0 0
0 1
0 0
1 2
1 0
0 1
0 0
0 0
1 1
0 1
0 2
0 0
1 1
0 0
1 1
0 1
1 0
2 0
1 1
0 2
1 0
0 2
0 1
1 1
2 0
0 0
1 1
0 0
0 2
1 0
0 1
1 0
1 0
1 0
0 0
2 1
2 0
0 0
0 0
1 2
1 0
0 0
0 1
3 0
0 0
0 0
1 0
0 1
0 1
2 2
0 0
1 0
0 1
0 0
0 1
0 1
1 0
0 0
0 1
2 1
2 0
1 2
0 0
0 0
1 0
1 2
2 1
2 1
1 2
2 0
0 0
1 1
1 0
0 0
1 1
1 0
2 0
0 1
0 0
1 0
2 1
1 1
1 2
2 0
3 0
0 0
0 0
0 0
1 1
0 0
1 0
2 0
1 1
0 0
1 0
0 1
1 1
0 0
1 1
0 0
2 2
1 0
1 0
1 0
1 2
3 0
1 0
0 1
2 0
2 0
0 0
0 0
1 0
1 1
0 0
2 2
0 2
1 0
1 0
0 0
1 1
2 0
1 1
2 1
0 0
0 0
0 0
5 0
0 1
0 0
0 0
0 0
0 0
1 0
1 2
0 0
1 0
0 1
0 1
1 0
0 1
2 0
1 1
1 2
0 4
1 0
1 1
1 0
0 0
0 3
1 0
1 0
1 1
0 2
1 0
0 2
1 2
0 1
0 0
1 1
2 0
0 1
0 3
0 0
1 1
1 2
0 0
0 3
2 2
2 0
1 0
0 1
0 1
1 0
0 0
0 0
1 1
0 0
0 1
0 0
1 1
3 1
2 0
2 0
5 0
2 1
1 2
1 0
2 0
1 0
0 0
0 0
0 1
0 0
1 0
0 2
0 0
1 3
1 1
1 0
3 3
1 1
2 1
2 0
0 0
0 0
0 0
2 1
1 0
0 2
2 1
0 0
1 0
0 1
0 0
1 0
1 0
3 1
0 0
1 1
0 0
3 1
0 1
0 0
1 1
0 0
0 0
1 0
1 0
0 2
1 0
1 0
2 0
0 1
1 0
0 0
0 0
0 0
0 1
2 2
0 0
2 0
1 3
0 0
0 1
0 0
0 2
0 2
0 1
1 1
2 0
0 0
2 1
1 1
1 0
3 4
1 0
0 0
2 2
2 1
0 0
1 0
2 3
0 0
3 2
0 1
2 0
1 0
2 1
0 1
1 0
1 1
1 2
0 0
1 0
0 2
4 0
0 1
1 0
1 1
0 1
1 2
2 1
1 0
0 2
0 0
0 1
1 0
0 1
1 1
1 0
2 1
2 0
2 1
1 0
0 0
0 3
0 2
1 4
1 1
0 2
1 1
0 1
1 0
1 0
0 2
1 0
1 1
2 0
4 0
0 3
1 3
2 1
1 2
0 2
0 3
3 0
1 0
3 0
1 0
1 1
2 1
3 2
0 0
1 0
0 2
2 0
1 0
1 1
0 1
0 1
0 1
0 0
1 2
0 1
0 0
3 1
2 0
2 2
3 4
0 1
3 2
0 1
1 3
0 2
1 1
1 1
0 1
1 3
1 2
0 1
0 2
2 1
1 1
0 0
0 2
0 1
0 0
1 1
0 0
0 1
0 4
0 0
0 1
1 0
1 1
2 1
1 1
0 0
2 0
1 1
0 2
1 0
1 1
1 1
1 0
0 1
2 1
1 1
0 2
3 0
1 0
2 0
0 1
0 2
0 1
0 3
0 0
2 1
0 0
0 2
0 2
1 0
0 1
1 0
1 1
2 1
1 0
0 0
2 0
1 3
2 0
0 1
1 1
1 0
1 0
0 0
1 0
1 1
1 1
0 0
1 2
2 0
1 1
1 2
3 0
0 0
1 1
1 0
1 2
1 0
0 0
1 0
0 2
0 2
0 1
3 1
0 0
0 0
1 0
1 1
1 1
0 0
1 1
2 0
0 1
2 0
1 0
2 1
5 0
0 2
0 1
1 0
2 0
0 1
0 0
0 0
1 0
2 1
0 2
0 0
0 1
0 0
1 0
0 0
1 2
1 4
1 0
0 0
2 1
0 2
0 2
2 0
0 1
0 1
2 3
1 0
1 1
2 0
2 3
2 1
0 1
0 0
0 0
1 1
0 1
0 0
0 2
0 2
0 1
0 0
0 0
0 0
2 1
0 2
2 0
0 2
0 2
0 1
0 1
0 0
0 0
1 0
2 2
0 2
0 2
1 0
1 1
0 2
0 2
1 1
0 0
0 1
0 0
0 1
1 0
0 0
0 1
1 0
0 0
0 0
0 0
1 4
0 0
1 1
0 1
4 1
0 0
1 1
0 1
1 2
1 5
0 2
0 2
1 2
1 0
0 1
0 0
0 0
0 0
1 2
0 1
0 0
1 1
2 1
1 1
0 3
1 2
1 0
1 0
3 0
2 0
0 0
3 0
0 1
0 0
3 1
0 0
0 1
1 0
2 1
2 1
1 0
1 1
2 1
0 0
1 0
0 0
0 0
0 0
1 1
0 0
0 1
1 2
0 0
0 0
0 1
0 1
0 1
0 0
1 0
0 0
0 1
0 1
0 0
0 0
0 1
0 2
0 0
0 2
1 0
0 2
1 1
0 0
0 1
0 2
0 1
0 2
0 1
0 1
0 1
0 1
0 0
0 1
1 0
1 0
1 1
0 0
1 0
1 0
1 1
1 1
1 1
2 1
2 3
2 0
1 2
1 1
3 2
0 1
0 0
0 1
2 1
1 1
2 0
1 1
0 0
0 0
1 0
0 0
1 0
0 0
1 1
1 0
0 1
1 1
0 2
1 2
0 1
1 0
0 1
1 2
1 0
1 1
2 1
0 0
0 0
0 1
1 1
1 0
2 1
0 1
0 2
0 0
0 0
2 1
1 1
1 0
1 1
0 0
0 0
1 1
1 1
1 0
1 0
0 2
1 1
0 0
1 2
0 0
0 0
2 0
0 1
0 3
1 1
3 1
0 1
3 0
1 0
1 0
0 0
0 2
0 1
3 0
1 2
0 0
0 0
0 0
0 0
0 0
0 3
1 1
0 2
0 0
1 0
2 0
1 1
1 1
0 0
0 0
0 0
0 2
0 0
1 1
0 0
1 3
0 1
2 0
0 0
1 2
0 1
0 2
3 0
0 2
1 0
3 0
0 2
1 1
1 0
2 1
0 0
1 1
2 1
2 0
1 2
1 1
1 1
2 0
1 1
0 0
2 0
2 3
1 2
0 0
1 1
0 1
1 0
2 0
3 1
0 1
3 1
2 0
0 0
0 2
0 0
0 2
4 1
1 0
2 0
0 0
1 0
0 1
1 0
1 1
0 1
3 0
0 0
0 0
0 1
1 0
2 1
2 4
0 0
2 2
2 0
2 0
0 1
1 2
2 0
1 1
0 0
1 2
0 1
1 2
0 1
0 0
0 1
1 0
0 0
1 0
1 0
0 2
1 0
0 1
1 0
0 0
0 0
1 1
0 0
0 0
0 1
0 3
0 2
2 0
1 1
2 2
0 2
0 0
1 1
1 0
0 0
0 1
0 1
0 5
0 2
0 0
0 3
1 1
0 1
2 1
3 0
0 3
1 1
1 1
0 2
0 0
0 1
1 1
1 0
0 1
0 1
0 0
2 0
4 0
0 1
0 0
0 1
0 0
1 0
0 2
3 1
0 1
0 2
3 0
1 2
1 1
2 1
0 1
1 1
0 2
0 1
0 0
1 0
2 2
3 2
0 1
1 1
1 0
1 0
2 0
1 1
1 0
0 2
1 1
0 1
0 0
2 0
0 2
1 0
3 0
0 0
1 0
0 1
0 0
2 1
0 0
1 0
2 1
2 0
1 1
0 2
3 0
0 0
2 1
0 1
2 0
0 0
2 2
2 0
0 1
0 0
1 1
1 0
0 1
1 1
0 1
0 1
1 0
0 1
1 1
0 1
0 0
1 0
0 0
2 0
0 0
0 0
0 1
2 0
1 0
1 0
0 0
2 1
0 1
3 0
0 0
0 0
0 1
0 0
2 2
1 1
3 1
3 0
2 0
2 3
5 0
0 0
0 1
1 0
0 4
1 0
0 2
0 0
1 0
1 0
0 0
0 0
0 0
0 0
0 0
0 0
0 0
1 1
1 2
0 0
0 2
0 0
1 1
0 2
0 1
0 1
0 1
0 0
4 0
2 1
0 1
0 0
1 0
0 1
1 1
1 1
0 0
0 1
0 0
0 0
1 0
0 1
2 1
2 1
0 0
4 1
1 0
1 1
0 2
1 1
0 0
1 0
1 1
2 0
0 1
0 0
0 0
3 0
0 1
1 0
0 1
1 0
0 0
0 1
1 2
1 0
0 1
1 0
0 1
2 0
2 0
1 0
0 0
1 1
2 1
2 1
0 2
1 2
1 1
1 0
0 3
1 0
1 2
0 1
2 0
0 0
5 1
1 2
0 0
0 1
1 0
1 0
0 0
0 2
1 0
1 2
2 0
2 2
0 0
2 0
0 2
0 0
2 1
3 0
1 0
1 1
0 2
0 1
2 2
2 0
1 1
0 1
1 2
1 0
0 2
0 0
3 0
3 2
0 0
2 0
4 0
0 1
0 0
2 0
1 0
1 1
2 0
0 2
1 1
0 2
0 1
1 0
0 1
0 0
2 2
1 1
1 0
1 3
1 2
0 1
0 1
0 0
1 1
0 1
0 1
1 0
0 0
0 2
1 0
0 1
1 1
0 1
0 1
1 0
0 1
0 0
0 1
0 2
1 0
1 0
0 3
0 1
0 0
2 2
0 1
1 0
1 0
0 1
2 4
1 0
0 1
1 1
1 2
0 1
0 0
0 1
2 0
1 0
0 2
2 1
1 0
0 1
1 0
1 0
2 1
1 1
0 0
1 1
1 2
1 1
0 0
0 1
0 3
0 0
2 1
0 0
0 1
1 1
0 0
1 2
0 1
1 1
1 1
1 1
0 1
0 1
2 1
0 1
1 0
0 0
1 0
1 0
0 0
1 2
1 3
0 2
0 3
0 0
0 1
2 0
0 0
0 2
1 0
1 0
1 0
0 1
1 1
0 0
2 3
1 1
2 0
1 0
2 0
1 1
0 0
1 0
0 0
2 0
0 0
0 0
1 0
3 0
1 0
1 0
1 2
0 1
3 0
1 1
1 0
1 2
1 1
1 1
2 1
0 0
0 0
0 2
2 3
1 1
0 0
3 0
1 1
1 1
0 2
1 5
0 0
0 0
1 0
0 1
1 1
0 0
0 0
1 0
0 2
2 0
1 2
0 0
0 1
1 0
1 1
0 0
0 1
0 0
2 1
0 1
1 2
1 1
3 0
3 0
0 0
0 0
1 1
0 0
2 0
0 0
2 1
1 0
0 1
0 0
1 1
1 1
0 0
0 0
0 1
1 0
0 0
1 1
0 0
2 2
0 0
1 0
1 1
0 0
0 1
1 2
0 0
1 0
0 0
0 0
0 0
0 0
1 1
2 0
2 1
1 4
0 2
0 1
0 1
1 0
0 1
0 3
1 0
2 0
1 1
0 3
2 1
1 0
4 1
3 0
0 0
0 0
0 1
0 2
2 0
1 0
3 0
1 0
3 4
1 1
0 0
1 1
2 1
1 0
0 1
0 0
2 0
0 0
1 0
0 0
0 1
0 2
1 1
0 0
0 0
0 0
1 0
0 1
0 0
0 2
1 2
0 0
1 0
1 1
0 0
0 0
1 0
0 0
0 0
1 1
2 3
3 2
0 1
0 1
0 0
1 1
3 0
0 0
1 0
0 0
0 0
1 1
1 1
1 0
4 0
3 1
0 1
0 0
1 3
0 1
1 0
0 0
5 0
1 1
1 3
2 0
1 0
1 0
1 2
1 1
2 1
0 1
1 1
1 0
0 0
0 0
1 2
1 0
2 0
1 0
0 0
0 0
1 0
0 0
1 0
0 0
3 2
1 0
1 0
0 0
0 0
1 0
0 0
3 0
0 1
2 0
2 0
0 2
0 1
1 1
0 2
1 0
1 0
2 0
0 1
0 0
0 0
1 0
2 0
1 0
0 2
0 1
0 0
1 0
1 0
1 1
0 1
1 0
1 0
2 0
0 1
1 1
0 0
1 0
2 0
0 2
3 0
2 0
2 0
0 1
0 1
1 1
1 0
0 0
0 1
2 1
0 0
0 1
0 0
0 1
1 1
2 0
0 1
0 1
0 0
0 0
0 2
1 1
0 2
1 1
0 0
1 0
2 1
1 1
0 1
1 0
3 0
1 0
0 2
1 2
2 2
1 4
2 1
1 1
1 1
2 1
1 1
0 0
1 0
0 0
0 0
0 0
0 1
0 1
1 0
1 0
0 3
0 0
0 2
1 0
0 0
0 0
2 1
0 1
4 3
0 0
0 0
1 1
0 0
0 0
0 0
2 1
1 1
0 1
0 0
0 1
2 0
1 1
1 2
1 1
0 1
0 0
2 0
0 2
1 0
1 1
2 1
1 1
0 0
1 4
2 0
1 0
0 0
1 0
1 0
1 0
1 0
0 0
0 0
3 0
1 0
0 2
0 1
0 0
1 1
0 0
1 0
1 0
0 0
0 0
2 0
1 1
1 0
0 0
1 3
0 1
1 2
1 2
0 1
1 4
0 1
0 0
0 0
2 1
0 0
1 0
0 1
0 0
0 1
0 1
0 1
0 0
0 0
1 0
0 0
2 1
0 0
1 0
0 2
1 0
2 0
1 0
0 0
0 0
0 1
2 1
0 0
2 0
0 2
1 0
0 1
0 1
0 1
0 0
0 2
3 2
1 0
0 0
1 1
1 0
1 1
1 0
0 0
1 0
0 0
0 1
1 0
0 1
0 1
0 0
0 0
0 0
1 0
1 1
0 0
1 0
0 0
0 2
0 1
0 1
1 0
1 1
0 3
1 2
1 0
0 0
1 0
1 0
0 1
0 2
0 0
0 0
1 2
0 3
1 0
0 1
0 1
0 0
0 0
1 1
2 1
0 3
1 0
3 2
1 1
0 0
0 1
0 2
1 1
0 0
3 1
0 0
0 0
1 0
1 0
0 1
0 0
0 1
1 3
0 2
0 0
0 1
0 1
1 0
0 1
1 0
0 0
1 0
1 1
1 0
3 0
2 1
1 1
0 1
0 1
0 0
2 0
2 0
2 0
2 1
0 0
0 0
0 0
0 1
1 2
1 0
0 0
0 0
0 1
1 1
0 3
1 1
0 2
1 0
1 0
0 0
0 0
1 0
0 2
1 0
0 0
2 1
1 1
0 1
1 3
0 1
0 2
3 2
2 2
0 0
2 4
0 0
0 1
1 0
1 1
1 0
0 1
1 1
0 1
0 0
1 3
0 0
1 1
1 0
0 0
1 0
1 2
0 1
2 0
0 0
1 1
0 1
0 0
1 1
2 3
0 0
2 0
2 2
2 0
2 1
1 2
2 0
1 1
1 1
1 1
0 1
1 0
3 1
0 1
0 0
0 1
0 3
1 0
1 0
2 0
0 1
3 1
0 0
2 2
0 1
1 1
0 0
0 2
0 0
3 0
1 1
0 0
1 2
0 1
1 0
1 2
2 0
0 0
2 2
1 0
1 0
1 0
0 1
0 2
0 1
0 0
1 1
1 1
0 0
1 0
0 1
0 1
1 1
0 1
0 3
1 3
3 0
0 1
0 1
3 0
1 3
0 1
0 0
1 1
2 0
1 0
1 1
0 0
0 0
1 0
3 1
0 0
1 0
3 3
0 0
1 0
2 1
1 2
0 2
1 0
2 1
1 0
1 0
0 1
0 1
1 3
1 0
1 0
2 0
0 1
0 0
1 0
0 0
1 2
0 0
2 1
1 1
0 1
1 0
0 1
0 0
0 2
0 0
0 0
1 0
0 1
1 0
1 0
2 0
1 1
0 1
0 0
0 1
1 0
0 0
1 3
0 0
1 0
1 2
2 0
1 1
3 0
0 1
0 1
0 2
3 3
0 0
1 2
0 0
1 1
0 2
0 0
0 0
1 0
1 0
0 0
0 0
0 1
2 0
0 0
4 1
0 0
2 0
0 0
2 2
0 2
0 1
2 0
0 0
2 0
0 2
0 0
0 0
3 0
0 0
1 0
0 1
4 0
0 1
0 0
0 0
1 0
0 0
1 0
1 0
0 2
1 1
1 0
2 0
0 0
1 0
0 1
2 3
1 0
1 1
1 0
0 1
1 0
0 0
0 1
0 0
2 0
1 0
1 0
0 0
0 2
0 0
2 3
0 1
0 2
2 2
1 0
1 1
1 2
0 3
1 0
1 0
0 0
1 0
0 2
1 1
2 1
1 1
0 1
0 0
1 0
1 1
0 0
0 0
2 1
0 1
2 3
2 1
0 0
1 0
2 0
1 1
1 2
2 1
2 0
0 1
2 0
1 1
0 1
0 0
0 1
0 0
1 0
3 2
3 0
0 0
2 1
0 1
3 0
1 3
0 0
2 3
0 1
0 0
2 0
0 0
0 1
1 0
1 2
0 0
1 2
2 1
1 1
1 0
0 2
1 1
1 0
2 0
1 0
0 1
0 0
1 0
2 1
1 0
2 1
3 1
3 1
0 3
0 1
1 3
0 0
0 1
0 1
0 1
0 0
2 1
0 1
2 0
0 2
0 0
0 0
1 2
0 0
0 0
1 0
1 1
2 0
0 0
2 1
1 0
3 1
2 1
1 1
2 2
0 0
4 0
1 1
0 2
1 1
2 0
2 1
1 1
0 0
1 1
1 0
1 0
1 0
0 1
0 3
0 2
0 0
0 2
1 0
0 1
2 1
0 0
0 1
1 0
1 2
2 0
1 0
0 1
0 1
1 3
2 0
0 0
2 0
1 0
1 1
1 0
2 1
1 1
2 1
0 3
1 0
0 2
1 2
1 1
0 1
2 0
1 0
1 0
0 1
0 2
1 0
0 0
1 1
0 1
0 0
1 2
0 3
1 1
1 1
1 0
1 0
0 3
1 1
0 0
1 0
1 1
1 0
1 0
1 0
1 0
2 0
0 0
0 1
1 1
1 1
0 0
1 0
2 1
0 0
1 1
0 0
2 0
1 1
0 1
0 1
0 0
0 0
1 2
1 0
0 0
0 1
2 0
0 3
3 0
2 0
1 0
1 0
0 0
2 1
1 0
1 0
1 1
0 0
0 0
1 0
0 1
2 0
2 1
2 0
0 1
1 0
1 0
2 1
1 0
0 1
0 2
1 0
1 1
0 3
0 2
0 0
1 2
1 2
2 0
1 1
0 1
0 0
2 1
1 1
0 0
1 0
0 0
0 0
1 2
2 0
0 0
0 0
0 0
0 0
1 3
3 1
0 0
1 0
0 0
2 1
1 0
1 1
1 1
0 1
2 0
2 1
0 1
0 0
0 0
0 0
1 1
0 0
2 0
1 3
2 2
0 0
4 0
1 1
1 2
0 0
1 0
1 0
2 2
0 0
0 1
1 1
1 0
3 0
2 0
0 0
0 0
1 1
2 1
0 1
1 0
1 0
1 0
1 0
1 0
1 0
0 0
2 0
1 0
1 2
0 4
2 3
0 0
2 0
0 0
0 0
1 0
0 0
0 0
0 0
2 0
0 0
1 0
0 0
1 0
2 0
1 2
1 0
1 0
0 2
1 0
0 1
1 1
0 3
1 0
0 0
1 1
2 1
1 0
1 2
1 0
5 0
1 0
0 0
0 0
0 0
0 1
3 1
1 3
1 0
0 0
1 3
0 1
1 1
0 0
0 2
1 0
1 0
1 1
1 1
0 0
0 0
2 1
0 0
0 0
1 1
2 0
0 2
0 0
1 0
0 0
1 0
0 1
0 2
1 0
0 2
0 1
3 0
0 0
0 0
0 1
1 2
0 1
0 0
0 1
0 2
0 1
2 0
1 1
1 1
0 0
0 1
1 0
2 1
0 2
1 0
1 2
0 0
0 0
0 1
0 0
0 0
0 2
1 0
0 1
1 1
0 0
1 1
1 1
0 2
1 0
0 1
0 0
1 2
0 2
1 0
0 1
2 0
0 0
0 1
1 0
0 2
0 0
0 0
1 1
0 0
0 0
1 0
0 1
1 0
0 1
0 0
1 1
0 0
1 0
2 0
2 1
3 0
2 0
0 2
0 0
0 1
1 1
0 0
1 0
2 2
0 1
1 0
1 1
2 1
0 1
2 2
1 0
0 2
2 1
0 1
0 0
0 0
2 0
0 0
0 1
0 0
0 0
1 1
1 0
2 2
0 1
1 0
1 1
0 0
1 0
1 0
0 2
2 0
3 0
0 0
2 1
0 0
1 0
1 0
1 1
3 1
2 1
2 0
0 0
1 0
2 1
0 1
0 1
1 0
0 2
4 2
0 1
0 1
2 1
1 2
1 0
0 0
0 3
0 2
1 0
1 1
0 0
1 0
0 1
2 0
2 0
2 0
2 1
3 0
2 1
0 0
1 0
0 3
2 1
0 0
0 0
0 0
1 3
2 0
0 1
0 0
1 0
2 1
0 1
1 0
0 0
0 0
1 3
2 0
0 0
2 1
0 0
1 0
1 0
0 1
0 1
3 2
3 3
1 1
2 1
1 0
3 1
1 1
3 0
2 3
0 2
0 0
0 2
0 2
0 0
0 0
1 5
1 0
0 0
0 1
0 1
0 1
3 1
1 3
1 1
2 3
0 2
1 1
0 1
0 0
0 1
1 0
1 2
1 0
1 0
0 0
1 1
0 2
0 1
2 0
0 0
3 0
5 1
1 0
0 0
1 0
1 2
1 0
3 3
2 2
0 1
1 0
0 1
0 0
1 2
0 3
0 0
2 1
0 0
1 0
0 0
0 1
2 0
0 0
0 0
1 1
0 0
1 1
0 0
0 1
0 0
1 2
0 0
1 1
1 0
4 1
2 1
1 1
0 1
1 1
1 1
2 0
0 0
1 0
0 2
3 1
2 1
0 0
0 2
3 0
0 2
2 1
1 1
0 2
0 2
0 0
1 1
0 3
0 1
0 1
1 0
0 0
0 1
0 1
1 1
0 0
3 0
0 0
1 0
0 0
1 0
0 0
1 5
2 1
1 2
2 0
0 1
3 0
0 0
0 0
1 1
0 1
0 0
1 1
2 0
1 0
1 0
0 2
0 1
0 1
0 0
1 2
2 1
0 0
0 1
2 0
0 0
0 0
0 0
0 1
1 1
2 0
2 0
0 0
0 1
0 0
1 1
0 0
0 0
0 0
2 2
1 1
0 0
0 0
4 0
1 3
0 0
0 1
0 1
0 0
0 3
1 1
1 0
0 0
2 2
1 1
0 0
1 2
2 0
0 3
1 1
0 1
1 0
0 1
1 3
0 1
0 0
0 2
1 0
1 0
1 3
0 1
2 0
0 0
0 0
2 1
0 2
1 0
1 0
1 2
1 1
0 3
1 0
0 1
1 1
1 1
2 0
1 0
2 2
1 1
1 1
0 0
2 0
0 1
0 0
0 1
0 3
0 2
2 0
3 1
0 1
1 0
0 0
1 0
3 0
0 0
1 0
1 0
0 0
0 0
0 1
0 1
0 0
0 1
1 1
1 0
0 1
0 0
1 0
0 0
0 1
1 4
1 3
0 0
0 0
1 0
1 0
2 2
0 2
3 2
1 0
1 0
0 1
0 1
1 0
0 1
0 0
1 0
1 1
5 2
0 1
0 0
0 1
0 1
0 2
0 2
0 2
1 4
0 1
0 0
0 1
2 2
1 1
1 1
0 0
2 1
1 0
1 0
2 0
0 0
0 0
0 1
0 1
2 1
0 1
0 1
0 2
0 0
0 1
0 0
0 1
0 3
0 0
0 1
0 1
0 0
0 2
0 0
0 0
0 0
0 1
0 3
0 0
0 1
0 0
0 0
0 1
0 1
0 1
0 1
0 0
0 1
0 0
0 1
0 0
0 2
0 0
1 0
1 0
0 0
1 3
1 0
1 1
0 1
0 1
0 1
0 0
1 0
0 0
0 0
1 2
1 0
2 1
1 1
2 0
1 1
1 1
1 0
1 0
2 0
1 1
2 0
3 0
1 1
1 1
0 0
1 0
2 0
1 1
3 0
0 0
0 1
3 1
1 0
0 1
1 0
0 1
0 2
1 1
0 1
0 0
0 0
0 0
1 0
0 0
0 1
1 1
1 2
0 0
1 0
2 0
1 0
1 1
1 0
2 0
0 0
0 1
1 1
2 1
0 1
1 1
0 1
1 0
3 0
1 0
0 0
0 2
1 0
1 0
1 0
1 2
0 1
1 0
0 1
2 3
1 1
1 2
1 2
0 2
1 0
0 2
1 0
1 2
1 0
0 0
1 0
0 0
1 1
0 1
1 1
1 1
1 0
1 0
2 1
1 0
0 3
1 2
3 1
1 0
0 0
3 1
0 1
1 0
1 1
1 1
1 0
0 1
2 0
0 1
0 1
0 1
1 0
1 0
0 1
0 1
2 0
2 1
3 1
3 2
3 2
0 2
4 0
1 2
1 3
1 1
0 2
1 1
1 0
1 0
2 0
0 1
1 1
0 0
0 1
1 1
1 2
1 1
0 0
0 1
1 0
1 1
0 0
0 0
0 1
2 0
1 0
0 0
1 3
0 2
0 0
0 2
2 2
0 1
1 0
0 0
0 2
2 3
0 1
1 1
1 0
0 2
0 0
1 1
0 0
0 1
0 0
3 1
0 1
1 1
0 2
0 0
1 3
0 3
0 2
0 2
0 1
0 0
0 0
2 1
0 0
0 0
0 1
1 0
0 0
1 0
2 1
1 0
0 2
0 0
0 1
3 0
1 1
1 0
0 0
0 0
1 3
0 0
1 2
1 0
0 1
3 0
2 1
0 1
0 0
0 0
0 1
0 0
0 1
0 1
2 1
0 0
1 1
0 2
1 1
0 1
0 1
0 1
2 0
0 0
0 1
0 3
0 1
1 0
0 0
0 0
0 0
0 0
1 0
1 1
1 1
1 2
0 2
0 0
1 1
1 0
0 0
1 0
0 0
0 0
1 1
1 1
0 0
0 1
0 1
1 1
1 0
1 1
1 0
0 0
0 0
0 0
0 0
0 0
0 2
0 0
0 1
1 0
0 1
1 0
1 1
0 1
0 2
1 0
0 2
0 0
1 0
1 0
0 3
0 0
0 0
2 2
0 1
0 0
0 0
1 1
1 0
0 1
0 1
0 0
0 0
0 0
0 1
1 1
1 0
1 0
0 0
0 2
0 0
0 1
0 0
0 2
0 0
0 3
0 0
1 0
0 0
0 0
1 1
0 1
2 0
2 1
2 0
3 2
2 0
1 1
2 1
1 1
0 1
1 0
0 0
1 0
1 0
1 2
0 0
1 0
1 0
0 0
1 0
0 0
0 0
1 1
1 0
0 0
0 0
0 0
1 0
0 1
1 0
1 1
1 0
2 0
0 0
2 0
0 1
2 1
1 1
1 0
1 0
1 1
0 3
0 0
1 0
0 0
0 0
0 0
0 1
1 0
0 0
2 0
1 0
1 0
0 2
0 0
0 1
0 1
2 0
3 1
0 0
1 1
0 0
1 1
0 0
0 0
2 2
0 1
0 0
0 2
1 0
3 3
1 0
0 2
0 0
0 0
1 1
0 3
0 0
0 0
0 0
0 0
2 2
1 1
0 0
0 0
2 0
0 3
0 1
1 0
0 2
0 3
0 0
1 1
0 1
0 1
0 0
0 0
1 0
1 0
1 1
0 2
0 0
1 1
0 0
0 0
0 1
0 0
0 0
0 1
1 0
2 1
0 0
2 0
1 1
0 1
0 0
2 2
1 2
0 2
1 0
0 2
4 0
0 2
2 0
2 1
0 2
0 2
0 1
1 1
1 1
0 0
2 0
1 1
1 0
1 3
0 0
0 0
0 0
1 0
0 2
0 0
3 0
0 0
0 0
0 1
0 0
0 0
1 2
0 2
2 0
0 0
0 0
1 0
1 0
0 1
0 2
1 0
0 2
1 0
2 0
0 0
0 1
1 1
1 1
0 1
1 0
1 0
0 2
2 1
1 0
0 1
1 1
1 0
0 0
0 0
1 1
0 0
0 1
0 1
0 1
2 0
0 2
1 0
1 0
0 0
0 2
0 0
0 0
0 0
0 2
0 1
0 0
0 0
0 0
0 1
0 1
0 0
3 1
0 0
1 0
0 0
0 1
0 2
0 3
1 0
0 2
0 0
1 1
0 1
1 0
2 1
3 0
4 1
0 2
1 0
0 0
1 0
1 0
0 0
2 0
1 1
0 0
2 0
2 0
2 1
0 1
0 0
0 0
1 0
0 0
0 1
0 0
0 1
1 0
1 0
3 0
1 1
2 1
0 0
1 2
0 2
0 0
1 3
1 0
1 0
2 0
0 0
1 1
1 0
0 1
0 0
0 1
0 1
0 1
0 1
0 1
0 1
2 0
1 1
0 0
1 0
0 0
0 2
2 0
0 1
2 2
1 1
0 1
1 1
2 1
1 0
0 0
0 1
1 2
0 0
0 2
0 0
0 0
1 0
0 0
2 1
2 0
1 1
0 0
1 1
0 0
0 0
0 0
2 1
0 0
0 2
2 1
0 0
0 1
2 1
0 0
1 1
0 1
1 1
1 3
0 1
1 1
4 0
2 1
0 0
2 1
1 2
3 2
1 1
1 0
0 0
0 2
1 2
2 1
2 0
1 1
1 0
0 0
1 0
0 2
4 1
0 1
0 1
0 2
0 1
3 0
1 4
0 1
1 1
2 1
1 1
1 0
0 0
1 0
0 1
0 3
3 1
1 1
3 2
2 0
1 0
1 3
1 0
3 3
4 0
1 1
2 2
3 2
1 0
1 1
0 1
3 1
1 1
3 0
0 0
1 1
1 0
2 0
1 0
1 3
0 1
0 2
0 0
0 1
0 1
2 2
0 0
0 0
2 0
1 4
0 0
0 2
2 0
0 1
1 2
0 0
1 0
3 0
1 1
2 0
0 0
2 1
0 1
1 2
0 1
0 0
0 0
0 2
0 0
3 0
1 2
0 1
0 0
0 2
1 0
1 0
0 4
0 0
2 0
0 0
2 0
0 2
0 0
0 1
0 2
0 1
2 1
0 0
0 0
0 0
2 1
0 0
0 1
0 0
0 1
1 1
1 0
0 3
0 1
1 1
0 0
2 1
0 1
1 0
2 0
0 1
1 1
0 1
0 2
0 2
1 1
0 2
0 4
0 0
0 0
0 0
0 0
0 1
0 0
0 3
1 0
1 1
1 1
1 0
2 0
2 0
1 0
1 1
2 0
1 1
2 2
0 2
1 1
1 0
1 0
0 1
2 1
0 2
0 0
1 1
1 2
0 0
2 2
0 0
0 0
0 0
0 0
2 2
0 0
0 1
0 0
1 1
0 0
0 1
0 3
0 0
1 0
0 1
1 0
1 1
2 2
0 1
2 0
2 0
5 1
0 1
0 0
1 0
0 0
1 1
1 1
0 0
1 0
0 0
0 0
1 1
2 1
0 0
1 1
1 0
0 0
1 0
0 0
1 0
0 0
1 0
1 0
0 0
1 0
1 0
0 0
0 0
0 0
1 0
1 0
0 0
1 0
0 2
1 0
1 0
1 1
0 1
0 0
1 0
1 0
1 0
2 0
0 0
1 0
1 0
1 0
0 0
1 0
0 1
0 1
1 0
1 0
1 3
0 0
1 0
0 0
0 1
0 0
1 0
1 2
1 2
1 3
0 1
0 1
0 2
0 1
0 2
0 0
1 3
0 0
1 1
0 0
0 0
0 0
1 0
0 0
0 1
1 1
0 2
1 1
1 0
1 2
0 1
1 0
0 0
2 1
2 1
0 1
0 2
0 0
0 1
1 0
1 2
2 0
0 2
0 0
1 2
0 1
0 0
1 0
1 1
2 1
2 0
1 1
0 1
2 0
0 0
0 0
2 0
6 1
1 1
0 0
0 1
0 1
0 2
0 0
2 1
1 0
0 1
0 2
0 0
0 0
1 1
1 0
2 1
0 1
2 0
1 1
1 2
0 0
0 0
1 0
1 2
0 2
1 0
1 0
1 2
2 0
0 0
0 1
0 0
0 1
1 3
2 0
0 3
2 0
0 1
2 2
0 0
2 2
0 3
1 1
1 0
2 2
0 2
1 0
2 2
1 2
1 3
2 4
2 1
1 0
0 1
1 0
1 1
2 0
1 0
0 0
1 1
0 2
1 0
0 0
0 1
0 2
0 0
2 3
0 2
2 0
0 0
3 0
2 0
0 2
1 0
1 1
1 1
0 0
2 1
2 0
1 0
1 0
0 0
2 0
0 0
0 1
0 0
1 1
0 0
0 0
0 0
0 2
0 1
0 2
0 0
0 1
0 0
1 1
0 0
0 0
1 1
0 1
1 1
0 0
1 1
1 0
0 2
1 0
0 0
1 0
0 1
1 0
1 3
0 1
0 0
0 2
1 1
2 0
1 1
2 0
1 1
0 0
1 0
1 1
0 0
0 1
0 0
0 2
0 0
0 1
3 0
1 0
1 0
1 2
2 3
0 3
0 2
2 0
1 0
0 0
0 1
2 2
1 0
0 1
0 1
1 0
1 1
0 0
0 0
0 0
0 2
0 1
1 0
0 0
0 0
0 0
1 1
0 0
1 1
0 1
0 0
0 1
0 1
1 1
1 1
0 1
2 1
0 2
0 0
1 0
1 1
1 0
0 1
0 1
3 0
1 2
0 0
0 3
0 1
0 2
1 1
0 0
1 1
0 1
2 1
1 2
2 3
1 2
3 2
0 3
1 0
3 0
0 1
0 4
0 0
1 0
0 0
1 0
0 2
1 1
2 0
1 1
1 2
1 0
1 1
1 1
0 0
0 1
0 1
0 1
1 0
0 1
0 1
1 2
2 0
0 0
0 3
0 0
1 0
0 2
1 0
1 0
0 1
1 2
1 2
0 0
0 0
0 0
1 1
1 1
0 0
0 0
3 0
0 1
0 0
0 0
0 0
0 0
1 2
0 1
0 0
0 0
1 0
0 0
0 1
3 0
1 1
0 1
0 1
1 1
0 5
0 0
0 0
1 0
0 0
0 0
0 0
1 0
0 0
0 1
0 1
1 1
0 0
1 1
0 1
0 1
0 0
0 2
0 1
0 0
1 0
1 0
0 0
0 0
2 1
0 0
1 0
1 1
0 0
1 0
1 1
2 0
0 2
1 0
0 0
0 0
0 1
1 0
0 1
0 0
0 1
3 1
1 1
0 2
0 0
0 2
0 1
0 0
0 1
0 1
0 0
0 2
0 0
1 1
1 1
0 0
0 0
0 1
0 0
1 1
1 0
0 1
1 0
0 2
0 0
2 0
1 1
0 0
2 0
1 0
0 0
0 0
0 1
0 0
0 1
1 1
0 0
0 0
0 0
3 1
0 0
0 0
2 2
0 0
5 0
0 0
0 0
1 1
0 0
0 1
0 2
0 0
1 0
1 0
1 1
1 2
0 0
0 0
0 1
0 3
1 1
0 1
0 0
1 0
0 0
1 1
0 0
1 0
1 1
1 0
1 1
1 2
2 0
0 0
0 0
0 1
0 0
1 0
0 0
0 0
3 1
0 1
0 1
0 0
0 1
1 0
1 1
1 0
0 0
0 0
1 0
2 0
1 0
0 0
0 1
4 1
0 0
0 0
1 0
0 0
2 2
2 1
1 0
0 0
0 1
0 2
3 1
2 0
0 1
2 0
1 1
1 2
1 0
0 0
1 1
1 0
0 1
1 1
1 0
2 1
1 1
0 1
1 0
0 1
4 0
0 0
0 0
1 2
4 0
1 2
0 2
0 0
0 1
1 1
1 1
2 0
0 0
2 0
0 0
1 2
4 1
1 1
1 0
2 2
0 0
1 2
0 0
0 3
0 2
1 1
0 1
0 0
1 1
0 0
1 0
0 0
2 1
0 0
0 1
1 0
0 1
0 1
2 0
3 1
1 0
1 1
1 0
0 0
1 0
0 1
1 1
3 3
0 0
1 0
1 1
1 0
3 0
3 1
0 2
0 0
3 0
0 2
0 0
0 0
3 0
0 1
1 2
0 1
2 0
1 1
1 2
1 2
0 2
0 0
0 1
3 0
3 1
1 0
1 1
0 1
1 0
1 1
0 1
1 0
2 1
2 2
1 1
1 2
1 0
3 1
0 1
1 2
0 1
1 0
1 0
0 1
2 0
0 1
2 1
0 2
2 1
1 0
0 0
0 1
1 1
0 2
0 2
0 1
0 0
1 0
1 1
2 4
4 0
2 0
0 0
1 2
2 1
1 1
1 2
1 0
0 0
2 0
0 1
2 0
3 2
3 4
0 1
1 0
1 0
1 0
0 3
1 0
0 0
1 1
0 0
0 2
0 1
1 1
0 0
0 1
4 0
1 0
0 2
1 0
1 1
0 2
1 0
0 0
2 0
1 0
0 0
0 2
1 0
4 1
0 0
2 0
1 1
1 1
0 4
1 2
1 1
0 2
0 2
0 1
0 1
2 0
1 1
1 1
2 1
0 2
0 1
0 3
0 0
0 1
0 0
0 0
1 2
1 0
0 0
0 2
0 0
1 2
1 0
0 2
2 0
0 0
0 2
0 1
0 1
1 2
1 1
0 1
1 1
1 0
0 0
1 0
0 0
0 0
0 0
0 1
1 0
1 0
0 0
0 2
2 3
0 2
1 4
1 0
2 1
0 0
3 0
1 1
0 0
1 3
0 2
0 1
1 0
0 1
0 1
0 2
1 1
0 1
1 0
0 0
1 1
0 2
0 1
0 0
0 2
1 0
2 1
0 0
1 1
0 1
1 0
0 0
1 1
3 1
0 0
0 2
1 0
0 0
1 1
0 2
0 0
0 0
2 2
1 0
1 2
0 0
0 2
1 1
0 1
0 1
0 1
1 1
0 0
0 0
0 0
1 0
1 0
1 2
1 2
2 2
0 0
1 1
0 3
1 0
0 0
0 2
4 0
1 0
1 3
2 0
3 1
0 2
1 1
0 2
0 0
2 1
0 1
1 0
1 2
1 1
1 0
0 1
0 0
0 2
1 2
0 1
0 5
0 1
1 0
0 1
0 0
0 0
1 0
1 0
0 1
1 0
0 1
1 0
1 2
3 0
0 1
0 0
0 2
0 0
2 0
3 0
0 0
0 3
0 1
0 0
0 1
0 1
1 1
1 1
3 0
1 1
0 2
0 1
0 0
1 1
0 0
0 0
0 0
0 1
0 3
1 0
2 3
0 2
0 3
0 0
1 0
1 0
0 1
2 0
1 0
1 0
0 0
0 1
0 0
1 1
0 0
1 1
0 0
2 0
0 1
0 1
1 1
1 1
0 0
4 1
2 0
1 1
1 0
1 1
1 1
0 1
0 3
2 1
1 0
0 2
0 1
0 0
0 0
3 1
0 1
1 0
1 0
0 1
1 3
2 0
0 2
1 1
0 3
0 0
1 3
0 1
0 2
1 1
0 1
0 0
0 1
2 1
0 0
0 0
1 2
0 0
1 1
0 1
0 0
0 0
1 3
1 0
0 3
3 0
1 1
1 0
0 2
1 1
0 2
0 0
1 1
0 1
1 1
0 1
1 1
0 1
0 1
0 1
0 2
2 0
0 0
0 0
1 0
3 0
0 1
3 1
1 0
0 0
0 0
0 0
1 1
3 1
0 0
1 1
0 0
0 1
0 2
0 0
2 2
1 0
4 0
0 0
0 2
0 1
2 0
0 1
1 0
2 0
0 0
0 1
0 0
0 1
2 0
1 1
0 1
2 0
2 1
0 0
0 0
1 0
3 0
1 1
1 1
0 1
2 1
0 0
1 1
0 1
1 1
1 2
0 1
2 1
2 0
1 0
0 0
0 0
1 0
0 0
0 2
3 0
1 0
2 0
0 1
3 0
0 1
1 1
0 0
1 2
2 2
0 0
2 2
3 2
1 0
1 2
1 0
1 2
1 1
1 1
0 0
1 1
1 0
1 1
2 0
0 0
2 0
0 0
1 0
1 1
2 0
1 1
1 0
1 1
0 2
0 0
1 1
0 0
0 0
1 0
0 2
3 1
1 0
2 1
0 0
1 0
0 1
1 0
0 1
1 0
0 1
2 0
0 2
2 0
0 1
1 2
1 0
3 1
2 1
1 0
0 0
0 1
0 2
0 1
3 4
0 0
3 0
0 0
1 2
1 1
1 1
0 1
1 0
1 0
0 1
3 2
0 1
2 3
0 1
1 1
0 1
2 0
0 0
0 1
0 1
0 1
2 0
1 1
0 0
1 2
1 0
0 1
0 0
0 0
2 1
0 1
0 0
0 0
3 0
0 0
0 0
0 2
1 1
0 2
0 0
0 0
1 0
4 2
1 1
1 0
1 0
3 0
0 1
0 0
0 0
0 1
1 0
1 1
0 1
1 0
0 1
1 0
0 2
0 1
0 1
0 0
0 1
1 0
0 2
0 0
1 1
0 0
0 1
0 1
0 2
0 3
0 1
1 0
0 0
0 0
1 0
0 0
0 0
1 0
0 0
1 0
1 2
0 2
0 0
1 2
0 0
0 1
2 1
0 2
1 1
2 3
1 0
0 2
0 3
0 0
0 2
0 1
1 1
1 1
0 0
1 1
0 0
1 0
0 0
1 0
0 3
0 0
1 1
2 0
0 2
0 1
2 2
0 1
1 0
1 3
0 0
0 1
2 1
0 0
1 1
0 0
0 1
1 0
1 0
2 1
0 0
1 0
0 0
0 0
1 1
0 1
1 1
1 2
0 1
1 0
0 2
1 1
0 0
0 2
0 0
0 0
0 1
0 0
0 1
1 0
0 0
0 1
0 0
0 0
0 2
0 0
1 1
0 0
3 2
2 0
1 0
1 1
0 1
0 0
1 1
1 0
1 1
0 0
0 2
2 1
2 0
2 3
0 1
1 0
1 1
1 1
4 0
0 0
0 1
0 0
1 0
1 0
0 0
2 0
0 1
1 0
1 1
0 0
0 0
2 0
0 1
0 0
1 0
0 0
1 0
1 0
1 0
2 0
3 1
2 1
1 1
0 1
2 2
1 0
3 0
0 0
0 0
1 0
0 0
0 0
1 2
2 1
2 1
3 0
1 0
0 1
0 0
0 1
0 1
0 1
0 1
0 1
0 0
0 0
0 0
0 2
1 0
1 1
2 0
0 3
0 2
0 2
1 2
0 0
0 0
1 1
2 0
1 1
0 1
2 1
0 1
0 0
1 1
1 0
2 2
0 0
2 1
1 1
1 0
0 1
1 1
1 0
4 1
1 2
0 0
2 0
0 1
1 0
0 3
2 4
1 0
2 0
2 0
2 0
0 2
0 1
3 0
1 0
0 1
2 0
1 1
2 0
0 0
1 0
0 3
1 1
1 0
1 2
2 0
0 1
0 0
1 1
1 2
0 0
1 0
0 0
0 1
2 1
1 0
0 2
2 0
0 2
1 0
1 1
1 0
2 2
1 0
0 0
0 1
1 2
0 1
1 0
2 3
1 1
1 1
0 1
1 0
0 1
0 1
1 0
0 1
1 0
1 0
1 3
1 1
0 0
1 0
0 2
0 0
1 0
1 0
1 0
1 2
1 1
0 2
1 1
1 0
1 0
1 1
2 1
2 3
0 1
1 2
0 1
2 0
0 0
1 0
0 0
0 1
1 1
1 0
1 1
0 0
1 1
0 1
2 1
0 0
1 1
2 0
0 1
0 1
1 0
0 2
0 2
2 2
1 2
0 1
0 0
0 2
2 1
0 0
0 0
2 0
0 0
2 2
1 2
0 0
0 0
0 0
1 0
1 2
0 1
2 0
3 1
2 1
1 1
1 1
1 0
0 0
2 0
3 2
0 1
1 1
0 0
0 2
3 1
1 0
1 1
2 1
0 0
1 1
0 0
0 3
0 0
2 2
1 1
3 1
2 2
2 1
1 2
0 1
0 1
1 0
0 0
1 1
2 0
0 0
0 2
0 2
0 1
2 0
0 1
1 2
0 1
2 0
2 0
0 0
0 0
0 0
0 1
1 1
0 1
0 0
0 0
1 1
1 0
0 1
1 1
1 2
0 0
0 0
0 0
0 1
2 2
1 0
1 1
1 1
1 0
0 1
0 1
1 0
0 0
2 0
1 2
0 3
1 2
2 0
0 3
0 2
2 1
1 1
2 2
0 0
1 1
0 1
1 3
0 0
0 1
1 0
0 0
3 1
2 1
0 0
1 1
1 0
0 0
0 1
0 0
2 0
0 3
0 0
0 0
2 2
0 0
3 1
2 0
0 0
0 3
1 3
1 0
1 0
0 0
0 1
1 0
0 1
0 0
1 0
3 1
0 2
2 1
0 2
2 0
0 0
2 1
0 1
0 0
1 0
1 0
1 1
1 1
1 1
1 0
0 1
2 0
0 1
2 1
0 0
0 0
0 1
1 3
3 1
2 2
3 1
1 0
1 0
1 1
0 0
0 0
0 0
1 1
0 2
1 0
1 1
1 2
0 3
0 1
0 0
0 1
1 1
0 0
1 0
0 0
0 1
1 1
0 1
0 2
1 2
1 1
2 0
2 0
0 2
0 0
1 0
3 1
0 2
0 2
0 0
0 0
4 1
1 2
2 1
1 0
0 1
0 0
0 0
0 0
0 1
0 2
0 1
0 1
0 0
0 0
0 0
1 0
1 2
0 1
0 0
2 1
1 0
1 2
0 1
0 3
0 0
2 0
1 1
1 2
2 2
1 0
0 1
1 0
1 0
0 0
0 0
1 0
1 0
0 4
0 0
0 3
2 1
3 1
2 0
1 2
0 0
0 0
1 0
4 2
0 1
0 1
0 1
1 0
0 1
0 0
1 0
0 1
1 0
1 2
1 1
0 0
0 0
0 0
1 0
0 0
0 1
0 2
1 0
1 0
0 0
0 1
1 3
1 1
1 2
0 0
1 3
1 1
0 1
0 1
0 1
1 0
0 0
2 0
2 0
0 0
0 1
1 1
0 1
0 0
1 2
0 4
1 0
0 0
0 1
0 2
0 0
0 2
0 0
1 0
0 2
0 3
2 1
1 0
0 0
1 0
0 3
2 1
1 1
0 1
0 1
0 0
0 1
1 0
1 0
0 0
0 1
0 2
1 0
0 1
0 2
0 3
0 1
0 1
0 0
0 0
1 1
2 0
1 0
1 2
2 0
1 0
0 1
0 0
2 1
2 0
0 4
1 2
3 0
1 2
0 0
0 5
0 0
0 0
0 1
0 0
2 1
0 0
0 2
3 0
1 0
1 0
0 0
0 0
2 0
2 0
0 1
0 0
0 0
1 0
0 1
0 1
0 0
0 0
1 0
1 0
1 0
1 0
5 0
1 0
0 1
1 1
3 0
0 1
1 0
0 0
0 1
0 0
0 1
0 0
1 0
0 1
0 0
0 1
1 1
2 0
1 0
1 0
0 0
3 1
0 0
1 0
2 0
3 0
0 0
0 1
2 1
0 0
1 1
1 0
1 0
2 1
1 0
1 0
1 0
0 2
0 0
1 1
0 0
0 1
0 0
0 0
0 2
0 3
1 0
1 1
0 0
3 1
0 0
0 2
0 0
2 1
1 1
0 2
0 3
0 0
1 0
0 0
0 1
1 1
1 0
0 0
0 1
0 0
0 0
0 2
2 2
0 1
0 2
1 0
0 0
2 0
1 4
1 2
1 0
0 1
0 1
1 1
1 0
0 0
1 1
1 0
3 1
1 0
0 2
1 0
1 0
0 0
1 0
0 0
0 0
0 1
1 0
1 1
1 1
1 0
0 1
0 0
1 0
0 0
1 0
0 0
1 0
0 1
0 0
1 0
0 1
0 0
0 2
1 2
0 1
0 0
0 0
0 1
0 0
1 1
0 3
0 1
1 1
0 3
0 1
0 4
0 0
0 2
0 1
0 1
0 2
0 1
0 0
0 1
0 0
0 0
0 0
0 1
3 0
0 1
0 2
0 0
0 2
0 1
2 0
0 1
0 1
0 0
1 0
0 0
1 1
1 0
0 0
1 1
0 2
0 1
0 0
2 0
0 1
0 3
0 1
4 1
1 1
3 1
1 0
1 4
2 2
0 0
0 0
0 1
1 2
0 2
3 1
0 1
1 1
0 0
1 0
0 0
1 0
1 0
2 0
2 0
2 0
0 0
0 0
0 0
1 1
0 1
0 0
0 0
1 0
0 0
1 0
0 0
0 1
1 0
0 0
0 0
0 0
1 0
2 1
0 1
1 0
1 2
1 0
0 1
0 1
0 0
0 0
1 0
2 1
0 1
1 2
0 0
0 2
1 0
1 0
0 0
0 0
0 2
0 2
1 0
0 0
0 3
0 0
0 1
1 2
0 2
3 3
1 1
0 1
1 0
1 1
0 1
1 1
1 1
0 1
1 1
0 0
0 1
0 2
1 0
1 0
1 0
0 0
0 0
1 0
0 0
1 1
2 0
3 1
0 1
1 1
1 1
2 0
0 0
1 0
2 0
1 0
0 1
1 0
0 1
0 0
1 0
3 1
1 2
0 1
1 0
1 2
1 2
0 3
1 0
0 0
1 0
0 1
1 1
1 0
2 1
0 1
0 0
0 1
0 0
0 0
0 0
0 0
2 0
0 0
2 1
1 3
2 0
2 1
1 1
2 3
0 0
1 0
1 0
2 1
0 0
1 0
2 0
1 0
0 1
2 1
1 2
1 0
2 0
0 2
1 1
3 0
0 2
5 1
4 0
1 0
0 1
2 2
0 0
0 0
1 2
0 0
0 1
2 1
1 1
2 2
1 2
1 2
0 1
0 0
0 0
2 1
1 0
0 0
1 0
2 2
1 0
0 2
0 0
0 4
1 0
1 1
0 0
1 0
1 0
0 0
0 1
0 0
3 0
1 0
2 2
1 0
0 1
2 0
1 1
1 0
4 0
0 1
0 2
1 1
0 1
4 0
1 0
0 1
4 0
1 3
1 1
1 1
0 0
1 1
0 2
4 0
2 0
2 0
1 2
1 1
0 1
0 0
0 1
0 0
2 1
0 1
2 0
0 0
1 1
0 0
1 0
3 1
0 2
0 1
0 3
2 0
1 1
0 0
1 1
1 0
2 2
3 1
3 3
3 0
4 0
1 0
2 1
1 4
0 1
1 1
1 3
0 1
3 2
1 2
1 0
5 0
1 0
3 4
2 2
3 3
1 2
4 1
3 4
3 2
0 1
0 1
0 1
0 1
3 1
0 2
0 0
1 0
1 3
0 3
0 2
0 0
0 2
1 4
0 1
0 2
0 0
0 1
0 0
0 2
0 1
0 1
0 4
1 1
0 1
0 3
0 2
0 0
0 3
0 0
0 2
1 1
1 1
1 1
0 1
0 3
0 1
0 2
0 4
1 3
1 2
0 3
0 1
0 3
1 3
0 3
1 2
0 1
0 0
2 3
0 1
0 0
0 1
0 0
2 4
1 2
1 2
0 2
4 1
1 0
1 3
1 0
1 2
0 1
0 0
0 0
0 0
0 1
0 2
4 1
0 3
0 0
0 0
0 0
3 2
0 1
0 0
0 0
1 0
1 0
0 3
0 4
1 0
1 1
1 2
0 0
0 3
0 3
2 0
0 1
1 1
1 0
1 1
1 0
0 0
3 1
1 1
3 0
0 1
1 1
0 1
0 2
1 0
1 0
0 2
1 1
1 1
0 0
0 0
2 1
0 1
0 2
1 1
1 2
2 1
1 3
1 2
1 1
2 0
1 1
1 2
1 0
0 2
1 0
0 0
0 2
0 2
1 3
2 0
0 1
1 0
0 0
0 0
0 1
1 1
0 1
1 0
0 1
0 1
1 0
0 0
0 2
0 0
0 0
0 2
1 0
1 0
2 1
0 0
0 1
1 2
1 1
1 1
0 0
0 0
1 0
0 0
1 0
0 0
1 0
0 0
1 0
0 1
2 0
0 3
0 0
1 1
2 0
1 1
0 1
0 1
1 2
0 0
1 0
3 0
3 0
1 1
0 0
1 1
0 0
2 2
0 2
2 0
1 0
0 1
0 2
0 1
0 2
0 0
0 0
1 0
1 1
0 1
1 0
0 1
1 1
0 1
3 0
1 1
3 0
0 0
1 1
0 0
0 2
2 2
0 0
2 0
0 1
1 1
1 2
0 0
2 0
0 0
2 1
1 1
0 0
0 0
0 4
1 0
1 1
0 1
0 0
0 0
2 0
0 2
0 2
1 0
1 0
0 3
1 3
2 0
1 1
1 1
0 1
0 1
1 1
1 0
0 0
0 0
3 1
0 1
0 2
2 0
2 0
1 2
2 1
0 1
0 4
2 1
0 0
1 0
0 0
1 0
2 0
1 0
1 1
0 0
2 1
2 1
0 0
0 0
2 0
1 1
0 0
1 0
1 0
1 0
0 0
0 1
0 0
0 1
0 1
0 0
0 0
0 0
2 2
0 0
0 0
0 0
1 1
0 0
0 0
0 0
0 0
1 0
2 0
1 2
1 0
1 0
0 0
1 0
1 0
3 1
1 0
1 0
0 0
1 1
0 0
0 0
0 1
1 1
1 0
1 2
0 0
0 1
4 0
0 0
1 0
0 0
1 1
1 0
1 0
0 0
1 1
2 1
1 3
0 0
0 1
2 1
2 0
1 0
0 1
0 0
0 2
0 2
0 1
3 3
1 1
2 2
0 2
1 0
0 0
2 2
1 1
0 0
2 1
1 1
0 0
0 1
2 0
1 0
0 0
0 1
2 1
2 2
3 1
0 0
1 1
0 1
2 0
1 0
0 1
0 0
0 0
2 0
0 0
2 0
0 0
1 0
0 1
1 1
2 2
0 1
1 1
0 1
0 0
2 4
1 2
1 2
1 1
0 0
1 0
2 1
1 0
0 1
0 0
0 1
0 1
1 0
0 0
1 0
0 1
1 1
0 0
0 0
2 1
1 1
0 1
0 0
0 3
0 1
1 0
0 0
0 2
1 0
2 2
0 3
0 2
0 1
1 1
1 2
0 1
0 0
0 0
0 1
0 0
0 2
0 1
0 0
2 2
1 0
0 0
1 0
1 3
1 1
1 0
1 1
2 1
0 1
0 1
0 1
3 1
3 0
0 1
0 1
1 1
0 1
1 1
2 2
0 1
0 0
2 0
0 0
1 3
1 0
3 1
1 0
0 0
0 0
0 1
1 0
0 1
0 0
1 1
2 0
0 0
0 0
1 0
0 0
2 0
0 0
1 2
1 1
1 0
0 1
1 2
0 0
0 1
1 0
0 0
0 2
0 0
0 1
1 0
0 1
0 1
0 0
2 0
0 0
0 2
1 1
1 0
0 0
2 1
0 1
0 0
1 2
0 1
1 0
0 2
0 0
1 1
1 0
1 1
0 0
0 2
1 1
1 2
1 0
1 0
1 1
0 1
0 1
2 1
1 1
0 1
0 1
1 1
1 0
1 2
0 0
0 1
0 1
0 1
0 1
1 1
0 0
2 1
1 2
3 0
2 0
0 0
0 0
1 1
1 1
0 0
1 0
0 1
3 1
0 0
0 0
0 0
1 3
1 3
1 0
1 0
0 0
1 1
2 4
1 0
1 0
0 1
3 0
0 1
0 0
0 1
1 0
0 1
3 1
0 1
1 1
1 0
1 0
0 0
0 0
0 0
0 1
1 2
0 1
0 1
0 3
0 0
0 2
0 1
1 2
0 1
0 0
0 2
0 0
0 0
1 1
0 0
0 0
0 1
0 2
0 1
0 0
0 1
0 0
0 1
0 1
2 1
0 0
2 1
2 0
0 0
2 0
1 1
0 1
1 2
0 0
0 0
0 1
0 0
1 1
1 0
3 1
0 1
1 1
0 5
0 0
0 2
1 1
0 0
1 0
1 0
0 1
2 1
2 0
1 1
3 2
1 1
1 0
0 0
1 1
2 2
1 0
2 2
1 1
0 0
0 0
0 0
1 0
0 1
1 1
2 4
1 0
0 1
0 2
1 0
0 2
1 0
0 0
1 0
1 1
0 0
0 2
0 2
0 0
1 1
3 1
1 3
0 0
1 0
2 0
0 0
0 1
5 1
0 2
2 2
0 1
1 0
4 1
1 0
1 0
0 0
3 4
2 0
1 3
2 0
2 1
1 0
4 2
5 0
2 1
1 0
0 1
2 0
0 0
2 1
0 1
0 0
2 0
4 0
1 0
0 0
2 1
3 1
3 0
1 0
2 2
2 2
1 0
0 1
3 1
0 1
0 0
1 1
2 1
2 0
0 2
0 1
1 5
0 0
1 2
4 0
2 0
0 0
4 0
2 0
0 0
0 1
1 0
3 0
2 2
1 2
2 0
1 0
2 3
3 1
2 0
5 2
0 0
2 1
1 2
0 2
2 2
0 2
1 7
0 6
1 3
0 3
0 3
1 2
0 6
2 0
0 4
0 1
1 3
0 1
1 2
1 1
1 0
2 5
1 3
1 1
0 4
0 2
0 3
0 1
1 1
0 2
1 2
1 2
0 0
1 2
2 2
0 3
0 1
1 0
0 2
3 2
2 4
1 2
0 2
3 1
0 2
1 3
0 2
0 4
1 2
0 2
1 2
1 0
0 1
1 1
0 2
0 1
0 2
0 0
1 1
0 0
0 3
1 0
2 0
2 2
0 3
0 1
1 0
1 2
1 0
0 4
0 1
0 2
1 2
0 0
0 0
0 2
0 0
1 2
0 1
2 0
0 0
0 0
0 2
1 0
0 0
0 2
0 1
0 1
0 2
0 4
2 0
0 1
3 0
0 2
1 0
0 0
0 0
1 0
2 0
1 1
3 1
3 2
0 0
2 4
1 0
1 1
2 0
0 0
1 3
2 3
0 2
0 0
0 1
0 1
0 3
0 1
0 0
0 0
0 0
0 0
1 0
3 0
0 0
0 0
1 1
0 0
1 0
0 0
0 1
2 1
0 0
1 2
2 0
0 0
1 1
0 1
1 2
1 0
0 1
1 1
1 0
2 1
0 3
1 3
0 0
0 1
0 1
2 2
1 1
0 2
1 1
0 1
1 1
2 0
0 2
1 2
3 1
0 1
0 2
0 0
1 0
0 0
0 1
2 1
1 3
0 1
2 1
0 2
0 0
3 1
0 0
1 0
0 0
0 1
0 1
1 2
1 1
1 1
1 0
2 1
0 0
1 1
1 0
0 0
0 1
2 0
0 0
3 2
0 1
0 3
4 0
2 0
2 1
1 1
0 1
1 0
1 1
1 2
2 4
3 1
0 1
0 0
2 0
1 1
0 1
2 0
0 1
3 0
5 0
0 1
0 0
0 2
1 2
1 1
2 2
0 2
1 0
0 0
0 0
1 0
1 0
1 0
1 0
1 2
2 0
0 0
0 2
1 0
1 3
3 0
2 0
2 1
1 3
0 0
0 0
0 0
1 1
0 3
1 0
0 1
0 1
0 0
1 1
0 1
2 0
2 1
0 1
1 1
0 0
0 2
2 2
1 0
2 0
0 1
0 0
1 0
0 2
0 0
2 1
1 0
2 0
0 0
1 0
1 2
1 1
1 1
0 0
1 0
1 0
0 1
2 0
2 0
0 0
0 0
1 0
1 1
1 0
2 1
1 1
2 1
2 1
0 0
0 0
0 0
0 0
0 0
0 0
0 1
2 0
0 0
0 1
2 0
0 1
0 0
1 0
0 0
0 1
0 2
0 1
0 1
0 1
1 0
0 0
3 0
1 0
1 1
0 0
0 2
1 0
1 0
0 0
0 3
1 2
2 0
1 0
1 1
2 1
0 3
0 0
0 4
1 3
0 0
0 1
1 0
3 0
2 0
0 0
1 0
2 2
1 3
0 2
0 1
1 1
4 2
0 2
0 1
1 0
1 1
1 0
1 0
3 1
0 1
0 0
0 0
1 0
0 2
0 1
1 2
0 1
0 2
1 2
0 1
1 1
0 1
0 0
0 0
0 1
2 0
0 0
0 1
0 3
1 0
1 1
1 1
1 0
1 1
2 1
0 0
0 1
0 2
0 1
1 2
2 0
1 0
1 1
0 0
1 1
0 1
0 0
0 0
0 0
2 1
1 0
1 0
0 1
1 1
1 1
0 1
1 0
1 0
1 1
1 0
2 2
2 1
1 2
1 1
1 1
0 1
2 1
0 0
2 0
1 0
0 1
0 0
1 0
0 0
2 1
1 1
0 2
3 4
1 1
2 0
2 0
1 0
1 0
0 1
0 2
2 0
0 0
0 0
1 0
0 0
0 0
0 1
0 0
0 0
1 1
0 1
0 1
0 0
1 0
2 3
1 1
0 0
0 0
0 3
0 0
0 0
0 0
0 0
0 3
0 4
0 0
1 1
1 1
0 2
1 1
1 2
2 1
1 3
0 0
0 1
0 2
0 1
0 0
0 2
0 0
0 1
0 0
1 0
0 2
1 1
0 1
0 0
0 0
0 1
0 2
0 0
0 5
2 0
0 0
0 0
1 0
1 0
1 0
1 0
0 1
1 0
0 0
1 1
1 2
0 0
0 1
1 1
0 1
0 2
0 1
3 3
1 1
1 1
0 0
1 0
2 0
0 2
0 0
0 1
2 0
1 1
0 0
0 0
1 1
0 2
1 0
0 0
1 0
0 0
1 1
0 1
1 1
0 0
0 1
0 1
0 1
0 3
0 1
0 0
1 0
1 0
2 1
1 0
0 1
3 1
0 1
0 1
0 1
0 0
1 0
0 0
1 0
1 0
1 1
1 1
1 1
1 1
1 0
1 0
0 1
1 0
0 1
0 0
1 0
0 2
0 0
1 0
0 0
0 0
1 1
2 0
1 1
0 1
0 0
1 2
0 1
0 1
1 0
0 0
2 0
1 1
0 0
1 1
0 1
0 1
0 1
1 0
1 0
1 0
1 0
2 3
0 2
4 2
0 0
0 0
1 0
0 0
1 1
0 1
1 1
2 2
2 1
0 1
1 0
1 1
2 2
0 1
2 0
0 0
1 0
2 1
2 0
1 0
0 0
0 2
0 0
0 0
0 0
1 0
0 0
0 0
2 1
2 0
0 2
0 4
0 0
0 0
1 0
1 0
0 1
0 0
1 0
0 0
1 0
0 1
3 1
0 1
0 0
0 1
3 1
0 1
1 1
1 0
0 1
1 1
0 2
0 0
0 3
2 1
3 0
1 3
0 1
1 2
3 0
1 0
1 4
1 0
1 0
0 0
1 0
2 1
0 2
1 3
0 3
0 0
1 0
0 0
0 0
1 0
1 0
0 1
0 1
1 0
0 0
0 0
0 1
0 0
1 1
0 1
0 0
0 1
0 2
1 0
0 1
0 0
1 2
1 1
0 0
0 0
0 2
1 1
0 0
1 1
1 1
0 0
2 2
0 1
0 1
0 1
0 0
1 1
3 0
0 0
1 0
0 0
1 0
0 0
0 1
0 2
2 0
1 0
1 0
0 2
0 0
2 0
2 1
0 1
0 1
2 1
1 0
1 0
1 0
1 1
0 0
1 1
1 0
0 1
0 2
0 0
0 0
0 0
0 1
1 1
0 0
1 0
0 1
0 1
1 1
0 1
1 0
1 1
1 0
4 2
1 0
1 1
0 0
1 0
2 0
0 0
2 0
0 1
2 0
0 0
1 0
2 1
2 1
0 1
0 0
1 3
1 1
0 1
0 0
1 0
3 0
0 1
0 0
1 0
0 1
0 0
0 0
1 2
0 1
0 0
0 0
0 1
0 0
0 1
0 0
1 0
0 1
0 0
1 1
2 0
2 1
1 1
2 0
0 0
0 0
0 0
0 0
2 1
0 3
0 1
0 2
0 2
0 3
0 1
1 0
0 0
0 0
2 3
0 2
0 0
0 0
2 1
0 2
0 1
0 0
0 0
0 0
0 1
0 1
0 0
0 0
0 3
1 1
0 0
0 1
0 0
0 0
0 0
0 0
0 1
0 0
0 0
0 0
0 1
0 0
0 0
0 1
0 1
0 0
0 0
0 1
0 0
0 0
0 0
0 0
0 2
0 0
0 1
0 0
0 0
0 1
0 1
0 2
0 0
0 0
0 0
0 0
0 0
0 0
0 0
0 0
0 0
0 0
0 1
0 0
0 1
0 0
0 0
0 0
0 0
0 0
0 0
0 0
0 0
0 0
0 0
0 0
0 0
0 0
0 0
0 0
0 0
0 0
0 0
0 0
0 0
0 0
0 0
0 0
0 0
0 0
0 0
0 0
0 0
0 0
0 0
0 0
0 0
0 0
0 0
0 0
0 0
0 0
0 0
0 0
0 0
0 0
0 0
0 0
0 0
0 0
0 0
0 0
0 0
0 0
0 0
0 0
0 0
0 0
0 0
0 0
0 0
0 0
0 0
0 0
0 0
0 0
0 0
0 0
0 0
0 0
0 0
0 0
0 0
0 0
0 0
0 0
0 0
0 0
0 0
0 0
0 0
0 0
0 0
0 0
0 0
0 0
0 0
0 0
0 0
0 0
0 0
0 0
0 0
0 0
0 0
0 0
0 0
0 0
0 0
0 0
0 0
0 0
0 0
0 0
0 0
0 0
0 0
0 0
0 0
0 0
0 0
0 0
0 0
0 0
0 0
0 0
0 0
0 0
0 0
0 0
0 0
0 0
0 0
0 0
0 0
0 0
0 0
0 0
0 0
0 0
0 0
0 0
0 0
0 0
0 0
0 0
0 0
0 0
0 0
0 0
0 0
0 0
0 0
0 0
0 0
0 0
0 0
0 0
0 0
0 0
0 0
0 0
0 0
0 0
0 0
0 0
0 0
0 0
0 0
0 0
0 0
0 0
0 0
0 0
0 0
0 0
0 0
0 0
0 0
0 0
0 0
0 0
0 0
0 0
0 0
0 0
0 0
0 0
0 0
0 0
0 0
0 0
0 0
0 0
0 0
0 0
0 0
0 0
0 0
0 0
0 0
0 0
0 0
0 0
0 0
0 0
0 0
0 0
0 0
0 0
0 0
0 0
0 0
0 0
0 0
0 0
0 0
0 0
0 0
0 0
0 0
0 0
0 0
0 0
0 0
0 0
0 0
0 0
0 0
0 0
0 0
0 0
0 0
0 0
0 0
0 0
0 0
0 0
0 0
0 0
0 0
0 0
0 0
0 0
0 0
0 0
0 0
0 0
0 0
0 0
0 0
0 0
0 0
0 0
0 0
0 0
0 0
0 0
0 0
0 0
0 0
0 0
0 0
0 0
0 0
0 0
0 0
0 0
0 0
0 0
0 0
0 0
0 0
0 0
0 0
0 0
0 0
0 0
0 0
0 0
0 0
0 0
0 0
0 0
0 0
0 0
0 0
0 0
0 0
0 0
0 0
0 0
0 0
0 0
0 0
0 0
0 0
0 0
0 0
0 0
0 0
0 0
0 0
0 0
0 0
0 0
0 0
0 0
0 0
0 0
0 0
0 0
0 0
0 0
0 0
0 0
0 0
0 0
0 0
0 0
0 0
0 0
0 0
0 0
0 0
0 0
0 0
0 0
0 0
0 0
0 0
0 0
0 0
0 0
0 0
0 0
0 0
0 0
0 0
0 0
0 0
0 0
0 0
0 0
0 0
0 0
0 0
0 0
0 0
0 0
0 0
0 0
0 0
0 0
0 0
0 0
0 0
0 0
0 0
0 0
0 0
0 0
0 0
0 0
0 0
0 0
0 0
0 0
0 0
0 0
0 0
0 0
0 0
0 0
0 0
0 0
0 0
0 0
0 0
0 0
0 0
0 0
0 0
0 0
0 0
0 0
0 0
0 0
0 0
0 0
0 0
0 0
0 0
0 0
0 0
0 0
0 0
0 0
0 0
0 0
0 0
0 0
0 0
0 0
0 0
0 0
0 0
0 0
0 0
0 0
0 0
0 0
0 0
0 0
0 0
0 0
0 0
0 0
0 0
0 0
0 0
0 0
0 0
0 0
0 0
0 0
0 0
0 0
0 0
0 0
0 0
0 0
0 0
0 0
0 0
0 0
0 0
0 0
0 0
0 0
0 0
0 0
0 0
0 0
0 0
0 0
0 0
0 0
0 0
0 0
0 0
0 0
0 0
0 0
0 0
0 0
0 0
0 0
0 0
0 0
0 0
0 0
0 0
0 0
0 0
0 0
0 0
0 0
0 0
0 0
0 0
0 0
0 0
0 0
0 0
0 0
0 0
0 0
0 0
0 0
0 0
0 0
0 0
0 0
0 0
0 0
0 0
0 0
0 0
0 0
0 0
0 0
0 0
0 0
0 0
0 0
0 0
0 0
0 0
0 0
0 0
0 0
0 0
0 0
0 0
0 0
0 0
0 0
0 0
0 0
0 0
0 0
0 0
0 0
0 0
0 0
0 0
0 0
0 0
0 0
0 0
0 0
0 0
0 0
0 0
0 0
0 0
0 0
0 0
0 0
0 0
0 0
0 0
0 0
0 0
0 0
0 0
0 0
0 0
0 0
0 0
0 0
0 0
0 0
0 0
0 0
0 0
0 0
0 0
0 0
0 0
0 0
0 0
0 0
0 0
0 0
0 0
0 0
0 0
0 0
0 0
0 0
0 0
0 0
0 0
0 0
0 0
0 0
0 0
0 0
0 0
0 0
0 0
0 0
0 0
0 0
0 0
0 0
0 0
0 0
0 0
0 0
0 0
0 0
0 0
0 0
0 0
0 0
0 0
0 0
0 0
0 0
0 0
0 0
0 0
0 0
0 0
0 0
0 0
0 0
0 0
0 0
0 0
0 0
0 0
0 0
0 0
0 0
0 0
0 0
0 0
0 0
0 0
0 0
0 0
0 0
0 0
0 0
0 0
0 0
0 0
0 0
0 0
0 0
0 0
0 0
0 0
0 0
0 0
0 0
0 0
0 0
0 0
0 0
0 0
0 0
0 0
0 0
0 0
0 0
0 0
0 0
0 0
0 0
0 0
0 0
0 0
0 0
0 0
0 0
0 0
0 0
0 0
0 0
0 0
0 0
0 0
0 0
0 0
0 0
0 0
0 0
0 0
0 0
0 0
0 0
0 0
0 0
0 0
0 0
0 0
0 0
0 0
0 0
0 0
0 0
0 0
0 0
0 0
0 0
0 0
0 0
0 0
0 0
0 0
0 0
0 0
0 0
0 0
0 0
0 0
0 0
0 0
0 0
0 0
0 0
0 0
0 0
0 0
0 0
0 0
0 0
0 0
0 0
0 0
0 0
0 0
0 0
0 0
0 0
0 0
0 0
0 0
0 0
0 0
0 0
0 0
0 0
0 0
0 0
0 0
0 0
0 0
0 0
0 0
0 0
0 0
0 0
0 0
0 0
0 0
0 0
0 0
0 0
0 0
0 0
0 0
0 0
0 0
0 0
0 0
0 0
0 0
0 0
0 0
0 0
0 0
0 0
0 0
0 0
0 0
0 0
0 0
0 0
0 0
0 0
0 0
0 0
0 0
0 0
0 0
0 0
0 0
0 0
0 0
0 0
0 0
0 0
0 0
0 0
0 0
0 0
0 0
0 0
0 0
0 0
0 0
0 0
0 0
0 0
0 0
0 0
0 0
0 0
0 0
0 0
0 0
0 0
0 0
0 0
0 0
0 0
0 0
0 0
0 0
0 0
0 0
0 0
0 0
0 0
0 0
0 0
0 0
0 0
0 0
0 0
0 0
0 0
0 0
0 0
0 0
0 0
0 0
0 0
0 0
0 0
0 0
0 0
0 0
0 0
0 0
0 0
0 0
0 0
0 0
0 0
0 0
0 0
0 0
0 0
0 0
0 0
0 0
0 0
0 0
0 0
0 0
0 0
0 0
0 0
0 0
0 0
0 0
0 0
0 0
0 0
0 0
0 0
0 0
0 0
0 0
0 0
0 0
0 0
0 0
0 0
0 0
0 0
0 0
0 0
0 0
0 0
0 0
0 0
0 0
0 0
0 0
0 0
0 0
0 0
0 0
0 0
0 0
0 0
0 0
0 0
0 0
0 0
0 0
0 0
0 0
0 0
0 0
0 0
0 0
0 0
0 0
0 0
0 0
0 0
0 0
0 0
0 0
0 0
0 0
0 0
0 0
0 0
0 0
0 0
0 0
0 0
0 0
0 0
0 0
0 0
0 0
0 0
0 0
0 0
0 0
0 0
0 0
0 0
0 0
0 0
0 0
0 0
0 0
0 0
0 0
0 0
0 0
0 0
0 0
0 0
0 0
0 0
0 0
0 0
0 0
0 0
0 0
0 0
0 0
0 0
0 0
0 0
0 0
0 0
0 0
0 0
0 0
0 0
0 0
0 0
0 0
0 0
0 0
0 0
0 0
0 0
0 0
0 0
0 0
0 0
0 0
0 0
0 0
0 0
0 0
0 0
0 0
0 0
0 0
0 0
0 0
0 0
0 0
0 0
0 0
0 0
0 0
0 0
0 0
0 0
0 0
0 0
0 0
0 0
0 0
0 0
0 0
0 0
0 0
0 0
0 0
0 0
0 0
0 0
0 0
0 0
0 0
0 0
0 0
0 0
0 0
0 0
0 0
0 0
0 0
0 0
0 0
0 0
0 0
0 0
0 0
0 0
0 0
0 0
0 0
0 0
0 0
0 0
0 0
0 0
0 0
0 0
0 0
0 0
0 0
0 0
0 0
0 0
0 0
0 0
0 0
0 0
0 0
0 0
0 0
0 0
0 0
0 0
0 0
0 0
0 0
0 0
0 0
0 0
0 0
0 0
0 0
0 0
0 0
0 0
0 0
0 0
0 0
0 0
0 0
0 0
0 0
0 0
0 0
0 0
0 0
0 0
0 0
0 0
0 0
0 0
0 0
0 0
0 0
0 0
0 0
0 0
0 0
0 0
0 0
0 0
0 0
0 0
0 0
0 0
0 0
0 0
0 0
0 0
0 0
0 0
0 0
0 0
0 0
0 0
0 0
0 0
0 0
0 0
0 0
0 0
0 0
0 0
0 0
0 0
0 0
0 0
0 0
0 0
0 0
0 0
0 0
0 0
0 0
0 0
0 0
0 0
0 0
0 0
0 0
0 0
0 0
0 0
0 0
0 0
0 0
0 0
0 0
0 0
0 0
0 0
0 0
0 0
0 0
0 0
0 0
0 0
0 0
0 0
0 0
0 0
0 0
0 0
0 0
0 0
0 0
0 0
0 0
0 0
0 0
0 0
0 0
0 0
0 0
0 0
0 0
0 0
0 0
0 0
0 0
0 0
0 0
0 0
0 0
0 0
0 0
0 0
0 0
0 0
0 0
0 0
0 0
0 0
0 0
0 0
0 0
0 0
0 0
0 0
0 0
0 0
0 0
0 0
0 0
0 0
0 0
0 0
0 0
0 0
0 0
0 0
0 0
0 0
0 0
0 0
0 0
0 0
0 0
0 0
0 0
0 0
0 0
0 0
0 0
0 0
0 0
0 0
0 0
0 0
0 0
0 0
0 0
0 0
0 0
0 0
0 0
0 0
0 0
0 0
0 0
0 0
0 0
0 0
0 0
0 0
0 0
0 0
0 0
0 0
0 0
0 0
0 0
0 0
0 0
0 0
0 0
0 0
0 0
0 0
0 0
0 0
0 0
0 0
0 0
0 0
0 0
0 0
0 0
0 0
0 0
0 0
0 0
0 0
0 0
0 0
0 0
0 0
0 0
0 0
0 0
0 0
0 0
0 0
0 0
0 0
0 0
0 0
0 0
0 0
0 0
0 0
0 0
0 0
0 0
0 0
0 0
0 0
0 0
0 0
0 0
0 0
0 0
0 0
0 0
0 0
0 0
0 0
0 0
0 0
0 0
0 0
0 0
0 0
0 0
0 0
0 0
0 0
0 0
0 0
0 0
0 0
0 0
0 0
0 0
0 0
0 0
0 0
0 0
0 0
0 0
0 0
0 0
0 0
0 0
0 0
0 0
0 0
0 0
0 0
0 0
0 0
0 0
0 0
0 0
0 0
0 0
0 0
0 0
0 0
0 0
0 0
0 0
0 0
0 0
0 0
0 0
0 0
0 0
0 0
0 0
0 0
0 0
0 0
0 0
0 0
0 0
0 0
0 0
0 0
0 0
0 0
0 0
0 0
0 0
0 0
0 0
0 0
0 0
0 0
0 0
0 0
0 0
0 0
0 0
0 0
0 0
0 0
0 0
0 0
0 0
0 0
0 0
0 0
0 0
0 0
0 0
0 0
0 0
0 0
0 0
0 0
0 0
0 0
0 0
0 0
0 0
0 0
0 0
0 0
0 0
0 0
0 0
0 0
0 0
0 0
0 0
0 0
0 0
0 0
0 0
0 0
0 0
0 0
0 0
0 0
0 0
0 0
0 0
0 0
0 0
0 0
0 0
0 0
0 0
0 0
0 0
0 0
0 0
0 0
0 0
0 0
0 0
0 0
0 0
0 0
0 0
0 0
0 0
0 0
0 0
0 0
0 0
0 0
0 0
0 0
0 0
0 0
0 0
0 0
0 0
0 0
0 0
0 0
0 0
0 0
0 0
0 0
0 0
0 0
0 0
0 0
0 0
0 0
0 0
0 0
0 0
0 0
0 0
0 0
0 0
0 0
0 0
0 0
0 0
0 0
0 0
0 0
0 0
0 0
0 0
0 0
0 0
0 0
0 0
0 0
0 0
0 0
0 0
0 0
0 0
0 0
0 0
0 0
0 0
0 0
0 0
0 0
0 0
0 0
0 0
0 0
0 0
0 0
0 0
0 0
0 0
0 0
0 0
0 0
0 0
0 0
0 0
0 0
0 0
0 0
0 0
0 0
0 0
0 0
0 0
0 0
0 0
0 0
0 0
0 0
0 0
0 0
0 0
0 0
0 0
0 0
0 0
0 0
0 0
0 0
0 0
0 0
0 0
0 0
0 0
0 0
0 0
0 0
0 0
0 0
0 0
0 0
0 0
0 0
0 0
0 0
0 0
0 0
0 0
0 0
0 0
0 0
0 0
0 0
0 0
0 0
0 0
0 0
0 0
0 0
0 0
0 0
0 0
0 0
0 0
0 0
0 0
0 0
0 0
0 0
0 0
0 0
0 0
0 0
0 0
0 0
0 0
0 0
0 0
0 0
0 0
0 0
0 0
0 0
0 0
0 0
0 0
0 0
0 0
0 0
0 0
0 0
0 0
0 0
0 0
0 0
0 0
0 0
0 0
0 0
0 0
0 0
0 0
0 0
0 0
0 0
0 0
0 0
0 0
0 0
0 0
0 0
0 0
0 0
0 0
0 0
0 0
0 0
0 0
0 0
0 0
0 0
0 0
0 0
0 0
0 0
0 0
0 0
0 0
0 0
0 0
0 0
0 0
0 0
0 0
0 0
0 0
0 0
0 0
0 0
0 0
0 0
0 0
0 0
0 0
0 0
0 0
0 0
0 0
0 0
0 0
0 0
0 0
0 0
0 0
0 0
0 0
0 0
0 0
0 0
0 0
0 0
0 0
0 0
0 0
0 0
0 0
0 0
0 0
0 0
0 0
0 0
0 0
0 0
0 0
0 0
0 0
0 0
0 0
0 0
0 0
0 0
0 0
0 0
0 0
0 0
0 0
0 0
0 0
0 0
0 0
0 0
0 0
0 0
0 0
0 0
0 0
0 0
0 0
0 0
0 0
0 0
0 0
0 0
0 0
0 0
0 0
0 0
0 0
0 0
0 0
0 0
0 0
0 0
0 0
0 0
0 0
0 0
0 0
0 0
0 0
0 0
0 0
0 0
0 0
0 0
0 0
0 0
0 0
0 0
0 0
0 0
0 0
0 0
0 0
0 0
0 0
0 0
0 0
0 0
0 0
0 0
0 0
0 0
0 0
0 0
0 0
0 0
0 0
0 0
0 0
0 0
0 0
0 0
0 0
0 0
0 0
0 0
0 0
0 0
0 0
0 0
0 0
0 0
0 0
0 0
0 0
0 0
0 0
0 0
0 0
0 0
0 0
0 0
0 0
0 0
0 0
0 0
0 0
0 0
0 0
0 0
0 0
0 0
0 0
0 0
0 0
0 0
0 0
0 0
0 0
0 0
0 0
0 0
0 0
0 0
0 0
0 0
0 0
0 0
0 0
0 0
0 0
0 0
0 0
0 0
0 0
0 0
0 0
0 0
0 0
0 0
0 0
0 0
0 0
0 0
0 0
0 0
0 0
0 0
0 0
0 0
0 0
0 0
0 0
0 0
0 0
0 0
0 0
0 0
0 0
0 0
0 0
0 0
0 0
0 0
0 0
0 0
0 0
0 0
0 0
0 0
0 0
0 0
0 0
0 0
0 0
0 0
0 0
0 0
0 0
0 0
0 0
0 0
0 0
0 0
0 0
0 0
0 0
0 0
0 0
0 0
0 0
0 0
0 0
0 0
0 0
0 0
0 0
0 0
0 0
0 0
0 0
0 0
0 0
0 0
0 0
0 0
0 0
0 0
0 0
0 0
0 0
0 0
0 0
0 0
0 0
0 0
0 0
0 0
0 0
0 0
0 0
0 0
0 0
0 0
0 0
0 0
0 0
0 0
0 0
0 0
0 0
0 0
0 0
0 0
0 0
0 0
0 0
0 0
0 0
0 0
0 0
0 0
0 0
0 0
0 0
0 0
0 0
0 0
0 0
0 0
0 0
0 0
0 0
0 0
0 0
0 0
0 0
0 0
0 0
0 0
0 0
0 0
0 0
0 0
0 0
0 0
0 0
0 0
0 0
0 0
0 0
0 0
0 0
0 0
0 0
0 0
0 0
0 0
0 0
0 0
0 0
0 0
0 0
0 0
0 0
0 0
0 0
0 0
0 0
0 0
0 0
0 0
0 0
0 0
0 0
0 0
0 0
0 0
0 0
0 0
0 0
0 0
0 0
0 0
0 0
0 0
0 0
0 0
0 0
0 0
0 0
0 0
0 0
0 0
0 0
0 0
0 0
0 0
0 0
0 0
0 0
0 0
0 0
0 0
0 0
0 0
0 0
0 0
0 0
0 0
0 0
0 0
0 0
0 0
0 0
0 0
0 0
0 0
0 0
0 0
0 0
0 0
0 0
0 0
0 0
0 0
0 0
0 0
0 0
0 0
0 0
0 0
0 0
0 0
0 0
0 0
0 0
0 0
0 0
0 0
0 0
0 0
0 0
0 0
0 0
0 0
0 0
0 0
0 0
0 0
0 0
0 0
0 0
0 0
0 0
0 0
0 0
0 0
0 0
0 0
0 0
0 0
0 0
0 0
0 0
0 0
0 0
0 0
0 0
0 0
0 0
0 0
0 0
0 0
0 0
0 0
0 0
0 0
0 0
0 0
0 0
0 0
0 0
0 0
0 0
0 0
0 0
0 0
0 0
0 0
0 0
0 0
0 0
0 0
0 0
0 0
0 0
0 0
0 0
0 0
0 0
0 0
0 0
0 0
0 0
0 0
0 0
0 0
0 0
0 0
0 0
0 0
0 0
0 0
0 0
0 0
0 0
0 0
0 0
0 0
0 0
0 0
0 0
0 0
0 0
0 0
0 0
0 0
0 0
0 0
0 0
0 0
0 0
0 0
0 0
0 0
0 0
0 0
0 0
0 0
0 0
0 0
0 0
0 0
0 0
0 0
0 0
0 0
0 0
0 0
0 0
0 0
0 0
0 0
0 0
0 0
0 0
0 0
0 0
0 0
0 0
0 0
0 0
0 0
0 0
0 0
0 0
0 0
0 0
0 0
0 0
0 0
0 0
0 0
0 0
0 0
0 0
0 0
0 0
0 0
0 0
0 0
0 0
0 0
0 0
0 0
0 0
0 0
0 0
0 0
0 0
0 0
0 0
0 0
0 0
0 0
0 0
0 0
0 0
0 0
0 0
0 0
0 0
0 0
0 0
0 0
0 0
0 0
0 0
0 0
0 0
0 0
0 0
0 0
0 0
0 0
0 0
0 0
0 0
0 0
0 0
0 0
0 0
0 0
0 0
0 0
0 0
0 0
0 0
0 0
0 0
0 0
0 0
0 0
0 0
0 0
0 0
0 0
0 0
0 0
0 0
0 0
0 0
0 0
0 0
0 0
0 0
0 0
0 0
0 0
0 0
0 0
0 0
0 0
0 0
0 0
0 0
0 0
0 0
0 0
0 0
0 0
0 0
0 0
0 0
0 0
0 0
0 0
0 0
0 0
0 0
0 0
0 0
0 0
0 0
0 0
0 0
0 0
0 0
0 0
0 0
0 0
0 0
0 0
0 0
0 0
0 0
0 0
0 0
0 0
0 0
0 0
0 0
0 0
0 0
0 0
0 0
0 0
0 0
0 0
0 0
0 0
0 0
0 0
0 0
0 0
0 0
0 0
0 0
0 0
0 0
0 0
0 0
0 0
0 0
0 0
0 0
0 0
0 0
0 0
0 0
0 0
0 0
0 0
0 0
0 0
0 0
0 0
0 0
0 0
0 0
0 0
1 0
1 0
0 0
1 0
0 0
0 0
0 0
0 0
1 0
0 0
0 0
0 0
0 0
0 0
1 0
3 0
0 0
1 0
0 0
0 0
0 0
1 0
1 0
2 0
0 0
0 0
3 0
1 0
0 0
1 0
0 0
0 0
0 0
1 0
0 0
0 0
0 0
1 0
1 0
1 0
1 2
2 0
0 2
2 0
1 0
1 1
2 1
3 0
1 2
1 1
0 0
2 0
0 0
2 0
1 0
0 2
1 0
4 1
4 1
1 0
1 1
2 2
0 0
0 0
0 0
0 0
2 1
0 0
2 0
0 0
0 1
0 0
1 2
1 0
1 1
0 1
0 3
0 1
1 1
2 0
3 1
1 0
0 0
3 1
0 1
0 1
4 1
1 0
0 1
3 0
1 4
1 2
0 1
1 4
0 1
3 0
0 0
0 3
0 0
0 1
0 1
2 0
1 0
1 0
1 0
2 0
0 0
0 1
0 1
1 1
0 1
1 0
4 0
1 1
1 0
2 1
0 1
1 1
0 1
2 1
0 0
0 0
3 1
1 2
1 1
0 1
0 2
1 3
1 0
0 0
2 1
2 2
1 0
1 1
0 2
1 0
1 2
3 3
0 3
0 0
0 0
1 0
2 0
1 1
1 0
0 2
2 2
1 0
1 0
3 0
2 1
1 1
1 0
1 3
3 0
2 1
0 1
2 0
0 2
0 0
0 0
1 0
0 1
0 0
1 2
0 0
0 0
1 3
0 0
0 0
2 2
2 1
0 0
1 3
1 2
0 1
0 0
1 0
1 0
1 0
0 0
1 2
2 2
0 2
2 1
0 1
0 0
0 0
0 2
3 1
1 0
2 2
0 0
0 2
0 2
0 1
0 1
0 1
2 2
1 2
0 0
1 0
2 2
0 2
2 0
1 0
3 1
1 0
1 0
0 0
0 1
1 0
0 2
1 4
0 0
0 2
1 0
2 1
2 1
1 0
1 0
0 1
0 2
1 0
2 0
1 0
0 0
0 2
0 1
0 0
0 0
1 2
0 0
0 1
0 0
0 3
1 0
1 0
0 0
1 0
0 2
1 0
1 1
0 2
0 0
0 0
1 1
1 0
0 2
0 1
0 1
0 1
1 1
1 1
0 1
1 1
0 1
1 1
0 1
0 0
0 0
0 0
0 0
2 0
1 2
0 3
1 0
0 1
0 2
0 0
1 1
0 0
1 0
1 1
2 0
1 1
1 0
1 1
2 1
0 3
4 1
1 1
0 0
1 1
2 3
2 0
0 0
3 1
5 0
2 1
2 0
1 0
2 0
0 0
1 0
1 0
0 0
0 0
0 0
0 1
0 0
1 0
2 1
1 1
0 2
0 0
0 1
2 0
2 0
0 0
0 2
2 0
1 0
1 0
2 1
0 1
0 0
1 1
0 2
1 0
1 2
0 0
0 0
0 0
0 0
1 0
1 0
1 1
2 0
1 1
2 1
0 1
2 0
0 0
0 1
1 0
0 2
0 1
0 2
1 1
1 1
3 0
0 1
3 1
1 2
0 0
2 5
0 0
3 2
0 1
0 1
2 2
2 0
2 0
1 2
1 0
0 0
0 1
0 1
3 0
0 1
2 1
0 2
4 0
0 1
0 1
2 0
0 1
1 0
1 2
1 0
3 2
0 1
0 1
1 1
3 1
0 0
0 0
2 0
0 0
3 1
0 0
0 2
2 0
1 0
1 1
1 0
2 1
1 0
1 1
1 0
0 1
0 4
0 4
0 1
1 1
0 1
1 1
0 0
1 1
2 1
2 4
1 2
0 1
2 2
1 0
2 0
1 0
1 0
2 0
2 0
1 0
3 1
1 2
1 0
2 1
1 0
0 2
0 0
0 0
3 0
0 1
0 0
1 0
1 0
5 0
0 2
0 1
1 1
0 0
0 1
1 1
1 1
1 0
0 3
1 0
1 2
1 0
1 1
1 0
0 2
3 0
0 1
1 0
1 3
1 0
2 4
0 1
0 1
0 0
0 0
3 1
1 1
3 1
2 2
1 2
0 0
0 2
1 0
2 1
1 0
0 0
1 2
1 0
1 0
2 2
0 0
0 1
3 0
2 1
0 0
0 1
0 0
2 1
1 1
0 1
1 0
3 2
1 1
1 0
0 0
0 1
3 1
0 1
0 1
2 1
1 1
1 0
1 1
1 0
0 0
1 0
0 0
1 1
0 2
1 0
1 3
1 1
0 0
0 0
1 0
0 0
0 1
1 1
0 2
0 1
1 0
0 2
0 1
0 0
0 1
0 3
1 1
0 1
1 0
0 0
0 2
1 3
0 4
0 0
0 2
1 1
0 3
1 2
0 0
1 1
2 1
2 0
0 0
0 3
0 1
3 1
0 1
0 0
0 1
1 0
1 1
0 1
0 1
0 0
0 1
1 0
0 0
0 0
0 2
0 0
1 1
1 0
1 0
1 0
2 3
0 1
2 0
0 0
1 0
2 1
1 0
0 2
2 0
2 1
0 0
2 4
1 2
1 1
1 1
0 0
0 0
1 0
3 1
4 3
2 0
0 1
1 0
0 1
0 0
3 0
1 0
1 1
1 0
0 1
1 0
1 1
1 0
0 2
1 1
0 0
1 0
2 3
1 1
1 0
4 1
2 0
1 2
0 0
2 2
0 0
1 0
1 1
1 1
0 0
0 1
0 0
2 0
2 0
2 3
0 0
0 3
0 1
1 2
3 0
0 0
0 0
0 1
1 0
1 1
0 1
1 1
3 1
0 0
1 0
1 0
2 2
1 0
0 1
0 1
0 2
0 1
1 0
0 1
0 0
0 2
1 0
1 0
0 1
2 3
0 1
0 2
2 2
1 0
2 1
1 0
2 1
0 0
0 0
0 2
0 1
0 1
0 0
0 0
1 3
0 1
1 1
1 0
2 3
0 0
0 1
0 1
1 0
0 1
0 0
1 0
1 2
0 2
1 0
1 0
0 0
1 0
2 0
0 0
1 0
0 0
2 0
2 3
0 1
1 3
1 3
0 1
0 0
0 0
0 1
0 2
0 2
0 1
1 0
0 2
0 0
4 0
0 1
1 1
1 1
1 0
1 0
0 1
1 0
0 1
1 0
2 1
2 1
0 0
1 0
1 1
3 1
2 0
1 1
1 0
0 0
2 0
0 3
0 0
1 2
2 1
0 0
2 2
0 0
0 1
1 0
1 0
2 0
0 2
2 1
2 0
1 1
1 0
1 0
1 1
1 1
1 0
1 3
0 1
0 3
0 0
0 1
1 1
1 4
0 0
1 0
0 0
1 1
2 0
0 0
0 0
0 2
0 1
0 2
0 5
2 1
1 0
1 4
0 0
1 0
0 2
0 1
2 1
1 3
2 2
2 2
0 0
0 0
0 0
0 1
0 0
1 1
1 1
0 2
1 0
0 2
0 3
1 1
1 3
1 0
2 0
1 0
0 1
0 1
0 0
0 3
0 0
1 0
0 0
2 0
1 0
0 2
0 1
1 1
0 0
0 0
0 3
0 0
0 1
0 1
0 0
0 2
0 3
1 2
0 1
2 0
1 0
1 1
2 0
0 2
0 0
0 0
1 0
1 0
2 1
1 1
3 1
0 1
1 0
0 0
0 1
1 1
0 0
0 0
0 1
1 0
0 1
0 0
0 1
0 1
2 0
2 1
1 0
1 0
1 1
0 0
1 0
0 0
1 0
0 0
0 1
0 1
1 1
0 0
2 0
1 0
0 0
1 2
1 0
1 0
2 0
2 3
1 2
2 2
3 0
1 0
0 0
1 1
1 0
0 0
2 1
1 0
2 1
2 0
0 0
1 0
0 1
0 1
0 0
2 0
0 0
1 0
1 3
0 0
1 0
2 1
1 1
1 0
4 0
0 0
1 0
0 0
0 2
1 0
1 0
3 0
1 0
4 1
1 0
1 0
1 1
0 0
3 4
0 2
0 1
2 0
0 0
0 1
0 0
0 1
0 1
1 0
1 0
2 1
1 1
0 0
1 0
2 0
1 0
0 0
1 0
1 1
2 2
1 2
1 0
0 3
2 1
1 0
2 1
1 1
1 1
0 0
1 2
1 0
0 0
2 3
3 2
2 2
1 0
2 0
1 1
1 1
1 1
0 2
2 0
1 0
2 0
0 2
1 3
1 1
3 0
0 2
1 0
3 0
0 2
0 0
2 0
0 1
0 0
0 1
0 1
1 1
0 2
0 0
1 0
2 0
1 1
0 0
0 1
1 0
2 2
0 1
1 2
1 0
0 0
1 2
1 1
0 0
0 0
0 0
0 0
0 0
0 1
1 3
0 0
3 2
0 0
0 1
0 1
2 2
0 2
2 2
0 0
1 2
0 1
1 0
0 2
0 1
0 0
0 1
0 1
0 0
0 0
0 0
0 0
0 1
0 2
0 1
0 0
0 1
0 2
0 3
0 0
0 0
0 1
0 2
0 1
0 0
1 0
1 0
2 0
1 2
0 2
0 1
2 0
1 0
1 1
1 2
2 0
2 4
0 0
1 0
2 0
0 1
0 0
0 1
0 0
0 0
0 0
0 0
0 0
0 0
1 0
0 0
1 0
1 1
0 0
1 0
0 0
0 0
2 1
1 0
2 0
0 0
1 2
1 1
0 3
1 1
3 0
0 0
1 1
1 1
0 1
0 1
1 0
0 1
0 0
2 0
1 0
0 1
0 2
0 3
0 0
1 0
2 0
1 0
0 1
0 2
2 1
1 0
1 0
0 2
1 1
3 0
0 2
0 0
0 1
2 0
1 1
0 0
0 0
0 1
2 0
1 0
2 0
0 0
0 0
0 1
0 1
1 2
1 0
0 0
0 0
0 0
0 0
0 0
0 1
1 1
0 0
1 0
2 0
1 1
1 1
1 1
4 1
1 1
1 1
3 0
0 1
0 3
1 1
3 1
0 0
1 1
0 0
2 2
1 0
4 1
0 1
1 1
2 1
1 3
1 1
0 0
4 0
1 1
3 1
1 2
3 2
0 0
0 2
3 0
0 1
4 1
1 0
2 0
2 1
5 0
1 1
2 0
3 2
2 0
2 1
1 1
2 0
2 0
2 0
3 2
0 1
2 0
0 0
3 0
1 0
2 0
1 1
0 0
2 0
0 0
0 0
3 0
4 0
1 0
1 1
1 1
2 0
4 1
0 1
2 1
2 1
2 0
2 0
2 1
0 3
7 3
4 2
4 0
5 1
2 2
2 0
1 3
0 2
2 2
4 1
2 0
2 4
3 2
0 1
1 3
0 1
6 3
1 0
2 2
1 4
0 6
5 0
4 1
4 4
6 0
3 1
1 5
0 4
1 4
1 2
1 1
2 3
2 5
1 2
1 2
1 3
0 1
0 3
0 0
0 5
1 2
4 0
0 2
3 4
0 0
1 0
1 2
0 3
1 3
0 2
0 2
1 5
2 0
2 1
2 1
0 2
0 0
0 3
2 4
1 6
0 4
1 4
1 0
0 0
1 1
3 3
0 3
1 2
0 6
0 1
0 3
0 3
0 5
1 0
2 1
0 3
0 1
0 1
0 3
2 0
0 4
2 3
0 3
1 5
1 1
1 2
0 2
0 2
0 0
2 0
2 2
0 1
0 1
0 1
1 0
2 1
0 0
1 1
0 2
1 1
1 0
0 3
1 3
0 2
1 0
0 2
0 0
0 0
2 2
1 1
0 0
2 0
1 2
0 0
4 1
1 1
2 1
0 0
2 4
0 2
1 0
0 0
1 2
1 0
2 0
2 0
0 1
2 0
2 1
0 1
1 0
2 0
0 3
1 0
1 1
1 1
0 2
0 0
0 1
0 0
1 0
0 0
1 1
0 1
0 0
1 0
1 0
1 1
1 0
0 0
1 0
0 0
1 0
0 1
0 0
1 0
2 0
0 0
0 1
0 0
1 0
2 1
0 0
0 0
1 1
0 2
1 1
0 2
1 0
0 0
1 0
0 1
0 0
0 0
1 1
0 0
1 3
1 0
0 1
0 2
0 0
0 2
2 0
0 0
0 0
1 0
3 3
0 2
0 1
0 0
1 0
1 0
0 0
0 0
0 1
0 0
1 1
0 0
1 1
0 0
3 0
2 2
0 0
0 0
1 1
0 0
1 0
0 0
1 0
0 2
2 2
0 0
1 1
0 0
1 0
1 3
0 1
0 0
1 0
0 0
1 0
0 0
1 2
0 0
0 0
1 3
2 0
1 1
1 0
0 1
0 0
0 2
0 1
0 2
2 1
1 0
1 1
0 1
0 1
2 0
0 1
1 2
0 0
2 0
1 0
1 0
1 2
4 1
0 2
0 1
1 2
1 1
0 1
1 1
0 0
0 0
0 0
1 1
4 1
0 1
0 0
1 2
1 1
2 0
0 1
0 0
1 1
0 2
1 0
0 0
0 0
1 0
0 1
0 0
0 1
0 2
0 1
0 0
1 0
0 0
0 1
0 0
0 1
1 1
1 1
0 1
0 2
0 0
3 0
1 2
2 0
0 1
0 0
1 0
2 0
1 0
1 1
0 1
1 0
2 1
0 0
1 1
0 3
0 1
1 0
0 1
2 0
3 1
0 2
1 0
0 0
1 0
2 1
1 1
1 0
0 1
0 0
2 0
1 0
2 1
0 0
0 0
0 0
2 1
0 0
0 1
4 2
2 0
1 4
0 1
0 1
1 0
1 0
0 3
0 1
0 0
0 1
2 0
0 0
2 0
0 0
0 1
0 0
0 0
1 1
1 0
2 0
1 0
0 0
1 0
1 3
1 0
0 0
0 3
0 1
3 1
0 1
1 0
0 0
0 2
0 0
0 1
0 0
0 0
1 3
2 0
1 1
1 1
0 0
0 0
0 4
0 2
2 1
2 1
0 1
1 0
1 1
1 0
1 1
0 1
2 1
0 0
1 2
1 1
0 1
0 1
0 0
0 0
0 0
2 0
1 2
0 0
0 1
0 0
1 0
0 3
0 1
1 0
0 1
1 0
0 0
1 0
0 0
0 1
0 0
1 0
0 0
1 0
1 1
0 1
0 0
1 1
0 1
0 2
0 1
0 2
0 0
0 0
0 0
0 0
0 1
0 1
0 1
0 0
0 0
0 0
0 2
0 0
0 1
0 0
0 0
0 0
0 0
0 0
0 0
0 0
0 1
0 0
0 0
0 2
0 2
0 0
0 1
0 1
0 2
0 1
0 1
0 2
0 2
0 0
0 0
0 0
0 0
1 1
0 0
0 1
0 0
0 0
0 0
0 0
0 0
0 0
0 0
0 0
0 0
0 0
0 0
0 0
0 1
0 1
0 0
0 1
0 0
0 0
0 1
0 0
0 0
0 1
0 0
0 0
0 2
0 1
0 1
0 0
0 0
2 2
1 0
1 0
0 0
0 1
1 0
1 0
1 1
1 1
0 0
0 0
0 1
1 1
0 2
0 0
1 1
2 1
0 0
0 0
1 0
1 1
0 1
0 0
0 0
0 2
3 0
1 0
1 0
1 1
2 0
0 1
0 0
0 2
1 0
0 0
0 0
1 0
0 0
0 0
2 0
0 0
1 1
0 0
1 0
0 0
1 0
2 1
1 0
2 0
0 0
2 1
0 1
1 0
0 0
0 0
0 0
0 1
1 0
2 0
1 0
1 0
0 0
1 0
0 1
2 1
1 0
1 1
2 1
1 1
2 1
1 0
3 1
2 2
1 1
1 2
1 1
0 1
0 2
0 0
0 1
1 0
0 1
2 0
1 0
0 1
1 1
1 1
1 1
1 0
0 1
0 1
0 0
1 0
1 1
0 0
0 0
0 2
0 0
0 2
0 0
0 1
1 3
0 0
0 0
2 0
0 0
1 3
1 0
1 1
0 3
0 1
1 0
0 1
1 2
0 1
3 1
0 1
0 0
0 0
1 1
0 1
0 1
0 1
1 0
0 0
1 1
1 0
1 0
0 1
1 2
0 1
0 0
0 3
1 0
0 1
1 0
1 1
1 0
0 1
0 2
0 1
0 2
0 2
0 0
0 1
0 2
0 0
0 2
0 1
0 0
2 0
1 0
1 2
0 0
0 0
0 1
0 0
1 1
2 0
1 2
0 0
0 2
0 2
0 2
1 0
0 1
0 2
2 1
1 0
1 0
0 0
0 0
0 1
0 2
1 0
1 0
0 0
1 0
1 0
1 1
1 2
0 0
2 1
0 0
1 1
2 0
0 1
1 1
0 0
1 0
2 0
0 1
1 0
3 0
1 1
1 1
3 0
1 0
0 0
1 2
0 0
1 1
5 1
0 0
2 0
2 0
2 2
0 0
1 0
1 1
4 1
0 0
2 1
0 1
3 0
1 0
0 0
1 2
1 0
2 1
0 2
0 0
0 0
0 1
0 1
0 1
0 0
1 0
1 0
0 1
0 0
1 2
1 3
3 3
3 0
1 0
2 2
0 2
1 3
1 1
1 0
0 3
0 1
2 0
0 0
1 3
0 0
2 0
0 0
3 1
0 0
1 2
1 1
0 0
0 0
0 0
0 1
0 0
0 2
2 0
0 0
0 0
0 1
1 1
1 1
1 1
1 0
0 0
2 0
3 1
0 1
1 1
1 0
2 2
1 0
2 0
1 1
1 0
1 1
2 0
0 2
0 1
1 1
1 1
0 0
0 2
1 0
1 2
0 2
1 0
1 3
0 1
1 0
0 0
0 4
1 2
1 1
0 0
1 2
0 1
2 1
0 0
0 0
1 0
1 1
2 0
0 2
1 1
1 0
0 0
0 2
2 1
3 2
0 3
0 0
0 0
0 0
2 1
0 0
2 0
0 1
2 1
1 0
2 0
2 1
0 1
1 1
1 1
0 0
0 0
0 0
0 2
0 1
0 2
0 0
0 1
0 0
1 0
1 0
0 0
1 0
0 0
1 1
0 0
0 0
2 1
0 0
0 1
0 0
0 1
0 1
1 0
1 0
0 1
2 1
0 0
0 0
0 1
2 3
0 1
0 1
0 0
0 0
0 0
0 0
1 0
0 1
2 2
0 2
0 0
1 0
0 0
0 2
2 0
1 0
0 1
0 1
0 1
2 0
0 2
0 1
2 0
0 0
2 1
1 0
1 0
1 0
0 1
0 0
0 1
1 1
0 0
0 0
0 3
1 1
0 0
0 0
1 0
0 1
1 3
1 0
0 1
1 0
1 0
0 0
2 2
1 0
0 1
0 0
0 2
0 0
1 2
0 0
1 0
0 1
1 0
2 1
1 2
0 1
2 1
0 0
0 1
0 0
0 1
0 0
0 1
0 0
1 0
0 0
0 2
0 0
0 0
1 0
0 0
0 0
0 0
1 0
1 0
0 0
0 1
0 0
0 0
0 0
0 0
2 0
1 0
1 0
1 0
1 2
1 0
0 0
0 0
0 0
0 1
0 0
0 1
0 0
1 0
1 1
1 0
0 0
0 0
0 0
1 2
0 1
0 0
1 0
2 0
0 0
1 3
2 1
2 0
1 0
1 0
1 1
0 2
1 0
0 1
0 0
1 0
0 1
0 1
0 1
0 1
1 0
1 1
2 1
0 0
2 1
1 1
0 0
1 1
1 0
0 0
1 1
0 0
0 0
0 1
0 0
1 0
0 1
3 0
0 2
2 1
0 1
2 0
0 0
1 0
1 0
0 0
1 0
1 1
0 0
0 2
1 0
1 0
0 0
1 1
1 0
0 2
0 0
1 0
0 2
0 0
1 2
2 1
1 1
1 0
0 3
0 1
1 1
0 1
2 1
2 0
1 2
0 1
2 0
0 1
1 0
1 0
1 0
0 0
0 0
0 2
0 2
1 0
0 1
0 0
1 1
0 0
0 2
1 0
0 0
0 0
2 2
0 0
3 1
2 0
0 0
1 0
1 1
1 0
0 0
0 0
2 0
1 1
0 1
0 0
1 2
0 0
1 0
0 1
0 1
0 0
0 1
0 2
1 1
1 1
2 1
1 0
0 2
0 3
0 1
0 1
0 1
1 0
1 0
1 3
0 0
1 0
0 1
0 0
0 0
0 0
0 2
0 0
0 0
0 1
2 1
0 1
0 0
1 0
1 0
0 0
0 2
0 0
2 0
0 0
1 0
0 1
0 0
1 1
1 0
1 0
2 0
3 0
2 4
1 0
0 1
0 1
0 1
0 2
0 0
0 0
2 0
1 2
0 0
0 1
1 2
1 2
0 0
0 1
2 0
3 0
2 0
1 0
0 0
0 0
0 0
0 0
1 0
0 2
3 0
0 1
1 0
1 0
0 1
0 2
1 1
0 3
3 0
0 1
0 0
1 1
0 1
1 0
0 0
2 0
1 1
1 0
1 3
0 1
1 1
0 0
0 1
1 1
0 0
1 1
1 1
0 1
1 2
1 2
0 1
1 0
2 0
1 0
0 0
1 0
1 0
1 0
0 0
0 0
2 0
1 0
0 1
0 1
2 0
0 0
0 0
1 0
0 0
2 0
2 0
1 0
2 0
1 0
0 1
0 0
0 1
0 2
1 1
0 0
1 0
0 0
2 0
4 1
1 1
1 0
0 0
0 1
1 1
0 0
1 0
3 1
1 0
0 0
1 0
2 0
2 1
0 0
1 0
1 0
1 0
1 2
0 0
1 2
1 0
1 3
1 0
2 1
0 1
0 1
0 0
0 1
0 0
0 0
0 1
1 0
0 2
1 2
0 0
1 2
0 0
1 2
0 1
0 1
0 0
0 2
0 0
1 0
0 0
0 1
1 0
0 0
1 2
1 0
0 0
0 0
1 0
3 2
0 1
0 3
0 2
0 0
0 1
0 3
0 0
1 0
1 2
0 3
0 1
0 1
1 2
1 0
2 2
0 0
0 0
0 0
0 0
2 2
0 1
1 1
0 0
1 0
0 0
1 4
0 0
0 0
0 0
2 1
0 0
0 0
1 1
3 2
1 2
0 0
1 1
3 0
1 0
0 2
0 2
0 0
1 0
1 1
0 0
1 0
1 2
2 1
1 1
2 0
0 0
0 1
0 0
1 1
0 0
0 0
1 1
1 0
0 0
1 2
1 0
0 1
0 1
1 2
2 0
1 1
2 1
4 0
1 0
2 2
0 0
0 1
1 1
1 0
0 1
0 0
1 0
0 0
0 1
0 3
2 0
1 0
1 0
0 2
0 0
2 0
1 2
0 0
0 1
3 0
1 1
3 0
0 0
2 2
0 0
2 1
0 0
0 1
2 0
1 1
1 0
2 0
0 1
2 0
0 0
0 1
1 1
0 0
0 1
0 1
0 0
0 1
2 0
0 0
0 2
0 0
0 1
0 0
0 2
0 0
0 0
1 1
0 1
0 0
0 0
0 3
1 1
1 1
0 1
1 1
0 1
1 1
0 1
0 0
0 1
0 0
1 0
2 1
1 0
0 0
0 0
2 0
2 0
3 0
0 0
2 1
1 0
0 0
2 2
0 1
1 0
0 1
0 1
1 0
0 0
1 0
1 2
0 2
2 1
1 1
1 3
0 0
1 1
1 1
1 0
0 1
0 0
0 2
1 3
0 1
0 0
0 2
0 0
1 0
3 1
1 0
1 1
0 0
0 2
3 0
0 1
1 1
0 0
0 1
2 2
0 1
0 5
2 1
3 0
1 0
0 0
1 0
0 1
2 1
0 1
1 2
1 0
0 1
0 2
0 1
0 1
1 1
1 2
0 0
1 0
1 2
1 3
1 1
0 2
1 2
0 0
0 1
0 0
1 0
3 1
1 2
0 1
0 0
0 0
2 3
2 0
0 0
0 0
1 1
2 0
1 0
2 1
0 0
0 0
0 1
0 1
0 0
0 0
1 1
0 1
1 1
2 0
0 0
0 1
0 0
1 0
0 0
1 2
3 1
1 2
0 2
0 0
0 0
2 0
1 1
0 0
0 1
2 1
2 0
1 0
2 0
0 0
2 0
1 1
1 2
0 0
1 1
0 0
2 1
0 0
0 0
1 0
0 0
1 2
1 0
0 0
0 0
0 0
0 0
3 0
1 1
1 1
0 1
0 1
2 0
0 1
2 1
2 2
0 2
1 0
3 1
1 1
1 0
0 0
3 2
1 2
0 3
1 0
0 0
0 0
0 0
1 1
0 1
1 3
0 0
0 0
2 0
0 1
0 0
1 0
0 0
2 1
1 1
0 0
2 2
0 0
1 1
0 1
1 0
2 1
2 0
1 1
4 0
0 0
1 0
3 0
1 0
0 0
3 1
0 1
0 0
0 1
0 0
1 2
1 0
3 1
1 2
0 0
0 1
0 1
2 0
0 2
1 0
0 2
3 0
0 1
0 0
0 1
0 0
1 0
0 2
2 0
1 2
0 1
1 0
1 2
0 1
0 2
0 3
3 2
0 0
1 0
1 0
2 2
1 1
1 1
0 1
0 0
3 2
1 1
0 1
0 0
1 1
1 0
0 1
1 0
2 1
0 1
2 2
1 0
3 0
1 0
0 1
0 0
0 0
0 2
0 0
1 1
0 1
0 0
0 0
0 0
3 0
0 2
2 0
0 2
1 1
2 1
1 0
2 0
0 0
0 2
0 0
1 1
1 2
0 4
1 0
0 0
0 0
2 0
1 1
0 0
2 0
1 0
1 1
0 0
0 1
0 1
1 1
0 1
1 0
0 0
2 1
0 0
1 0
1 0
0 1
2 1
0 2
2 0
0 2
0 1
1 1
0 2
0 0
2 3
0 0
0 1
0 0
1 1
1 2
2 1
0 0
0 1
1 1
1 1
1 2
0 1
0 0
0 2
2 0
1 0
3 0
0 0
0 1
0 2
1 0
0 1
0 1
3 1
2 0
1 3
0 0
0 0
0 0
0 3
0 1
2 0
1 2
1 0
0 1
1 2
1 2
1 0
1 0
0 0
0 0
0 1
0 0
1 1
2 0
2 0
1 0
1 0
0 0
0 2
0 0
0 0
0 2
0 0
0 0
0 2
0 1
0 0
2 0
2 1
0 0
0 3
4 3
2 1
1 0
1 0
0 0
1 0
0 2
0 0
3 1
2 0
1 1
0 2
0 1
2 0
1 1
1 1
0 0
2 0
2 0
0 0
1 0
2 2
1 2
1 0
1 0
1 0
1 2
0 2
0 0
0 0
1 0
2 0
1 1
0 0
0 1
1 1
1 0
1 1
2 1
0 0
0 0
1 1
0 1
0 0
0 2
2 0
0 1
0 1
0 0
2 0
1 0
0 2
1 0
0 0
3 2
0 0
0 2
1 0
1 1
1 1
0 0
2 0
0 1
0 1
1 1
1 2
1 1
0 1
0 0
2 1
1 0
2 0
0 0
0 2
1 0
1 3
0 0
1 1
0 1
2 0
2 2
2 0
1 1
0 1
1 0
0 1
1 0
1 1
1 1
0 0
1 0
2 2
0 0
3 1
0 0
0 0
1 1
1 1
0 1
2 4
1 1
1 2
0 0
0 2
0 0
0 0
0 0
0 3
0 3
2 1
3 0
0 0
0 0
0 1
1 0
0 1
1 0
0 0
2 1
1 0
0 0
1 0
1 1
0 1
2 0
0 0
0 1
0 0
2 0
0 1
0 1
0 1
2 0
0 1
0 0
0 1
2 0
1 1
0 0
2 0
3 1
3 1
1 0
0 3
0 0
0 0
0 1
0 1
0 0
0 1
1 2
1 2
2 1
0 0
0 0
0 2
1 0
1 1
0 0
0 0
2 0
3 0
4 1
0 2
0 0
2 1
0 1
0 0
0 0
0 0
2 0
1 1
0 0
0 1
2 0
0 1
0 0
1 0
4 2
0 0
2 2
0 0
1 0
1 1
0 0
3 0
1 1
1 0
4 1
0 1
0 0
0 1
0 0
2 3
1 0
2 0
0 0
0 1
0 2
3 1
1 0
0 0
0 0
2 0
1 0
0 0
2 0
0 0
0 0
0 0
0 4
3 1
0 0
1 2
0 1
2 0
0 0
2 1
0 2
0 0
2 1
0 1
3 0
1 2
2 2
1 1
0 1
0 1
0 0
1 0
1 0
0 0
0 2
2 2
1 1
1 0
1 0
0 1
0 1
0 0
0 0
2 0
1 0
0 0
0 0
0 3
0 0
1 2
0 0
0 1
0 0
0 5
0 1
1 0
0 1
1 1
1 0
0 0
1 0
2 2
0 1
0 0
1 0
1 0
1 1
2 0
1 1
4 3
0 2
1 1
0 2
1 0
1 0
1 2
1 0
0 0
1 0
0 0
2 0
2 1
3 0
0 1
2 1
0 0
1 0
1 0
0 0
0 1
0 1
1 1
1 0
1 1
0 1
2 1
1 2
2 0
0 0
4 0
0 0
1 0
1 0
1 0
1 3
0 0
0 1
0 2
0 0
2 1
2 1
1 0
0 0
0 0
0 3
1 0
0 1
0 1
1 1
3 0
1 0
2 0
0 1
0 0
0 0
1 0
0 0
0 0
4 1
0 0
1 0
0 0
2 0
0 0
0 1
0 0
1 3
1 1
1 1
1 0
1 1
1 0
0 1
3 1
1 0
0 0
0 1
1 1
0 0
1 0
0 0
0 1
2 1
0 0
2 0
0 2
1 0
0 0
1 1
0 0
1 0
0 1
1 1
1 1
1 0
0 2
2 0
1 0
0 0
0 1
0 0
0 1
0 0
0 0
0 2
1 0
0 1
1 1
1 0
0 0
1 1
1 2
2 0
0 0
1 0
0 3
0 0
3 0
0 1
0 0
0 0
1 0
0 1
1 1
0 0
0 0
0 0
0 0
1 0
1 1
0 1
0 0
0 1
0 0
0 1
1 2
0 0
1 0
2 0
1 0
0 2
1 0
1 1
0 3
0 2
1 0
2 1
0 2
1 1
0 0
2 0
1 0
0 1
0 0
0 0
1 2
0 1
0 0
1 0
1 0
0 0
3 0
1 0
2 0
0 0
1 1
0 1
2 1
2 1
0 0
0 2
0 0
2 0
2 1
0 0
0 0
1 0
3 2
2 0
2 0
2 1
2 0
0 1
1 1
0 0
0 0
2 2
0 0
0 1
0 0
0 0
0 2
0 0
2 1
0 1
1 0
1 0
0 0
1 1
1 1
0 1
1 0
0 1
0 1
1 0
1 2
0 0
1 0
0 1
0 1
1 0
1 0
1 0
1 1
1 1
1 2
2 1
1 2
0 1
1 1
1 1
0 1
0 0
2 1
0 1
1 2
1 0
0 1
1 1
0 0
4 0
2 0
1 2
3 1
1 1
1 0
3 0
0 0
1 3
0 0
1 0
2 2
0 1
0 0
1 1
0 0
1 0
1 3
0 0
0 0
0 1
1 0
0 2
0 0
0 2
2 2
1 0
2 0
0 1
0 0
0 1
0 0
0 0
2 0
3 2
0 0
0 2
0 0
1 0
0 2
0 0
1 1
1 0
2 1
0 0
1 0
1 0
0 0
0 0
0 1
4 1
0 0
0 2
2 0
3 0
2 0
0 0
0 1
1 0
2 0
2 2
0 1
0 0
0 0
1 1
3 3
1 0
0 0
1 0
1 0
0 0
0 0
0 1
1 0
1 0
0 0
1 0
1 0
2 1
0 0
1 0
1 1
0 0
0 0
2 0
1 0
0 0
1 0
0 0
0 0
0 1
0 0
1 0
1 0
1 1
1 0
0 0
2 0
0 1
0 2
0 2
1 1
0 0
0 1
0 0
0 1
1 0
0 1
0 2
1 1
2 0
0 0
0 1
1 1
0 1
1 1
0 0
0 0
0 1
0 1
0 0
0 3
0 0
0 0
2 1
1 0
0 0
0 0
0 0
0 0
3 0
2 0
0 0
0 0
0 1
1 0
1 2
0 1
0 0
2 0
1 0
0 0
2 0
0 0
1 0
0 1
0 0
3 0
0 3
1 1
2 1
0 1
1 0
0 0
1 0
1 1
0 0
0 1
0 2
0 1
0 1
1 0
0 1
0 0
0 0
1 0
0 1
0 0
0 0
0 1
1 0
1 0
0 1
1 2
1 0
0 1
0 0
1 1
1 0
0 3
0 0
1 0
0 0
2 1
0 0
0 0
2 0
0 0
0 1
0 0
1 1
0 0
1 0
0 0
1 1
0 0
0 0
1 0
0 0
0 0
1 0
0 0
2 0
1 0
0 0
0 0
0 0
0 0
2 0
1 0
0 0
0 0
0 0
1 0
0 0
0 0
0 0
0 0
0 0
0 0
1 0
1 0
0 0
0 0
1 0
1 0
1 0
0 0
0 0
1 1
0 0
1 0
0 0
0 0
1 0
2 0
0 1
0 2
0 0
0 0
0 2
0 1
0 0
1 0
0 0
3 1
1 1
0 0
0 1
0 0
0 0
2 1
1 1
1 1
1 0
2 2
0 0
1 0
0 0
1 1
1 1
0 0
2 1
1 0
1 0
0 1
0 0
1 0
0 1
1 0
1 0
1 0
1 0
0 0
0 0
0 0
2 0
1 1
0 0
0 0
3 0
1 1
1 1
0 0
1 0
0 2
1 1
0 2
0 0
0 1
0 2
1 2
1 1
0 0
1 1
0 0
0 0
0 0
0 0
0 1
1 0
1 1
0 1
1 0
0 1
2 1
2 0
2 1
1 0
0 0
1 1
0 1
0 2
0 0
1 0
0 0
0 1
1 1
0 0
0 0
1 0
3 0
1 0
0 0
1 2
0 1
0 2
1 0
0 1
1 0
1 0
2 1
0 1
0 0
2 0
0 1
0 0
0 0
0 0
2 1
2 0
1 0
1 0
3 0
0 0
2 0
0 0
0 1
0 0
0 0
0 0
0 2
1 0
1 0
1 2
0 0
1 1
2 0
0 0
0 0
0 0
1 1
0 0
1 1
1 1
0 1
1 2
0 0
0 3
2 1
1 0
0 1
0 0
2 0
2 1
1 1
1 0
0 0
1 1
2 1
0 0
0 1
0 1
1 0
0 0
2 1
0 1
1 0
0 0
2 0
3 0
0 0
1 1
1 0
0 1
0 1
0 0
0 0
0 0
0 1
0 0
1 1
0 1
0 0
0 1
2 1
2 2
0 1
0 1
2 1
3 0
0 0
0 1
0 1
0 0
1 0
1 3
1 1
1 2
0 1
1 1
1 2
1 0
2 0
0 3
1 1
0 1
0 1
1 0
3 3
1 1
1 0
0 0
0 0
1 0
0 1
0 1
2 1
0 2
1 1
0 0
1 0
0 0
0 2
1 1
1 0
0 0
1 2
2 2
1 1
0 2
0 1
1 2
0 0
1 0
1 0
0 0
1 1
1 0
1 0
0 2
0 0
0 4
2 4
0 1
0 3
0 2
1 0
1 1
2 0
0 1
0 0
3 0
1 1
0 0
0 0
3 0
0 0
0 1
0 0
1 1
0 1
0 0
0 2
0 0
0 1
4 0
1 0
1 2
0 2
1 1
2 0
1 0
0 0
0 0
0 2
0 0
0 0
0 0
0 0
0 1
1 0
3 1
0 2
0 0
1 1
1 0
2 1
0 2
0 4
1 1
1 0
1 1
1 1
2 0
0 1
0 0
1 0
1 0
0 1
0 0
3 0
0 3
1 0
0 1
2 0
0 1
0 0
1 0
1 2
0 1
2 0
1 1
0 0
3 0
2 1
1 0
1 1
2 0
3 1
0 0
1 0
0 2
1 1
1 0
0 0
0 0
1 1
0 2
0 1
1 0
0 0
1 0
0 1
1 2
1 0
1 2
1 0
0 0
0 0
0 2
1 0
0 0
2 0
1 2
0 1
1 1
1 1
2 0
0 1
1 0
0 0
0 0
1 0
0 2
1 0
0 1
0 2
0 1
0 0
0 1
0 0
0 2
0 0
2 0
0 0
0 1
2 1
0 1
1 1
1 0
0 0
0 2
1 2
2 1
0 0
0 1
0 1
1 1
1 1
1 2
1 3
1 2
0 0
0 0
0 0
0 0
0 0
0 0
2 0
2 1
2 0
0 2
0 0
2 1
1 0
0 0
0 0
0 1
1 1
0 1
1 0
3 1
0 1
1 0
2 0
3 0
0 0
0 1
0 0
0 2
0 0
1 1
1 1
0 0
1 0
0 0
0 0
1 0
0 0
0 0
0 1
0 0
2 2
0 1
1 0
1 0
0 1
1 1
3 0
1 0
0 1
0 2
1 1
1 1
0 0
1 0
0 0
2 0
0 0
0 0
0 0
0 1
2 1
0 0
0 0
1 5
1 1
2 0
2 0
0 0
1 1
0 0
2 2
3 0
1 2
0 1
1 0
1 1
1 0
0 1
0 1
0 3
0 1
2 0
0 0
0 0
1 0
0 0
1 0
0 1
1 0
0 1
2 0
2 1
0 0
1 0
0 1
0 1
0 0
0 0
0 2
0 1
0 1
0 1
1 1
0 0
1 1
1 1
1 2
2 1
0 1
0 0
3 0
2 0
2 0
0 1
0 1
1 0
0 0
2 0
0 1
0 0
2 1
2 0
1 0
0 1
2 1
2 0
0 1
1 1
0 0
0 0
2 1
1 0
0 0
1 5
1 2
0 0
0 1
1 1
0 0
1 0
2 2
4 2
0 0
3 0
0 2
2 1
0 1
0 0
1 0
1 0
2 1
2 2
2 0
0 3
0 0
1 1
2 0
1 0
1 0
0 1
0 0
1 4
1 1
0 1
0 2
2 2
1 0
0 0
1 0
1 1
1 0
0 1
1 1
0 4
0 0
0 0
0 0
2 0
1 0
0 0
2 2
0 1
2 0
2 1
2 1
1 2
1 0
0 2
0 0
1 1
2 1
0 1
1 1
4 0
0 0
2 0
0 0
1 0
0 0
1 0
2 2
2 2
1 0
1 0
1 0
0 0
0 0
0 1
2 0
2 0
3 1
1 2
1 0
0 0
1 0
1 0
1 3
2 3
0 1
3 0
2 1
0 2
0 1
3 1
1 1
0 0
3 0
1 0
0 0
1 1
0 0
0 1
1 1
0 1
1 1
1 2
0 0
2 2
1 2
0 1
1 0
0 1
1 0
0 0
1 2
1 0
1 0
1 0
1 0
2 0
0 0
0 0
1 1
1 0
0 2
0 0
0 1
0 1
0 3
0 0
1 0
1 1
3 1
0 1
2 0
0 0
1 1
0 2
0 0
1 0
0 1
2 2
0 0
1 0
0 1
0 1
2 0
1 1
0 1
0 0
1 0
0 0
1 1
2 0
1 0
1 2
1 0
1 1
0 0
2 2
0 1
3 0
4 0
1 1
0 0
3 0
0 0
2 0
0 0
2 0
2 1
0 0
0 0
0 0
4 0
0 0
1 0
1 0
0 1
1 0
3 0
1 1
0 1
2 0
2 2
0 0
1 1
2 0
1 2
1 0
0 1
1 0
0 0
1 0
1 0
2 0
0 0
1 0
4 1
3 1
1 1
0 0
2 1
0 0
2 1
1 0
1 0
1 1
3 0
1 2
0 1
1 2
1 0
2 0
0 0
1 3
0 0
0 0
0 1
3 3
4 0
0 1
2 1
1 1
0 1
0 1
0 0
3 0
1 0
0 1
0 0
0 1
1 3
0 0
0 1
0 0
1 1
1 1
0 0
2 1
0 1
0 1
0 0
0 1
1 2
3 0
1 0
2 1
3 3
1 1
0 2
1 0
0 0
2 1
0 1
1 0
0 1
2 0
0 0
2 0
0 0
0 0
0 0
0 3
5 1
0 1
0 0
0 0
0 0
1 1
1 0
0 0
0 0
2 0
1 0
1 0
0 0
0 0
2 0
2 0
1 0
0 0
0 1
0 1
1 0
2 0
1 1
2 0
0 1
0 0
0 0
1 0
1 0
1 0
1 0
0 0
0 0
0 1
2 2
1 1
1 1
0 0
1 1
1 0
0 0
0 0
4 1
1 2
3 0
0 1
0 0
0 2
1 1
0 0
0 3
1 0
1 0
1 1
1 3
1 0
1 0
1 0
0 0
1 1
5 0
0 0
1 0
2 3
1 1
0 1
1 0
0 0
1 1
1 0
1 0
0 0
1 1
0 0
1 0
1 1
0 3
1 1
0 1
0 2
0 1
0 0
0 0
1 0
1 0
0 1
1 1
0 0
1 1
0 2
0 2
0 1
2 3
1 2
1 1
0 2
2 0
0 1
0 0
1 1
1 1
1 1
1 0
1 1
1 0
2 0
0 0
0 3
0 1
3 0
1 1
0 3
0 1
1 0
1 0
3 0
0 1
1 0
2 1
1 2
1 3
2 2
0 3
0 0
0 1
1 0
1 0
2 3
0 0
0 2
1 1
1 2
0 1
1 1
1 1
0 1
2 0
2 1
4 0
0 0
0 0
1 1
0 1
0 2
0 1
0 0
0 0
2 0
0 0
2 3
3 0
0 1
2 1
2 1
1 1
1 1
1 1
1 0
0 1
0 0
1 1
1 1
1 1
0 3
3 1
1 0
1 1
1 1
0 1
0 0
0 1
1 1
0 0
2 0
0 2
3 0
0 1
0 1
0 2
0 3
0 1
1 4
0 1
0 0
0 2
1 1
0 0
0 4
0 1
0 0
3 0
0 0
0 1
1 0
2 1
1 2
0 0
0 1
2 0
0 2
2 2
1 0
1 0
0 0
1 0
2 1
0 0
0 0
2 0
3 0
2 0
0 1
0 0
0 0
0 0
0 0
2 0
1 0
0 1
0 1
1 1
0 2
1 3
0 1
1 0
1 0
0 0
2 1
0 1
0 2
0 0
2 1
1 1
0 2
0 1
1 0
0 0
2 1
4 0
0 3
2 0
0 0
1 1
3 0
0 0
0 1
1 1
1 0
2 2
2 0
0 0
0 1
0 0
2 0
0 1
0 2
1 0
1 0
0 0
0 0
0 1
1 0
0 0
0 0
0 2
1 1
2 1
0 3
0 2
0 2
3 1
3 0
0 1
1 1
0 1
0 1
1 0
1 2
1 1
1 0
1 1
1 0
2 0
2 0
1 1
0 0
2 1
1 0
0 1
0 0
2 0
0 0
0 0
0 1
1 1
0 0
0 0
1 1
2 0
1 3
1 2
0 3
2 0
0 0
1 0
0 0
0 1
0 2
1 0
0 0
0 1
0 1
0 0
1 2
0 0
1 0
0 0
0 0
2 0
1 2
2 2
0 0
0 2
0 0
1 1
0 0
1 1
0 3
0 0
0 0
0 0
0 2
0 1
0 0
1 0
0 2
0 1
0 3
0 0
0 0
0 0
0 1
0 2
0 2
2 1
0 0
0 0
0 0
0 2
0 0
2 1
0 0
0 0
0 1
0 1
1 0
2 0
0 0
1 1
0 0
0 1
0 2
0 2
1 0
2 1
1 0
0 0
1 1
1 1
1 2
2 1
3 0
1 2
0 0
0 2
2 2
0 0
0 0
0 1
3 0
0 0
0 0
0 2
0 1
0 1
0 0
1 0
0 1
0 1
0 1
0 1
2 0
0 1
1 3
0 0
2 2
1 1
0 0
0 0
0 2
0 0
1 2
1 0
2 0
2 0
1 2
1 0
3 4
0 0
0 0
0 1
0 0
0 1
2 0
1 1
3 1
2 2
0 1
2 2
0 1
1 0
0 1
1 1
2 0
0 3
0 0
1 0
1 0
2 4
0 1
2 0
1 0
1 0
0 2
0 0
2 0
0 0
0 0
1 2
0 0
0 2
1 0
2 0
1 0
0 1
1 2
3 0
1 0
0 0
1 1
1 0
2 2
0 1
1 2
3 1
0 1
0 1
2 3
0 2
1 0
1 0
0 0
1 0
0 0
1 3
0 0
0 0
0 2
3 1
0 1
1 0
0 1
1 0
1 0
1 0
0 0
0 0
1 0
0 1
0 1
0 1
1 0
1 0
3 0
0 3
1 0
2 1
1 0
0 3
0 4
1 0
0 1
3 0
1 2
0 0
2 1
1 1
1 3
1 0
0 0
0 1
1 0
0 0
0 0
1 0
1 1
1 0
3 0
0 3
2 1
0 0
1 0
1 1
0 1
0 0
1 0
1 1
2 1
2 1
0 2
0 0
0 0
3 2
1 2
0 1
0 0
0 0
1 0
0 0
1 1
1 0
2 2
1 0
1 1
2 3
2 0
1 0
0 1
0 0
0 2
1 1
0 0
0 1
1 1
1 0
0 2
0 2
1 0
1 0
1 1
1 2
3 3
1 0
0 5
0 1
0 1
1 0
2 2
0 0
1 0
0 0
0 1
0 1
1 1
2 0
1 2
0 1
3 0
1 1
1 2
0 0
1 0
0 0
2 2
0 2
0 3
0 0
1 0
1 0
0 2
0 1
0 1
0 0
0 0
0 1
2 1
2 1
0 0
2 0
2 0
1 2
1 3
0 1
0 0
0 1
0 0
1 0
1 2
1 0
1 0
0 1
0 0
1 3
0 2
0 0
0 1
1 1
0 1
1 0
1 2
0 0
1 0
1 0
0 0
1 0
1 0
2 2
0 2
1 0
1 0
0 0
0 0
0 2
2 1
1 0
1 0
0 2
0 0
1 0
0 1
3 0
1 0
1 1
0 2
0 1
1 0
0 0
1 2
0 0
0 0
0 0
2 0
1 1
1 1
4 0
0 2
0 0
0 0
0 0
0 0
1 0
0 2
2 0
0 2
0 0
0 1
1 0
0 1
1 0
1 2
0 0
0 1
0 3
2 0
0 0
1 1
0 0
0 1
0 0
1 0
3 1
0 0
1 0
2 0
1 1
2 1
0 2
1 1
2 0
1 1
1 1
2 1
0 2
3 1
1 1
0 0
0 3
0 1
2 1
0 1
1 1
0 0
5 0
0 1
1 0
1 1
0 2
0 0
0 1
0 2
0 1
1 0
1 1
1 1
0 0
2 2
0 2
3 0
1 0
1 0
1 3
0 1
3 0
2 0
1 1
1 0
1 2
0 2
0 0
0 0
1 0
0 0
1 1
1 0
0 0
0 1
0 2
0 1
0 1
1 0
0 3
2 0
0 0
0 4
1 1
2 0
0 1
0 1
1 1
2 0
1 3
0 2
0 3
1 2
1 0
1 2
0 0
0 1
0 0
0 1
0 0
0 1
0 2
2 0
1 0
0 1
0 1
2 1
0 1
0 0
0 1
1 0
1 2
1 0
1 0
1 0
0 2
0 0
0 2
2 0
0 2
3 0
1 0
2 0
1 0
0 1
2 0
0 1
1 1
0 0
2 0
0 1
0 0
1 1
2 0
1 0
0 0
1 1
1 0
1 2
2 1
1 1
1 1
0 0
1 0
1 2
1 0
1 1
0 2
0 0
0 0
1 0
2 0
0 2
1 2
2 1
1 0
2 2
0 1
2 1
0 0
0 2
0 0
0 0
1 0
2 1
2 0
0 1
0 0
1 0
0 0
0 2
1 0
1 0
0 0
3 0
0 0
1 1
0 0
0 0
0 3
0 1
0 0
0 3
0 1
2 0
0 0
1 0
0 2
4 0
0 1
1 3
2 1
0 1
0 2
0 2
2 2
0 1
1 1
2 0
0 0
0 1
0 1
0 0
0 1
1 2
1 2
1 0
0 2
0 1
0 1
0 1
0 3
0 0
0 0
0 1
0 1
0 2
1 0
1 1
1 1
0 0
0 1
1 0
1 3
1 2
3 2
0 1
1 0
0 1
1 1
0 0
1 1
1 2
0 1
0 3
1 0
0 1
0 2
0 1
1 0
0 3
0 1
0 1
0 2
1 0
1 2
0 1
2 1
1 0
2 0
0 1
0 1
0 0
2 0
0 0
2 1
0 3
2 0
2 2
0 1
2 0
0 0
0 1
0 1
2 0
0 1
0 0
0 1
0 1
1 1
4 0
1 0
1 0
1 2
0 1
0 1
0 0
2 1
1 1
1 3
0 1
0 1
0 1
1 0
1 1
0 1
2 0
0 0
1 0
2 0
0 0
1 0
0 1
1 0
1 1
0 0
0 2
0 0
0 0
0 0
0 1
0 0
0 0
0 1
1 0
0 0
0 0
2 2
0 2
0 1
3 2
0 0
0 0
1 0
1 0
0 0
1 1
1 0
1 2
0 2
1 0
2 1
0 0
1 2
2 2
1 0
0 0
1 1
0 0
0 1
1 0
0 0
1 0
0 0
1 0
1 0
1 0
0 2
0 1
1 1
0 1
1 1
0 1
0 0
1 1
2 1
0 0
0 0
0 2
1 0
0 2
2 0
0 0
0 0
0 1
1 0
2 1
1 1
2 2
0 1
0 0
1 0
1 1
0 0
2 1
0 0
1 1
0 2
2 1
1 3
1 0
0 0
2 2
0 2
0 1
4 0
2 0
1 0
3 2
0 0
2 1
1 0
2 1
1 2
0 1
0 0
2 1
1 0
0 0
0 0
2 0
0 1
0 1
1 0
2 1
0 1
0 0
0 2
1 0
1 1
0 0
4 1
1 1
0 2
1 1
1 0
1 1
2 1
0 2
2 0
0 0
1 0
1 0
2 1
1 0
1 0
3 0
1 0
1 1
2 1
2 0
0 0
0 0
2 0
2 1
1 0
4 0
1 1
0 0
2 0
1 0
0 0
1 1
1 0
0 1
1 0
0 0
1 0
1 2
0 0
0 1
0 3
0 1
1 0
0 1
7 1
2 1
0 0
0 1
1 0
0 0
0 1
0 1
0 0
0 3
1 3
2 0
0 1
1 0
0 1
0 1
0 1
0 1
0 0
1 0
1 0
1 3
0 3
0 0
1 0
1 0
0 1
1 1
0 2
2 0
0 1
2 1
0 1
0 0
1 0
0 0
0 1
1 0
2 0
0 2
1 2
0 0
0 1
0 1
1 0
0 1
0 0
0 0
0 0
1 1
1 0
0 0
1 2
0 0
0 3
2 0
0 1
3 0
1 0
0 0
2 1
0 1
0 1
1 0
0 1
0 1
2 1
1 0
0 1
1 2
0 2
0 1
1 1
2 0
0 2
0 0
1 1
1 2
1 1
2 1
2 1
0 2
0 1
4 0
1 0
1 2
2 0
0 1
1 0
1 0
0 2
0 1
2 0
0 0
0 0
3 1
2 1
1 0
0 0
1 0
1 1
1 2
1 0
2 2
1 0
0 0
3 0
1 0
0 0
1 0
2 3
1 0
2 1
1 1
2 3
2 1
2 0
1 0
2 1
0 1
1 0
0 0
0 0
2 1
2 0
0 0
0 1
3 4
0 1
0 2
1 3
0 2
0 1
1 0
0 0
0 1
1 3
1 1
1 0
1 0
1 1
2 0
0 3
0 1
2 0
0 0
0 1
0 3
0 3
1 0
1 0
3 0
0 0
0 1
0 1
1 2
1 0
2 0
0 1
1 1
1 0
2 2
1 2
2 3
0 3
0 1
2 2
0 1
2 0
0 2
0 0
0 3
0 1
0 1
0 1
2 0
3 0
2 0
2 3
1 0
0 1
0 0
2 0
2 1
0 2
1 1
1 1
1 1
0 2
1 0
1 2
2 1
0 0
2 0
3 2
1 0
1 3
4 0
0 0
0 0
0 0
0 1
0 1
0 1
2 0
1 2
0 0
0 1
1 0
0 0
0 1
0 0
1 3
1 0
1 0
0 3
1 1
0 1
0 0
0 0
1 0
2 0
2 0
1 1
0 2
2 0
0 0
1 0
0 0
0 1
4 0
1 0
0 1
1 2
0 0
1 0
0 1
1 0
1 1
1 3
2 1
1 3
1 1
2 1
1 0
2 1
0 1
1 1
1 0
0 1
1 2
0 2
0 1
1 1
1 1
1 0
0 0
0 0
1 0
0 1
2 0
0 0
0 3
0 1
2 1
1 1
2 0
0 1
2 0
0 0
0 0
2 0
0 1
2 1
0 1
1 0
0 0
2 0
2 0
0 2
0 1
0 0
1 1
1 1
0 0
0 0
1 2
1 0
0 0
0 1
0 1
0 0
1 0
1 0
0 0
1 2
2 0
0 2
1 0
0 0
0 2
1 2
0 2
1 1
1 1
0 0
1 0
1 0
1 3
1 1
0 3
3 0
2 0
2 2
1 0
2 2
0 0
0 2
0 0
2 0
3 2
0 2
0 0
3 0
3 1
0 2
1 0
0 0
3 2
1 0
0 0
1 1
1 1
3 1
0 1
0 0
4 0
3 0
1 2
2 1
0 1
0 1
1 0
0 1
2 1
2 0
2 0
2 0
0 1
0 1
0 1
0 2
1 1
2 0
0 1
0 1
2 1
2 0
1 0
0 3
4 0
0 0
1 1
1 1
2 2
2 0
0 0
1 0
3 3
1 0
1 0
0 0
1 1
0 2
2 0
0 0
2 3
1 0
0 2
1 0
1 1
1 2
2 1
0 0
0 1
1 1
3 0
2 2
0 0
0 3
1 1
0 1
0 1
0 1
1 0
2 3
1 0
2 1
3 2
0 2
1 0
2 0
0 2
1 1
0 1
1 4
1 1
0 0
0 0
0 7
0 0
0 1
1 1
0 1
1 4
0 1
0 0
1 0
0 2
2 0
1 1
1 1
0 2
0 3
1 1
0 0
1 1
2 0
1 2
0 0
0 2
2 1
0 0
1 0
1 0
1 1
1 0
0 1
0 1
0 3
3 2
1 1
1 1
0 1
2 1
2 1
1 0
0 3
1 1
3 2
2 2
0 0
0 0
0 2
1 0
1 1
1 2
0 1
1 1
0 1
2 1
1 3
0 0
0 3
0 0
1 0
2 1
0 0
1 1
0 2
1 0
0 0
2 0
0 1
1 2
3 0
1 1
1 0
2 0
2 2
0 0
1 0
0 0
0 2
0 0
1 0
1 3
4 0
3 2
0 0
0 1
0 0
0 1
1 2
2 3
0 4
1 0
1 0
0 0
1 0
1 1
0 2
0 0
2 1
0 0
1 1
0 1
0 1
2 0
0 1
1 0
3 0
0 0
0 1
0 0
0 0
1 0
1 5
1 1
1 0
0 0
0 0
0 0
0 0
0 2
0 0
2 1
0 1
0 0
0 0
0 1
0 2
0 1
2 0
0 0
1 0
2 2
0 1
1 0
1 0
1 0
0 2
0 1
0 0
0 4
0 1
0 1
0 1
0 1
1 0
1 2
1 0
1 2
1 2
0 1
0 1
1 1
1 0
0 1
0 1
2 1
1 1
0 0
3 1
0 0
0 0
0 1
1 2
0 0
0 0
0 0
0 0
0 1
0 0
0 0
1 0
1 0
0 2
0 0
0 0
1 1
0 2
0 0
0 2
0 0
0 0
3 0
1 0
2 1
0 0
0 1
0 0
1 1
0 0
0 1
1 1
0 2
0 1
0 0
1 2
1 1
0 2
2 1
2 0
2 1
0 1
0 0
0 2
1 0
1 1
0 1
1 0
2 0
1 0
1 0
1 0
0 1
0 1
4 0
0 0
0 0
0 0
0 2
0 0
0 1
0 2
1 0
1 0
2 2
1 0
0 4
0 1
0 2
0 0
0 0
0 1
3 2
0 0
1 0
1 0
0 0
0 0
0 2
1 4
1 0
1 1
0 3
0 2
1 0
0 0
1 2
1 1
0 0
0 1
0 1
0 2
1 1
0 4
0 0
1 0
1 2
1 0
0 1
1 1
0 1
0 2
0 0
1 1
0 0
0 0
1 1
1 0
1 0
1 0
0 0
0 1
0 0
0 0
3 1
2 0
0 0
0 0
1 2
2 0
0 0
1 0
0 1
1 0
2 1
1 0
0 2
0 1
0 0
0 0
0 0
0 0
0 1
0 0
0 0
0 0
1 0
1 0
0 2
0 0
2 0
0 1
3 0
1 3
1 0
3 1
0 0
1 0
2 0
0 3
0 1
0 0
1 0
1 0
2 0
0 0
0 1
1 1
0 2
1 0
2 0
1 2
0 0
3 0
1 0
3 0
2 4
1 2
2 0
2 1
2 1
3 0
0 2
1 0
1 1
0 0
0 0
1 1
1 1
0 1
0 0
0 0
0 0
0 0
1 2
2 1
0 0
1 1
1 0
0 0
0 1
2 0
1 2
2 0
2 2
3 0
2 1
0 1
0 0
0 5
0 0
1 2
2 2
1 0
1 0
0 0
2 2
1 2
2 1
1 1
0 0
1 1
2 2
0 0
1 0
0 0
2 1
1 0
0 0
1 2
1 2
0 0
0 0
0 0
2 0
2 0
0 2
0 0
0 0
1 0
1 1
1 2
0 2
4 0
1 0
0 2
0 1
0 1
0 0
0 1
1 2
2 1
0 0
0 2
1 0
0 2
3 0
1 1
1 1
0 3
2 0
0 3
2 2
1 2
0 0
0 0
1 0
0 1
1 0
0 2
1 3
1 1
1 1
1 0
2 2
1 0
1 2
1 1
0 2
0 0
0 0
1 0
0 1
2 1
0 0
1 0
1 2
1 0
1 1
1 1
1 0
1 0
1 0
0 3
1 0
0 3
1 2
0 1
1 3
1 0
4 0
1 1
0 0
1 0
2 0
0 0
1 0
0 1
0 1
0 2
1 1
0 1
2 0
1 1
2 1
0 0
0 1
1 1
1 0
2 2
2 1
3 1
1 1
1 0
0 1
0 0
1 2
0 2
0 0
2 1
1 1
1 1
0 1
1 0
0 1
2 0
2 1
1 0
0 2
1 1
1 0
3 2
2 3
0 1
0 0
0 1
1 1
0 2
0 0
0 1
0 1
0 0
1 0
0 0
1 0
1 1
0 0
0 0
1 2
0 0
1 0
3 0
0 0
0 0
0 1
1 0
0 0
1 2
1 0
0 2
1 1
0 1
1 0
1 0
1 1
0 1
1 1
1 1
0 3
2 0
0 0
1 0
1 0
0 0
1 1
1 1
1 0
2 2
0 0
0 1
0 0
0 2
0 0
0 0
2 0
1 0
0 1
0 2
2 2
1 0
2 1
2 0
1 0
1 1
1 2
0 1
1 2
2 0
1 0
1 2
0 2
2 2
1 0
1 0
2 0
1 0
2 1
1 0
1 0
0 0
2 0
2 0
0 0
0 1
2 0
1 1
2 0
5 0
0 1
0 0
1 2
1 0
3 0
3 2
0 4
1 0
0 2
1 0
1 1
0 0
0 1
0 0
0 1
2 2
0 0
0 0
0 2
1 0
1 0
0 3
0 0
0 0
0 1
1 2
0 0
0 1
0 1
0 0
0 1
0 0
0 3
1 1
1 0
0 0
1 0
0 0
4 0
1 1
1 1
0 2
2 0
0 0
0 0
1 2
2 0
0 0
2 0
0 1
0 2
0 0
1 0
1 2
0 2
1 1
2 0
0 1
0 2
1 3
0 0
0 0
2 0
3 0
0 1
0 1
0 2
2 1
2 0
3 0
1 1
0 2
0 0
0 1
0 0
1 1
0 0
0 1
0 1
1 1
0 0
2 1
0 0
1 0
0 4
0 1
1 1
0 3
2 1
2 0
1 1
2 0
1 1
2 0
0 1
0 0
0 1
0 0
0 1
0 0
0 0
0 1
0 1
0 2
0 1
0 1
0 0
0 1
0 0
0 0
0 0
0 0
0 1
0 2
0 1
0 1
0 0
0 1
0 0
0 0
0 0
0 0
0 2
0 0
0 1
0 1
0 0
0 2
0 1
0 1
0 0
0 1
0 1
0 0
0 1
0 2
0 0
0 0
0 2
0 0
0 0
0 0
0 0
0 0
0 0
0 0
0 0
0 0
0 0
0 0
0 0
0 0
0 0
0 0
0 0
0 0
0 0
0 0
0 0
0 0
0 0
0 0
0 0
0 0
0 0
0 0
0 0
0 0
0 0
0 0
0 0
0 0
0 0
0 0
0 0
0 0
0 0
0 0
0 0
0 0
0 0
0 0
0 0
0 0
0 0
0 0
0 0
0 0
0 0
0 0
0 0
0 0
0 0
0 0
0 0
0 0
0 0
0 0
0 0
0 0
0 0
0 0
0 0
0 0
0 0
0 0
0 0
0 0
0 0
0 0
0 0
0 0
0 0
0 0
0 0
0 0
0 0
0 0
0 0
0 0
0 0
0 0
0 0
0 0
0 0
0 0
0 0
0 0
0 0
0 0
0 0
0 0
0 0
0 0
0 0
0 0
0 0
0 0
0 0
0 0
0 0
0 0
0 0
0 0
0 0
0 0
0 0
0 0
0 0
0 0
0 0
0 0
0 0
0 0
0 0
0 0
0 0
0 0
0 0
0 0
0 0
0 0
0 0
0 0
0 0
0 0
0 0
0 0
0 0
0 0
0 0
0 0
0 0
0 0
0 0
0 0
0 0
0 0
0 0
0 0
0 0
0 0
0 0
0 0
0 0
0 0
0 0
0 0
0 0
0 0
0 0
0 0
0 0
0 0
0 0
0 0
0 0
0 0
0 0
0 0
0 0
0 0
0 0
0 0
0 0
0 0
0 0
0 0
0 0
0 0
0 0
0 0
0 0
0 0
0 0
0 0
0 0
0 0
0 0
0 0
0 0
0 0
0 0
0 0
0 0
0 0
0 0
0 0
0 0
0 0
0 0
0 0
0 0
0 0
0 0
0 0
0 0
0 0
0 0
0 0
0 0
0 0
0 0
0 0
0 0
0 0
0 0
0 0
0 0
0 0
0 0
0 0
0 0
0 0
0 0
0 0
0 0
0 0
0 0
0 0
0 0
0 0
0 0
0 0
0 0
0 0
0 0
0 0
0 0
0 0
0 0
0 0
0 0
0 0
0 0
0 0
0 0
0 0
0 0
0 0
0 0
0 0
0 0
0 0
0 0
0 0
0 0
0 0
0 0
0 0
0 0
0 0
0 0
0 0
0 0
0 0
0 0
0 0
0 0
0 0
0 0
0 0
0 0
0 0
0 0
0 0
0 0
0 0
0 0
0 0
0 0
0 0
0 0
0 0
0 0
0 0
0 0
0 0
0 0
0 0
0 0
0 0
0 0
0 0
0 0
0 0
0 0
0 0
0 0
0 0
0 0
0 0
0 0
0 0
0 0
0 0
0 0
0 0
0 0
0 0
0 0
0 0
0 0
0 0
0 0
0 0
0 0
0 0
0 0
0 0
0 0
0 0
0 0
0 0
0 0
0 0
0 0
0 0
0 0
0 0
0 0
0 0
0 0
0 0
0 0
0 0
0 0
0 0
0 0
0 0
0 0
0 0
0 0
0 0
0 0
0 0
0 0
0 0
0 0
0 0
0 0
0 0
0 0
0 0
0 0
0 0
0 0
0 0
0 0
0 0
0 0
0 0
0 0
0 0
0 0
0 0
0 0
0 0
0 0
0 0
0 0
0 0
0 0
0 0
0 0
0 0
0 0
0 0
0 0
0 0
0 0
0 0
0 0
0 0
0 0
0 0
0 0
0 0
0 0
0 0
0 0
0 0
0 0
0 0
0 0
0 0
0 0
0 0
0 0
0 0
0 0
0 0
0 0
0 0
0 0
0 0
0 0
0 0
0 0
0 0
0 0
0 0
0 0
0 0
0 0
0 0
0 0
0 0
0 0
0 0
0 0
0 0
0 0
0 0
0 0
0 0
0 0
0 0
0 0
0 0
0 0
0 0
0 0
0 0
0 0
0 0
0 0
0 0
0 0
0 0
0 0
0 0
0 0
0 0
0 0
0 0
0 0
0 0
0 0
0 0
0 0
0 0
0 0
0 0
0 0
0 0
0 0
0 0
0 0
0 0
0 0
0 0
0 0
0 0
0 0
0 0
0 0
0 0
0 0
0 0
0 0
0 0
0 0
0 0
0 0
0 0
0 0
0 0
0 0
0 0
0 0
0 0
0 0
0 0
0 0
0 0
0 0
0 0
0 0
0 0
0 0
0 0
0 0
0 0
0 0
0 0
0 0
0 0
0 0
0 0
0 0
0 0
0 0
0 0
0 0
0 0
0 0
0 0
0 0
0 0
0 0
0 0
0 0
0 0
0 0
0 0
0 0
0 0
0 0
0 0
0 0
0 0
0 0
0 0
0 0
0 0
0 0
0 0
0 0
0 0
0 0
0 0
0 0
0 0
0 0
0 0
0 0
0 0
0 0
0 0
0 0
0 0
0 0
0 0
0 0
0 0
0 0
0 0
0 0
0 0
0 0
0 0
0 0
0 0
0 0
0 0
0 0
0 0
0 0
0 0
0 0
0 0
0 0
0 0
0 0
0 0
0 0
0 0
0 0
0 0
0 0
0 0
0 0
0 0
0 0
0 0
0 0
0 0
0 0
0 0
0 0
0 0
0 0
0 0
0 0
0 0
0 0
0 0
0 0
0 0
0 0
0 0
0 0
0 0
0 0
0 0
0 0
0 0
0 0
0 0
0 0
0 0
0 0
0 0
0 0
0 0
0 0
0 0
0 0
0 0
0 0
0 0
0 0
0 0
0 0
0 0
0 0
0 0
0 0
0 0
0 0
0 0
0 0
0 0
0 0
0 0
0 0
0 0
0 0
0 0
0 0
0 0
0 0
0 0
0 0
0 0
0 0
0 0
0 0
0 0
0 0
0 0
0 0
0 0
0 0
0 0
0 0
0 0
0 0
0 0
0 0
0 0
0 0
0 0
0 0
0 0
0 0
0 0
0 0
0 0
0 0
0 0
0 0
0 0
0 0
0 0
0 0
0 0
0 0
0 0
0 0
0 0
0 0
0 0
0 0
0 0
0 0
0 0
0 0
0 0
0 0
0 0
0 0
0 0
0 0
0 0
0 0
0 0
0 0
0 0
0 0
0 0
0 0
0 0
0 0
0 0
0 0
0 0
0 0
0 0
0 0
0 0
0 0
0 0
0 0
0 0
0 0
0 0
0 0
0 0
0 0
0 0
0 0
0 0
0 0
0 0
0 0
0 0
0 0
0 0
0 0
0 0
0 0
0 0
0 0
0 0
0 0
0 0
0 0
0 0
0 0
0 0
0 0
0 0
0 0
0 0
0 0
0 0
0 0
0 0
0 0
0 0
0 0
0 0
0 0
0 0
0 0
0 0
0 0
0 0
0 0
0 0
0 0
0 0
0 0
0 0
0 0
0 0
0 0
0 0
0 0
0 0
0 0
0 0
0 0
0 0
0 0
0 0
0 0
0 0
0 0
0 0
0 0
0 0
0 0
0 0
0 0
0 0
0 0
0 0
0 0
0 0
0 0
0 0
0 0
0 0
0 0
0 0
0 0
0 0
0 0
0 0
0 0
0 0
0 0
0 0
0 0
0 0
0 0
0 0
0 0
0 0
0 0
0 0
0 0
0 0
0 0
0 0
0 0
0 0
0 0
0 0
0 0
0 0
0 0
0 0
0 0
0 0
0 0
0 0
0 0
0 0
0 0
0 0
0 0
0 0
0 0
0 0
0 0
0 0
0 0
0 0
0 0
0 0
0 0
0 0
0 0
0 0
0 0
0 0
0 0
0 0
0 0
0 0
0 0
0 0
0 0
0 0
0 0
0 0
0 0
0 0
0 0
0 0
0 0
0 0
0 0
0 0
0 0
0 0
0 0
0 0
0 0
0 0
0 0
0 0
0 0
0 0
0 0
0 0
0 0
0 0
0 0
0 0
0 0
0 0
0 0
0 0
0 0
0 0
0 0
0 0
0 0
0 0
0 0
0 0
0 0
0 0
0 0
0 0
0 0
0 0
0 0
0 0
0 0
0 0
0 0
0 0
0 0
0 0
0 0
0 0
0 0
0 0
0 0
0 0
0 0
0 0
0 0
0 0
0 0
0 0
0 0
0 0
0 0
0 0
0 0
0 0
0 0
0 0
0 0
0 0
0 0
0 0
0 0
0 0
0 0
0 0
0 0
0 0
0 0
0 0
0 0
0 0
0 0
0 0
0 0
0 0
0 0
0 0
0 0
0 0
0 0
0 0
0 0
0 0
0 0
0 0
0 0
0 0
0 0
0 0
0 0
0 0
0 0
0 0
0 0
0 0
0 0
0 0
0 0
0 0
0 0
0 0
0 0
0 0
0 0
0 0
0 0
0 0
0 0
0 0
0 0
0 0
0 0
0 0
0 0
0 0
0 0
0 0
0 0
0 0
0 0
0 0
0 0
0 0
0 0
0 0
0 0
0 0
0 0
0 0
0 0
0 0
0 0
0 0
0 0
0 0
0 0
0 0
0 0
0 0
0 0
0 0
0 0
0 0
0 0
0 0
0 0
0 0
0 0
0 0
0 0
0 0
0 0
0 0
0 0
0 0
0 0
0 0
0 0
0 0
0 0
0 0
0 0
0 0
0 0
0 0
0 0
0 0
0 0
0 0
0 0
0 0
0 0
0 0
0 0
0 0
0 0
0 0
0 0
0 0
0 0
0 0
0 0
0 0
0 0
0 0
0 0
0 0
0 0
0 0
0 0
0 0
0 0
0 0
0 0
0 0
0 0
0 0
0 0
0 0
0 0
0 0
0 0
0 0
0 0
0 0
0 0
0 0
0 0
0 0
0 0
0 0
0 0
0 0
0 0
0 0
0 0
0 0
0 0
0 0
0 0
0 0
0 0
0 0
0 0
0 0
0 0
0 0
0 0
0 0
0 0
0 0
0 0
0 0
0 0
0 0
0 0
0 0
0 0
0 0
0 0
0 0
0 0
0 0
0 0
0 0
0 0
0 0
0 0
0 0
0 0
0 0
0 0
0 0
0 0
0 0
0 0
0 0
0 0
0 0
0 0
0 0
0 0
0 0
0 0
0 0
0 0
0 0
0 0
0 0
0 0
0 0
0 0
0 0
0 0
0 0
0 0
0 0
0 0
0 0
0 0
0 0
0 0
0 0
0 0
0 0
0 0
0 0
0 0
0 0
0 0
0 0
0 0
0 0
0 0
0 0
0 0
0 0
0 0
0 0
0 0
0 0
0 0
0 0
0 0
0 0
0 0
0 0
0 0
0 0
0 0
0 0
0 0
0 0
0 0
0 0
0 0
0 0
0 0
0 0
0 0
0 0
0 0
0 0
0 0
0 0
0 0
0 0
0 0
0 0
0 0
0 0
0 0
0 0
0 0
0 0
0 0
0 0
0 0
0 0
0 0
0 0
0 0
0 0
0 0
0 0
0 0
0 0
0 0
0 0
0 0
0 0
0 0
0 0
0 0
0 0
0 0
0 0
0 0
0 0
0 0
0 0
0 0
0 0
0 0
0 0
0 0
0 0
0 0
0 0
0 0
0 0
0 0
0 0
0 0
0 0
0 0
0 0
0 0
0 0
0 0
0 0
0 0
0 0
0 0
0 0
0 0
0 0
0 0
0 0
0 0
0 0
0 0
0 0
0 0
0 0
0 0
0 0
0 0
0 0
0 0
0 0
0 0
0 0
0 0
0 0
0 0
0 0
0 0
0 0
0 0
0 0
0 0
0 0
0 0
0 0
0 0
0 0
0 0
0 0
0 0
0 0
0 0
0 0
0 0
0 0
0 0
0 0
0 0
0 0
0 0
0 0
0 0
0 0
0 0
0 0
0 0
0 0
0 0
0 0
0 0
0 0
0 0
0 0
0 0
0 0
0 0
0 0
0 0
0 0
0 0
0 0
0 0
0 0
0 0
0 0
0 0
0 0
0 0
0 0
0 0
0 0
0 0
0 0
0 0
0 0
0 0
0 0
0 0
0 0
0 0
0 0
0 0
0 0
0 0
0 0
0 0
0 0
0 0
0 0
0 0
0 0
0 0
0 0
0 0
0 0
0 0
0 0
0 0
0 0
0 0
0 0
0 0
0 0
0 0
0 0
0 0
0 0
0 0
0 0
0 0
0 0
0 0
0 0
0 0
0 0
0 0
0 0
0 0
0 0
0 0
0 0
0 0
0 0
0 0
0 0
0 0
0 0
0 0
0 0
0 0
0 0
0 0
0 0
0 0
0 0
0 0
0 0
0 0
0 0
0 0
0 0
0 0
0 0
0 0
0 0
0 0
0 0
0 0
0 0
0 0
0 0
0 0
0 0
0 0
0 0
0 0
0 0
0 0
0 0
0 0
0 0
0 0
0 0
0 0
0 0
0 0
0 0
0 0
0 0
0 0
0 0
0 0
0 0
0 0
0 0
0 0
0 0
0 0
0 0
0 0
0 0
0 0
0 0
0 0
0 0
0 0
0 0
0 0
0 0
0 0
0 0
0 0
0 0
0 0
0 0
0 0
0 0
0 0
0 0
0 0
0 0
0 0
0 0
0 0
0 0
0 0
0 0
0 0
0 0
0 0
0 0
0 0
0 0
0 0
0 0
0 0
0 0
0 0
0 0
0 0
0 0
0 0
0 0
0 0
0 0
0 0
0 0
0 0
0 0
0 0
0 0
0 0
0 0
0 0
0 0
0 0
0 0
0 0
0 0
0 0
0 0
0 0
0 0
0 0
0 0
0 0
0 0
0 0
0 0
0 0
0 0
0 0
0 0
0 0
0 0
0 0
0 0
0 0
0 0
0 0
0 0
0 0
0 0
0 0
0 0
0 0
0 0
0 0
0 0
0 0
0 0
0 0
0 0
0 0
0 0
0 0
0 0
0 0
0 0
0 0
0 0
0 0
0 0
0 0
0 0
0 0
0 0
0 0
0 0
0 0
0 0
0 0
0 0
0 0
0 0
0 0
0 0
0 0
0 0
0 0
0 0
0 0
0 0
0 0
0 0
0 0
0 0
0 0
0 0
0 0
0 0
0 0
0 0
0 0
0 0
0 0
0 0
0 0
0 0
0 0
0 0
0 0
0 0
0 0
0 0
0 0
0 0
0 0
0 0
0 0
0 0
0 0
0 0
0 0
0 0
0 0
0 0
0 0
0 0
0 0
0 0
0 0
0 0
0 0
0 0
0 0
0 0
0 0
0 0
0 0
0 0
0 0
0 0
0 0
0 0
0 0
0 0
0 0
0 0
0 0
0 0
0 0
0 0
0 0
0 0
0 0
0 0
0 0
0 0
0 0
0 0
0 0
0 0
0 0
0 0
0 0
0 0
0 0
0 0
0 0
0 0
0 0
0 0
0 0
0 0
0 0
0 0
0 0
0 0
0 0
0 0
0 0
0 0
0 0
0 0
0 0
0 0
0 0
0 0
0 0
0 0
0 0
0 0
0 0
0 0
0 0
0 0
0 0
0 0
0 0
0 0
0 0
0 0
0 0
0 0
0 0
0 0
0 0
0 0
0 0
0 0
0 0
0 0
0 0
0 0
0 0
0 0
0 0
0 0
0 0
0 0
0 0
0 0
0 0
0 0
0 0
0 0
0 0
0 0
0 0
0 0
0 0
0 0
0 0
0 0
0 0
0 0
0 0
0 0
0 0
0 0
0 0
0 0
0 0
0 0
0 0
0 0
0 0
0 0
0 0
0 0
0 0
0 0
0 0
0 0
0 0
0 0
0 0
0 0
0 0
0 0
0 0
0 0
0 0
0 0
0 0
0 0
0 0
0 0
0 0
0 0
0 0
0 0
0 0
0 0
0 0
0 0
0 0
0 0
0 0
0 0
0 0
0 0
0 0
0 0
0 0
0 0
0 0
0 0
0 0
0 0
0 0
0 0
0 0
0 0
0 0
0 0
0 0
0 0
0 0
0 0
0 0
0 0
0 0
0 0
0 0
0 0
0 0
0 0
0 0
0 0
0 0
0 0
0 0
0 0
0 0
0 0
0 0
0 0
0 0
0 0
0 0
0 0
0 0
0 0
0 0
0 0
0 0
0 0
0 0
0 0
0 0
0 0
0 0
0 0
0 0
0 0
0 0
0 0
0 0
0 0
0 0
0 0
0 0
0 0
0 0
0 0
0 0
0 0
0 0
0 0
0 0
0 0
0 0
0 0
0 0
0 0
0 0
0 0
0 0
0 0
0 0
0 0
0 0
0 0
0 0
0 0
0 0
0 0
0 0
0 0
0 0
0 0
0 0
0 0
0 0
0 0
0 0
0 0
0 0
0 0
0 0
0 0
0 0
0 0
0 0
0 0
0 0
0 0
0 0
0 0
0 0
0 0
0 0
0 0
0 0
0 0
0 0
0 0
0 0
0 0
0 0
0 0
0 0
0 0
0 0
0 0
0 0
0 0
0 0
0 0
0 0
0 0
0 0
0 0
0 0
0 0
0 0
0 0
0 0
0 0
0 0
0 0
0 0
0 0
0 0
0 0
0 0
0 0
0 0
0 0
0 0
0 0
0 0
0 0
0 0
0 0
0 0
0 0
0 0
0 0
0 0
0 0
0 0
0 0
0 0
0 0
0 0
0 0
0 0
0 0
0 0
0 0
0 0
0 0
0 0
0 0
0 0
1 0
0 0
1 0
1 0
1 0
0 0
0 0
2 0
1 0
3 0
0 0
0 0
4 0
0 0
4 1
0 2
0 0
0 1
2 1
0 0
0 0
0 1
0 0
2 1
1 0
0 2
0 1
0 0
1 1
0 0
0 1
2 1
2 2
1 0
1 2
1 0
0 1
1 0
1 0
0 1
1 1
1 0
3 0
0 0
3 0
0 1
1 0
2 0
1 2
2 1
0 1
2 0
1 0
1 1
2 0
0 0
0 1
0 0
0 0
0 0
0 0
2 0
1 0
4 1
1 0
2 2
3 0
0 0
0 3
0 1
0 3
0 1
0 0
1 0
2 0
1 1
0 2
0 0
0 1
0 1
2 0
0 0
1 2
1 0
0 0
4 1
0 0
0 1
0 1
0 2
0 0
0 0
1 1
0 5
1 1
0 0
0 0
4 1
0 0
2 3
1 2
0 0
1 2
0 0
3 1
0 2
0 1
0 1
1 0
1 2
1 2
2 0
1 2
0 2
1 1
0 0
0 2
0 0
0 1
0 0
0 1
0 0
1 1
0 3
0 0
2 1
1 1
0 1
2 1
0 1
0 1
1 0
1 1
0 2
2 1
0 0
0 1
1 2
0 1
0 1
2 2
1 0
1 3
0 0
0 1
1 0
1 3
2 1
3 2
0 1
2 1
0 0
0 0
1 0
1 0
0 1
0 0
0 0
0 0
0 1
0 0
0 1
1 2
0 0
4 0
0 1
2 0
0 1
0 1
0 1
3 1
0 1
1 2
0 1
0 0
1 4
2 2
0 1
1 0
1 1
3 0
0 1
1 1
0 0
0 0
1 0
0 1
0 0
1 0
0 1
0 3
0 0
1 1
0 0
1 0
1 1
0 1
0 2
0 0
1 1
0 1
2 1
2 1
3 2
0 0
1 2
0 1
1 0
1 0
0 1
1 3
0 0
0 0
2 3
0 1
0 0
0 1
3 0
0 0
1 0
0 2
1 0
2 1
0 0
1 1
0 3
1 2
1 0
0 2
2 1
2 0
1 2
0 1
0 0
0 0
1 1
0 0
0 0
0 0
0 1
1 0
2 1
0 0
0 0
2 0
0 1
3 0
0 1
1 0
0 0
0 0
1 1
0 0
1 0
2 1
1 1
0 1
0 0
2 0
3 0
1 0
0 0
0 1
0 0
2 1
0 0
1 0
0 1
1 0
0 0
0 0
1 1
1 0
0 1
1 0
1 0
0 0
0 0
1 0
1 1
0 0
0 1
0 0
0 0
1 1
2 0
0 0
1 0
0 0
1 1
1 0
2 0
0 3
1 0
0 1
1 0
1 0
1 0
1 0
1 0
1 0
0 0
0 2
0 0
0 0
1 2
1 0
0 0
0 3
1 1
1 0
0 0
0 1
3 0
2 0
0 0
1 0
0 0
2 0
0 0
2 1
1 1
2 0
1 0
2 2
2 0
0 1
2 1
1 0
4 0
0 0
0 0
1 1
0 0
0 0
0 1
2 1
1 1
0 0
0 0
1 0
1 0
1 0
1 0
0 3
4 0
2 0
2 0
0 0
1 1
2 1
1 1
1 2
2 2
1 1
3 1
0 0
1 0
0 1
1 0
2 1
1 1
1 1
2 0
0 1
3 1
1 1
1 0
3 2
0 0
1 0
1 1
0 0
0 2
1 0
1 0
0 1
6 0
1 1
0 0
2 1
1 2
1 2
1 0
3 0
0 2
1 1
0 1
0 0
1 2
0 0
1 1
0 0
0 0
0 0
0 1
2 0
1 1
1 0
4 0
1 2
1 1
1 1
0 0
4 0
1 1
1 1
1 2
0 1
1 1
1 1
0 2
1 1
1 1
0 0
1 1
0 0
0 1
4 2
2 1
1 3
1 0
0 0
0 0
1 1
0 0
0 1
0 0
0 3
2 1
1 0
0 1
1 3
1 0
0 0
0 1
0 1
0 1
0 2
2 2
0 1
0 1
0 2
2 1
1 1
0 0
0 2
2 1
2 0
2 1
0 2
2 0
1 0
0 1
0 2
1 2
0 3
0 1
0 1
3 0
1 1
0 0
1 3
0 1
2 2
1 0
3 1
0 0
0 1
0 0
0 1
0 1
0 0
0 0
2 1
0 1
1 0
0 2
1 0
3 1
0 0
1 1
1 1
0 0
1 1
0 1
0 0
1 0
1 1
1 0
0 3
2 1
2 0
0 0
0 0
3 0
0 1
0 0
1 1
0 0
0 0
0 1
0 1
2 3
0 1
0 0
1 1
1 0
2 1
0 2
1 0
1 0
1 1
1 0
0 0
0 0
1 2
0 1
0 0
0 0
1 0
0 0
1 1
0 2
0 0
0 0
0 0
1 1
0 0
1 0
0 0
0 0
0 1
0 0
1 2
0 0
2 0
2 0
0 0
0 0
0 1
0 2
1 0
3 0
1 0
1 1
0 2
0 1
0 1
1 2
0 1
1 0
1 0
1 0
1 0
0 0
1 0
0 0
0 0
0 0
0 0
0 0
1 1
3 1
0 0
0 0
2 0
0 1
1 0
0 0
2 0
1 0
2 0
0 2
1 1
2 0
0 0
0 1
1 0
0 0
0 0
0 0
0 0
1 1
1 0
0 1
0 0
0 0
1 0
1 0
0 0
1 0
1 1
0 1
1 0
1 0
0 0
0 1
0 0
0 1
0 0
1 1
2 0
1 2
2 0
1 0
0 0
0 0
0 0
0 1
0 1
0 2
0 0
0 1
0 0
0 1
0 1
0 1
0 0
0 1
0 1
0 1
0 1
0 0
0 1
1 1
0 1
0 1
2 1
1 0
0 0
1 2
1 0
0 1
1 0
2 0
0 0
0 0
2 0
0 0
0 0
1 2
0 0
1 1
1 0
0 0
0 2
0 0
0 2
1 0
2 0
3 2
1 0
0 0
1 1
0 0
2 2
1 0
2 0
1 0
2 2
3 1
1 0
0 0
0 1
1 0
2 0
1 0
0 0
0 0
0 1
0 0
0 1
1 1
1 0
1 0
1 1
1 0
0 1
0 1
1 4
0 1
0 1
2 1
0 0
1 0
2 2
2 1
1 1
1 2
4 0
4 2
1 0
0 0
1 0
0 0
1 0
1 1
1 0
0 0
0 1
0 1
2 1
1 1
1 0
1 2
0 2
0 2
0 0
1 1
2 1
0 1
0 1
0 0
0 1
0 1
0 0
1 0
0 0
0 0
0 1
2 1
1 1
0 1
1 0
0 0
0 1
1 0
1 0
2 1
1 0
1 1
0 0
1 0
1 1
1 1
0 0
0 0
0 2
1 0
1 0
0 3
2 1
2 0
1 1
0 1
1 0
0 2
0 3
0 4
0 1
1 3
0 2
0 1
1 1
1 0
2 1
0 2
0 3
2 1
0 1
1 1
0 0
1 1
1 2
0 4
0 2
1 1
0 0
0 1
0 0
2 1
0 0
0 2
2 1
1 1
1 4
0 1
0 1
2 0
2 1
1 1
0 3
0 0
0 1
0 0
0 2
0 0
2 0
0 0
2 2
0 1
1 0
0 2
0 0
0 1
3 0
2 0
0 0
2 2
1 0
0 0
1 2
1 0
0 1
0 0
1 0
1 0
0 1
0 0
0 0
0 0
1 0
0 0
0 0
0 0
1 0
1 1
0 0
0 0
0 1
0 0
0 1
0 0
0 0
0 2
0 0
1 1
0 0
0 0
0 0
0 1
0 1
0 1
0 1
0 0
1 0
0 0
0 1
0 2
0 0
1 1
0 1
0 1
0 0
1 1
0 0
0 1
1 1
0 0
1 0
2 2
0 1
1 2
2 2
0 0
0 0
0 2
1 0
0 3
0 0
2 0
0 0
1 0
0 1
2 1
0 0
1 1
3 0
0 0
2 0
0 1
0 0
0 1
0 0
1 0
0 0
0 0
1 0
2 1
0 2
2 2
0 0
0 0
1 0
0 0
0 0
0 0
1 0
1 0
0 0
3 0
2 0
0 1
2 1
0 0
0 0
1 0
0 1
0 1
3 0
0 0
0 1
0 0
0 0
1 0
1 1
0 0
0 0
0 1
2 1
0 0
0 3
1 0
0 0
0 1
0 1
0 0
1 1
2 0
0 0
0 0
0 0
0 1
0 3
1 2
2 2
2 0
0 0
0 0
0 1
1 3
2 0
0 1
0 1
0 2
1 0
1 1
1 1
0 1
1 2
0 0
1 4
1 0
0 3
0 0
0 1
1 0
0 1
0 4
1 0
1 2
0 2
0 0
2 1
1 1
2 0
3 2
0 0
0 1
1 0
0 0
1 0
0 0
0 2
0 0
0 0
0 0
1 0
0 1
0 0
0 0
0 0
0 1
2 3
0 1
0 1
0 3
1 0
0 0
1 0
1 0
0 1
3 2
1 0
0 0
0 0
0 2
0 1
0 0
1 0
2 0
1 0
1 0
0 1
0 0
0 2
0 0
0 2
0 0
0 1
0 0
3 1
0 1
0 0
1 0
0 1
2 0
0 0
0 1
1 1
0 0
0 0
0 0
0 0
0 3
0 2
1 1
0 0
0 0
0 1
2 0
0 0
0 0
1 0
0 2
0 1
1 0
1 0
0 3
0 0
0 2
1 0
0 1
0 1
0 0
1 0
1 1
1 2
1 0
1 2
2 0
2 2
0 1
0 0
0 1
0 1
0 0
0 0
1 0
1 2
0 0
0 0
0 0
2 0
0 0
1 0
0 0
0 1
1 0
0 0
0 0
0 0
0 1
0 1
1 0
1 1
0 1
0 0
1 0
1 0
1 0
0 0
0 0
1 1
0 1
2 0
0 0
0 0
2 0
1 1
0 0
0 0
0 0
0 1
0 1
0 2
0 1
1 1
0 0
2 0
0 0
1 2
0 0
1 0
2 1
0 1
1 0
0 0
0 0
0 1
0 0
2 2
2 0
0 0
0 1
2 0
2 0
0 0
0 0
2 2
1 1
0 1
1 0
2 0
0 0
0 2
0 1
0 0
1 0
0 1
0 0
1 0
4 0
3 0
1 1
0 3
3 0
0 0
1 0
0 0
3 1
0 0
1 0
1 1
0 0
0 1
2 1
0 0
2 0
0 0
0 1
0 0
0 2
0 0
0 0
1 1
0 0
0 1
1 2
1 0
0 0
2 0
2 0
1 0
1 1
0 1
1 2
2 0
1 2
0 1
0 3
0 1
2 0
2 1
0 0
2 1
2 0
0 0
3 0
1 2
0 0
0 1
1 0
0 1
1 0
2 0
0 0
0 0
0 1
0 0
0 0
1 3
0 0
2 1
0 1
0 1
0 0
3 0
1 1
1 0
0 0
0 3
1 1
1 2
0 0
0 0
0 0
1 1
0 0
0 0
1 0
1 0
0 2
1 0
0 2
1 2
0 1
0 0
3 0
4 1
1 1
2 0
1 0
0 0
1 0
0 2
1 1
0 1
1 0
2 0
2 2
2 0
0 0
1 1
0 1
1 1
1 3
1 1
2 0
1 2
3 0
0 0
1 0
1 0
0 0
0 0
0 0
1 0
0 1
4 0
0 0
1 0
1 2
1 0
2 0
2 0
3 0
0 0
1 0
0 0
1 2
0 0
1 0
1 0
0 0
2 0
0 1
0 0
0 0
1 0
0 2
1 2
0 0
1 3
1 3
0 0
0 1
1 2
0 0
0 0
1 0
0 1
2 2
1 1
1 2
0 0
0 0
1 2
1 0
0 0
0 1
0 2
2 1
0 1
2 1
1 1
0 0
1 1
0 1
1 0
0 0
1 0
1 0
1 0
1 0
1 1
2 0
0 1
1 0
2 1
1 1
0 1
0 1
0 1
1 1
2 0
1 0
1 0
1 0
2 0
0 0
1 2
2 1
1 5
0 0
1 2
1 2
1 2
0 1
0 1
0 0
0 0
0 0
0 0
0 0
0 0
0 0
1 0
3 1
3 0
2 0
0 0
0 1
1 1
0 1
0 1
0 1
0 0
0 1
1 2
1 1
0 1
2 1
1 1
1 1
0 1
2 0
1 0
1 1
0 0
1 3
0 0
0 0
1 1
0 2
3 0
1 1
2 1
1 0
2 0
2 1
1 1
0 0
1 1
1 2
0 1
2 0
2 0
0 0
2 2
1 1
4 1
2 2
0 0
1 0
1 1
1 1
0 1
1 0
0 0
0 0
1 0
3 0
0 1
2 0
0 0
1 2
0 1
0 0
0 0
1 0
2 0
1 1
0 0
0 1
1 1
0 0
0 0
1 1
1 1
0 0
2 1
0 1
1 1
0 0
1 1
2 1
1 1
0 0
0 0
1 0
0 1
0 2
1 3
0 0
0 1
2 1
0 1
0 0
0 1
1 0
1 0
0 0
0 1
3 2
1 0
2 1
3 0
0 3
2 0
1 0
0 2
1 2
1 4
2 1
1 2
1 1
1 1
0 1
0 0
1 0
1 1
3 1
0 0
0 1
4 1
0 0
0 2
1 3
2 1
0 1
1 0
0 2
0 1
1 0
1 1
2 1
1 0
0 2
0 1
1 0
1 1
1 0
0 1
2 1
3 0
1 0
1 0
1 2
1 2
1 1
0 1
1 1
0 1
0 0
0 0
0 0
0 0
0 1
0 0
1 0
1 0
0 0
1 0
0 1
1 1
0 0
1 1
1 2
1 1
0 1
0 0
0 3
0 1
1 2
2 2
2 0
0 0
1 0
0 1
0 0
0 4
1 1
1 0
0 0
0 0
1 0
3 1
2 0
0 1
1 2
1 1
0 1
0 2
1 1
0 0
1 0
1 1
1 1
1 2
0 0
0 1
1 2
2 0
1 2
0 1
3 1
0 0
1 0
0 2
1 1
0 0
3 1
1 0
0 2
1 0
1 1
2 0
1 4
0 2
1 0
1 1
0 1
2 0
3 1
1 0
0 0
2 1
0 1
0 2
0 0
0 0
0 3
0 1
1 0
0 1
0 0
1 0
2 1
3 2
0 1
0 1
0 2
0 2
0 1
1 0
1 0
2 1
0 0
0 1
1 0
3 0
1 0
0 0
0 1
0 0
0 0
1 0
1 0
0 0
1 0
0 0
0 1
0 0
1 0
1 1
1 0
0 0
1 0
0 1
0 0
1 2
1 0
0 1
0 1
0 1
1 0
0 1
0 3
1 3
1 1
1 0
0 0
2 0
1 1
3 0
0 0
2 0
1 1
0 1
0 0
0 1
1 1
1 0
0 1
0 1
1 1
0 1
0 0
0 0
0 0
2 0
0 0
0 0
0 0
0 1
0 2
0 0
3 0
0 1
1 1
1 1
0 0
0 0
1 0
0 0
0 0
0 1
0 0
0 0
0 1
2 0
0 1
0 1
0 1
0 0
0 2
3 0
0 1
1 0
0 1
3 0
0 0
1 0
0 1
0 1
0 1
0 0
0 0
0 0
1 1
2 0
0 1
0 0
0 0
0 1
0 0
0 0
0 0
0 2
1 1
0 1
1 0
0 0
2 0
1 0
1 1
0 1
0 0
0 0
3 1
1 0
0 0
0 0
1 0
1 0
0 0
0 0
1 0
0 2
1 0
2 1
1 1
0 1
1 1
0 0
0 1
1 1
0 0
0 1
0 1
2 0
1 1
0 0
0 0
0 0
0 1
0 1
0 0
0 0
1 1
0 2
1 1
0 2
0 0
0 0
1 1
1 1
0 0
0 0
1 2
0 0
1 2
2 2
1 1
1 2
0 0
2 0
0 0
1 0
0 2
1 1
0 0
1 1
0 0
0 0
2 0
2 0
0 1
0 0
0 0
1 0
1 1
0 0
1 0
4 0
2 0
1 0
3 0
0 0
0 0
0 2
0 1
3 0
0 0
1 0
0 0
1 0
0 0
0 0
0 1
0 0
3 0
1 0
0 0
0 0
0 1
2 0
0 0
0 0
0 0
0 1
0 0
0 0
1 0
0 1
1 0
3 0
0 0
1 1
1 1
1 2
0 0
0 0
0 2
2 0
1 1
0 0
0 0
1 1
0 2
0 0
1 2
0 0
1 1
0 0
0 1
2 0
0 2
0 1
1 1
1 0
0 0
1 0
1 0
0 3
3 0
1 1
1 1
0 0
2 0
0 0
1 0
1 1
0 3
1 1
1 1
2 1
1 1
1 4
0 2
1 2
1 0
0 1
0 0
2 1
1 0
3 0
1 0
0 2
1 1
0 0
0 1
0 0
0 0
0 0
1 0
1 1
0 1
0 0
0 0
2 1
2 0
1 0
0 0
0 0
0 0
0 1
1 0
0 0
0 0
0 1
1 2
1 1
0 1
0 0
0 2
1 2
2 0
0 3
0 0
0 0
0 1
0 2
1 0
0 0
0 2
1 1
0 2
0 0
0 3
0 1
0 1
2 0
0 1
0 0
1 1
0 0
0 4
0 3
0 1
0 0
0 1
0 0
0 1
1 0
1 0
1 0
0 0
2 2
0 1
1 1
0 1
1 1
0 0
0 2
1 0
2 0
1 0
2 0
0 1
0 2
2 1
1 0
2 0
0 0
0 1
0 1
0 0
1 0
0 0
0 0
0 0
1 2
2 0
1 1
1 0
2 1
1 2
0 1
0 0
1 1
0 0
0 0
0 2
0 0
0 0
0 1
0 0
0 1
0 0
0 1
0 1
0 1
0 1
0 1
0 1
0 1
0 0
0 0
0 0
0 0
0 0
0 0
0 0
0 2
0 1
0 0
0 1
0 0
0 0
0 0
0 3
0 0
0 2
0 0
0 1
0 1
2 0
0 0
2 0
1 0
0 0
0 1
0 1
1 2
0 0
0 1
0 0
0 1
0 0
0 0
1 1
1 1
1 0
0 0
0 0
2 1
0 1
0 0
1 0
0 0
1 0
0 1
0 0
0 0
1 1
0 2
0 0
0 0
0 2
1 0
1 0
0 2
1 0
0 0
1 0
1 1
1 0
1 0
0 1
1 0
0 0
2 0
0 1
0 1
1 1
1 0
0 1
1 1
0 0
1 0
0 0
1 1
1 1
0 0
0 0
0 1
0 0
0 0
0 1
0 0
0 0
0 0
0 1
0 1
0 0
0 1
0 0
0 0
0 1
0 0
0 1
0 0
0 0
0 1
0 0
0 1
0 1
0 1
0 0
0 0
0 1
0 1
0 0
0 2
0 1
0 0
1 1
0 2
2 1
0 2
0 0
0 0
2 1
0 2
0 0
0 1
0 1
0 0
1 0
0 0
0 1
0 0
1 1
5 2
0 1
0 0
2 0
0 0
0 0
1 2
0 1
1 0
1 1
2 1
2 1
2 1
1 0
0 0
1 1
1 1
0 1
1 0
0 2
1 0
1 1
1 1
1 1
1 0
1 1
2 0
0 0
0 0
0 1
3 2
2 2
0 2
0 2
2 0
0 0
0 1
1 1
0 1
1 0
0 1
1 2
1 0
2 1
1 3
0 1
1 0
1 0
0 2
0 0
0 1
0 0
0 0
0 1
2 1
0 0
2 1
0 0
0 0
0 2
1 1
0 0
1 1
0 0
2 0
1 0
0 0
0 0
1 1
1 0
1 2
0 0
0 0
2 0
1 1
1 1
0 0
1 2
2 2
1 2
0 0
0 0
0 0
1 0
3 0
0 0
0 0
0 0
0 3
0 0
1 0
0 1
3 0
1 1
0 2
1 1
0 1
1 0
0 1
0 1
0 2
1 0
0 0
0 3
0 2
0 0
0 0
0 0
0 2
1 0
0 2
0 2
0 0
0 0
0 0
2 0
0 1
1 0
2 1
1 0
0 4
0 0
0 2
0 0
0 1
0 2
1 0
1 1
2 1
0 2
0 0
0 2
5 1
0 0
2 2
1 2
1 0
3 1
1 3
0 1
0 2
1 0
0 1
0 1
1 1
2 0
2 1
1 0
0 1
0 0
0 0
1 3
1 0
1 0
1 2
0 0
0 0
0 1
1 1
1 0
0 0
3 0
2 0
2 3
1 1
0 2
0 1
1 0
0 2
0 1
0 1
0 0
1 0
0 1
1 2
2 1
4 0
2 0
0 0
2 0
2 1
0 2
1 1
0 1
1 0
2 0
1 0
1 2
1 0
0 1
0 1
0 0
1 0
0 0
3 2
0 1
1 0
1 1
2 2
1 1
1 0
0 1
1 2
1 0
0 1
0 0
0 0
3 0
0 1
0 1
0 1
0 0
1 1
1 2
0 1
2 2
0 2
2 1
1 1
1 1
1 0
0 2
2 0
1 2
0 2
1 1
0 0
0 0
0 0
1 4
0 0
0 0
0 1
0 1
1 0
1 2
1 1
0 2
0 2
1 0
1 3
0 0
0 2
0 0
2 1
0 3
0 0
0 1
0 1
1 0
0 0
0 1
0 1
2 1
0 0
1 1
1 0
0 0
1 2
0 1
1 3
0 1
1 1
1 2
3 0
0 4
1 1
1 1
2 0
0 2
0 0
1 2
0 1
1 0
0 0
0 1
1 1
1 2
1 0
0 1
1 1
0 0
0 0
1 1
0 1
0 0
0 0
0 0
0 1
0 0
1 0
0 0
0 1
1 0
1 1
2 0
1 1
1 2
1 1
1 1
0 1
2 1
0 0
0 1
0 1
2 2
0 2
0 0
1 2
1 0
1 0
0 0
2 0
0 0
0 0
0 0
1 0
0 1
2 0
2 0
1 0
0 0
0 1
0 0
0 1
1 0
1 1
1 1
1 2
0 0
1 2
0 2
1 0
0 0
0 0
1 2
0 0
2 0
0 1
0 0
1 0
0 0
0 2
0 1
1 0
1 0
0 0
0 0
0 0
0 1
2 0
2 1
1 0
0 0
1 0
0 1
0 0
0 0
0 0
1 1
0 0
0 0
0 0
0 0
1 0
1 0
1 0
0 0
3 0
0 2
0 1
1 0
0 1
0 1
0 0
5 0
0 2
2 0
2 1
1 0
1 0
2 0
1 0
2 0
0 0
0 1
0 0
1 0
2 0
0 0
2 2
0 1
0 0
3 2
0 1
2 1
0 0
0 0
0 0
0 0
0 2
1 0
0 2
0 0
0 2
1 0
0 0
1 0
1 0
0 1
0 2
1 0
1 0
1 0
2 1
0 0
0 0
0 0
0 1
0 2
0 1
1 0
0 0
1 0
0 0
0 3
0 0
1 1
2 1
0 1
0 0
0 1
1 1
0 0
0 0
0 1
2 1
0 0
1 0
0 0
0 0
0 0
2 0
1 1
1 0
0 0
1 0
0 0
1 0
0 0
0 0
0 0
0 0
0 0
1 0
0 1
0 1
1 0
0 3
1 1
1 1
0 0
2 1
1 0
0 0
1 1
1 0
1 0
1 0
0 0
2 0
1 0
0 2
1 1
1 1
0 1
0 0
1 1
0 1
0 1
1 1
0 2
1 0
0 0
1 0
1 0
1 0
0 1
1 0
0 0
0 0
1 0
0 0
0 1
0 2
0 1
0 0
0 1
0 0
0 0
0 1
0 0
0 1
1 1
1 0
1 0
1 0
0 1
3 0
0 0
3 1
2 1
2 2
1 0
3 1
0 1
2 1
2 1
1 1
0 2
0 1
1 0
0 0
0 1
1 1
2 2
0 0
0 2
1 1
1 1
1 1
1 0
0 1
0 2
1 1
0 1
2 4
2 2
2 0
2 0
1 0
1 1
3 2
1 0
0 0
1 0
2 0
1 1
1 2
0 0
1 0
0 1
1 0
0 2
0 2
1 3
0 0
0 0
2 1
0 0
1 1
0 1
1 1
1 0
2 0
1 0
2 0
0 0
0 1
0 0
0 2
3 0
1 1
1 0
0 1
0 2
0 2
1 0
0 2
0 2
0 1
0 0
1 0
0 1
1 0
0 0
0 0
0 0
0 1
1 1
1 0
1 0
1 2
1 2
0 1
1 0
0 0
1 0
2 0
0 0
0 5
0 3
0 2
1 1
1 2
2 1
1 0
2 0
2 3
1 2
0 2
0 1
0 0
1 0
0 0
2 1
0 0
0 0
2 0
2 3
1 0
1 0
1 0
0 0
0 1
0 0
0 1
0 0
0 0
2 0
2 1
2 1
0 0
1 0
1 0
0 3
1 0
2 0
1 1
0 0
0 1
2 0
0 1
0 0
0 0
2 1
0 1
0 0
0 0
1 0
0 1
0 0
1 0
1 1
0 0
0 0
0 5
0 0
3 0
1 0
1 1
0 1
0 0
0 1
0 1
1 2
0 3
1 0
0 1
0 0
0 1
0 1
0 1
0 0
0 0
0 0
0 0
1 0
0 0
0 0
3 0
0 0
1 0
1 0
0 0
2 0
1 0
0 0
0 0
1 0
0 0
2 0
2 0
0 0
0 0
0 0
1 0
1 0
0 1
1 0
1 0
0 0
1 1
0 2
0 0
2 0
0 0
0 2
0 0
1 0
2 0
0 0
2 2
1 1
0 0
1 1
2 1
2 0
1 0
0 1
0 1
2 1
1 0
1 1
2 0
0 1
0 1
2 0
1 1
2 1
1 1
0 0
0 1
1 1
2 0
1 1
0 0
6 0
0 1
0 0
0 1
0 0
0 0
1 1
3 1
0 0
1 0
0 0
0 0
0 0
1 1
1 0
0 1
0 1
0 0
1 0
1 1
0 0
3 0
0 0
1 0
2 1
0 1
1 2
1 1
1 0
0 0
0 2
1 1
1 1
2 2
0 0
1 0
0 2
0 0
0 0
2 0
2 1
0 0
0 0
1 0
2 0
0 3
1 0
1 0
1 0
1 1
1 1
0 1
1 0
2 1
1 1
0 0
0 1
1 0
0 0
1 1
0 0
1 1
0 1
2 1
0 0
0 1
0 0
0 0
0 1
1 0
0 1
1 1
0 1
1 0
0 1
1 1
0 2
2 0
0 0
0 1
0 1
0 1
0 1
0 2
0 0
2 0
0 0
0 1
1 0
0 0
3 0
0 0
0 2
1 0
0 1
1 2
0 1
1 1
0 0
0 0
0 2
1 0
1 1
2 2
0 1
0 0
0 1
1 0
0 0
1 1
0 0
0 1
0 2
1 0
2 0
0 0
0 0
0 1
3 1
0 0
5 1
1 0
0 3
2 0
0 0
0 1
1 0
1 0
1 3
0 1
1 0
1 2
0 0
0 0
2 0
1 1
0 0
0 1
0 0
0 0
0 2
2 0
2 3
1 0
0 0
0 0
0 0
1 0
1 0
0 0
1 1
0 0
0 1
1 1
0 0
2 1
1 2
2 1
1 0
0 0
0 1
1 0
0 3
0 0
0 2
0 0
0 0
0 1
0 0
0 0
0 0
0 2
0 1
0 0
0 1
0 0
0 2
0 1
0 0
0 0
0 1
0 0
0 0
0 0
0 1
0 0
0 0
0 1
0 2
0 0
0 3
0 2
0 0
0 0
0 2
0 0
0 1
0 1
0 1
0 1
2 3
3 1
0 0
0 0
1 2
0 1
1 1
1 1
1 0
0 1
0 2
0 1
1 0
0 0
1 1
1 0
2 0
0 2
1 0
2 0
2 0
0 0
1 2
1 2
0 1
2 0
1 1
1 0
1 2
0 1
2 0
1 1
1 0
1 0
0 2
0 0
1 1
0 0
1 1
1 0
2 0
1 0
0 0
2 1
0 0
0 1
0 3
1 0
1 1
0 0
1 1
0 0
0 1
0 0
0 1
0 1
1 0
1 0
0 1
0 2
0 1
1 0
0 2
0 2
0 1
1 1
1 0
1 1
1 0
1 0
0 1
0 1
0 0
1 0
1 2
0 1
0 1
1 2
0 1
0 2
0 0
3 0
0 2
0 0
0 1
1 3
0 1
1 2
1 1
1 0
0 1
0 0
0 0
2 0
1 1
0 2
1 0
4 1
0 1
0 1
0 0
0 0
1 0
2 1
2 0
2 1
1 2
3 0
0 1
2 2
1 0
1 0
0 0
1 2
1 0
1 0
0 2
1 1
1 3
1 0
0 1
1 0
0 2
4 1
2 1
0 2
1 0
0 0
1 1
3 1
0 2
0 0
1 1
2 0
0 0
0 1
1 1
1 0
1 0
0 0
0 1
0 0
3 0
0 0
0 0
1 1
2 0
0 0
0 0
3 1
0 2
0 2
0 0
1 1
1 0
3 0
1 0
3 0
1 0
2 0
0 1
1 0
0 0
1 1
0 1
2 1
2 2
1 0
1 0
2 1
0 0
0 1
0 2
0 0
0 1
0 2
2 2
1 2
1 1
1 0
0 1
1 4
1 1
0 0
1 1
0 1
1 2
0 2
0 1
1 0
0 0
2 2
1 1
0 0
0 1
1 0
1 0
1 2
2 2
1 1
0 1
0 0
0 0
0 0
2 0
0 2
0 1
0 0
1 0
0 0
1 0
1 1
1 0
0 0
0 3
2 0
0 0
0 1
0 0
3 1
1 1
0 1
1 0
0 0
0 1
0 1
1 0
0 2
1 0
0 1
1 0
0 0
0 2
1 1
0 1
1 0
0 1
1 0
1 1
0 1
0 2
1 2
0 1
0 1
0 1
0 1
0 3
0 0
0 2
0 0
1 1
1 0
0 1
3 1
0 0
0 0
0 1
0 1
0 0
0 0
0 1
3 0
1 3
0 1
0 1
0 1
0 1
0 2
0 0
0 2
0 2
0 0
0 1
0 1
0 1
0 0
0 2
0 0
0 0
0 0
0 1
0 0
0 0
0 1
0 1
0 0
0 0
0 1
2 1
0 0
1 1
0 1
1 0
1 0
0 0
1 0
1 0
0 1
0 0
3 0
2 0
0 1
1 1
0 1
1 0
1 2
1 0
0 1
2 1
0 0
1 0
1 0
0 0
0 0
2 1
0 0
0 1
0 1
0 1
0 0
1 0
2 1
2 0
1 1
0 0
2 1
2 2
0 1
2 0
0 2
1 1
0 1
1 0
0 2
1 0
1 0
0 0
5 0
1 0
0 2
0 0
1 1
0 1
1 0
1 1
2 1
0 2
3 1
0 0
1 0
0 1
1 0
2 0
1 0
2 0
0 0
0 1
0 0
1 0
0 2
2 1
3 0
0 1
1 1
0 0
0 2
0 1
1 0
1 0
0 1
0 0
1 1
0 0
1 1
0 1
1 0
0 0
1 1
1 1
1 0
0 2
1 0
2 1
2 0
0 0
1 1
1 0
1 1
0 1
1 0
3 0
0 2
0 0
0 2
0 0
0 0
1 0
0 1
0 2
0 1
0 1
3 0
1 2
0 1
0 3
2 0
0 1
0 1
1 1
0 1
0 1
1 2
0 1
1 1
0 0
0 1
1 0
0 0
1 2
0 2
0 1
0 3
1 1
1 3
0 1
1 0
0 1
0 1
0 0
0 0
0 0
0 0
0 0
1 0
0 3
1 0
1 1
1 0
0 1
1 1
0 0
0 0
0 2
2 0
1 3
1 1
0 3
0 2
0 4
0 2
1 0
0 1
0 0
0 2
0 0
3 2
0 1
1 0
0 0
0 1
1 2
0 0
2 1
0 1
0 1
0 0
3 0
0 1
0 0
2 2
1 0
0 1
0 0
0 0
0 2
0 0
0 0
0 0
0 0
0 1
2 1
1 1
0 0
1 0
3 1
0 2
0 0
0 3
0 0
0 0
0 1
0 0
0 1
2 0
0 1
0 1
0 0
1 0
0 0
0 2
3 1
0 0
1 1
1 2
2 1
0 1
0 0
0 1
0 3
0 0
1 0
1 2
0 0
1 1
1 1
1 1
0 2
0 0
1 0
0 3
0 1
0 1
1 1
1 1
1 0
0 1
0 1
0 0
0 1
1 1
0 0
0 0
0 1
1 0
0 0
0 1
2 1
2 0
2 0
0 0
0 0
0 1
1 0
0 0
1 0
1 1
1 0
0 1
1 0
2 0
2 0
0 0
1 1
2 1
1 0
1 1
0 2
3 0
0 0
0 0
0 2
2 0
1 2
1 3
0 1
0 3
0 1
1 0
1 0
0 2
0 0
0 1
0 2
0 2
0 1
1 1
0 2
1 0
0 0
0 0
0 2
1 0
1 1
1 1
0 1
0 0
3 1
2 1
0 1
1 0
0 0
2 0
0 0
0 2
0 2
1 0
0 1
2 0
2 1
0 0
0 2
2 0
0 0
1 1
2 0
0 1
2 0
1 1
1 2
1 1
1 0
1 0
0 0
1 0
0 0
4 3
1 1
0 0
1 1
4 0
2 2
0 1
1 0
0 0
0 0
0 1
0 0
0 2
2 0
0 0
0 0
1 0
1 0
1 0
0 0
0 0
1 0
2 1
0 0
0 2
2 1
0 0
0 0
0 0
0 0
0 1
0 1
1 0
0 2
0 0
1 1
0 0
0 1
1 0
1 0
1 1
1 0
0 1
0 3
1 1
1 0
1 1
0 1
0 1
2 2
0 2
1 0
2 0
0 1
1 0
1 1
0 1
0 2
0 2
1 1
0 0
0 1
0 1
2 1
0 1
0 1
0 1
2 0
0 0
4 0
1 0
2 0
0 3
1 0
2 2
0 1
3 0
0 1
2 1
0 0
1 1
0 0
1 1
1 0
2 1
1 0
1 0
3 0
0 0
1 0
0 0
0 0
0 0
3 1
1 3
0 1
1 1
0 1
0 0
2 1
0 1
2 0
0 1
1 1
1 1
0 0
1 0
1 1
1 0
1 1
0 1
0 1
0 1
0 2
0 2
0 0
0 1
1 1
0 2
1 2
0 1
1 1
0 3
0 0
0 1
0 1
0 0
1 0
0 0
1 0
2 1
1 0
2 0
0 0
0 0
1 0
1 0
0 1
0 1
0 1
2 1
0 1
2 1
1 1
0 0
1 0
0 1
0 1
1 1
2 1
0 0
3 0
0 1
1 0
0 1
1 1
2 2
0 0
1 2
0 0
0 0
1 0
3 0
0 1
1 1
1 0
0 4
0 0
1 0
1 0
1 0
1 2
1 0
0 1
0 1
0 1
0 2
1 0
1 0
0 1
0 0
0 0
1 0
1 1
0 1
1 1
0 1
1 1
1 0
0 0
0 0
1 0
1 1
2 0
0 0
0 0
1 0
1 1
0 0
1 1
1 0
1 1
1 0
0 0
0 0
1 2
1 2
1 1
0 2
0 0
0 0
1 0
0 0
0 2
1 2
2 1
1 1
0 0
0 0
0 0
2 0
1 0
2 1
0 1
0 1
0 1
0 1
3 0
1 2
2 3
0 0
1 1
1 1
0 2
1 1
0 0
0 0
0 2
0 0
0 0
1 0
3 0
1 0
0 0
1 2
0 0
0 1
1 0
2 0
2 0
1 0
0 1
1 0
0 0
1 2
1 1
0 0
0 3
1 0
0 1
2 0
1 4
0 1
0 0
0 2
1 0
0 1
0 0
2 1
1 1
0 1
1 0
0 0
0 1
0 1
0 0
0 2
0 0
0 1
1 1
0 3
0 0
1 0
1 0
1 1
1 0
0 1
0 0
3 0
0 0
0 0
0 0
1 0
2 1
0 0
1 0
2 0
1 1
0 1
0 0
3 1
1 0
2 0
2 1
0 1
3 0
1 0
0 2
0 4
0 0
2 1
0 0
1 2
1 1
1 1
3 2
0 1
0 0
1 2
0 2
1 0
0 3
0 0
2 2
2 0
2 2
0 1
0 0
2 3
1 2
1 1
0 1
0 0
0 2
1 2
3 0
0 2
1 1
0 1
0 1
2 0
0 0
0 0
0 0
1 3
3 1
0 1
0 2
0 1
1 1
1 0
3 0
0 2
2 0
3 1
3 0
1 1
0 2
3 1
2 0
0 1
5 1
1 3
0 3
0 0
1 1
1 1
1 0
0 1
0 0
1 1
0 1
0 1
0 1
0 0
0 1
7 1
0 1
1 0
0 0
0 0
1 0
0 1
0 0
0 0
1 3
0 0
1 0
1 0
0 2
1 0
0 0
1 0
0 0
0 0
0 0
0 2
2 1
1 1
2 0
1 0
1 0
2 1
0 2
0 0
4 0
0 0
1 1
3 2
0 0
0 2
2 1
0 0
0 1
1 0
2 2
2 1
0 1
0 1
0 1
0 0
1 1
0 1
4 0
0 1
0 0
1 0
1 0
0 0
0 0
0 1
1 0
1 0
1 0
0 0
0 1
0 1
0 0
0 0
1 0
0 0
1 0
0 2
0 1
0 1
1 2
0 1
0 1
0 0
1 2
1 4
0 1
0 0
1 1
0 0
2 1
0 0
0 1
0 0
0 1
0 0
2 0
0 0
1 0
1 4
0 2
2 0
0 0
2 0
2 1
3 1
1 1
0 1
1 0
2 0
0 1
1 0
1 1
2 3
0 1
1 0
0 0
0 0
0 1
1 0
0 2
1 0
0 0
0 0
0 1
0 3
0 1
0 2
0 1
0 1
0 2
1 0
1 2
0 0
0 0
1 0
0 1
0 0
1 0
0 0
1 1
1 0
0 0
1 0
1 0
0 0
0 1
0 1
0 0
0 0
2 1
1 1
0 0
1 1
2 0
1 0
0 1
0 2
0 2
1 1
0 1
1 0
1 1
2 0
0 2
0 1
1 0
0 1
0 0
0 1
1 0
0 0
0 1
0 1
0 0
0 1
0 0
0 1
0 0
0 0
0 1
0 0
0 0
0 0
0 1
0 1
0 0
0 0
0 1
0 1
0 3
0 1
0 1
1 1
1 0
0 2
0 2
1 3
0 0
0 0
0 0
0 2
0 1
2 1
1 1
2 0
1 1
2 2
1 0
0 1
0 1
1 0
0 1
1 0
1 0
1 1
0 2
0 2
0 2
1 1
1 2
1 2
0 0
1 0
0 0
0 0
2 2
0 2
0 1
0 1
0 1
0 0
2 1
0 1
0 2
1 3
0 2
0 0
0 1
1 3
0 1
0 0
1 0
2 1
0 0
1 0
0 0
0 1
0 2
0 0
0 1
1 0
3 0
1 2
2 1
1 2
1 0
0 0
0 1
1 1
0 1
2 1
1 1
0 0
2 1
2 0
0 0
0 0
1 0
0 1
1 2
1 0
0 0
0 0
0 2
0 1
0 0
1 0
0 0
0 0
0 0
0 1
1 1
0 2
1 1
2 0
0 1
0 1
0 0
0 0
0 2
1 1
0 1
0 0
1 1
0 1
0 1
1 1
0 4
1 0
0 0
0 0
0 1
1 0
1 1
2 1
0 1
0 1
0 1
2 1
1 4
1 0
1 0
0 0
2 1
2 0
0 0
2 2
1 2
0 0
1 0
0 0
4 0
0 0
0 0
0 0
1 2
0 0
1 1
1 1
0 1
1 0
0 1
2 0
1 1
0 3
1 1
0 1
3 2
1 1
0 0
1 0
0 0
0 1
1 0
1 0
0 1
0 2
2 1
0 0
1 1
1 1
1 1
2 1
0 1
0 0
0 1
0 0
0 4
0 1
0 0
0 0
1 1
0 1
0 0
0 0
0 2
0 0
2 0
0 0
2 0
0 3
0 1
0 3
0 0
0 0
2 2
0 1
1 0
2 1
1 0
3 0
0 1
0 1
1 2
1 1
0 1
3 0
0 1
0 0
1 0
0 0
0 1
1 0
1 1
1 1
0 1
2 1
0 2
0 1
0 0
2 3
0 1
1 0
2 2
0 2
1 1
0 2
0 1
1 1
1 1
0 1
0 0
1 0
3 1
1 0
2 0
1 2
2 0
1 3
1 0
0 0
2 1
0 0
0 2
0 1
0 1
0 3
0 1
1 0
1 1
1 2
1 2
2 1
1 0
0 0
0 0
0 0
1 1
0 1
1 0
1 0
3 0
3 0
1 0
3 0
2 2
1 1
0 2
0 1
2 0
2 0
0 2
1 0
2 3
1 0
2 1
2 1
1 0
0 0
0 0
0 0
2 0
0 0
2 1
1 2
0 1
0 0
0 1
1 0
0 1
1 0
0 0
1 1
0 1
1 0
0 0
2 0
2 2
0 2
1 0
1 2
0 2
0 0
2 1
2 0
0 0
0 1
1 2
3 4
0 1
0 1
1 1
1 0
0 1
2 2
1 1
0 1
1 2
1 0
0 0
0 1
3 1
2 1
0 0
2 0
0 1
0 1
1 0
1 1
2 1
0 1
1 0
0 3
1 0
0 0
0 0
1 1
0 0
1 0
2 1
1 0
0 2
1 0
0 0
4 0
0 3
0 1
1 0
0 0
1 2
1 1
1 1
0 0
0 1
1 2
0 1
1 3
1 2
2 1
1 0
2 2
2 1
1 0
0 0
0 1
0 2
0 1
0 0
2 0
0 3
0 1
2 1
0 2
0 0
1 5
0 3
0 2
0 1
0 1
0 1
2 1
0 0
0 0
0 0
1 2
0 4
1 2
0 1
2 0
1 0
0 2
2 2
0 0
2 0
1 0
1 0
2 0
2 0
2 1
1 1
1 1
0 0
0 3
0 1
1 1
0 0
1 1
1 3
0 0
0 0
0 1
0 4
1 0
0 0
1 1
1 1
0 2
0 1
3 0
2 1
0 0
1 0
0 1
1 0
0 2
0 1
1 1
0 0
4 1
1 0
0 0
2 0
2 0
0 1
1 0
1 2
0 0
0 0
0 1
0 0
1 2
4 0
0 0
0 1
1 0
1 0
0 1
0 1
1 1
2 1
0 1
1 2
1 2
0 3
0 0
0 0
2 1
0 0
1 1
1 0
0 0
0 0
1 3
2 0
1 0
1 3
1 0
1 0
1 0
3 1
1 0
2 0
1 0
1 0
1 0
1 0
0 1
0 0
0 2
2 0
0 0
0 0
0 0
1 0
0 0
2 1
1 1
1 0
1 0
2 1
1 1
1 1
0 1
1 2
0 0
1 0
0 0
2 1
1 2
1 2
2 1
1 1
0 1
0 0
0 0
0 1
0 1
1 0
0 2
2 0
0 0
0 1
2 0
0 1
3 0
1 0
0 0
1 0
0 1
0 2
2 0
0 0
1 3
1 1
0 1
0 2
2 2
1 1
1 0
0 1
0 1
0 0
0 1
1 0
0 2
0 1
0 0
0 0
0 0
2 0
1 0
1 1
1 1
0 1
4 0
3 1
1 0
0 0
2 0
1 0
3 2
1 0
4 2
0 0
0 3
0 2
0 1
0 2
3 0
1 1
0 1
1 0
2 1
1 0
0 3
1 3
1 1
0 1
1 0
0 2
1 0
4 2
0 1
2 0
3 0
2 0
1 1
1 2
0 2
0 0
0 1
2 0
0 0
0 0
0 2
0 0
0 1
1 1
1 0
1 0
3 0
4 1
1 1
0 1
0 0
1 0
1 1
0 0
0 2
1 0
2 0
1 2
0 1
0 1
1 0
0 0
1 0
0 0
1 1
0 2
0 2
2 0
0 1
1 2
0 3
0 1
0 2
1 0
3 0
3 2
4 0
1 0
1 2
0 1
2 1
0 0
1 1
1 1
3 1
1 3
1 1
1 0
1 1
0 1
0 0
1 2
0 1
0 3
1 2
2 0
0 0
0 1
1 1
1 1
1 0
0 1
0 0
1 1
0 1
0 1
0 0
0 0
1 0
3 0
0 1
0 1
2 2
0 0
0 1
1 2
0 3
1 0
0 1
2 0
0 0
2 0
2 0
0 0
3 3
1 1
2 0
1 0
1 1
1 2
0 1
1 2
0 0
1 0
1 0
0 1
1 1
1 1
0 0
1 1
0 0
2 0
1 2
0 2
0 1
2 0
2 1
0 2
2 1
2 0
1 0
0 1
1 3
0 0
0 1
1 1
1 0
0 1
0 0
1 0
0 1
1 0
0 0
2 2
3 1
4 1
0 0
1 2
1 1
2 0
0 1
1 0
0 3
0 0
1 1
1 0
1 0
1 1
0 1
2 0
0 4
0 3
1 2
2 0
1 2
1 1
0 0
2 0
2 0
0 0
0 3
0 2
1 1
0 0
0 0
0 2
0 2
2 1
0 1
0 0
0 1
1 0
0 1
1 1
0 0
0 1
1 0
0 0
0 1
2 0
0 0
1 1
0 1
0 0
0 1
0 0
2 0
1 0
0 0
0 2
3 2
0 1
2 1
0 1
0 0
0 3
0 0
0 1
1 1
0 1
0 2
0 0
0 0
0 0
0 0
1 1
0 0
1 1
1 0
0 2
0 0
0 0
1 0
0 2
0 2
0 2
1 0
2 2
1 0
1 0
1 0
1 1
0 0
2 0
0 1
0 1
0 0
0 0
0 0
0 2
0 0
2 1
0 0
0 0
0 0
0 0
1 0
4 0
1 0
0 0
1 3
0 2
0 0
0 0
0 2
0 0
1 0
0 0
1 1
0 0
0 2
1 2
0 2
1 0
0 2
1 1
0 1
0 0
0 0
1 0
1 2
0 0
0 1
1 0
1 0
0 1
1 0
0 2
1 1
0 1
0 1
1 2
0 1
2 0
0 0
0 0
1 0
0 1
0 2
1 1
1 0
0 0
0 1
0 0
0 2
1 0
2 0
1 0
1 1
2 1
2 0
0 0
0 1
1 0
0 1
1 2
3 0
2 0
3 0
0 0
1 0
2 1
0 0
0 2
1 1
2 0
2 0
3 0
0 1
1 1
0 0
1 0
0 1
1 1
1 1
0 0
1 2
3 1
0 0
0 0
2 0
0 1
0 0
0 1
0 0
0 1
1 0
0 1
0 0
1 0
3 0
0 0
1 1
0 1
0 0
1 0
1 0
0 1
0 1
0 0
0 0
1 1
0 1
0 1
1 0
0 0
0 2
1 0
0 0
1 1
0 1
1 2
1 1
0 0
0 1
1 1
0 0
1 1
0 0
3 0
1 2
0 0
1 0
0 3
0 1
0 1
0 2
0 0
0 2
1 0
0 0
0 0
0 0
1 0
0 0
0 0
0 0
0 0
1 2
2 0
0 1
1 0
0 0
0 1
0 0
0 3
0 1
0 1
0 0
0 0
0 0
0 1
0 0
0 1
0 0
0 1
0 0
0 1
0 0
2 0
0 1
0 0
0 3
0 0
1 0
0 1
1 1
1 0
0 0
0 1
0 0
0 1
1 1
0 1
0 1
0 1
1 0
0 1
0 1
0 0
1 2
0 0
0 1
1 2
1 0
0 0
0 2
0 0
1 1
0 0
0 0
1 1
0 0
1 1
0 0
1 1
0 0
0 1
1 0
0 0
0 2
0 2
2 3
0 0
0 0
1 0
0 0
0 1
1 0
0 0
0 0
0 1
1 1
1 0
1 3
0 0
1 1
0 0
1 0
2 0
3 0
2 1
0 0
0 0
2 0
0 0
1 0
1 0
0 0
1 1
0 0
1 0
0 0
0 1
0 0
1 0
0 0
0 1
3 0
1 1
1 0
1 1
1 0
2 0
2 1
1 0
1 1
0 0
1 1
0 0
0 0
0 0
0 0
0 0
1 0
3 0
0 0
0 1
2 0
2 2
0 0
0 0
0 0
0 0
0 0
0 0
0 0
1 0
1 0
0 0
1 1
1 2
0 0
0 0
1 0
0 0
0 1
2 0
0 0
1 0
1 1
2 0
0 0
0 2
0 3
0 1
0 1
0 0
1 0
1 0
1 0
0 1
0 0
1 1
1 0
0 1
0 1
0 1
0 1
0 1
0 0
0 0
0 3
0 0
0 1
0 0
1 1
0 1
0 0
0 0
2 0
0 0
0 0
0 1
1 0
1 0
0 3
1 0
0 0
0 0
0 0
1 0
0 0
2 0
1 0
1 0
1 1
0 0
0 0
0 1
0 1
1 1
0 0
0 0
0 2
0 0
1 0
2 0
0 0
0 1
1 0
0 1
2 0
0 0
0 1
0 1
0 1
1 0
0 0
1 1
0 0
0 1
1 2
2 0
0 0
2 0
0 0
0 0
0 0
0 0
1 1
0 0
1 1
0 0
2 0
0 0
1 2
0 2
3 0
4 0
1 0
2 1
2 0
1 1
2 0
0 0
1 1
0 0
0 2
0 0
2 0
1 0
1 0
1 1
0 1
1 0
0 0
0 1
0 0
0 1
2 0
2 1
1 0
1 0
2 0
1 0
3 0
1 0
3 0
0 0
1 0
1 0
3 1
0 0
1 0
0 1
0 1
1 0
0 0
2 0
1 0
2 0
1 0
0 0
0 0
0 4
1 1
0 0
1 0
0 1
0 1
2 0
0 1
1 0
2 0
0 2
0 0
0 0
1 0
1 0
1 0
2 1
0 2
1 0
1 1
1 1
0 1
2 3
0 3
1 2
0 2
0 1
1 2
0 1
0 0
3 2
0 0
0 2
0 1
0 0
1 1
0 0
2 0
1 4
0 2
0 0
0 0
2 0
2 0
2 1
0 1
0 2
0 0
2 0
5 0
0 1
0 1
1 1
2 1
0 0
0 1
2 0
0 0
2 0
1 1
1 0
0 0
1 1
0 0
1 1
3 0
1 0
2 1
0 0
2 0
4 0
1 1
2 0
2 0
2 0
1 0
1 1
0 1
2 2
0 0
0 0
0 0
1 0
2 0
0 0
0 0
1 0
1 0
0 0
1 1
0 0
0 1
3 1
1 1
0 2
1 2
1 1
1 1
0 1
1 0
0 1
2 0
2 1
0 1
0 1
2 1
1 0
2 0
0 1
0 0
0 0
0 1
1 1
1 1
1 1
1 0
0 0
0 1
0 0
1 1
0 2
0 0
2 1
2 2
1 0
0 3
0 1
2 1
0 0
1 1
2 2
1 1
2 1
1 2
1 0
0 1
0 0
1 1
1 0
0 0
2 0
1 0
0 1
0 1
0 0
0 2
0 3
0 1
0 0
0 1
0 0
0 0
0 0
0 2
0 2
0 0
0 0
0 1
0 2
0 1
0 2
0 0
0 0
0 1
0 0
0 0
0 0
0 1
0 0
0 0
0 0
0 0
0 1
0 0
0 1
0 1
0 0
0 0
0 1
0 0
0 0
0 4
0 3
1 0
0 0
1 0
0 0
1 0
0 1
0 0
1 0
0 0
0 0
0 2
0 0
0 0
0 0
0 0
1 0
1 1
2 0
0 1
2 1
0 1
0 2
1 2
1 1
0 0
1 2
0 2
3 1
0 1
0 2
2 0
1 2
0 0
0 1
0 0
1 1
0 1
0 0
0 0
2 1
0 0
0 1
0 0
4 1
0 0
2 1
2 1
1 0
0 0
2 1
0 2
2 0
0 2
2 0
0 0
2 0
1 1
0 0
1 1
1 1
1 1
0 1
2 1
0 0
4 1
1 0
0 0
1 0
1 1
0 1
0 1
0 1
1 0
1 1
1 1
1 2
0 1
1 0
2 1
0 2
2 0
1 0
0 1
1 0
2 0
0 1
1 0
2 0
1 0
0 0
1 0
1 1
0 1
0 0
0 0
0 0
1 1
1 1
1 2
2 0
0 1
1 2
0 1
1 1
1 2
0 1
1 0
1 0
1 0
1 3
0 0
2 0
0 0
0 0
0 0
0 0
1 0
0 0
0 1
1 0
1 1
0 1
1 0
0 2
1 0
3 0
1 1
2 1
0 0
0 1
1 1
1 1
1 0
0 0
1 0
0 1
1 0
1 1
0 0
1 2
0 2
2 0
0 1
0 0
0 0
0 3
2 1
0 0
1 0
1 0
1 2
0 1
0 1
0 3
1 2
0 0
0 0
0 0
0 0
0 1
4 1
4 0
1 0
1 1
1 3
0 2
0 2
0 2
0 0
1 1
1 2
1 0
1 1
0 1
0 1
1 2
2 0
0 0
1 1
1 0
0 2
0 1
0 1
0 0
3 0
1 0
1 0
0 0
5 1
1 0
1 0
0 1
1 0
2 2
0 0
0 1
0 0
1 2
0 1
1 1
2 1
1 2
0 1
0 1
2 0
1 0
0 0
0 3
3 0
1 0
1 1
1 0
0 1
2 1
0 0
1 1
1 1
1 0
1 1
0 0
0 4
0 0
1 0
1 0
0 0
1 2
2 0
0 1
0 0
0 0
1 1
2 0
2 2
0 1
0 0
1 0
0 0
2 0
1 0
2 1
0 0
1 1
1 1
2 0
3 2
0 0
2 1
0 1
0 1
0 1
2 1
1 2
0 0
0 1
1 1
0 0
0 1
1 0
0 1
0 0
0 1
1 2
0 0
0 0
0 0
0 1
0 1
0 1
0 0
1 0
0 1
0 0
1 1
2 1
0 0
1 0
0 1
0 1
1 3
1 0
0 0
0 1
1 3
0 0
1 0
0 0
2 0
0 0
3 0
0 1
2 0
0 2
1 0
1 0
1 0
0 1
0 2
1 2
0 0
1 0
2 3
2 0
1 0
0 1
1 0
1 1
2 0
2 1
1 5
1 1
0 1
1 0
0 4
2 1
0 0
1 2
0 1
2 1
1 2
0 0
1 2
0 0
1 0
0 0
2 1
2 0
0 1
0 1
0 0
0 0
0 0
1 0
0 0
0 2
2 1
0 0
0 0
1 0
0 0
0 1
0 0
1 0
0 0
1 1
0 2
0 1
1 2
2 1
0 1
1 2
0 0
0 0
1 1
0 1
0 2
0 1
0 0
0 0
0 0
0 0
0 1
0 1
0 2
0 1
0 0
0 1
0 0
0 0
0 0
1 0
0 1
0 0
0 0
1 1
0 1
1 1
1 0
0 1
0 1
1 1
1 0
0 1
0 2
0 0
0 1
1 0
0 1
1 2
0 0
0 1
2 1
0 1
0 0
0 1
0 0
1 0
0 0
0 1
0 1
1 1
3 0
0 1
0 0
0 0
0 0
0 1
2 0
0 0
3 1
0 0
0 1
0 1
0 0
1 0
0 0
0 0
2 1
0 0
0 1
3 2
1 1
2 0
2 0
1 0
2 1
0 0
0 1
1 1
0 3
2 0
1 0
0 0
0 0
1 2
0 0
0 0
0 0
1 1
1 0
0 1
0 0
0 0
1 1
0 1
0 0
1 0
1 1
0 1
0 0
0 0
0 0
1 2
0 1
0 1
1 1
1 0
1 0
0 0
0 1
0 0
0 0
0 0
2 0
0 0
1 2
2 2
0 1
1 0
0 0
0 0
0 0
2 1
2 1
1 0
2 0
0 0
0 2
0 0
0 0
0 0
1 1
0 0
0 1
0 1
2 3
1 2
1 1
1 0
0 1
1 1
1 1
0 2
0 1
0 3
0 2
1 1
1 2
1 1
2 1
1 1
2 3
0 0
0 0
0 1
0 1
2 0
1 1
0 0
1 1
1 2
1 0
2 1
0 3
0 0
1 1
2 0
2 0
0 0
1 0
0 0
0 0
0 0
1 0
0 0
1 0
1 0
1 0
2 0
4 0
0 0
1 0
0 0
0 0
1 0
0 0
1 0
0 0
2 0
0 1
1 0
0 0
0 0
2 0
2 0
0 1
2 0
1 0
1 0
2 0
0 1
0 0
0 1
0 0
0 0
0 0
0 0
1 0
2 2
2 1
0 0
0 0
1 0
0 1
0 0
2 0
0 2
1 0
0 0
1 0
2 1
0 2
0 0
1 1
0 1
0 1
0 0
2 2
1 1
0 0
0 0
1 1
0 0
1 0
2 1
0 0
0 0
0 0
0 1
0 1
2 1
1 3
0 1
0 0
0 3
1 1
1 2
0 0
0 2
0 1
2 0
0 1
0 0
0 1
1 1
1 1
1 0
0 1
2 1
0 2
0 1
3 0
0 1
0 1
2 1
1 1
1 1
0 0
0 1
1 0
2 1
0 0
0 1
0 1
0 0
1 0
0 0
1 1
0 0
1 1
0 1
0 0
0 1
1 0
0 0
2 0
1 0
0 2
1 0
1 0
1 1
0 1
1 2
1 1
0 1
0 0
0 1
3 0
0 0
0 1
2 0
0 2
1 0
0 2
1 0
2 1
0 0
1 2
0 0
1 0
0 2
1 0
1 1
0 0
0 0
1 2
0 1
0 0
0 2
0 0
0 0
1 0
1 1
1 0
0 1
0 0
0 2
0 0
2 0
0 1
1 0
0 0
2 0
0 0
2 0
0 0
2 1
0 0
0 1
2 1
0 0
1 1
1 0
0 1
2 1
1 1
1 0
0 0
0 0
0 2
0 2
1 0
3 0
1 1
0 0
1 1
1 1
2 0
2 1
2 0
4 1
1 3
0 1
0 1
0 0
0 0
0 0
1 0
1 0
2 1
0 1
0 0
0 0
0 1
1 2
0 0
0 2
0 1
1 0
3 0
1 0
1 0
0 0
0 0
0 1
2 0
1 0
0 1
0 0
0 2
1 1
0 0
2 1
0 0
0 1
0 0
3 1
0 0
0 1
0 0
0 1
1 1
1 0
0 0
2 3
0 0
1 1
1 1
0 0
2 1
1 0
1 1
1 0
0 0
3 0
0 0
1 1
1 2
0 1
2 2
2 0
0 2
2 1
0 0
1 0
0 0
1 0
0 0
0 0
0 1
1 3
0 1
2 0
2 0
2 1
3 0
1 1
1 0
0 1
0 0
1 0
1 5
1 0
3 2
2 0
2 1
0 0
1 0
1 0
0 0
0 1
3 2
0 0
1 0
1 0
0 0
1 0
0 0
1 2
0 1
1 1
0 0
2 0
1 0
0 0
1 0
0 1
0 1
1 0
0 0
2 0
1 0
0 1
0 1
0 0
0 1
1 0
0 0
0 5
0 1
0 0
0 1
2 1
0 0
2 0
0 0
2 0
2 0
0 0
1 0
0 1
2 2
0 2
0 1
1 0
1 2
0 0
0 2
1 1
0 0
0 0
0 0
0 2
0 4
0 1
0 0
0 2
0 0
0 2
0 0
0 1
0 1
0 0
0 2
0 0
0 1
0 0
0 0
0 2
0 3
0 1
0 0
0 0
0 1
0 1
0 0
0 0
0 2
0 3
0 1
1 1
0 1
0 0
0 0
0 0
0 0
0 0
1 0
0 1
1 1
0 1
0 0
0 1
0 0
0 1
0 3
0 1
2 1
0 0
0 0
0 0
0 1
1 0
0 0
0 0
0 0
0 1
0 0
0 2
0 0
0 1
0 0
1 2
0 1
0 0
0 0
2 0
0 1
1 0
3 0
2 0
0 0
1 0
1 4
1 0
0 0
0 1
2 0
0 0
0 1
0 0
0 0
0 1
0 1
0 0
1 1
0 0
5 2
1 0
0 1
0 0
2 0
1 1
0 3
0 0
2 0
0 0
0 0
0 0
2 0
0 1
0 1
4 0
1 2
0 1
2 1
0 0
1 0
1 0
0 0
0 1
1 0
0 0
0 0
1 2
0 0
0 0
0 0
1 2
1 0
0 1
1 1
1 0
0 1
0 1
1 1
1 0
0 0
0 0
2 0
0 0
0 0
0 1
1 1
0 2
2 1
0 1
1 0
0 1
1 2
1 1
1 0
1 0
1 0
1 0
1 1
1 0
2 0
2 1
0 1
0 1
0 1
0 1
0 0
0 1
1 2
2 1
0 1
2 0
1 3
0 2
0 0
1 0
1 0
3 0
0 2
0 2
2 1
0 1
0 0
0 0
2 1
1 2
1 1
2 2
0 0
0 0
0 0
1 1
0 1
1 1
1 1
1 0
2 0
1 0
0 0
1 0
1 2
0 0
2 1
0 2
0 2
0 1
0 0
3 1
0 0
2 0
0 0
0 0
0 2
1 1
1 1
1 1
0 0
1 0
1 0
1 1
1 2
0 0
0 0
1 2
0 1
1 3
0 1
1 0
0 1
0 0
0 1
0 2
0 0
0 1
0 0
0 1
2 0
0 1
1 1
2 0
1 2
0 1
0 0
1 0
1 0
1 0
0 0
2 0
2 0
1 2
1 0
0 0
1 3
3 0
0 0
2 0
0 2
0 3
1 1
0 0
0 1
0 1
0 0
2 0
0 1
1 0
1 2
2 0
1 1
2 1
0 0
0 0
1 1
0 2
1 0
2 0
0 0
2 0
0 2
0 0
2 0
2 0
0 0
0 0
2 0
1 0
0 0
0 0
2 0
1 0
0 0
1 0
2 0
0 1
0 1
0 1
0 2
1 1
0 0
0 1
0 0
0 2
1 0
0 1
0 0
0 0
1 1
1 0
1 0
0 1
0 1
0 0
0 0
1 0
0 0
0 0
0 0
1 2
1 3
0 0
1 1
0 2
1 1
0 1
2 0
0 1
2 0
2 0
1 0
1 2
0 1
0 1
1 0
1 0
0 1
1 3
1 2
1 0
0 0
0 1
1 2
2 0
2 3
0 2
2 0
1 1
0 1
2 0
1 0
0 0
1 0
0 0
2 1
0 0
0 0
1 0
0 0
0 1
1 1
1 0
0 1
0 0
0 0
0 0
1 0
1 0
0 1
0 0
2 0
0 2
0 1
2 0
0 1
0 0
1 0
0 0
1 0
0 2
0 0
2 0
0 0
0 0
0 0
1 1
1 1
0 0
0 0
0 1
0 3
2 2
2 0
0 1
0 1
0 1
0 0
0 1
0 1
1 1
2 0
0 1
0 0
1 0
0 0
1 0
1 0
0 2
1 1
3 0
0 0
1 0
2 2
1 1
0 0
1 0
1 1
0 1
0 1
2 1
1 0
0 1
1 1
1 1
2 0
0 1
0 2
0 0
0 0
0 1
1 2
1 2
3 1
4 1
1 1
0 1
1 0
0 0
1 0
0 1
1 1
0 1
1 2
1 0
1 1
0 0
1 1
0 2
1 0
0 0
3 1
0 1
1 0
0 0
1 0
2 0
1 1
1 1
1 1
0 0
1 0
1 1
0 0
1 0
3 0
0 0
0 1
0 1
0 1
1 1
0 0
0 1
1 0
1 1
0 0
0 1
1 3
0 1
2 0
1 0
0 0
0 1
1 2
0 0
1 1
0 0
0 1
0 2
0 1
1 0
0 0
2 1
1 2
0 1
2 0
1 0
1 0
1 0
2 0
1 0
3 0
0 0
0 3
0 1
1 0
0 1
2 1
1 1
4 0
0 1
1 0
1 0
1 0
1 1
2 1
3 0
1 1
0 2
0 0
0 0
2 2
2 2
1 0
2 0
0 4
1 1
3 1
3 1
1 1
0 0
0 2
1 0
2 2
0 1
0 0
0 3
0 3
1 0
1 0
2 1
2 1
3 0
1 3
1 1
0 0
1 2
3 1
2 0
0 0
1 1
4 1
2 2
0 1
1 0
1 0
1 1
3 0
2 0
0 1
0 0
0 2
2 0
1 1
0 1
2 1
0 2
2 4
0 2
1 3
4 1
1 1
4 2
0 3
2 1
4 2
1 3
1 0
0 1
2 0
1 2
0 1
0 0
1 1
0 0
1 2
0 1
1 1
0 1
2 1
1 0
1 1
0 1
2 0
1 2
1 1
1 0
0 3
0 2
1 0
1 1
0 0
0 0
1 1
0 0
0 0
1 1
0 1
1 0
0 2
1 0
0 1
0 1
1 0
4 3
0 1
0 1
1 0
0 0
1 0
0 0
0 0
1 2
3 1
1 0
1 2
3 3
1 3
1 1
1 1
1 0
0 1
0 0
0 1
0 4
0 1
0 2
0 1
1 0
0 1
1 1
2 0
1 2
2 1
0 3
2 2
1 1
1 0
0 0
0 1
2 1
0 3
1 2
0 0
0 0
0 0
1 1
1 0
1 0
0 0
1 1
0 0
0 0
0 2
0 0
1 0
0 1
1 1
1 2
0 0
0 0
0 1
0 0
0 3
0 1
0 0
2 2
0 0
0 0
0 2
2 0
1 0
1 0
1 0
1 0
1 0
0 1
1 0
3 0
2 3
1 0
0 0
1 0
0 1
0 0
0 0
2 1
2 0
3 0
0 0
0 1
0 1
1 0
0 0
0 0
1 0
1 0
0 0
0 0
0 0
1 1
1 0
0 0
0 1
0 0
0 3
1 0
0 0
0 0
0 0
0 0
0 0
1 0
1 0
2 1
0 2
0 0
1 0
0 0
1 1
0 0
2 0
1 0
1 0
1 0
0 2
1 1
0 1
0 0
0 1
2 1
0 1
1 0
1 0
2 1
0 0
1 1
1 1
3 3
2 1
1 0
1 1
0 0
1 2
0 1
0 0
2 0
1 0
0 1
0 0
2 2
0 0
1 1
1 1
0 1
5 1
1 1
0 2
1 1
0 2
0 0
1 2
1 2
0 0
1 0
0 1
1 1
0 1
1 3
1 1
0 0
0 0
1 0
0 0
0 0
0 2
1 0
0 1
0 0
0 0
1 0
1 0
2 5
0 1
1 0
1 0
0 1
0 2
1 0
1 0
0 1
0 0
1 1
0 1
1 1
1 3
1 1
1 0
1 2
1 0
0 0
2 1
0 0
2 0
0 0
3 0
0 0
1 1
0 0
0 1
1 1
4 0
0 0
0 1
1 0
0 1
0 0
0 0
2 1
1 0
0 0
0 0
0 0
0 2
1 0
0 1
0 1
1 0
0 0
1 0
1 2
2 1
1 0
1 2
0 1
1 1
0 0
0 1
0 1
1 0
0 0
0 0
0 0
1 0
0 2
2 0
0 1
1 0
1 2
0 0
1 0
3 2
0 0
0 0
1 1
0 0
2 1
1 3
1 0
0 3
0 0
0 0
1 0
0 0
1 1
0 0
0 0
0 0
0 0
0 1
0 0
0 1
0 0
0 0
2 3
2 0
0 3
1 0
0 0
0 0
0 0
0 1
0 1
0 0
1 1
0 0
0 0
1 2
0 0
0 0
0 1
0 0
0 0
0 0
1 1
1 1
0 0
1 0
1 0
1 0
3 1
1 0
2 0
0 0
1 0
1 0
0 1
0 0
0 3
0 0
1 0
0 2
1 0
1 1
0 0
0 1
3 0
0 1
1 1
0 0
0 1
1 1
0 0
2 0
0 3
0 0
0 0
0 0
0 1
0 0
0 0
1 1
0 0
0 3
0 0
0 0
0 1
0 0
2 1
1 1
2 1
0 0
1 1
0 0
0 0
1 0
0 1
1 0
1 0
0 0
0 0
0 1
0 0
2 0
2 0
0 0
2 0
0 0
1 1
1 0
0 0
2 1
2 3
0 0
0 1
1 0
2 0
0 2
1 0
3 0
1 1
1 0
1 1
1 0
0 0
2 0
1 0
1 0
1 1
1 0
0 1
1 3
0 0
1 1
0 2
2 1
1 0
0 1
0 0
0 1
0 0
2 2
0 0
0 0
5 0
0 0
0 2
3 0
1 0
2 0
2 0
1 0
0 0
0 0
0 0
0 0
1 1
0 1
2 0
1 0
0 0
0 0
0 3
1 1
1 0
1 2
0 1
1 1
1 0
1 1
0 0
0 0
0 1
0 1
0 0
0 1
1 0
1 0
0 0
1 1
0 1
3 0
2 0
2 8
0 0
1 0
2 0
1 1
1 2
0 1
2 0
0 4
0 1
0 0
1 0
0 0
0 0
0 0
0 0
0 1
0 0
2 0
0 1
4 2
2 0
0 1
1 0
2 0
0 1
1 0
0 1
0 0
0 0
2 2
1 2
2 1
1 1
0 0
0 2
0 0
1 0
1 0
0 1
1 2
0 1
1 1
1 2
0 0
1 1
2 0
1 0
1 0
2 0
3 1
0 0
0 0
0 2
0 0
0 1
0 2
0 0
0 0
0 0
0 1
2 0
0 1
0 0
0 0
0 2
0 1
0 2
0 0
0 0
0 1
1 0
0 0
0 1
0 0
0 0
0 1
2 1
1 0
0 2
2 1
0 0
2 1
1 0
0 0
1 1
0 0
0 0
0 0
1 0
0 0
1 0
1 1
0 0
2 0
0 0
1 0
0 0
0 1
2 0
0 1
0 0
0 2
0 1
0 2
1 0
0 0
0 1
0 0
0 1
2 0
0 0
0 0
2 1
0 2
0 1
0 0
0 0
0 3
0 0
3 1
0 0
0 1
0 0
0 0
0 1
0 1
1 0
0 1
1 2
0 0
1 1
1 0
0 1
1 1
0 1
2 0
0 1
0 2
4 0
0 2
0 0
0 0
1 0
0 1
1 0
0 0
0 0
0 0
0 0
1 0
0 1
4 0
0 1
0 1
0 2
3 0
0 0
0 0
1 0
1 0
0 0
1 3
0 0
0 0
0 0
0 0
0 0
1 0
0 1
1 0
1 3
1 1
1 1
0 0
1 1
1 1
3 0
0 1
0 2
0 2
0 1
0 0
0 0
0 0
0 1
1 2
1 0
0 0
2 1
1 0
0 0
1 1
3 0
0 0
0 0
0 0
2 1
1 1
1 0
0 1
0 0
1 0
3 0
1 0
0 0
0 0
0 0
2 1
2 0
1 1
0 0
1 2
2 0
1 1
1 1
0 0
2 0
2 3
1 2
1 0
0 0
0 1
4 0
1 0
0 0
1 0
0 1
0 0
0 0
1 0
2 0
0 1
1 0
0 2
2 0
0 1
0 1
1 1
1 0
0 0
0 1
2 0
2 0
0 2
1 1
2 1
0 0
0 0
0 2
0 0
2 0
1 1
2 2
1 0
0 1
1 1
0 0
0 2
1 1
2 1
0 0
1 1
2 2
0 1
0 1
1 0
0 0
1 0
0 1
2 1
0 1
0 1
1 4
1 2
0 0
0 0
1 1
1 1
0 2
1 0
0 0
1 1
1 0
0 2
0 1
1 1
2 0
1 2
1 4
2 0
1 1
2 0
0 2
3 3
0 1
0 0
0 1
1 0
1 1
1 0
0 0
2 0
2 0
3 1
0 0
0 1
1 2
2 0
0 1
0 2
0 1
2 0
0 0
0 2
1 0
0 1
1 0
0 0
0 0
0 0
1 0
0 0
0 0
1 0
0 2
0 0
1 0
1 2
1 0
1 1
2 1
0 1
0 2
1 1
3 3
1 2
1 0
0 0
2 1
0 4
1 0
0 2
1 0
0 0
0 0
0 0
0 1
0 0
1 1
0 0
1 2
2 2
0 1
3 1
0 0
2 2
0 1
1 3
0 0
1 1
0 1
1 0
1 0
0 1
0 0
1 0
1 0
1 0
0 4
1 1
0 0
0 1
0 1
1 0
0 0
0 1
1 0
1 0
0 0
1 0
2 2
0 0
0 0
0 0
1 0
3 3
1 2
0 2
1 2
0 0
0 0
1 1
2 2
0 1
3 2
0 0
1 0
1 0
2 1
2 1
1 0
1 0
0 0
1 1
0 1
0 1
0 1
1 3
0 2
1 1
0 2
0 0
3 0
0 0
1 0
2 1
1 0
0 0
1 0
2 1
0 0
0 0
0 0
1 0
0 0
1 1
1 0
0 1
1 1
0 2
1 0
2 0
0 2
1 3
0 0
0 0
0 1
0 1
0 0
0 2
0 0
1 0
0 0
2 1
0 0
0 0
0 0
0 0
1 1
0 0
0 1
1 0
2 1
1 2
1 0
0 0
0 2
1 0
0 1
0 0
2 0
0 0
0 3
0 2
0 1
1 0
1 0
2 0
2 0
1 0
0 1
1 0
0 0
0 1
1 0
0 1
1 0
1 0
0 1
3 0
1 1
0 1
2 0
1 0
1 1
0 0
0 0
0 0
1 0
0 0
1 0
0 1
0 2
1 1
0 1
0 0
0 0
0 1
1 1
1 1
0 1
1 1
0 0
0 1
1 2
1 1
1 1
0 1
0 1
0 0
1 2
1 1
1 0
0 1
2 3
0 1
2 0
1 1
1 0
1 2
0 1
0 0
0 0
0 0
0 0
0 0
1 0
1 1
1 0
0 0
1 0
1 3
0 0
0 1
1 1
0 1
1 0
0 1
2 1
0 0
2 1
0 1
1 0
1 0
0 0
0 1
1 1
1 1
0 0
1 0
2 2
2 0
0 0
0 1
1 1
1 0
0 1
1 0
1 0
2 0
1 0
1 1
0 1
0 0
4 1
1 0
0 0
0 0
0 1
0 1
0 1
1 1
0 2
3 0
0 1
1 1
0 0
1 0
0 0
0 0
0 2
0 1
0 3
2 0
1 0
0 1
0 0
0 0
0 0
0 1
1 1
1 0
1 1
3 0
0 1
1 1
0 1
0 1
0 0
1 0
1 0
0 1
1 1
0 0
0 1
0 1
2 0
0 0
1 0
0 0
2 1
0 0
1 0
3 0
1 1
0 0
1 0
1 3
0 0
2 1
0 1
0 0
1 0
1 0
0 0
1 1
1 0
1 2
0 1
1 0
0 0
0 1
1 0
0 2
1 1
1 0
0 0
1 1
2 0
0 1
3 1
1 0
1 0
0 1
2 0
2 2
1 1
0 1
3 3
0 0
1 0
1 2
1 0
1 3
0 1
1 0
0 1
0 0
0 1
1 3
0 0
3 0
1 0
2 0
1 0
0 0
0 0
0 1
0 0
0 0
0 1
0 1
1 0
1 1
1 0
0 0
0 0
1 0
0 1
0 0
1 1
0 3
0 1
0 0
0 3
1 2
0 1
0 5
0 1
0 0
1 1
0 0
1 2
1 3
2 0
0 1
0 2
0 1
0 4
1 0
2 1
0 3
0 1
1 3
0 0
0 1
0 0
0 3
0 4
1 0
0 1
0 2
1 0
2 2
2 1
2 1
0 0
0 1
0 3
1 2
1 1
1 1
0 0
2 0
2 1
0 0
0 1
2 1
3 0
0 0
3 0
1 4
0 0
1 0
0 0
1 1
1 0
1 2
0 1
0 1
1 1
3 0
1 0
2 1
0 1
1 0
1 2
2 0
0 0
1 1
0 2
1 0
1 0
0 0
0 1
2 0
4 1
2 1
0 0
1 0
1 0
1 1
1 1
2 0
0 1
1 1
0 0
1 1
0 1
1 0
1 0
1 1
0 0
0 1
0 0
0 1
0 0
0 0
1 0
0 0
0 1
1 0
0 0
0 0
2 0
4 2
3 1
0 0
0 1
0 0
0 3
1 0
1 2
1 1
0 2
1 0
1 1
0 0
2 0
1 1
0 1
1 1
1 1
2 0
0 1
1 2
0 0
0 0
0 1
1 0
0 0
1 1
1 0
0 3
0 1
1 0
0 0
1 0
0 0
0 1
1 1
0 0
0 3
0 0
0 0
1 2
1 1
0 1
0 1
0 1
1 0
1 0
3 2
0 0
0 1
1 2
0 0
0 0
0 0
2 1
1 0
0 3
1 2
1 0
0 0
0 2
0 1
1 0
0 1
0 1
0 0
2 0
0 0
2 2
2 0
1 0
3 0
3 0
0 3
0 1
1 2
0 1
1 0
2 0
0 0
0 3
1 0
0 0
1 0
1 0
0 2
3 0
1 0
1 1
2 1
1 0
0 1
0 0
0 0
1 1
1 0
0 0
1 1
2 0
1 2
0 0
0 2
1 0
1 1
0 1
0 1
0 2
0 1
0 1
1 0
1 0
2 0
0 1
0 0
0 0
0 1
0 1
0 0
0 0
0 1
0 1
1 0
2 0
1 1
0 1
0 1
1 2
0 0
1 0
0 0
0 3
1 1
1 3
0 0
1 1
0 0
1 1
0 1
2 1
0 1
1 1
1 1
2 0
1 0
1 1
1 0
1 0
0 1
0 2
0 1
1 1
1 0
0 0
1 1
0 0
0 0
0 1
1 0
0 1
0 2
1 1
0 1
0 0
2 0
0 0
1 0
2 0
0 0
1 0
0 2
1 2
0 0
0 0
0 2
2 1
0 1
1 0
1 0
1 0
0 1
0 1
1 0
1 0
2 0
2 3
0 0
1 1
1 1
0 1
2 2
0 0
0 1
1 0
0 0
1 0
0 1
0 1
0 0
1 0
2 3
1 2
1 0
1 1
1 1
1 1
1 0
1 1
0 2
1 1
0 0
0 1
0 1
0 2
1 3
0 2
0 2
1 0
0 0
0 1
1 1
0 0
0 0
0 1
0 2
0 0
0 1
0 2
0 0
0 0
1 1
0 0
2 2
0 0
2 2
0 1
0 0
0 2
0 0
1 0
0 2
0 1
0 0
0 0
0 0
1 2
0 0
0 0
0 2
1 0
0 2
1 0
0 0
1 0
0 0
0 0
0 2
0 0
0 0
0 1
1 0
0 1
0 0
1 1
0 2
1 0
0 0
2 0
0 0
0 0
1 0
0 1
0 1
1 1
0 1
1 1
0 0
1 0
1 1
0 0
0 0
0 1
0 0
0 0
1 2
0 0
0 0
1 0
2 0
1 0
0 0
1 0
0 0
0 1
0 1
0 0
1 1
1 0
1 1
1 0
1 0
1 0
0 1
0 0
1 0
0 0
0 1
0 0
0 0
2 0
1 0
2 1
0 0
1 0
1 0
0 0
0 1
0 3
1 0
1 0
0 0
0 1
1 1
1 0
0 0
1 0
0 2
0 1
0 0
0 0
1 0
0 0
0 0
0 0
0 0
0 0
0 2
0 0
1 1
0 2
0 1
1 0
0 3
0 1
1 2
0 0
2 0
1 2
1 2
0 2
0 1
1 0
0 0
0 0
0 0
1 0
0 4
0 0
1 1
1 1
0 0
0 0
0 0
0 1
3 0
0 0
0 0
2 0
0 1
0 1
0 1
0 2
0 1
0 1
0 2
0 1
0 2
0 2
1 1
0 1
0 0
0 0
1 1
0 0
0 0
0 0
0 0
0 3
0 1
0 1
1 0
1 0
0 0
1 1
0 1
0 1
1 0
1 0
1 0
0 0
1 0
0 0
0 1
0 1
0 0
0 0
0 0
0 0
0 1
0 1
0 1
1 0
2 0
0 1
1 1
1 0
0 1
0 0
0 0
0 0
1 1
0 0
0 2
2 1
0 0
0 0
1 2
0 0
0 0
0 1
2 1
2 0
2 0
1 0
2 1
0 0
0 0
0 1
0 0
3 0
1 1
0 1
1 0
0 1
0 0
0 0
3 0
1 0
2 1
0 0
1 0
2 0
1 1
2 0
0 1
0 1
2 0
1 0
2 0
1 0
0 1
1 1
0 0
1 0
0 1
0 3
2 0
0 0
2 1
1 1
1 0
0 0
2 0
1 1
2 0
1 0
1 0
2 0
1 0
1 0
0 0
4 1
0 1
0 1
0 0
1 2
0 0
0 0
2 0
4 1
3 2
1 1
0 0
0 2
0 1
4 0
3 2
1 0
1 2
3 0
1 1
0 0
1 1
1 0
0 1
0 0
0 0
0 0
0 0
2 0
0 0
0 1
0 1
1 0
1 0
3 0
0 0
1 1
0 2
0 0
2 0
0 0
0 1
0 2
0 5
0 0
0 0
0 1
0 0
1 0
0 2
2 0
1 4
1 0
1 0
0 0
2 1
2 1
0 0
0 0
1 0
1 1
1 0
2 0
0 1
1 0
2 1
2 0
0 2
2 1
1 2
1 0
0 1
1 1
0 0
3 1
0 0
1 2
1 1
0 0
0 0
0 0
1 0
0 1
3 1
2 0
0 1
3 0
1 0
1 0
2 0
2 1
0 0
4 0
2 0
0 0
2 0
0 0
1 0
0 0
1 0
0 1
1 0
2 2
1 2
1 0
0 0
1 2
1 1
0 0
1 3
1 3
1 1
0 0
1 0
0 2
1 0
0 0
1 1
0 0
1 0
1 0
1 0
1 2
0 0
1 1
0 0
2 0
0 1
0 2
2 0
0 0
1 2
0 3
0 1
1 2
0 2
2 0
2 0
0 2
0 2
0 2
2 1
2 1
0 1
0 0
2 2
2 3
0 3
0 0
0 0
2 2
0 2
1 1
1 0
1 0
1 3
0 0
2 1
0 2
2 0
0 1
0 1
0 0
1 2
1 0
0 2
2 5
1 1
1 2
1 0
2 1
1 3
2 1
0 2
0 0
0 0
2 0
0 0
0 1
1 0
1 2
1 1
0 0
0 2
0 0
1 1
0 3
1 0
1 0
0 2
0 0
2 1
0 0
0 0
1 0
0 1
1 1
0 1
1 0
0 0
0 3
0 1
1 0
0 1
0 1
2 0
1 1
0 0
0 0
0 1
1 0
4 2
0 0
1 0
3 0
2 0
2 1
0 1
1 2
0 2
0 2
0 1
3 0
1 0
0 0
0 3
1 1
2 2
0 1
1 3
1 0
1 0
0 0
0 2
0 1
0 2
0 1
3 1
0 1
2 0
1 0
1 0
2 2
1 0
0 0
1 3
0 4
1 1
0 0
1 1
3 0
0 0
0 1
1 0
1 0
0 1
0 0
0 0
0 0
0 1
0 2
1 0
0 2
1 1
2 0
0 0
0 1
1 1
1 0
0 0
0 1
0 1
0 1
1 1
0 1
0 0
1 0
0 1
1 1
0 0
0 1
0 3
0 0
0 0
0 0
0 0
1 0
0 0
1 1
0 0
1 0
0 1
0 0
0 1
1 1
0 0
0 0
1 0
0 0
2 0
0 0
0 2
0 1
0 3
0 1
0 1
0 0
0 1
0 0
0 1
0 1
1 0
0 0
0 0
2 0
0 2
1 0
1 0
0 0
0 1
2 0
2 0
0 0
0 1
2 0
1 1
0 1
1 1
1 0
0 0
1 0
0 1
1 1
2 0
1 0
0 0
1 0
0 2
0 1
0 0
0 0
1 0
0 0
0 0
0 0
0 0
1 0
2 1
2 0
0 1
0 1
1 0
2 0
1 0
0 0
0 0
0 0
0 0
0 0
1 0
1 0
0 0
0 1
2 0
0 0
1 0
0 1
0 1
0 1
0 1
0 2
3 0
1 1
0 0
2 1
1 0
1 0
0 0
0 0
0 0
1 1
1 0
0 0
0 1
0 0
1 0
1 0
0 1
1 1
1 0
1 0
0 1
1 0
0 0
0 1
0 0
1 0
0 1
0 2
0 0
2 1
2 1
0 1
1 0
0 2
0 0
1 0
0 1
0 0
0 0
0 0
0 0
0 1
0 1
0 1
1 0
0 0
1 1
0 1
0 2
3 0
0 1
1 0
0 0
0 0
0 2
1 0
0 0
1 0
0 0
1 0
0 0
0 0
0 0
1 0
1 0
0 0
0 0
0 1
0 0
1 1
0 1
1 0
0 0
0 1
3 1
1 0
0 0
1 0
0 0
0 1
1 1
0 0
1 2
0 1
1 1
1 3
1 0
1 1
0 2
0 0
0 0
0 0
1 1
0 1
0 0
0 2
0 0
0 0
0 1
0 1
0 4
0 0
0 1
0 0
0 1
0 1
0 0
0 0
0 1
2 2
0 0
1 0
1 2
0 2
0 0
0 1
1 2
0 2
1 0
2 1
0 2
0 1
0 0
1 0
2 0
0 0
0 1
0 0
3 3
0 0
0 2
3 0
1 1
1 2
2 2
0 1
0 0
2 0
1 0
0 0
0 0
1 0
2 0
2 0
1 0
1 0
0 0
2 0
2 1
1 1
0 0
1 2
0 1
1 1
0 1
1 1
1 2
0 0
1 0
0 0
0 0
0 0
1 2
0 1
1 1
0 0
0 1
0 0
0 1
1 0
2 0
1 0
1 1
1 1
0 0
2 0
0 2
0 1
0 0
0 0
0 0
0 0
2 1
0 0
0 0
1 0
1 1
0 2
2 0
0 0
0 0
0 1
2 1
0 0
1 0
1 0
1 0
2 1
0 1
0 0
1 0
0 1
1 1
0 0
3 0
1 1
1 2
2 1
2 0
0 0
0 1
2 0
1 0
0 0
1 1
0 1
0 0
0 0
1 1
0 0
0 0
1 0
1 0
3 1
1 0
1 0
1 2
3 1
2 0
1 3
0 1
1 0
2 0
0 0
1 1
0 0
0 0
0 0
1 1
0 1
2 0
2 0
1 1
2 0
2 0
1 0
0 0
2 3
4 0
2 1
1 0
0 2
1 0
0 0
0 0
0 0
0 0
2 0
0 1
0 1
0 3
0 0
0 1
1 0
0 0
1 1
0 0
1 0
1 0
1 0
0 0
0 1
0 1
2 1
0 1
0 1
3 1
1 1
0 2
3 0
0 0
1 1
1 1
1 1
0 2
1 2
1 3
0 0
0 1
1 0
3 1
0 0
0 1
2 1
1 1
1 2
1 1
0 1
1 2
2 0
1 1
2 0
1 0
2 0
0 0
1 0
1 0
1 0
1 0
1 1
2 2
2 0
1 1
0 0
1 0
0 2
0 0
1 0
1 0
0 0
1 1
1 0
0 0
0 1
1 0
0 0
0 0
1 1
2 0
2 0
2 0
1 0
0 0
2 1
0 2
1 2
0 3
0 1
1 1
0 1
2 0
4 1
0 0
0 0
0 0
0 0
1 1
2 0
1 0
0 2
1 1
0 0
2 2
0 2
0 0
3 1
0 1
0 2
0 1
1 2
2 1
0 1
0 0
1 4
0 2
0 4
1 0
0 4
0 1
0 2
0 1
1 0
1 3
0 1
0 2
0 1
1 0
1 4
0 1
0 2
0 1
1 2
0 0
0 1
0 1
0 2
0 0
0 1
0 2
1 0
1 0
0 1
1 0
1 0
2 1
1 0
0 0
2 0
1 1
3 1
0 1
1 1
1 1
1 0
0 0
2 1
0 0
1 1
0 0
0 0
0 0
1 1
1 2
1 1
1 0
0 2
1 2
0 0
0 0
0 0
0 0
2 1
1 2
0 0
1 0
3 1
1 1
0 1
0 1
1 0
1 0
1 0
2 1
0 0
0 0
3 1
2 1
1 0
2 0
0 1
2 2
0 0
0 0
1 1
2 0
1 0
1 1
0 1
1 3
0 2
1 0
0 1
1 0
2 0
1 0
0 0
2 1
1 1
1 0
0 2
0 1
0 2
0 1
0 0
0 0
2 0
1 1
0 1
0 0
1 0
1 1
2 0
2 0
2 2
1 1
0 0
1 0
0 0
1 1
0 0
0 0
1 0
0 2
0 0
0 0
0 1
2 2
0 1
0 1
1 1
0 1
1 0
3 1
0 0
4 0
1 1
1 0
0 1
0 1
0 1
1 2
0 1
0 2
1 1
0 0
1 0
0 1
0 0
1 0
1 1
4 1
1 0
0 0
5 2
2 3
0 3
0 0
0 1
2 2
0 2
2 2
1 1
3 0
0 0
0 0
1 1
0 0
1 0
1 0
0 0
0 0
3 1
0 2
0 0
3 1
0 1
4 0
0 1
2 0
0 0
0 1
0 0
1 0
0 0
1 1
0 0
0 0
1 1
1 1
1 0
1 0
2 0
2 0
0 2
1 1
1 1
0 2
0 2
1 0
0 1
1 0
0 2
0 2
0 0
1 1
3 0
1 0
1 2
3 0
1 0
1 1
0 0
2 0
2 1
0 0
0 0
2 0
1 1
2 0
0 0
2 1
0 3
0 0
2 1
0 0
2 0
1 1
0 0
0 0
1 0
1 0
2 0
0 2
1 1
3 0
1 1
1 1
1 1
1 0
1 0
2 0
2 2
2 0
2 0
1 2
1 0
5 1
1 0
0 1
1 1
1 0
0 1
1 0
0 1
1 0
1 0
0 0
1 2
0 0
2 0
0 0
4 0
0 0
1 1
1 1
2 2
0 0
0 1
0 0
0 0
1 2
1 1
1 1
1 1
0 1
0 3
1 1
2 2
0 2
1 0
2 0
1 0
0 1
0 1
0 1
1 1
2 3
0 2
2 0
0 3
0 2
0 3
1 0
2 0
0 2
3 0
0 0
2 0
1 2
0 2
2 1
0 2
0 1
0 0
1 2
1 1
0 0
0 1
1 1
1 2
1 0
2 1
0 1
2 0
0 1
2 2
0 1
0 0
0 2
0 1
0 0
4 1
0 0
0 1
0 1
2 0
1 0
1 1
2 0
0 2
1 1
1 0
1 0
1 2
1 1
0 3
1 0
0 0
1 2
0 1
1 1
0 1
0 1
0 0
1 0
0 1
0 1
1 0
3 1
2 0
0 0
0 0
0 2
0 0
1 0
0 0
2 1
1 2
2 0
1 0
0 0
1 0
2 0
1 2
0 1
0 0
2 1
0 0
1 1
0 0
1 1
0 0
0 3
3 1
0 0
0 0
0 1
2 0
1 1
2 1
0 1
1 0
1 0
0 1
1 1
3 1
2 1
0 0
0 1
0 2
1 2
0 0
0 0
0 0
0 0
2 1
0 2
0 1
2 0
1 0
3 0
1 0
3 1
1 2
0 0
1 0
2 1
2 0
1 0
2 1
0 0
0 0
0 1
0 1
0 0
3 2
1 0
0 0
0 1
2 0
0 0
1 0
1 2
0 1
0 1
0 1
0 0
1 0
0 0
0 0
0 1
1 0
0 0
1 0
1 0
1 0
1 1
1 0
4 0
2 0
1 0
1 1
0 0
0 2
1 0
1 0
2 0
1 1
1 1
1 2
1 0
1 0
1 0
0 1
3 0
0 3
0 0
0 1
1 1
0 0
0 2
0 0
0 2
1 1
1 0
1 1
0 0
1 0
0 1
1 0
1 0
3 1
2 1
1 0
0 1
0 3
1 1
0 0
3 0
1 1
0 2
1 0
0 1
0 1
0 0
0 1
1 4
0 4
2 2
0 0
0 1
0 2
0 2
0 0
0 0
0 2
0 0
1 1
1 1
1 1
0 1
2 0
0 0
0 0
1 0
0 0
2 1
1 0
0 0
2 0
0 0
0 0
0 0
0 1
1 0
3 0
1 0
1 0
0 0
1 1
2 0
3 1
2 0
1 0
1 1
0 0
1 1
1 1
0 0
0 1
0 3
1 0
0 0
0 0
0 0
1 1
0 1
0 2
0 1
0 1
1 1
2 1
0 1
2 0
2 1
1 0
0 4
3 2
0 1
3 0
1 0
0 2
2 1
1 0
0 1
3 3
1 1
0 1
0 1
0 0
0 2
0 2
3 1
0 1
0 2
1 1
3 2
2 0
0 0
0 1
0 2
0 1
4 0
1 2
1 1
0 0
2 1
0 0
1 2
0 0
1 0
0 1
1 1
1 2
1 1
0 1
1 0
1 1
1 1
2 0
0 1
0 2
0 3
0 1
1 1
1 2
0 0
1 0
0 0
2 1
0 2
2 0
0 0
3 0
0 0
1 2
0 0
2 0
1 2
0 1
2 2
0 0
0 1
0 2
0 1
0 2
1 1
1 1
2 2
0 0
1 1
0 0
0 1
0 0
1 0
1 1
0 1
2 3
0 0
0 2
1 0
2 0
1 0
1 0
1 2
0 1
0 1
1 2
0 1
0 1
1 0
1 0
0 0
0 1
0 6
0 0
1 1
0 1
1 0
0 1
0 0
0 0
0 2
2 1
1 2
1 1
0 2
0 1
1 0
1 0
0 0
3 0
3 0
0 0
0 1
1 0
0 3
0 1
0 0
1 0
2 0
1 1
3 0
3 0
0 1
0 1
1 1
0 1
0 1
1 0
1 0
1 1
0 3
0 0
0 2
0 0
2 1
0 1
1 0
0 2
0 1
0 0
0 1
2 0
1 0
0 1
0 1
3 0
1 1
0 0
0 0
0 1
1 1
6 1
0 3
3 1
2 0
2 0
0 0
0 0
1 0
4 1
0 0
2 3
2 2
1 0
0 1
0 0
1 2
1 1
4 0
0 0
1 1
2 0
4 0
1 0
0 0
1 0
1 0
0 0
2 0
1 1
0 0
0 2
0 0
1 1
1 1
0 1
0 0
1 1
1 1
0 1
1 1
1 1
1 0
0 3
2 1
0 0
1 1
0 2
1 2
0 0
1 1
0 1
0 0
1 0
1 0
1 2
0 2
2 0
2 1
0 1
1 1
1 1
0 1
0 1
0 2
0 0
0 1
1 0
1 0
0 0
0 0
0 0
0 0
0 1
1 0
0 1
1 1
0 0
0 1
0 1
0 1
0 1
0 0
0 0
0 2
2 1
0 0
0 0
1 0
1 1
0 1
2 0
0 0
1 0
0 0
1 0
0 0
1 0
1 0
0 1
1 2
0 1
0 2
3 1
0 0
2 0
0 1
0 1
1 0
1 0
3 1
0 0
2 1
2 0
0 0
1 1
0 0
2 0
1 1
1 0
1 0
1 1
0 1
2 2
1 1
0 0
2 0
1 0
0 1
1 1
1 0
0 0
0 0
1 0
0 1
0 3
0 1
0 0
2 0
1 0
0 0
0 1
1 0
2 0
3 0
0 1
1 0
0 0
1 0
0 0
0 0
0 1
0 1
0 0
2 0
1 0
0 0
1 1
1 0
0 2
0 2
1 0
2 2
1 0
0 0
0 2
0 1
0 0
3 0
0 1
1 0
0 2
2 0
1 0
0 2
1 1
0 1
0 4
1 0
0 0
2 1
0 0
1 0
0 1
2 3
0 0
0 0
0 0
0 1
1 1
2 1
2 0
0 2
1 0
1 2
3 1
1 1
1 0
1 0
0 0
0 0
0 1
1 2
0 0
0 0
0 1
0 0
2 0
0 1
1 0
1 0
2 0
0 0
2 1
1 0
0 0
0 3
0 0
1 0
1 0
0 2
2 2
2 0
0 1
0 1
1 0
0 0
0 1
0 0
0 0
1 2
1 0
1 1
0 1
0 0
1 1
0 3
0 0
1 0
0 0
0 0
1 0
0 0
0 0
1 0
0 0
0 0
1 1
3 3
1 0
0 0
0 2
1 1
0 0
3 0
1 1
0 0
2 1
1 0
0 2
2 1
0 0
0 1
2 0
0 1
0 0
0 0
0 1
0 0
0 0
0 3
0 1
0 0
0 0
0 0
0 1
1 3
0 0
0 1
0 1
0 0
1 0
1 0
0 0
0 1
1 0
3 0
1 1
1 1
0 0
0 4
0 0
0 2
0 1
0 0
1 0
4 0
1 0
1 1
0 4
0 2
1 1
1 1
2 0
1 0
2 1
0 1
1 0
2 1
0 2
0 1
2 1
1 1
1 0
0 0
2 1
1 1
0 0
0 1
0 0
3 0
1 0
0 2
1 1
0 1
0 2
0 1
0 2
0 0
2 0
1 1
2 0
1 1
1 0
0 0
1 0
1 0
1 0
2 1
0 0
0 0
1 1
1 1
0 1
1 2
2 0
0 0
0 0
0 0
0 1
0 1
0 3
0 1
1 1
0 1
0 1
1 1
1 0
1 1
0 1
1 1
0 1
0 1
1 2
0 1
0 0
1 0
0 0
0 0
0 1
2 1
0 0
0 1
1 0
0 0
0 0
0 0
1 0
0 0
0 0
0 1
0 2
0 0
0 0
1 0
0 0
2 2
1 1
0 3
1 2
0 0
1 1
1 1
0 0
2 1
0 0
0 0
0 0
0 0
0 1
1 0
1 1
0 0
1 0
1 0
0 0
1 0
0 1
0 0
1 0
1 0
1 1
1 0
1 0
5 0
1 1
0 0
1 0
0 0
1 0
0 0
0 0
0 0
0 0
1 2
0 0
0 0
1 1
1 1
2 2
0 0
0 2
0 0
1 0
2 1
0 0
0 1
1 0
1 0
1 0
2 0
0 0
1 0
0 1
0 0
1 0
1 2
2 1
2 1
0 0
0 1
2 0
1 0
1 1
5 0
2 0
1 0
0 0
0 0
2 0
0 1
2 0
1 0
0 0
0 0
1 0
0 0
2 1
0 0
0 0
0 0
1 0
0 1
0 0
0 1
0 1
0 0
0 2
0 1
1 1
1 1
0 2
2 0
1 0
1 2
1 0
2 2
0 1
0 0
0 1
1 2
0 1
0 2
0 0
2 1
0 1
0 0
0 1
0 1
1 0
0 1
0 1
0 1
0 0
1 0
1 3
0 1
1 1
0 2
0 1
0 0
2 1
1 0
1 1
0 0
0 1
2 3
0 0
1 1
2 1
0 1
0 0
1 3
0 0
1 0
1 0
0 0
0 2
2 0
0 1
0 1
1 0
2 0
0 0
2 0
1 0
0 1
1 1
0 2
1 0
0 0
1 0
0 0
0 0
1 4
0 1
0 0
1 0
2 0
1 2
1 0
0 1
0 1
0 0
1 1
1 1
0 0
0 0
0 2
1 1
0 1
1 0
1 1
0 1
0 0
0 0
2 0
0 0
0 0
0 0
2 0
0 0
1 0
1 0
2 1
0 4
1 0
0 0
0 0
1 1
0 0
0 0
0 3
0 1
0 2
0 2
3 2
0 2
1 1
1 2
0 0
0 0
1 0
1 1
1 0
0 1
0 3
0 0
0 0
0 0
0 1
0 1
2 0
1 1
1 0
1 1
0 1
0 1
0 0
1 0
1 0
0 1
0 0
0 1
0 1
2 0
1 0
0 1
1 1
0 0
1 1
2 1
0 0
0 0
0 1
1 0
1 2
0 0
0 1
1 2
0 0
1 0
1 0
0 0
0 0
1 0
0 0
2 0
0 0
1 1
0 0
0 2
0 0
0 1
1 1
1 0
1 0
2 0
1 2
1 0
1 0
2 0
1 0
0 0
1 2
0 0
1 3
1 0
2 0
0 0
0 3
0 0
0 1
0 0
1 2
1 1
0 0
0 1
1 3
0 1
0 3
0 2
2 0
1 0
0 0
0 0
2 1
2 0
1 1
1 0
1 1
2 0
0 0
2 1
1 0
1 0
0 0
0 0
0 0
1 1
3 1
2 1
1 2
1 1
1 0
1 1
0 0
0 0
1 0
1 0
2 1
2 0
1 1
1 1
0 0
0 0
0 0
1 1
0 0
1 0
0 1
0 0
0 1
1 0
4 0
2 1
0 0
1 0
0 0
3 0
2 0
1 1
0 1
2 0
0 0
2 0
0 1
1 2
1 0
1 1
1 0
1 0
0 1
4 1
0 0
0 2
2 1
2 0
0 0
1 1
0 1
0 0
2 0
0 0
0 0
1 0
1 2
0 2
0 0
0 1
0 1
1 0
0 0
1 0
1 0
1 0
1 0
0 1
0 3
2 0
2 2
0 0
2 1
1 1
0 2
1 0
3 0
0 1
1 1
0 0
0 1
1 0
0 2
0 0
1 0
0 1
2 1
0 0
0 1
2 1
0 0
1 0
0 2
0 0
0 1
0 0
0 0
0 0
2 0
0 0
0 2
0 0
1 2
1 0
0 0
0 3
0 0
2 0
0 0
1 3
1 2
0 1
1 1
1 4
1 1
1 1
1 1
2 1
0 0
1 0
1 1
3 0
0 0
0 0
0 0
1 0
1 1
1 1
1 0
0 1
0 1
0 0
2 1
0 0
0 0
1 2
1 0
3 0
0 0
2 0
1 3
2 1
0 1
0 3
0 0
0 1
0 0
2 1
1 0
1 1
1 1
0 1
0 1
0 0
0 1
0 0
1 1
2 0
0 1
0 3
0 0
0 1
2 0
1 2
2 2
1 0
0 3
1 1
0 0
1 3
1 2
0 0
1 3
0 1
1 0
1 1
2 1
1 0
0 1
0 2
0 2
2 0
1 1
0 1
0 1
1 0
0 1
0 3
1 1
0 3
1 0
1 1
0 2
2 3
0 0
1 0
1 3
1 0
2 1
2 2
0 1
0 0
2 4
3 0
2 2
2 0
0 1
0 3
4 1
2 0
0 1
0 1
0 0
1 0
0 0
1 1
1 1
0 1
1 2
0 2
0 1
1 1
4 1
0 0
0 1
2 0
1 1
1 4
0 0
2 1
0 2
3 2
2 0
3 2
1 0
1 3
0 1
2 0
1 0
2 0
0 1
0 0
0 1
1 2
0 0
1 0
0 0
0 1
0 0
5 0
2 2
3 2
2 0
0 0
2 1
3 0
0 2
0 2
1 1
0 2
0 0
3 0
0 1
1 3
1 0
2 0
1 1
0 0
2 1
0 1
1 2
3 1
1 3
0 0
0 0
0 0
0 4
0 0
2 0
2 1
0 1
0 2
1 1
1 0
1 1
1 3
2 2
0 1
1 0
0 0
0 1
1 0
1 0
1 1
0 0
0 1
0 3
1 0
0 0
0 0
0 2
0 1
1 3
0 0
0 3
0 2
0 0
0 0
0 1
1 0
0 1
0 0
1 2
0 0
0 2
0 0
0 1
0 4
1 3
2 4
1 0
0 2
0 2
0 0
0 0
0 1
0 1
0 1
0 1
0 4
0 0
0 0
2 1
1 1
1 1
0 2
1 2
1 1
0 2
0 0
1 0
0 1
0 1
0 4
1 1
1 1
0 1
0 1
0 2
0 0
0 2
0 2
4 0
2 2
0 2
0 1
1 1
1 0
0 0
2 0
1 0
3 1
1 1
0 0
2 0
0 0
4 0
0 0
0 0
2 0
0 0
0 0
1 0
3 1
0 0
2 0
0 0
2 1
2 0
0 0
0 0
0 0
3 0
2 0
0 0
1 0
0 1
3 1
1 1
1 0
0 0
1 1
0 1
0 0
0 1
1 1
3 0
0 0
0 1
2 0
1 0
1 1
0 0
1 0
1 1
1 1
1 0
0 1
0 0
1 1
2 0
2 3
1 0
0 1
2 1
2 1
0 2
1 0
1 0
1 2
2 1
2 2
1 1
2 0
2 1
1 1
1 1
1 1
0 0
1 0
1 1
2 1
1 1
0 4
3 1
3 1
0 2
1 0
0 1
0 1
0 0
0 1
1 1
0 0
2 1
1 1
0 0
1 2
2 1
0 1
1 1
3 1
1 1
2 0
0 0
1 2
1 1
0 0
2 0
1 0
2 0
0 0
0 1
0 2
1 1
1 2
0 0
1 2
1 1
1 2
0 3
2 1
0 1
1 2
0 1
0 0
0 2
1 1
2 0
2 1
0 1
2 2
0 2
0 1
1 0
1 0
2 0
0 1
0 2
0 2
0 0
1 0
0 0
1 0
0 0
2 2
1 3
1 2
0 0
0 1
0 1
2 0
0 2
0 0
0 0
0 0
0 0
1 0
0 0
1 0
0 0
0 1
0 1
0 0
0 1
1 0
2 1
0 1
0 0
0 1
0 0
1 0
1 0
1 1
1 2
0 0
1 0
1 0
0 1
0 0
1 0
0 1
0 0
2 0
0 4
1 0
1 2
2 0
0 0
2 1
0 0
0 0
3 0
0 2
0 2
0 1
2 2
0 0
0 0
0 0
0 1
1 1
0 2
0 0
1 1
0 0
0 0
1 2
0 3
2 1
0 0
0 2
4 0
1 0
0 2
1 1
2 0
1 0
0 1
2 1
0 0
0 0
0 0
0 1
2 0
2 2
0 1
1 2
1 3
1 4
0 1
1 3
0 1
0 2
0 0
1 2
0 2
0 0
0 3
1 1
2 2
2 0
0 2
2 2
0 0
1 1
0 1
1 0
1 0
0 0
0 0
0 0
2 0
2 1
0 0
1 0
1 0
1 2
1 1
1 1
1 0
0 0
1 0
0 0
0 0
0 1
0 2
0 0
2 2
0 2
1 0
1 2
1 0
1 0
0 2
0 2
3 1
1 0
1 0
0 0
1 1
0 0
0 0
1 0
1 0
3 0
0 1
0 1
2 1
0 1
0 1
0 2
1 0
2 1
0 1
0 1
1 1
1 1
0 0
1 0
0 2
0 1
1 1
1 2
0 0
0 3
1 0
4 1
1 1
0 1
2 0
0 0
1 0
2 1
1 1
2 0
2 0
2 0
1 2
1 0
0 1
1 0
1 1
1 0
2 0
0 0
1 0
1 2
0 2
0 0
2 2
1 0
0 1
0 1
0 0
0 1
2 0
0 0
3 0
1 0
3 1
4 0
3 0
1 0
1 0
1 1
1 0
1 1
0 0
0 1
4 0
1 0
1 0
3 1
1 0
0 0
0 1
2 1
0 0
2 0
2 0
1 1
0 0
1 2
1 0
0 1
1 0
1 4
2 1
1 1
4 1
1 1
2 1
1 1
0 0
1 2
1 1
0 0
0 0
0 0
1 0
4 4
1 2
0 1
0 0
0 2
0 0
0 0
0 0
1 0
1 0
2 3
1 0
0 2
1 3
2 0
2 0
2 0
1 0
2 2
1 1
1 3
5 2
1 1
2 0
1 0
0 0
1 1
0 0
3 3
1 1
0 2
1 0
1 1
0 0
1 0
0 2
3 4
2 1
0 1
2 3
1 1
2 0
1 1
2 1
0 2
0 2
0 2
0 0
0 1
1 0
2 0
0 2
0 0
1 2
2 0
0 2
0 0
0 3
1 2
2 1
3 1
2 3
0 2
2 2
1 0
1 1
1 0
1 1
0 1
0 2
0 1
0 0
0 0
1 0
0 0
0 0
0 1
1 1
0 0
0 0
0 2
0 1
1 1
0 1
1 2
1 1
0 1
1 1
1 2
0 1
0 1
0 1
0 1
0 0
1 0
0 1
1 0
0 0
1 3
2 1
1 1
2 2
1 1
0 1
0 2
0 0
0 0
0 1
2 1
1 2
1 0
1 0
0 0
0 0
0 1
0 1
0 5
0 0
1 0
2 1
0 1
0 1
0 0
1 1
1 3
0 0
1 0
0 0
1 0
0 1
2 0
0 1
2 0
0 0
0 0
1 1
0 1
0 0
2 0
1 1
0 0
0 0
0 0
2 1
1 1
0 0
0 0
0 2
0 1
0 0
1 0
0 1
0 2
0 2
0 0
0 0
0 0
1 0
0 2
0 2
0 2
0 0
1 1
1 0
1 0
1 0
2 0
0 0
1 0
0 0
1 0
1 0
2 0
2 0
0 1
0 1
1 1
2 0
1 2
0 1
1 1
0 0
0 0
0 0
1 1
3 0
0 1
0 0
0 0
0 0
0 0
0 0
0 0
0 2
1 0
1 0
1 1
1 1
1 2
0 2
0 1
0 0
0 2
0 1
0 1
1 0
1 0
1 2
0 2
0 0
1 2
1 1
2 0
4 1
0 0
0 0
1 0
1 0
0 2
0 0
0 1
0 1
2 0
0 0
1 1
1 0
1 1
2 1
1 0
1 1
0 0
0 0
1 0
1 0
1 1
0 1
2 0
1 1
0 3
1 0
1 0
1 5
2 0
0 1
1 1
1 1
1 1
0 2
0 0
0 1
1 1
1 1
0 0
1 0
0 1
1 0
0 0
0 0
1 0
1 0
2 2
0 0
1 0
2 0
0 2
0 1
0 0
1 1
1 2
4 0
1 1
0 0
1 1
3 1
2 1
0 2
0 3
2 0
1 0
0 0
1 1
2 0
0 1
2 0
0 1
2 0
1 1
2 0
1 1
2 1
2 0
3 0
2 1
2 0
1 0
3 0
1 3
0 0
2 0
4 0
1 0
2 1
1 2
2 2
2 0
1 0
1 1
2 0
0 2
1 0
2 1
0 3
0 0
1 1
0 1
2 1
2 0
1 1
1 0
2 2
3 1
1 1
1 5
1 1
0 3
0 1
0 3
1 0
2 0
2 0
0 1
0 0
0 0
1 1
0 2
2 3
0 0
1 2
1 1
0 0
0 1
3 0
1 1
0 5
2 0
0 2
2 2
2 2
3 1
0 1
0 1
1 2
1 0
0 0
1 1
0 1
0 2
1 1
0 1
1 1
0 2
1 2
1 1
2 0
1 0
1 1
1 1
1 0
0 2
1 0
2 2
2 1
1 2
0 1
2 2
2 2
0 0
0 1
0 0
2 2
1 1
0 0
0 2
0 2
1 0
1 0
1 1
0 2
0 0
0 0
0 0
0 0
3 0
1 1
1 0
1 4
1 3
1 0
0 0
0 0
1 1
1 1
0 3
2 1
0 2
1 1
2 0
0 2
3 2
0 1
0 2
0 0
1 1
2 0
0 1
2 0
0 5
3 1
1 2
0 0
1 0
2 0
2 0
0 0
1 3
0 0
2 1
2 0
1 1
0 1
0 2
1 1
1 0
1 2
1 0
0 1
0 1
1 0
0 0
1 1
0 0
2 0
1 0
0 1
1 1
0 0
1 1
0 0
3 0
1 0
2 0
0 1
0 1
0 0
0 1
1 1
1 0
0 1
1 0
1 0
0 2
0 1
0 0
2 1
1 0
0 1
3 0
0 1
1 3
1 0
1 1
1 2
3 0
0 1
0 0
0 3
2 3
3 1
1 1
1 0
0 2
4 1
1 1
0 1
0 0
2 0
0 0
1 2
1 1
2 0
0 3
1 1
4 0
0 2
4 0
1 0
0 0
1 0
0 0
1 1
0 1
0 0
3 1
0 0
0 0
1 2
1 0
2 0
1 0
2 1
0 1
2 0
2 0
2 2
1 0
0 0
0 1
1 0
1 0
0 0
1 0
0 0
0 3
1 1
0 1
0 0
1 1
1 0
2 1
2 0
1 1
2 2
3 3
1 1
0 1
0 0
1 0
1 1
0 1
0 0
2 1
2 0
0 0
0 1
0 1
0 0
0 0
0 0
2 1
1 0
3 0
0 0
1 0
1 3
0 0
2 0
0 0
0 1
1 2
0 1
1 3
1 2
0 1
0 2
1 0
0 0
0 0
1 1
1 2
3 0
1 1
0 1
0 0
0 2
0 3
1 0
1 0
1 1
0 2
0 0
1 1
1 0
0 0
0 0
2 1
0 0
0 0
2 0
0 0
1 0
0 2
0 0
1 0
1 1
0 0
2 0
0 0
2 2
0 0
1 0
0 2
1 3
1 0
2 0
2 0
4 0
0 1
0 0
0 1
1 0
1 0
3 0
1 1
0 0
0 0
1 0
2 0
0 1
0 0
1 1
0 1
1 0
2 1
0 0
0 0
0 2
0 1
2 0
0 0
0 0
0 1
1 0
0 0
1 0
3 1
0 0
1 0
0 1
2 0
0 0
1 0
0 1
1 0
0 0
0 0
0 0
2 0
0 2
0 0
1 0
0 0
0 3
2 0
1 0
0 1
0 3
0 1
1 0
1 1
1 2
3 0
0 1
0 0
1 2
2 2
0 0
1 0
0 1
1 0
3 0
0 1
0 1
0 0
1 0
1 0
1 0
0 2
1 0
2 1
2 2
1 1
0 2
0 1
1 0
0 2
0 0
0 1
1 0
1 0
1 2
0 1
0 0
1 0
0 0
0 0
0 0
1 1
1 0
0 0
1 1
1 2
0 0
1 0
0 0
3 0
0 1
3 0
0 0
1 3
0 1
2 0
0 0
0 0
2 1
0 0
0 0
2 0
2 0
0 0
3 0
0 1
1 1
0 0
2 0
1 3
2 1
1 0
1 1
1 1
1 1
1 0
0 1
1 0
2 0
1 0
2 0
1 0
1 1
2 1
0 2
1 1
1 1
0 1
0 3
1 1
2 2
1 0
0 0
0 2
0 3
3 1
1 1
0 1
0 0
0 0
0 1
1 2
1 1
1 3
1 1
0 1
2 1
1 3
0 1
1 0
0 2
2 1
0 0
0 0
0 1
0 3
0 3
2 0
0 2
2 0
0 0
2 0
1 4
0 0
1 0
2 0
0 2
1 0
1 0
1 1
2 1
0 1
0 1
2 2
1 0
0 0
1 2
0 0
1 2
0 0
0 0
1 0
2 1
1 1
0 0
0 0
2 1
0 0
0 1
0 0
0 0
0 0
0 0
0 0
1 1
1 1
1 1
1 2
2 1
0 1
0 2
2 1
0 3
1 0
0 0
2 1
1 1
0 0
1 0
0 1
0 2
0 2
1 0
0 0
0 0
0 2
0 0
1 1
0 0
0 2
3 0
5 2
0 2
0 1
1 0
0 1
0 0
3 2
2 0
2 0
0 1
0 4
0 1
2 0
1 0
0 1
0 0
1 0
1 1
0 2
0 0
3 2
2 1
0 1
0 2
0 1
2 1
1 0
1 1
0 1
0 4
2 1
0 0
4 0
4 2
0 1
0 2
2 1
1 1
1 1
0 0
0 0
1 0
0 0
0 1
0 1
0 0
0 1
1 2
0 0
0 0
2 0
2 0
1 1
1 0
0 0
1 1
0 2
0 0
1 0
1 1
1 1
0 2
0 2
0 0
1 0
2 3
1 1
1 0
0 0
1 1
0 0
1 4
2 0
1 1
1 1
0 1
1 2
2 0
0 1
0 1
2 1
0 0
0 0
0 1
5 1
2 0
4 0
2 0
0 1
1 1
1 1
1 2
2 1
1 2
1 0
1 0
0 0
1 1
0 1
0 1
2 2
0 0
0 0
1 1
0 0
0 2
1 0
0 0
0 1
1 0
1 0
2 0
1 1
1 0
2 0
0 1
0 0
1 1
3 1
0 1
0 1
0 0
1 0
1 0
1 1
1 1
0 1
0 1
2 1
0 1
0 0
0 2
2 1
1 0
0 1
0 1
1 1
1 1
1 1
0 0
0 2
0 0
0 1
2 0
1 0
0 1
0 0
1 1
1 0
0 2
1 1
0 1
0 0
0 1
0 1
1 0
0 1
1 0
1 0
1 0
0 0
2 2
2 1
0 0
1 3
2 1
0 0
1 0
1 1
1 0
1 0
2 0
1 2
0 1
0 1
0 0
4 0
0 1
1 1
2 0
2 0
1 1
2 1
3 1
1 0
0 1
0 0
2 0
3 0
0 2
1 2
1 1
1 1
0 0
0 0
1 0
1 1
1 0
0 0
2 1
0 0
0 1
0 0
1 0
0 0
3 3
1 0
0 1
1 1
0 0
2 0
1 1
1 0
0 0
1 0
1 0
1 3
1 0
3 1
2 0
1 0
0 1
2 3
0 0
0 0
0 0
0 2
1 1
1 0
0 2
2 0
1 0
2 1
2 0
0 2
0 1
0 1
0 1
0 1
0 1
0 1
0 3
1 0
0 0
1 0
0 2
0 1
1 2
0 1
1 1
0 1
1 4
0 1
2 0
0 0
0 1
1 2
0 0
2 0
0 0
1 1
0 1
1 5
1 1
0 2
0 0
0 2
0 0
0 0
2 1
1 0
2 1
1 0
1 1
2 0
1 0
0 0
2 0
2 1
0 1
1 0
0 2
1 2
3 1
4 0
1 1
0 0
0 0
0 0
0 2
2 0
0 1
1 0
1 0
0 0
4 1
3 0
2 2
0 2
2 1
0 1
1 0
0 0
2 1
0 1
1 0
1 0
1 1
1 1
1 2
1 2
1 0
2 3
2 1
1 0
0 0
1 2
1 1
3 2
1 1
2 0
4 1
1 1
2 0
0 2
0 1
3 1
1 2
1 0
3 2
0 0
4 0
3 0
1 2
0 0
2 2
1 1
3 1
1 2
3 1
0 3
2 1
0 2
1 3
2 0
1 1
0 0
0 4
1 0
1 2
1 0
0 1
0 0
1 0
1 1
2 2
3 1
3 0
1 0
1 0
0 0
0 2
0 2
1 0
1 2
1 0
0 2
3 0
3 2
1 0
2 0
1 1
1 2
1 0
1 2
1 0
0 1
2 4
0 4
1 1
1 0
3 1
2 2
2 2
0 2
1 1
0 1
1 2
0 4
0 1
0 0
2 3
0 0
2 1
1 2
0 1
0 0
1 2
2 0
0 3
1 1
0 0
1 1
0 2
0 0
1 2
0 1
1 0
0 3
0 0
1 1
0 2
0 1
0 0
0 1
3 1
0 1
1 0
1 1
2 1
0 3
0 3
0 8
0 1
1 0
0 3
0 1
0 2
0 2
0 1
1 0
0 1
0 0
0 0
0 0
0 0
0 1
1 1
0 1
0 1
0 0
6 0
2 1
0 0
1 0
0 1
2 1
0 0
1 1
0 0
0 1
0 1
0 0
1 0
0 2
0 0
1 0
0 0
1 0
2 1
2 2
0 0
0 0
1 0
2 1
0 0
0 0
0 0
0 1
0 0
3 0
0 1
1 1
0 0
0 0
2 0
1 2
2 2
0 1
0 2
2 1
1 0
0 2
0 0
1 2
0 3
1 0
0 1
0 2
1 0
1 1
1 0
1 2
1 1
2 0
0 0
1 1
2 0
0 1
1 4
3 1
1 2
0 1
0 1
0 0
0 2
0 0
0 0
2 0
0 0
0 1
2 1
0 2
0 1
3 0
0 0
1 0
2 3
0 0
0 1
0 1
1 0
0 1
0 0
0 0
2 0
1 2
2 1
1 1
1 1
0 0
2 0
0 1
2 0
0 0
1 2
1 0
1 1
0 3
1 1
0 1
0 0
2 0
3 0
0 0
0 0
0 0
2 0
1 0
1 4
0 0
0 1
1 0
0 0
0 2
0 0
0 1
0 1
2 0
0 1
1 1
0 3
1 1
1 0
1 1
0 1
0 0
1 1
1 3
1 2
0 0
0 0
0 0
2 0
2 1
1 2
1 1
0 1
0 0
1 0
0 0
1 0
0 0
0 0
2 0
1 2
0 1
0 2
0 1
0 1
1 0
0 2
3 1
2 0
0 0
1 2
1 2
1 0
0 2
1 1
0 0
0 3
1 0
2 1
1 2
0 0
1 1
1 0
1 0
3 1
0 1
0 1
0 2
1 0
2 0
1 2
1 1
0 1
0 2
0 0
2 2
0 1
1 0
2 0
2 0
1 1
0 0
2 1
0 2
3 1
0 1
2 3
2 3
0 0
2 0
2 1
1 0
0 0
1 1
0 0
2 0
0 0
0 1
2 0
1 1
5 1
0 1
1 2
2 1
1 1
0 0
0 1
1 1
1 1
0 0
0 3
1 0
2 0
1 2
2 1
1 3
3 0
0 1
3 2
0 0
3 0
1 0
4 2
4 1
2 0
2 0
3 0
2 1
1 2
1 0
1 1
6 1
1 1
0 1
2 2
0 3
2 1
2 1
0 0
0 3
0 1
1 0
0 1
0 0
0 1
0 0
4 0
2 2
1 1
1 0
0 0
1 0
3 1
1 1
3 0
0 1
1 0
1 2
1 1
0 3
1 0
2 0
1 1
0 0
3 0
6 1
1 0
0 1
1 0
2 3
2 1
0 1
0 1
4 0
1 4
0 1
0 2
1 1
0 2
2 2
1 3
0 1
3 2
2 2
1 0
2 3
1 1
2 1
0 2
0 0
0 1
0 2
0 0
3 1
2 0
2 1
0 1
1 1
1 1
1 0
0 2
2 2
2 1
0 0
1 0
2 2
2 0
0 2
2 3
0 2
1 0
0 0
0 1
1 5
2 0
3 0
0 3
0 3
1 0
1 2
1 1
0 1
0 0
1 1
1 0
0 0
0 0
1 2
2 1
0 0
2 0
1 0
0 1
0 0
3 0
0 1
1 0
1 2
0 2
1 1
1 2
2 1
2 3
0 3
1 2
3 1
4 0
0 1
2 1
0 3
0 4
1 1
0 0
0 3
1 1
0 1
0 2
3 3
1 1
0 1
0 2
1 1
0 0
1 0
1 2
1 1
0 2
0 0
0 0
0 0
0 0
0 1
1 0
0 2
0 0
4 0
1 0
0 0
0 1
1 1
0 1
0 2
1 1
1 0
1 1
2 1
1 2
0 1
4 1
3 0
0 3
0 1
2 2
0 0
4 2
1 0
0 1
2 0
2 2
0 0
3 1
0 1
0 2
3 1
0 0
0 1
0 0
3 3
1 1
3 0
1 1
2 1
1 2
2 2
3 1
2 0
1 1
1 1
2 0
1 1
2 1
0 2
0 0
1 0
0 0
1 0
0 0
0 0
0 1
0 0
2 0
0 1
0 0
2 0
1 1
0 0
1 2
2 0
0 1
0 0
1 1
0 0
0 2
1 3
0 2
0 2
0 1
1 0
2 2
0 1
3 2
0 0
0 0
0 0
1 0
1 0
0 0
3 0
1 0
0 0
0 1
0 0
0 0
0 1
0 2
2 0
0 0
0 0
0 1
1 0
1 0
1 2
1 0
2 1
0 0
4 2
1 0
1 1
1 2
0 0
0 0
0 1
1 0
0 0
0 1
0 0
0 1
0 0
1 2
1 2
1 1
1 0
1 1
0 0
1 1
0 0
2 1
0 0
0 0
1 2
1 0
0 1
0 1
5 0
1 1
0 0
1 1
0 1
0 1
1 1
0 0
1 0
0 1
0 1
0 0
0 2
1 0
1 0
0 1
1 1
1 0
0 1
0 1
1 1
0 0
3 0
1 0
1 1
2 0
0 4
0 0
2 1
0 0
1 0
1 0
1 0
1 0
2 0
1 0
2 0
0 0
1 0
1 1
1 0
0 0
1 1
0 0
4 1
1 2
0 0
2 1
1 0
1 1
3 0
0 2
3 1
1 1
0 0
0 0
2 0
1 0
2 0
0 0
2 0
1 1
0 1
1 0
1 1
1 0
0 1
1 0
2 1
1 0
1 0
0 2
0 1
1 0
0 0
0 0
1 1
2 0
0 0
1 3
0 0
1 0
1 0
0 0
0 0
0 1
2 0
1 3
0 0
0 0
2 0
2 0
1 2
0 0
3 0
1 0
1 1
1 1
0 0
0 0
0 0
0 1
2 0
0 1
1 2
1 0
1 2
2 0
1 2
0 1
1 0
1 3
2 0
0 0
1 2
3 0
0 4
1 0
2 0
1 0
1 0
2 1
0 1
0 1
0 0
1 0
0 1
0 1
2 2
1 0
0 2
1 1
2 0
1 2
0 2
1 1
0 0
0 2
0 0
1 2
0 2
0 2
0 0
0 0
0 1
2 2
0 1
0 1
0 1
1 1
0 0
0 2
0 3
0 3
0 1
0 1
1 3
0 0
0 2
0 2
0 0
1 0
1 0
3 0
1 1
1 0
0 1
0 1
0 1
0 0
0 2
1 1
0 0
0 2
0 0
0 2
0 0
0 1
2 0
0 0
1 1
2 0
1 1
1 1
0 2
0 0
1 0
0 0
0 0
1 0
0 0
0 0
0 0
0 1
1 0
1 1
0 0
0 1
0 0
0 0
1 0
0 1
0 1
0 1
0 2
0 1
2 0
0 0
1 1
2 0
0 1
2 1
0 0
0 1
0 0
1 0
0 0
1 1
0 0
0 1
0 1
0 0
2 0
0 2
0 0
1 0
0 0
1 0
2 0
0 0
0 1
0 0
1 0
0 1
0 1
1 1
0 1
0 0
0 1
0 0
0 2
0 0
0 2
1 0
2 1
0 1
1 0
0 1
1 1
2 2
0 1
0 1
0 0
1 0
1 0
3 0
0 0
0 2
1 2
0 0
0 0
0 0
0 1
3 0
1 0
2 0
0 2
0 1
1 0
0 1
0 2
2 1
1 0
0 1
1 1
0 1
0 0
0 2
1 1
2 2
2 0
4 1
4 0
1 2
2 0
2 1
0 0
2 0
0 0
0 1
2 1
0 1
0 2
0 0
1 0
1 3
0 1
0 0
2 0
1 3
0 1
1 0
2 0
2 1
2 0
2 1
0 1
2 0
2 0
1 1
1 2
1 0
0 0
0 1
1 1
0 3
1 0
0 1
2 0
1 0
2 0
1 0
0 0
0 0
2 1
1 0
1 0
1 0
2 0
1 0
0 1
0 1
0 1
1 0
1 1
0 0
1 0
1 0
0 0
0 1
0 1
1 0
1 0
1 0
1 0
0 0
2 1
2 0
0 1
0 1
0 0
0 0
0 1
1 0
0 1
0 0
0 2
1 0
2 0
0 0
0 0
0 3
0 2
0 0
1 3
1 0
0 0
0 0
1 0
2 1
1 0
2 0
1 0
0 2
2 2
1 0
0 0
0 0
0 1
0 1
1 1
2 1
1 0
0 2
0 5
0 0
1 0
0 0
1 0
0 2
1 2
0 0
1 0
2 1
2 0
1 2
0 2
1 0
1 2
0 1
1 0
1 2
2 0
1 0
0 1
0 2
1 0
0 1
0 0
1 1
1 1
1 0
0 0
1 1
1 0
0 0
0 0
1 1
0 0
0 1
2 0
2 1
1 2
0 0
0 2
0 0
1 0
2 0
0 0
2 1
0 3
0 0
0 3
1 0
0 2
0 0
0 0
0 0
1 0
1 0
2 0
0 0
1 1
0 0
0 0
0 0
1 1
0 1
0 0
0 2
1 1
1 0
0 0
1 0
1 1
2 1
3 1
0 0
0 0
2 1
0 2
0 0
0 1
0 2
1 0
1 1
1 0
0 3
0 1
0 1
0 2
0 3
0 0
1 1
0 0
0 0
1 0
0 0
0 0
2 0
1 2
1 0
0 0
0 1
0 1
1 0
0 1
1 2
0 1
1 0
2 0
1 0
0 0
1 2
1 0
0 1
2 1
1 0
0 1
0 2
1 0
1 0
1 0
1 0
2 0
0 0
3 3
1 2
2 0
0 0
1 0
0 1
1 0
0 0
3 0
0 0
0 0
1 0
0 1
0 1
1 2
1 0
1 1
1 1
1 1
1 0
0 1
0 0
1 0
1 0
2 1
0 1
0 0
1 1
0 1
0 0
2 2
1 1
2 3
2 1
1 1
2 0
0 0
0 1
1 0
1 1
2 0
1 2
1 0
1 0
3 2
0 1
1 4
0 0
0 0
0 0
1 0
1 1
0 1
0 2
1 1
1 0
0 1
0 2
0 1
1 1
0 1
0 0
0 1
0 0
0 2
1 1
1 0
1 1
1 0
0 1
0 1
0 1
2 2
0 1
2 1
2 1
1 2
1 1
2 1
3 1
1 1
2 0
2 0
0 1
3 0
0 1
0 0
0 0
0 0
0 0
1 1
1 3
2 0
0 0
0 1
0 0
0 0
0 0
0 0
0 0
0 1
2 1
3 1
1 1
0 1
0 0
0 0
0 1
0 0
0 0
2 0
1 0
2 0
1 0
0 0
0 1
0 0
2 2
0 1
0 2
2 0
1 2
1 0
2 1
2 2
2 2
0 0
0 1
2 0
0 0
1 2
0 2
0 1
1 3
0 1
2 0
0 1
0 1
1 0
2 2
0 3
1 1
1 0
1 2
2 0
1 1
0 1
0 1
0 1
0 4
0 4
1 1
0 0
0 0
1 1
0 1
0 4
0 0
0 1
1 0
0 1
1 3
0 1
1 1
2 1
1 2
0 1
1 2
1 0
0 0
0 3
1 1
0 2
0 0
0 1
0 0
0 1
1 0
1 0
2 0
0 0
2 1
2 0
0 0
0 0
0 0
0 3
1 0
0 1
0 0
1 1
3 2
1 0
2 0
0 0
1 0
2 0
0 2
0 1
0 0
0 1
0 0
1 0
1 0
0 0
0 0
1 1
2 2
0 0
0 0
0 0
0 0
0 1
3 2
4 1
0 1
0 1
2 1
0 0
1 0
1 0
0 0
0 0
1 1
0 1
0 0
1 2
0 0
0 0
0 0
1 0
0 3
0 1
2 1
0 1
0 1
3 1
0 0
0 1
0 0
2 1
0 2
0 0
1 1
1 1
0 0
0 1
1 1
0 2
1 0
3 0
1 1
0 2
1 0
0 0
1 0
3 0
1 0
2 0
0 0
2 0
1 0
1 0
2 2
0 0
1 1
1 1
1 0
1 0
0 0
0 0
1 1
1 1
0 4
1 1
0 1
0 0
0 0
1 0
0 0
0 3
1 1
1 1
2 0
2 1
1 0
0 1
4 0
3 2
2 0
0 1
0 0
2 0
0 1
2 0
1 1
0 1
0 0
0 1
2 2
0 2
0 1
0 0
1 1
1 1
0 2
1 0
3 1
0 2
1 0
0 1
0 1
0 1
1 1
0 0
0 0
0 1
2 2
1 1
2 2
2 1
0 1
0 1
0 0
0 0
0 1
0 0
0 0
0 1
1 0
0 0
0 1
1 1
2 0
0 0
1 0
0 0
0 0
0 1
2 0
0 1
0 2
1 2
0 1
0 0
0 0
0 0
0 1
0 0
1 0
1 0
0 1
1 1
1 0
0 0
0 0
1 0
0 2
1 1
0 1
0 0
1 1
0 0
0 0
0 2
0 0
1 1
1 0
0 0
0 2
0 1
2 1
1 0
0 3
0 0
1 0
2 1
0 0
0 1
2 0
0 0
0 1
1 0
0 1
2 0
0 0
0 0
0 0
0 1
0 0
0 2
0 0
0 1
1 0
1 0
1 0
2 0
1 0
0 0
0 1
0 0
2 1
0 0
0 0
0 0
1 0
3 1
1 0
0 2
0 0
0 0
1 1
1 0
1 0
1 0
0 3
0 0
1 1
0 1
0 1
0 0
0 0
2 0
1 0
1 2
1 0
2 0
0 0
1 0
1 1
1 0
2 0
0 1
1 0
2 0
1 0
1 0
0 1
1 3
3 0
1 2
1 0
0 0
2 1
5 0
0 0
2 0
0 0
1 0
3 1
0 0
1 0
1 2
2 0
2 1
0 0
0 1
0 0
0 0
1 2
1 1
0 1
1 0
0 0
0 1
2 2
0 1
1 1
0 4
3 0
0 0
2 0
0 0
3 1
0 0
0 1
1 0
0 2
1 2
0 0
0 0
2 0
0 1
1 2
1 1
0 1
1 1
0 1
0 0
1 2
1 1
3 3
0 0
0 0
0 0
0 1
1 0
0 0
0 1
0 1
0 1
0 0
0 0
0 3
1 0
1 0
2 0
0 3
0 1
0 0
3 0
0 1
0 2
1 0
0 1
0 1
1 0
1 2
0 0
0 1
0 0
0 2
1 1
3 0
0 1
0 0
1 0
1 0
0 0
0 1
1 1
1 0
0 0
1 3
0 2
1 0
1 1
0 0
1 0
0 0
1 1
0 0
0 0
0 0
3 0
1 0
0 0
1 0
0 0
1 0
1 1
1 1
0 0
0 0
2 0
0 3
0 2
1 0
0 0
0 1
0 0
1 1
2 0
2 1
0 2
1 0
0 0
0 0
1 1
3 2
1 1
1 1
0 3
0 0
0 1
0 0
2 0
1 1
1 0
0 0
1 2
0 0
1 3
0 0
0 1
2 0
1 1
0 2
0 0
0 0
1 0
2 2
0 0
1 1
1 2
1 1
0 1
0 0
0 0
1 0
0 2
1 1
2 1
1 0
2 2
1 0
0 1
0 1
0 0
0 0
1 0
1 1
2 0
0 2
0 0
2 1
0 0
0 1
0 1
1 1
0 4
0 1
1 2
1 0
2 0
1 0
0 1
0 0
1 0
0 0
2 0
0 1
0 3
1 1
2 3
1 0
0 0
1 3
2 0
1 0
0 0
1 0
0 0
1 1
0 1
0 1
2 1
1 1
1 0
0 0
1 1
0 1
0 0
1 0
0 1
0 0
0 0
1 0
0 1
0 1
0 2
0 0
0 0
0 2
1 0
0 0
2 0
0 0
0 1
1 0
0 1
0 1
2 0
0 0
0 0
2 1
0 0
1 0
2 1
1 0
1 0
1 0
1 3
1 1
1 0
2 0
3 0
0 0
0 0
0 0
1 0
2 1
1 1
1 1
0 0
1 2
5 0
2 1
0 0
0 0
2 2
1 0
2 0
0 0
1 3
1 3
1 0
2 0
1 0
1 0
1 1
1 1
0 0
1 0
0 0
0 2
1 0
0 0
1 0
2 1
0 1
0 1
1 0
0 0
0 0
1 0
0 0
2 3
0 0
2 0
3 1
1 0
1 0
1 0
0 0
0 1
2 0
0 0
1 1
0 0
0 0
0 0
0 0
1 0
2 0
0 0
0 2
1 1
0 1
0 0
0 1
0 2
1 0
0 2
1 0
1 0
1 1
0 0
1 0
2 0
0 1
1 0
2 0
0 1
0 0
0 1
3 1
0 0
1 0
0 2
0 0
1 0
1 0
0 1
0 0
0 2
2 0
0 2
1 1
1 1
1 0
0 0
1 2
4 0
0 0
1 1
1 0
1 0
1 1
0 1
0 3
0 1
0 1
0 2
1 1
0 0
1 1
2 1
0 1
0 2
0 0
2 0
0 0
0 1
0 0
2 1
0 1
0 0
0 3
0 0
0 0
0 0
4 2
0 1
0 0
1 1
0 2
1 2
0 0
0 0
1 0
1 1
0 3
1 1
1 0
1 1
2 1
0 0
1 1
0 0
3 0
1 0
1 2
0 1
0 2
0 3
0 1
2 0
0 1
0 0
1 1
0 0
0 1
0 1
0 0
2 2
1 2
0 1
1 1
1 0
1 0
1 0
0 0
2 1
2 1
0 0
0 0
2 3
0 1
0 1
0 1
1 1
1 0
1 0
0 1
0 3
0 0
1 0
2 2
2 0
1 0
0 0
1 0
0 1
0 0
0 0
2 0
0 0
0 0
0 1
0 0
0 0
0 0
2 1
1 2
1 0
1 0
1 2
0 2
0 1
1 2
1 2
0 2
1 0
2 1
0 1
0 0
2 1
1 2
0 0
0 1
0 1
1 1
0 1
0 1
0 1
1 0
1 1
0 0
0 0
2 2
1 0
0 0
3 2
4 2
0 0
0 1
0 0
1 1
1 1
1 1
0 3
0 1
0 0
0 3
0 0
2 1
1 1
0 0
0 2
0 0
0 0
1 0
2 1
2 1
0 0
2 0
0 1
0 0
0 1
1 1
0 0
0 1
0 1
1 1
0 0
0 1
0 1
1 0
0 0
1 0
1 0
0 2
0 1
0 1
0 1
0 0
0 2
0 0
0 0
0 0
0 2
0 1
0 0
1 0
1 0
0 1
0 0
0 2
1 2
1 2
2 1
1 3
2 3
0 1
0 2
0 0
0 1
0 1
0 1
0 2
0 3
1 1
1 0
0 1
2 2
0 0
0 1
0 1
0 3
0 0
3 1
0 0
0 0
2 0
0 0
0 1
0 0
0 0
0 0
1 0
1 0
1 0
1 0
1 1
0 2
0 0
0 1
1 0
2 0
0 1
0 0
0 0
3 0
1 0
0 1
0 0
0 1
0 0
1 1
1 0
1 0
0 0
2 0
2 2
1 0
1 0
0 1
0 1
1 0
0 0
3 1
1 1
2 0
0 0
0 0
1 0
1 0
0 0
0 0
0 2
2 0
0 0
1 1
1 1
1 1
2 0
2 1
0 1
2 0
0 2
1 0
0 0
0 0
0 0
1 0
1 0
1 0
2 4
1 0
0 1
0 1
0 0
0 0
1 0
0 1
0 0
0 2
0 3
0 2
0 0
1 2
1 0
0 0
1 0
0 1
0 0
0 0
1 0
0 0
0 1
1 0
0 2
1 0
1 2
2 0
3 1
1 2
1 1
0 0
1 2
0 0
0 1
1 0
0 1
3 1
0 2
0 1
0 1
0 2
1 0
0 0
2 0
1 2
1 0
0 1
1 0
3 0
0 1
1 0
0 0
2 1
0 1
1 1
0 0
1 1
0 1
1 2
2 0
0 0
0 1
1 0
0 0
1 0
2 0
1 0
1 3
3 1
0 0
3 0
1 1
1 1
1 0
2 1
1 2
2 2
1 1
2 1
3 0
0 0
3 1
0 1
0 0
1 0
0 1
0 0
2 1
0 0
0 1
0 0
0 1
0 1
2 0
1 2
0 2
0 0
1 0
3 0
5 0
0 1
0 0
0 1
1 1
0 1
0 1
1 0
1 1
0 2
1 0
0 1
0 4
2 0
0 1
4 0
1 0
0 0
1 0
2 0
0 0
0 0
0 3
0 2
0 3
1 0
0 0
0 3
1 0
0 2
0 1
2 0
1 2
0 0
0 2
0 4
1 1
1 1
1 1
1 1
0 1
0 0
0 0
0 0
0 0
0 0
1 1
2 0
0 0
0 1
0 0
2 0
2 3
0 0
0 0
1 0
0 0
1 1
1 1
0 0
0 0
0 0
0 1
1 1
0 0
0 2
1 0
1 0
2 1
1 1
3 1
1 0
1 0
2 0
0 0
0 1
2 1
2 2
0 1
1 0
2 0
1 1
2 2
1 0
1 0
1 0
0 0
4 0
0 1
1 1
0 1
0 0
0 0
2 0
0 0
2 0
0 1
0 3
2 0
1 0
0 1
2 0
0 1
0 0
0 0
0 1
0 1
0 0
1 1
0 0
2 0
0 0
0 0
0 1
0 1
1 0
0 1
0 1
0 0
2 2
2 1
0 3
1 2
0 2
0 2
0 1
0 2
0 2
1 0
0 0
1 1
0 0
0 2
0 1
1 1
0 2
2 0
1 0
0 2
1 1
1 1
2 0
1 0
0 1
1 3
0 1
0 2
1 0
1 0
1 0
1 1
1 1
1 2
0 2
0 0
0 0
1 0
0 0
0 0
0 1
1 1
1 0
0 1
0 1
0 0
0 1
0 0
3 2
1 0
2 1
0 0
1 0
2 0
0 1
0 1
0 1
0 0
2 0
0 0
0 0
1 1
1 0
2 2
0 0
0 0
0 0
0 0
0 2
0 0
1 0
2 0
1 1
2 1
1 0
1 1
0 2
0 2
1 0
1 1
0 1
1 0
1 1
0 2
1 0
0 0
0 1
1 4
0 0
0 2
1 0
0 0
1 1
0 1
1 3
2 0
0 2
0 0
0 0
1 0
0 1
0 0
0 2
0 0
0 0
0 2
2 0
0 0
0 1
1 0
0 2
0 0
0 1
0 2
0 1
0 0
3 0
0 3
0 1
1 0
1 2
0 1
0 3
1 3
0 1
0 4
0 0
0 3
0 1
1 2
1 2
1 2
1 2
1 2
0 0
0 1
0 2
0 0
1 0
1 0
0 1
2 1
0 0
0 1
1 1
1 1
0 0
0 0
1 2
1 0
0 1
1 1
0 0
0 2
2 1
2 0
1 1
1 2
1 0
2 1
2 1
1 1
2 3
0 0
3 2
0 1
1 1
1 0
0 0
0 0
3 0
3 0
1 0
0 0
0 0
2 1
0 0
0 1
0 0
2 0
1 0
0 0
0 1
0 0
0 1
0 0
1 0
0 0
1 0
4 0
0 0
2 0
0 1
1 0
1 0
0 0
0 0
1 0
2 1
0 0
1 1
0 1
0 0
0 2
2 0
0 0
1 0
2 1
1 0
2 0
0 1
0 0
0 1
0 0
0 1
0 1
0 1
0 0
1 0
2 0
0 2
0 1
1 3
3 1
0 1
0 0
0 0
0 4
1 0
0 1
1 2
0 1
0 0
1 1
2 1
1 2
1 1
0 2
0 0
1 1
1 1
2 0
0 2
0 0
0 0
0 2
1 0
1 1
1 0
1 0
2 0
0 0
0 1
0 0
1 2
1 0
0 3
0 0
1 0
0 0
1 3
1 0
1 0
0 2
1 0
0 2
1 0
0 0
0 3
0 0
0 2
1 0
1 0
0 0
2 3
1 0
0 0
0 0
0 1
2 3
1 2
0 1
0 1
0 1
5 1
1 1
0 0
0 0
1 0
0 1
0 1
2 0
1 0
0 0
0 0
1 0
2 1
1 1
0 0
1 1
1 0
0 0
2 1
2 0
3 2
1 0
0 1
0 1
1 0
0 2
1 1
1 0
1 1
0 0
0 3
1 1
0 3
0 0
0 2
0 2
1 1
0 3
0 0
3 0
0 1
2 0
0 2
1 1
0 0
1 0
2 0
1 0
2 1
0 1
0 3
0 0
3 1
0 2
1 1
0 1
3 0
0 0
0 1
0 0
1 0
0 0
1 0
0 1
0 0
0 0
0 1
1 0
1 3
0 0
0 3
0 1
0 1
0 0
0 0
0 1
1 2
0 1
0 0
0 0
0 0
0 0
1 0
0 1
0 0
0 0
3 0
0 0
1 0
0 1
1 2
0 0
1 0
1 1
1 2
0 2
0 1
1 2
0 0
0 0
1 1
0 0
1 1
0 1
0 2
1 0
2 1
0 1
0 1
0 0
0 0
1 0
0 1
2 0
1 0
0 0
0 1
1 1
0 0
1 0
4 0
1 0
1 0
0 0
0 3
2 2
2 0
2 0
0 0
0 0
2 0
0 1
2 0
3 0
3 0
2 0
3 0
1 0
2 0
2 0
2 0
0 0
2 0
1 0
2 0
4 0
5 0
6 1
1 0
1 0
4 0
3 0
7 0
2 0
2 1
1 0
4 0
2 1
8 0
1 1
5 0
4 1
2 1
1 1
10 1
5 0
2 0
6 0
8 1
3 2
4 1
6 0
5 0
2 1
3 0
4 0
1 0
8 1
3 0
4 0
1 2
5 0
5 0
8 0
6 0
7 1
7 2
3 1
2 0
7 4
8 2
6 0
7 2
5 2
2 0
5 2
3 0
5 1
5 1
4 0
2 0
1 0
4 3
3 1
7 0
7 0
8 2
8 4
3 4
4 2
7 0
5 1
5 1
1 4
8 3
5 1
8 2
1 4
8 1
3 3
1 1
2 2
7 6
5 4
8 0
11 1
10 4
4 0
18 8
10 3
9 2
9 5
5 7
3 6
12 6
5 5
3 4
6 6
5 4
4 6
2 3
5 6
5 4
0 3
1 6
2 8
4 4
3 4
2 6
1 4
0 3
3 4
3 4
1 3
4 5
1 3
2 6
0 1
0 4
0 8
1 3
3 5
2 5
0 6
0 8
0 4
1 13
0 5
2 7
1 9
2 7
0 10
1 9
0 3
0 4
1 6
1 7
1 8
2 5
1 4
0 7
3 6
1 9
1 7
2 10
0 5
1 5
2 5
1 2
1 9
3 9
1 6
2 6
2 4
1 4
1 7
1 2
1 4
0 6
3 6
1 4
1 3
0 5
1 4
0 3
0 0
0 1
2 1
1 3
2 2
0 3
1 9
2 5
1 1
1 5
2 3
1 3
0 4
0 2
1 2
2 2
1 2
2 3
0 1
1 1
2 1
1 6
0 3
0 2
0 1
0 1
1 1
0 2
0 2
2 1
1 2
4 2
0 4
0 0
0 2
1 1
1 2
2 2
3 5
2 4
0 4
1 2
1 1
1 0
0 6
4 2
1 1
0 0
0 1
1 2
2 2
1 2
2 3
0 0
0 1
0 2
3 0
0 1
2 3
2 3
3 2
0 0
4 2
2 2
0 3
3 4
4 0
0 1
1 0
0 1
0 0
0 0
0 1
0 0
0 1
0 0
1 0
1 1
2 0
0 0
4 0
1 1
1 0
0 1
0 0
0 0
2 1
0 1
1 0
1 0
1 0
2 0
0 3
1 2
3 2
1 1
0 1
1 1
0 0
2 1
1 0
2 2
0 1
0 1
0 0
1 0
0 1
0 1
1 0
1 0
4 3
0 1
0 2
2 2
0 0
0 1
1 1
0 1
0 0
0 1
0 2
0 2
0 1
2 3
1 1
0 2
3 2
0 0
1 3
2 2
0 0
0 1
1 1
1 0
3 0
1 0
0 1
0 0
0 0
1 1
1 0
0 0
2 0
1 0
1 0
0 0
0 1
1 1
1 1
1 0
0 1
2 0
0 2
3 1
3 0
0 1
1 0
0 1
3 0
1 1
1 0
1 0
0 2
0 0
4 0
1 0
0 2
1 1
2 0
1 0
0 1
1 1
3 0
0 0
0 0
2 1
0 2
1 3
3 0
1 0
3 0
1 1
1 0
0 2
1 0
0 2
0 1
3 1
2 1
0 1
3 1
0 0
1 4
1 0
2 0
1 0
0 1
1 1
2 1
0 0
0 1
0 0
0 0
0 2
0 0
1 1
0 3
1 0
0 1
0 0
1 1
0 0
1 0
0 0
0 2
0 0
1 1
0 2
0 2
1 0
1 1
0 0
1 4
1 1
0 1
0 2
0 0
1 1
1 3
1 1
0 3
1 0
0 3
0 1
1 1
1 1
0 0
1 1
1 0
0 0
1 1
1 1
1 1
0 2
0 0
2 1
1 3
1 4
0 0
2 0
2 2
1 1
1 0
1 0
0 0
0 1
2 1
0 3
0 0
1 1
0 0
1 0
1 0
0 1
2 1
0 1
1 1
0 0
3 1
1 0
0 0
1 0
0 0
1 0
0 0
2 1
0 3
0 0
1 0
0 0
0 0
1 0
1 0
0 0
0 2
1 1
1 0
1 0
0 0
0 0
0 0
0 1
0 1
0 0
0 0
0 3
1 3
1 0
0 0
1 0
2 2
0 1
0 0
0 0
1 1
0 0
1 0
1 0
3 2
1 0
0 1
0 1
0 1
0 4
0 1
0 0
1 0
1 2
1 0
0 0
1 0
1 0
0 1
0 0
1 1
0 0
0 1
0 1
0 0
0 1
2 2
2 0
1 0
2 0
4 0
1 0
0 0
0 0
0 1
2 1
1 0
1 3
2 0
0 0
0 0
1 2
2 0
0 2
0 2
1 1
0 0
3 1
2 1
2 0
3 0
0 0
1 1
1 1
3 2
0 1
0 0
0 1
1 0
1 0
0 0
0 1
0 2
0 0
0 1
2 1
0 1
0 0
0 0
0 1
0 0
1 0
2 1
0 0
1 1
0 0
2 0
0 0
0 0
1 1
1 0
0 0
2 0
1 0
0 1
0 0
0 0
2 3
2 0
1 4
1 0
1 1
0 0
0 1
3 0
0 0
1 0
2 0
4 0
3 2
1 0
2 2
0 2
0 1
0 0
0 1
2 0
2 0
0 0
1 0
2 1
1 1
0 1
2 1
0 1
1 0
1 0
0 0
0 0
1 1
0 1
3 0
0 0
2 1
1 2
0 0
0 0
1 2
1 0
2 1
0 0
2 0
1 2
0 0
1 3
0 0
1 0
0 2
2 1
0 1
1 0
2 2
0 0
3 2
0 0
0 1
2 0
1 2
3 0
1 3
1 2
2 1
3 0
4 0
2 1
1 1
1 1
0 2
1 1
2 0
1 1
0 3
0 2
0 2
3 1
0 0
1 0
0 0
1 0
1 1
2 0
1 1
1 4
1 2
0 1
1 0
2 1
1 1
0 0
0 4
2 1
2 0
2 2
1 0
2 1
0 1
0 0
0 0
2 2
1 0
1 0
0 0
1 3
0 1
1 1
0 1
1 2
1 0
1 0
1 1
1 2
1 2
1 0
0 0
0 0
0 1
0 1
1 0
0 0
2 0
1 0
1 1
0 0
0 1
2 2
1 1
2 1
1 2
0 0
2 2
0 1
1 1
4 0
0 1
1 1
2 1
1 2
0 1
1 0
0 1
0 0
0 1
2 0
0 2
0 0
1 1
1 0
0 2
1 0
1 0
1 3
0 0
2 1
0 3
0 1
1 3
0 0
0 0
0 3
0 0
0 1
0 0
2 3
1 2
0 1
1 1
0 0
0 1
0 2
0 0
1 2
0 1
1 1
0 1
1 1
1 3
0 0
1 2
0 0
0 2
1 0
0 0
0 0
2 2
0 0
2 0
0 3
0 0
1 1
2 1
0 0
0 2
0 0
3 2
1 0
0 1
1 1
0 0
1 0
0 3
0 1
0 2
2 0
0 2
3 0
1 0
0 1
1 1
1 1
1 4
0 0
1 2
0 0
0 4
2 2
0 0
2 0
0 1
0 2
1 0
0 1
2 0
0 0
0 0
1 0
0 0
0 1
1 0
0 0
0 2
1 0
0 0
0 1
0 0
0 0
1 0
1 0
1 0
2 0
1 2
0 2
1 0
0 0
1 0
1 0
1 0
0 0
0 2
1 0
2 0
0 1
0 0
0 2
1 2
2 2
0 1
0 2
1 0
1 0
0 1
0 0
2 0
2 0
0 0
0 1
1 1
0 0
1 0
0 0
1 0
0 2
0 0
0 0
0 0
1 2
2 0
0 1
1 2
0 1
1 0
0 2
0 2
0 0
1 0
2 2
0 0
1 1
2 0
0 1
0 0
0 1
0 0
0 0
0 1
1 0
0 1
1 0
0 2
2 1
0 3
0 1
0 2
1 2
0 0
2 0
0 0
1 2
0 3
0 3
0 1
1 2
3 1
2 1
1 0
1 1
2 0
3 1
1 0
2 2
4 0
0 1
1 2
0 0
0 1
1 0
1 0
0 2
0 1
0 0
0 1
0 2
1 1
0 2
1 1
2 1
0 0
0 0
1 1
0 0
1 0
0 0
1 0
0 2
0 1
0 0
0 1
1 1
0 1
0 1
2 1
0 0
1 0
0 0
1 0
0 1
0 1
0 1
0 1
0 0
0 1
0 0
1 1
1 1
0 2
0 1
1 1
0 0
0 3
2 2
0 2
0 0
0 0
0 1
0 3
0 0
1 0
0 1
2 0
0 1
0 0
0 0
1 0
0 1
0 1
0 0
1 0
0 1
2 1
1 2
0 0
0 2
1 2
1 0
1 3
2 0
1 2
0 0
1 1
1 1
0 0
0 1
1 0
0 0
1 0
1 0
0 0
0 0
0 0
2 1
1 0
1 1
0 2
4 1
0 0
1 1
0 0
1 0
0 0
1 1
2 5
0 0
0 0
0 0
0 0
2 1
0 0
1 2
0 0
2 1
0 1
1 1
1 1
0 1
0 1
0 0
4 0
0 0
0 0
1 1
2 0
1 1
0 0
1 1
2 0
0 0
4 0
0 0
2 2
0 0
0 0
3 0
1 0
1 1
1 2
0 0
1 1
2 1
0 1
0 0
0 0
0 0
1 0
0 0
2 0
3 0
1 0
0 0
0 2
1 1
0 1
0 0
0 1
0 2
0 0
0 0
0 1
0 0
0 0
0 0
0 2
0 0
0 1
0 1
0 0
0 5
0 0
0 1
0 2
0 0
0 0
0 2
0 0
0 0
0 0
0 1
0 2
0 1
0 3
0 0
0 2
0 0
1 0
0 0
1 1
0 0
0 0
1 1
1 1
2 1
0 4
0 0
2 1
2 1
0 0
0 2
1 0
3 1
0 1
1 0
0 1
0 0
0 0
0 1
2 2
0 0
2 0
0 0
3 1
0 0
0 0
0 1
0 1
0 2
0 0
0 1
0 0
0 1
0 0
0 0
0 0
0 0
0 2
0 1
0 0
1 0
0 0
1 0
1 1
0 1
1 3
0 2
1 0
0 0
1 1
2 0
0 1
1 3
0 0
1 0
1 0
0 0
2 0
0 1
5 0
1 1
1 4
0 0
1 1
1 1
1 1
2 0
1 2
0 0
0 0
0 0
0 0
0 1
1 1
0 0
0 0
0 0
0 1
1 0
0 0
2 0
1 2
0 1
0 1
0 0
0 0
0 0
0 2
0 2
1 1
0 2
0 2
2 3
0 2
0 0
1 0
0 0
1 1
1 1
2 0
0 0
1 1
1 1
2 0
1 4
0 1
0 0
3 1
0 0
1 1
2 2
1 0
0 3
0 1
0 0
0 2
1 0
0 1
0 1
3 0
1 0
1 0
0 0
0 2
1 3
1 1
1 0
1 1
0 1
0 2
0 1
0 0
1 0
0 2
2 0
0 2
0 0
0 1
2 1
2 2
0 0
2 0
0 1
1 0
0 0
0 2
0 1
0 0
1 0
0 1
0 0
0 0
0 1
0 0
0 1
0 0
0 0
0 0
2 1
0 0
1 0
0 0
0 0
0 0
1 2
0 2
1 0
2 1
0 1
0 1
1 0
2 0
0 3
2 0
2 2
2 0
0 1
0 0
0 0
2 1
0 1
1 0
0 1
0 3
0 1
0 1
0 0
1 1
1 1
2 1
3 3
0 1
3 1
0 0
0 1
0 2
0 3
0 1
1 2
0 2
0 0
0 2
0 1
1 0
1 1
0 0
1 0
0 0
0 0
0 0
1 0
0 2
0 1
0 1
0 0
0 1
1 1
1 1
0 0
0 0
0 1
0 0
1 2
1 0
2 0
0 1
0 0
0 3
0 2
0 1
0 0
3 1
0 2
0 1
0 0
1 0
1 0
0 2
0 3
0 2
0 1
0 0
2 1
1 0
1 1
0 0
0 2
0 0
1 0
0 4
0 0
1 0
0 1
0 3
0 0
1 0
0 0
0 1
0 0
0 0
0 3
0 0
0 0
1 1
1 0
1 0
0 1
0 1
2 0
0 1
2 0
1 1
0 0
2 0
3 1
1 0
1 1
2 0
0 0
0 1
1 0
3 1
1 1
0 1
0 0
2 0
0 0
0 0
2 0
1 0
0 0
0 0
1 0
2 2
5 0
0 2
0 0
1 0
0 0
1 0
0 0
0 1
0 0
3 0
1 0
1 0
1 1
0 0
0 0
0 2
0 1
1 1
0 0
0 1
0 1
0 0
0 0
0 0
0 0
1 0
0 0
0 0
0 0
0 0
4 1
0 0
0 2
0 2
0 2
1 0
1 0
0 1
0 1
0 0
1 2
0 0
3 0
0 2
1 0
1 0
0 1
1 1
1 1
1 1
0 2
1 3
0 1
0 1
1 0
1 0
0 1
0 0
0 0
0 0
0 0
0 1
0 1
2 0
2 1
1 0
1 1
2 0
0 0
1 1
0 1
0 1
0 0
2 0
1 0
1 0
1 1
1 0
0 1
0 2
1 0
0 2
0 0
1 0
0 1
0 0
1 0
1 0
1 1
0 3
1 0
1 2
0 1
2 1
0 3
2 0
2 0
0 0
2 0
0 0
3 0
0 0
1 0
1 0
0 0
1 2
0 0
0 1
2 2
0 0
1 3
0 0
1 3
0 1
0 2
0 0
2 2
1 1
2 1
0 1
0 0
2 0
1 0
1 0
1 0
3 0
0 1
3 1
1 1
2 0
2 0
0 2
2 0
1 0
1 1
1 0
0 0
3 0
0 0
0 0
2 0
1 1
0 0
0 1
0 0
1 0
0 0
2 0
0 0
0 0
1 0
0 0
0 2
0 0
0 2
0 0
1 1
1 0
0 0
0 1
1 1
0 2
2 1
0 2
0 0
2 2
2 2
1 1
0 2
0 0
0 0
1 0
1 0
2 1
0 0
0 2
0 0
0 0
1 0
0 0
0 0
1 0
1 0
1 0
1 0
2 0
0 0
2 0
0 0
0 0
0 0
3 1
0 0
0 0
1 0
0 0
3 0
1 0
0 1
1 0
0 0
1 0
0 0
1 0
1 1
1 0
0 0
1 0
3 1
0 3
1 0
1 0
2 1
4 1
1 0
0 2
0 0
5 1
1 0
1 2
1 1
0 1
0 0
1 1
0 2
0 1
2 0
0 0
0 1
0 1
0 0
0 1
0 0
1 1
2 1
1 1
0 0
0 4
1 0
0 1
1 4
2 2
1 0
1 1
0 0
2 0
0 1
0 2
0 1
1 1
0 1
0 2
0 0
1 0
0 0
1 0
0 0
0 0
0 0
0 2
0 0
1 1
1 1
1 0
1 1
1 1
1 2
1 0
2 1
2 0
0 0
1 1
1 0
4 0
0 0
1 0
0 1
0 0
0 0
1 0
0 1
1 0
1 0
1 0
0 0
1 0
0 1
1 0
0 1
1 0
1 0
0 0
3 1
0 0
0 0
2 0
0 0
0 0
0 0
0 0
3 0
0 0
1 0
0 0
0 0
1 1
0 0
1 3
5 1
3 0
2 1
1 0
1 0
0 0
0 0
1 1
1 0
0 0
2 0
1 0
2 0
2 2
1 0
1 0
2 1
0 2
1 1
0 0
1 0
2 1
1 3
0 1
0 0
0 0
1 0
1 1
1 1
1 2
1 0
1 0
1 1
1 0
3 1
0 1
4 0
1 0
2 3
0 1
2 1
0 1
0 1
1 0
1 1
1 0
4 3
2 0
1 3
1 2
3 3
1 2
0 1
0 2
1 1
0 0
1 2
1 0
1 2
0 1
1 1
0 1
0 0
0 0
0 1
1 1
0 1
2 0
2 0
1 1
0 0
1 0
0 2
0 1
2 1
1 0
0 1
0 2
0 2
1 2
0 0
0 0
1 0
0 0
1 1
0 1
0 0
0 0
1 2
1 0
1 1
0 0
1 0
1 0
1 2
1 0
1 0
0 2
2 3
0 1
0 1
1 0
1 1
0 2
1 1
1 0
2 1
1 3
0 0
0 1
0 0
0 0
0 1
1 0
0 2
1 0
0 2
0 1
1 3
2 0
3 0
0 0
0 1
0 1
2 0
2 1
0 0
0 0
0 1
0 2
0 2
1 0
0 1
0 0
0 1
1 1
0 1
0 1
1 0
1 0
1 0
1 0
1 0
2 0
0 0
1 0
2 1
2 0
1 1
0 2
1 1
1 0
0 1
1 1
0 1
1 0
0 1
4 1
2 2
1 2
0 2
0 1
1 0
0 0
0 0
2 0
0 3
1 0
1 1
0 1
0 1
0 0
2 1
1 3
0 0
0 1
1 0
0 2
1 1
1 2
0 0
0 2
0 1
0 2
0 1
2 1
0 1
1 1
0 0
0 0
2 1
1 1
2 2
2 1
0 1
0 2
0 2
1 0
0 1
1 0
1 0
0 0
1 0
0 2
1 1
0 2
1 0
0 1
0 1
0 0
1 2
1 2
0 0
0 2
1 0
0 1
0 0
0 0
0 0
0 1
0 0
0 0
3 1
0 0
2 0
0 0
0 1
0 0
1 2
2 0
0 0
2 0
0 2
1 1
1 2
0 0
0 0
1 1
2 0
0 1
2 2
0 1
1 0
0 0
0 2
2 1
0 0
0 0
0 0
0 0
0 0
1 1
1 2
2 0
0 1
0 0
1 0
0 0
0 2
0 0
0 1
0 0
1 0
0 0
1 0
0 2
1 1
0 0
0 0
0 1
0 0
1 0
2 1
0 0
1 0
0 0
0 0
0 0
0 3
1 1
0 1
0 0
1 1
1 0
1 0
1 1
0 0
1 1
0 1
1 1
3 1
0 2
1 1
5 1
0 2
0 0
0 0
0 0
0 0
0 1
0 0
0 1
0 1
0 1
0 0
0 0
0 2
0 0
0 0
0 2
0 1
0 2
0 1
0 0
0 1
0 0
0 1
0 1
0 0
0 0
0 1
0 0
0 0
0 1
0 0
0 1
0 1
0 1
0 0
0 0
0 1
0 0
0 3
0 0
0 1
0 0
0 1
0 1
0 0
0 0
0 0
0 0
0 0
0 0
0 0
0 0
0 0
0 0
0 0
0 0
0 0
0 0
0 0
0 0
0 0
0 0
0 0
0 0
0 0
0 0
0 0
0 0
0 0
0 0
0 0
0 0
0 0
0 0
0 0
0 0
0 0
0 0
0 0
0 0
0 0
0 0
0 0
0 0
0 0
0 0
0 0
0 0
0 0
0 0
0 0
0 0
0 0
0 0
0 0
0 0
0 0
0 0
0 0
0 0
0 0
0 0
0 0
0 0
0 0
0 0
0 0
0 0
0 0
0 0
0 0
0 0
0 0
0 0
0 0
0 0
0 0
0 0
0 0
0 0
0 0
0 0
0 0
0 0
0 0
0 0
0 0
0 0
0 0
0 0
0 0
0 0
0 0
0 0
0 0
0 0
0 0
0 0
0 0
0 0
0 0
0 0
0 0
0 0
0 0
0 0
0 0
0 0
0 0
0 0
0 0
0 0
0 0
0 0
0 0
0 0
0 0
0 0
0 0
0 0
0 0
0 0
0 0
0 0
0 0
0 0
0 0
0 0
0 0
0 0
0 0
0 0
0 0
0 0
0 0
0 0
0 0
0 0
0 0
0 0
0 0
0 0
0 0
0 0
0 0
0 0
0 0
0 0
0 0
0 0
0 0
0 0
0 0
0 0
0 0
0 0
0 0
0 0
0 0
0 0
0 0
0 0
0 0
0 0
0 0
0 0
0 0
0 0
0 0
0 0
0 0
0 0
0 0
0 0
0 0
0 0
0 0
0 0
0 0
0 0
0 0
0 0
0 0
0 0
0 0
0 0
0 0
0 0
0 0
0 0
0 0
0 0
0 0
0 0
0 0
0 0
0 0
0 0
0 0
0 0
0 0
0 0
0 0
0 0
0 0
0 0
0 0
0 0
0 0
0 0
0 0
0 0
0 0
0 0
0 0
0 0
0 0
0 0
0 0
0 0
0 0
0 0
0 0
0 0
0 0
0 0
0 0
0 0
0 0
0 0
0 0
0 0
0 0
0 0
0 0
0 0
0 0
0 0
0 0
0 0
0 0
0 0
0 0
0 0
0 0
0 0
0 0
0 0
0 0
0 0
0 0
0 0
0 0
0 0
0 0
0 0
0 0
0 0
0 0
0 0
0 0
0 0
0 0
0 0
0 0
0 0
0 0
0 0
0 0
0 0
0 0
0 0
0 0
0 0
0 0
0 0
0 0
0 0
0 0
0 0
0 0
0 0
0 0
0 0
0 0
0 0
0 0
0 0
0 0
0 0
0 0
0 0
0 0
0 0
0 0
0 0
0 0
0 0
0 0
0 0
0 0
0 0
0 0
0 0
0 0
0 0
0 0
0 0
0 0
0 0
0 0
0 0
0 0
0 0
0 0
0 0
0 0
0 0
0 0
0 0
0 0
0 0
0 0
0 0
0 0
0 0
0 0
0 0
0 0
0 0
0 0
0 0
0 0
0 0
0 0
0 0
0 0
0 0
0 0
0 0
0 0
0 0
0 0
0 0
0 0
0 0
0 0
0 0
0 0
0 0
0 0
0 0
0 0
0 0
0 0
0 0
0 0
0 0
0 0
0 0
0 0
0 0
0 0
0 0
0 0
0 0
0 0
0 0
0 0
0 0
0 0
0 0
0 0
0 0
0 0
0 0
0 0
0 0
0 0
0 0
0 0
0 0
0 0
0 0
0 0
0 0
0 0
0 0
0 0
0 0
0 0
0 0
0 0
0 0
0 0
0 0
0 0
0 0
0 0
0 0
0 0
0 0
0 0
0 0
0 0
0 0
0 0
0 0
0 0
0 0
0 0
0 0
0 0
0 0
0 0
0 0
0 0
0 0
0 0
0 0
0 0
0 0
0 0
0 0
0 0
0 0
0 0
0 0
0 0
0 0
0 0
0 0
0 0
0 0
0 0
0 0
0 0
0 0
0 0
0 0
0 0
0 0
0 0
0 0
0 0
0 0
0 0
0 0
0 0
0 0
0 0
0 0
0 0
0 0
0 0
0 0
0 0
0 0
0 0
0 0
0 0
0 0
0 0
0 0
0 0
0 0
0 0
0 0
0 0
0 0
0 0
0 0
0 0
0 0
0 0
0 0
0 0
0 0
0 0
0 0
0 0
0 0
0 0
0 0
0 0
0 0
0 0
0 0
0 0
0 0
0 0
0 0
0 0
0 0
0 0
0 0
0 0
0 0
0 0
0 0
0 0
0 0
0 0
0 0
0 0
0 0
0 0
0 0
0 0
0 0
0 0
0 0
0 0
0 0
0 0
0 0
0 0
0 0
0 0
0 0
0 0
0 0
0 0
0 0
0 0
0 0
0 0
0 0
0 0
0 0
0 0
0 0
0 0
0 0
0 0
0 0
0 0
0 0
0 0
0 0
0 0
0 0
0 0
0 0
0 0
0 0
0 0
0 0
0 0
0 0
0 0
0 0
0 0
0 0
0 0
0 0
0 0
0 0
0 0
0 0
0 0
0 0
0 0
0 0
0 0
0 0
0 0
0 0
0 0
0 0
0 0
0 0
0 0
0 0
0 0
0 0
0 0
0 0
0 0
0 0
0 0
0 0
0 0
0 0
0 0
0 0
0 0
0 0
0 0
0 0
0 0
0 0
0 0
0 0
0 0
0 0
0 0
0 0
0 0
0 0
0 0
0 0
0 0
0 0
0 0
0 0
0 0
0 0
0 0
0 0
0 0
0 0
0 0
0 0
0 0
0 0
0 0
0 0
0 0
0 0
0 0
0 0
0 0
0 0
0 0
0 0
0 0
0 0
0 0
0 0
0 0
0 0
0 0
0 0
0 0
0 0
0 0
0 0
0 0
0 0
0 0
0 0
0 0
0 0
0 0
0 0
0 0
0 0
0 0
0 0
0 0
0 0
0 0
0 0
0 0
0 0
0 0
0 0
0 0
0 0
0 0
0 0
0 0
0 0
0 0
0 0
0 0
0 0
0 0
0 0
0 0
0 0
0 0
0 0
0 0
0 0
0 0
0 0
0 0
0 0
0 0
0 0
0 0
0 0
0 0
0 0
0 0
0 0
0 0
0 0
0 0
0 0
0 0
0 0
0 0
0 0
0 0
0 0
0 0
0 0
0 0
0 0
0 0
0 0
0 0
0 0
0 0
0 0
0 0
0 0
0 0
0 0
0 0
0 0
0 0
0 0
0 0
0 0
0 0
0 0
0 0
0 0
0 0
0 0
0 0
0 0
0 0
0 0
0 0
0 0
0 0
0 0
0 0
0 0
0 0
0 0
0 0
0 0
0 0
0 0
0 0
0 0
0 0
0 0
0 0
0 0
0 0
0 0
0 0
0 0
0 0
0 0
0 0
0 0
0 0
0 0
0 0
0 0
0 0
0 0
0 0
0 0
0 0
0 0
0 0
0 0
0 0
0 0
0 0
0 0
0 0
0 0
0 0
0 0
0 0
0 0
0 0
0 0
0 0
0 0
0 0
0 0
0 0
0 0
0 0
0 0
0 0
0 0
0 0
0 0
0 0
0 0
0 0
0 0
0 0
0 0
0 0
0 0
0 0
0 0
0 0
0 0
0 0
0 0
0 0
0 0
0 0
0 0
0 0
0 0
0 0
0 0
0 0
0 0
0 0
0 0
0 0
0 0
0 0
0 0
0 0
0 0
0 0
0 0
0 0
0 0
0 0
0 0
0 0
0 0
0 0
0 0
0 0
0 0
0 0
0 0
0 0
0 0
0 0
0 0
0 0
0 0
0 0
0 0
0 0
0 0
0 0
0 0
0 0
0 0
0 0
0 0
0 0
0 0
0 0
0 0
0 0
0 0
0 0
0 0
0 0
0 0
0 0
0 0
0 0
0 0
0 0
0 0
0 0
0 0
0 0
0 0
0 0
0 0
0 0
0 0
0 0
0 0
0 0
0 0
0 0
0 0
0 0
0 0
0 0
0 0
0 0
0 0
0 0
0 0
0 0
0 0
0 0
0 0
0 0
0 0
0 0
0 0
0 0
0 0
0 0
0 0
0 0
0 0
0 0
0 0
0 0
0 0
0 0
0 0
0 0
0 0
0 0
0 0
0 0
0 0
0 0
0 0
0 0
0 0
0 0
0 0
0 0
0 0
0 0
0 0
0 0
0 0
0 0
0 0
0 0
0 0
0 0
0 0
0 0
0 0
0 0
0 0
0 0
0 0
0 0
0 0
0 0
0 0
0 0
0 0
0 0
0 0
0 0
0 0
0 0
0 0
0 0
0 0
0 0
0 0
0 0
0 0
0 0
0 0
0 0
0 0
0 0
0 0
0 0
0 0
0 0
0 0
0 0
0 0
0 0
0 0
0 0
0 0
0 0
0 0
0 0
0 0
0 0
0 0
0 0
0 0
0 0
0 0
0 0
0 0
0 0
0 0
0 0
0 0
0 0
0 0
0 0
0 0
0 0
0 0
0 0
0 0
0 0
0 0
0 0
0 0
0 0
0 0
0 0
0 0
0 0
0 0
0 0
0 0
0 0
0 0
0 0
0 0
0 0
0 0
0 0
0 0
0 0
0 0
0 0
0 0
0 0
0 0
0 0
0 0
0 0
0 0
0 0
0 0
0 0
0 0
0 0
0 0
0 0
0 0
0 0
0 0
0 0
0 0
0 0
0 0
0 0
0 0
0 0
0 0
0 0
0 0
0 0
0 0
0 0
0 0
0 0
0 0
0 0
0 0
0 0
0 0
0 0
0 0
0 0
0 0
0 0
0 0
0 0
0 0
0 0
0 0
0 0
0 0
0 0
0 0
0 0
0 0
0 0
0 0
0 0
0 0
0 0
0 0
0 0
0 0
0 0
0 0
0 0
0 0
0 0
0 0
0 0
0 0
0 0
0 0
0 0
0 0
0 0
0 0
0 0
0 0
0 0
0 0
0 0
0 0
0 0
0 0
0 0
0 0
0 0
0 0
0 0
0 0
0 0
0 0
0 0
0 0
0 0
0 0
0 0
0 0
0 0
0 0
0 0
0 0
0 0
0 0
0 0
0 0
0 0
0 0
0 0
0 0
0 0
0 0
0 0
0 0
0 0
0 0
0 0
0 0
0 0
0 0
0 0
0 0
0 0
0 0
0 0
0 0
0 0
0 0
0 0
0 0
0 0
0 0
0 0
0 0
0 0
0 0
0 0
0 0
0 0
0 0
0 0
0 0
0 0
0 0
0 0
0 0
0 0
0 0
0 0
0 0
0 0
0 0
0 0
0 0
0 0
0 0
1 0
1 0
0 0
1 0
1 0
1 0
1 0
0 0
1 0
0 0
0 0
2 0
0 0
1 0
0 0
1 0
3 0
0 0
1 0
2 0
0 0
0 0
0 0
3 0
0 0
0 0
0 0
1 0
0 0
1 0
0 0
1 0
0 0
0 0
1 0
1 0
2 0
1 0
3 0
1 0
0 0
3 0
0 0
0 2
0 2
0 2
0 4
0 0
0 0
0 1
0 1
0 2
0 2
0 0
0 1
0 0
0 1
0 0
0 0
0 1
0 0
0 0
0 1
0 1
0 0
0 2
0 0
0 0
0 0
0 0
0 0
0 1
0 0
0 2
0 0
0 0
0 0
0 1
0 1
0 1
0 0
0 1
0 0
0 0
0 2
0 0
0 0
0 0
0 0
0 0
0 0
0 0
0 0
0 0
0 0
0 0
0 0
0 0
0 0
0 0
0 0
0 0
0 0
0 0
0 0
0 0
0 0
0 0
0 0
0 0
0 0
0 0
0 0
0 0
0 0
0 0
0 0
0 0
0 0
0 0
0 0
0 0
0 0
0 0
0 0
0 0
0 0
0 0
0 0
0 0
0 0
0 0
0 0
0 0
0 0
0 0
0 0
0 0
0 0
0 0
0 0
0 0
0 0
0 0
0 0
0 0
0 0
0 0
0 0
0 0
0 0
0 0
0 0
0 0
0 0
0 0
0 0
0 0
0 0
0 0
0 0
0 0
0 0
0 0
0 0
0 0
0 0
0 0
0 0
0 0
0 0
0 0
0 0
0 0
0 0
0 0
0 0
0 0
0 0
0 0
0 0
0 0
0 0
0 0
0 0
0 0
0 0
0 0
0 0
0 0
0 0
0 0
0 0
0 0
0 0
0 0
0 0
0 0
0 0
0 0
0 0
0 0
0 0
0 0
0 0
0 0
0 0
0 0
0 0
0 0
0 0
0 0
0 0
0 0
0 0
0 0
0 0
0 0
0 0
0 0
0 0
0 0
0 0
0 0
0 0
0 0
0 0
0 0
0 0
0 0
0 0
0 0
0 0
0 0
1 0
2 0
3 0
1 0
2 0
3 0
2 0
2 0
1 0
1 0
0 0
1 0
1 0
1 0
1 0
2 0
2 0
1 0
0 0
3 0
2 0
0 0
2 0
1 0
1 0
2 0
1 0
1 0
1 0
0 0
2 0
1 0
2 0
0 0
0 0
4 0
0 0
1 0
0 0
0 0
1 0
0 0
0 0
0 1
2 2
1 0
1 0
0 2
2 1
0 2
0 1
0 1
0 0
0 1
3 2
0 1
1 0
0 2
3 1
0 1
2 0
0 1
0 0
1 0
0 2
0 5
0 0
1 0
0 2
0 2
0 1
0 2
0 0
0 1
0 0
0 0
0 1
0 0
0 2
0 1
0 3
0 0
0 3
0 2
0 2
0 0
0 1
0 1
0 1
0 2
0 2
0 1
0 0
0 1
0 0
0 1
0 1
0 1
0 2
0 1
0 0
0 2
0 1
0 1
0 0
0 0
0 2
0 0
0 1
0 0
0 1
0 0
0 0
0 0
0 0
0 0
0 0
0 0
0 0
0 0
0 0
0 0
0 0
0 0
0 0
0 0
0 0
0 0
0 0
0 0
0 0
0 0
0 0
0 0
0 0
0 0
0 0
0 0
0 0
0 0
0 0
0 0
0 0
0 0
0 0
0 0
0 0
0 0
0 0
0 0
0 0
0 0
0 0
0 0
0 0
0 0
0 0
0 0
0 0
0 0
0 0
0 0
0 0
0 0
0 0
0 0
0 0
0 0
0 0
0 0
0 0
0 0
0 0
0 0
0 0
0 0
0 0
0 0
0 0
0 0
0 0
0 0
0 0
0 0
0 0
0 0
0 0
0 0
0 0
0 0
0 0
0 0
0 0
0 0
0 0
0 0
0 0
0 0
0 0
0 0
0 0
0 0
0 0
0 0
0 0
0 0
0 0
0 0
0 0
0 0
0 0
0 0
0 0
0 0
0 0
0 0
0 0
0 0
0 0
0 0
1 0
0 0
4 0
2 0
3 0
1 0
0 0
3 0
0 0
0 0
1 0
0 0
1 0
0 0
1 0
0 0
0 0
0 0
1 0
1 0
2 0
1 0
0 0
2 0
1 0
0 0
0 0
1 0
0 0
1 0
0 0
0 0
2 0
0 0
0 0
1 0
1 0
2 0
0 0
1 0
0 0
1 0
0 0
0 0
0 1
1 0
1 0
0 1
0 0
0 0
1 1
1 1
6 3
0 0
1 1
0 1
2 1
0 2
2 0
0 1
0 0
1 0
1 2
0 0
1 0
0 0
3 3
0 1
0 2
1 3
0 0
0 0
0 3
0 1
0 0
1 0
2 0
1 0
3 0
0 1
0 0
0 0
0 0
0 0
2 1
1 4
2 3
0 0
2 0
1 1
0 0
0 0
0 2
1 0
1 0
0 0
2 1
0 1
1 1
2 1
0 1
0 0
3 1
1 0
3 2
1 3
0 0
1 0
3 1
2 0
4 2
2 1
1 1
4 2
4 0
0 0
3 1
5 0
3 2
4 0
0 0
1 0
3 0
0 0
0 1
0 1
0 0
0 0
0 0
0 2
0 0
0 1
0 1
0 1
0 1
0 2
0 1
0 1
0 2
0 1
0 0
0 0
0 0
0 0
0 2
1 0
0 0
0 2
1 1
2 0
1 2
2 0
0 1
1 1
1 1
3 0
2 3
1 0
0 2
0 1
0 1
4 0
0 1
1 1
1 1
3 0
0 0
0 0
0 0
1 0
0 0
1 0
0 0
2 0
3 0
1 0
0 0
0 0
0 0
1 0
1 0
0 0
1 0
2 0
0 0
4 0
3 0
2 0
4 4
1 1
1 2
0 2
2 1
2 1
0 3
0 0
2 2
0 1
2 0
1 1
0 0
0 0
2 4
0 0
1 3
1 0
2 1
3 2
0 2
1 1
3 1
2 1
0 0
1 1
0 3
2 1
0 0
0 3
0 1
1 3
0 0
2 1
0 1
1 1
2 0
1 0
1 0
1 2
1 1
3 3
1 0
3 1
0 3
1 2
2 1
3 0
0 0
1 0
2 1
0 0
0 1
0 0
0 0
1 0
1 1
2 3
1 3
3 0
1 0
0 2
0 2
0 0
0 1
0 1
0 1
0 3
0 0
0 0
0 1
0 3
0 2
0 1
0 2
0 1
0 2
0 2
0 6
0 2
0 0
0 2
0 0
0 4
0 1
2 1
2 1
0 0
0 2
1 1
1 0
1 1
4 2
0 0
1 1
0 1
0 0
0 0
2 1
1 0
1 1
1 0
2 1
0 1
2 2
0 0
2 0
0 0
2 0
1 0
1 0
2 0
3 0
2 0
0 0
2 0
1 0
1 0
1 0
1 0
0 0
1 0
2 0
2 0
0 0
1 0
0 1
0 0
0 0
0 0
0 0
0 1
0 0
0 1
0 2
0 1
0 0
0 0
0 0
0 1
0 0
0 0
0 0
0 0
0 2
0 0
0 1
0 1
0 1
0 2
0 1
0 2
0 0
0 2
0 1
0 3
0 4
0 0
0 2
0 2
0 1
0 0
0 1
0 1
0 1
0 0
0 0
0 1
0 1
0 0
0 0
0 0
0 0
0 0
0 0
0 0
0 0
0 0
0 0
0 0
0 0
0 0
0 0
0 0
0 0
0 0
0 0
0 0
0 0
0 0
0 0
0 0
0 0
0 0
0 0
0 0
0 0
0 0
0 0
0 0
2 0
3 0
2 0
1 0
0 0
2 0
1 0
0 0
2 0
0 0
0 0
0 0
0 0
0 0
3 0
1 0
1 0
0 0
2 0
2 0
0 0
0 0
0 0
0 0
0 0
2 0
0 0
0 0
1 0
2 0
0 0
2 0
1 0
2 0
1 0
0 0
1 0
0 0
0 0
0 0
0 0
0 0
0 0
0 1
0 2
0 1
0 1
0 0
0 0
0 1
0 2
0 1
0 0
0 0
0 2
0 1
0 2
0 1
0 0
0 0
0 0
0 1
0 0
0 1
0 0
0 0
0 0
0 0
0 2
0 2
0 2
0 0
0 0
0 1
0 0
0 0
0 4
0 1
0 0
0 0
0 1
0 0
0 0
0 0
0 0
0 0
0 0
2 0
1 0
0 0
4 0
0 0
0 0
1 0
0 0
0 0
0 0
0 0
1 0
1 0
0 0
0 0
0 0
1 0
0 0
0 0
0 0
0 0
1 0
0 0
1 0
0 0
0 0
1 0
0 0
0 0
0 0
1 0
0 0
2 0
0 0
0 0
1 0
2 0
1 0
0 0
1 0
0 0
2 0
0 0
0 1
1 0
0 1
0 0
0 1
0 0
0 1
0 2
0 0
2 1
0 0
1 1
0 0
0 2
0 0
1 1
0 0
0 0
2 0
0 1
1 2
0 0
0 1
0 1
1 0
1 0
0 1
1 0
0 0
0 0
1 0
1 0
1 1
2 3
0 0
1 1
0 1
1 0
1 1
0 0
0 1
0 1
0 0
0 0
0 0
1 0
0 0
2 1
0 1
1 0
2 0
1 0
0 0
0 0
0 0
0 0
0 0
0 0
0 1
1 1
0 0
0 1
1 2
0 1
1 1
1 2
0 1
1 1
1 1
1 0
0 0
1 0
1 0
1 0
1 1
0 1
1 1
0 2
2 0
0 1
2 1
0 0
1 1
0 0
0 0
0 1
2 0
0 1
1 0
1 1
0 1
1 1
1 1
1 2
0 0
1 0
0 2
0 2
0 1
0 2
1 1
0 1
0 0
0 1
1 0
1 0
0 1
1 1
0 0
0 0
1 0
2 0
0 1
0 0
0 0
0 1
0 1
0 0
0 3
0 0
2 0
1 1
0 0
1 2
1 3
0 1
1 2
0 0
0 2
0 0
0 0
0 1
1 0
0 0
1 2
2 0
0 3
0 0
0 1
2 0
2 0
0 0
1 0
0 0
0 2
0 1
1 0
0 1
0 3
2 3
0 0
1 0
1 1
0 0
0 1
0 3
2 0
1 2
0 0
0 0
0 1
0 0
1 1
3 1
0 1
0 0
1 0
1 0
0 1
0 0
0 1
0 1
1 0
0 2
0 1
0 0
1 0
1 0
1 2
1 0
4 0
0 0
0 2
0 0
0 1
0 0
3 0
0 2
1 1
0 0
0 0
1 0
2 1
1 0
0 0
0 0
1 0
0 2
0 0
0 0
0 0
0 0
2 0
1 0
1 0
1 1
0 1
1 0
0 0
0 0
1 0
0 0
0 0
1 1
0 1
0 0
1 1
0 1
0 1
1 0
1 2
0 0
1 0
0 1
2 0
3 2
1 0
2 2
0 0
0 1
0 1
0 1
0 2
0 0
0 0
0 0
0 0
0 1
0 1
0 1
0 0
0 0
0 0
0 0
0 1
0 0
0 0
0 0
0 1
0 0
0 0
0 1
0 1
0 2
0 0
0 0
0 2
0 0
0 2
0 1
0 1
0 1
0 0
0 0
0 1
0 2
0 0
0 0
0 1
0 0
0 1
0 2
0 1
0 0
0 0
0 0
0 0
0 0
0 0
0 0
0 0
0 0
0 0
0 0
0 0
0 0
0 0
0 0
0 0
0 0
0 0
0 0
0 0
0 0
0 0
0 0
0 0
0 0
0 0
0 0
0 0
0 0
0 0
0 0
0 0
0 0
0 0
0 0
0 0
0 0
0 0
0 0
0 0
0 0
0 0
0 0
0 0
0 0
0 0
0 0
0 0
0 0
0 0
0 0
0 0
0 0
0 0
0 0
0 0
0 0
0 0
0 0
0 0
0 0
0 0
0 0
0 0
0 0
0 0
0 0
0 0
0 0
0 0
0 0
0 0
0 0
0 0
0 0
0 0
0 0
0 0
0 0
0 0
0 0
0 0
0 0
0 0
0 0
0 0
0 0
0 0
0 0
0 0
0 0
0 0
0 0
0 0
0 0
0 0
0 0
0 0
0 0
0 0
0 0
0 0
0 0
0 0
0 0
0 0
0 0
0 0
0 0
0 0
0 0
0 0
0 0
0 0
0 0
0 0
0 0
0 0
0 0
0 0
0 0
0 0
0 0
0 0
0 0
0 0
0 0
0 0
0 0
0 0
0 0
0 0
0 0
0 0
0 0
0 0
0 0
0 0
0 0
0 0
0 0
0 0
0 0
0 0
0 0
0 0
0 0
0 0
0 0
0 0
0 0
0 0
0 0
0 0
0 0
0 0
0 0
0 0
0 0
0 0
0 0
0 0
0 0
0 0
0 0
0 0
0 0
0 0
0 0
0 0
0 0
0 0
0 0
0 0
0 0
0 0
0 0
0 0
0 0
0 0
0 0
0 0
0 0
0 0
0 0
0 0
0 0
0 0
0 0
0 0
0 0
0 0
0 0
0 0
0 0
0 0
0 0
0 0
0 0
0 0
0 0
0 0
0 0
0 0
0 0
0 0
0 0
0 0
0 0
0 0
0 0
0 0
0 0
0 0
0 0
0 0
0 0
0 0
0 0
0 0
0 0
0 0
0 0
0 0
0 0
0 0
0 0
0 0
0 0
0 0
0 0
0 0
0 0
0 0
0 0
0 0
0 0
0 0
0 0
0 0
0 0
0 0
0 0
0 0
0 0
0 0
0 0
0 0
0 0
0 0
0 0
0 0
0 0
0 0
0 0
0 0
0 0
0 0
0 0
0 0
0 0
0 0
0 0
0 0
0 0
0 0
0 0
0 0
0 0
0 0
0 0
0 0
0 0
0 0
0 0
0 0
0 0
0 0
0 0
0 0
0 0
0 0
0 0
0 0
0 0
0 0
0 0
0 0
0 0
0 0
0 0
0 0
0 0
0 0
0 0
0 0
0 0
0 0
0 0
0 0
0 0
0 0
0 0
0 0
0 0
0 0
0 0
0 0
0 0
0 0
0 0
0 0
0 0
0 0
0 0
0 0
0 0
0 0
0 0
0 0
0 0
0 0
0 0
0 0
0 0
0 0
0 0
0 0
0 0
0 0
0 0
0 0
0 0
0 0
0 0
0 0
0 0
0 0
0 0
0 0
0 0
0 0
0 0
0 0
0 0
0 0
0 0
0 0
0 0
0 0
0 0
0 0
0 0
0 0
0 0
0 0
0 0
0 0
0 0
0 0
0 0
0 0
0 0
0 0
0 0
0 0
0 0
0 0
0 0
0 0
0 0
0 0
0 0
0 0
0 0
0 0
0 0
0 0
0 0
0 0
0 0
0 0
0 0
0 0
0 0
0 0
0 0
0 0
0 0
0 0
0 0
0 0
0 0
0 0
0 0
0 0
0 0
0 0
0 0
0 0
0 0
0 0
0 0
0 0
0 0
0 0
0 0
0 0
0 0
0 0
0 0
0 0
0 0
0 0
0 0
0 0
0 0
0 0
0 0
0 0
0 0
0 0
0 0
0 0
0 0
0 0
0 0
0 0
0 0
0 0
0 0
0 0
0 0
0 0
0 0
0 0
0 0
0 0
0 0
0 0
0 0
0 0
0 0
0 0
0 0
0 0
0 0
0 0
0 0
0 0
0 0
0 0
0 0
0 0
0 0
0 0
0 0
0 0
0 0
0 0
0 0
0 0
0 0
0 0
0 0
0 0
0 0
0 0
0 0
0 0
0 0
0 0
0 0
0 0
0 0
0 0
0 0
0 0
0 0
0 0
0 0
0 0
0 0
0 0
0 0
0 0
0 0
0 0
0 0
0 0
0 0
0 0
0 0
0 0
0 0
0 0
0 0
0 0
0 0
0 0
0 0
0 0
0 0
0 0
0 0
0 0
0 0
0 0
0 0
0 0
0 0
0 0
0 0
0 0
0 0
0 0
0 0
0 0
0 0
0 0
0 0
0 0
0 0
0 0
0 0
0 0
0 0
0 0
0 0
0 0
0 0
0 0
0 0
0 0
0 0
0 0
0 0
0 0
0 0
0 0
0 0
0 0
0 0
0 0
0 0
0 0
0 0
0 0
0 0
0 0
0 0
0 0
0 0
0 0
0 0
0 0
0 0
0 0
0 0
0 0
0 0
0 0
0 0
0 0
0 0
0 0
0 0
0 0
0 0
0 0
0 0
0 0
0 0
0 0
0 0
0 0
0 0
0 0
0 0
0 0
0 0
0 0
0 0
0 0
0 0
0 0
0 0
0 0
0 0
0 0
0 0
0 0
0 0
0 0
0 0
0 0
0 0
0 0
0 0
0 0
0 0
0 0
0 0
0 0
0 0
0 0
0 0
0 0
0 0
0 0
0 0
0 0
0 0
0 0
0 0
0 0
0 0
0 0
0 0
0 0
0 0
0 0
0 0
0 0
0 0
0 0
0 0
0 0
0 0
0 0
0 0
0 0
0 0
0 0
0 0
0 0
0 0
0 0
0 0
0 0
0 0
0 0
0 0
0 0
0 0
0 0
0 0
0 0
0 0
0 0
0 0
0 0
0 0
0 0
0 0
0 0
0 0
0 0
0 0
0 0
0 0
0 0
0 0
0 0
0 0
0 0
0 0
0 0
0 0
0 0
0 0
0 0
0 0
0 0
0 0
0 0
0 0
0 0
0 0
0 0
0 0
0 0
0 0
0 0
0 0
0 0
0 0
0 0
0 0
0 0
0 0
0 0
0 0
0 0
0 0
0 0
0 0
0 0
0 0
0 0
0 0
0 0
0 0
0 0
0 0
0 0
0 0
0 0
0 0
0 0
0 0
0 0
0 0
0 0
0 0
0 0
0 0
0 0
0 0
0 0
0 0
0 0
0 0
0 0
0 0
0 0
0 0
0 0
0 0
0 0
0 0
0 0
0 0
0 0
0 0
0 0
0 0
0 0
0 0
0 0
0 0
0 0
0 0
0 0
0 0
0 0
0 0
0 0
0 0
0 0
0 0
0 0
0 0
0 0
0 0
0 0
0 0
0 0
0 0
0 0
0 0
0 0
0 0
0 0
0 0
0 0
0 0
0 0
0 0
0 0
0 0
0 0
0 0
0 0
0 0
0 0
0 0
0 0
0 0
0 0
0 0
0 0
0 0
0 0
0 0
0 0
0 0
0 0
0 0
0 0
0 0
0 0
0 0
0 0
0 0
0 0
0 0
0 0
0 0
0 0
0 0
0 0
0 0
0 0
0 0
0 0
0 0
0 0
0 0
0 0
0 0
0 0
0 0
0 0
0 0
0 0
0 0
0 0
0 0
0 0
0 0
0 0
0 0
0 0
0 0
0 0
0 0
0 0
0 0
0 0
0 0
0 0
0 0
0 0
0 0
0 0
0 0
0 0
0 0
0 0
0 0
0 0
0 0
0 0
0 0
0 0
0 0
0 0
0 0
0 0
0 0
0 0
0 0
0 0
0 0
0 0
0 0
0 0
0 0
0 0
0 0
0 0
0 0
0 0
0 0
0 0
0 0
0 0
0 0
0 0
0 0
0 0
0 0
0 0
0 0
0 0
0 0
0 0
0 0
0 0
0 0
0 0
0 0
0 0
0 0
0 0
0 0
0 0
0 0
0 0
0 0
0 0
0 0
0 0
0 0
0 0
0 0
0 0
0 0
0 0
0 0
0 0
0 0
0 0
0 0
0 0
0 0
0 0
0 0
0 0
0 0
0 0
0 0
0 0
0 0
0 0
0 0
0 0
0 0
0 0
0 0
0 0
0 0
0 0
0 0
0 0
0 0
0 0
0 0
0 0
0 0
0 0
0 0
0 0
0 0
0 0
0 0
0 0
0 0
0 0
0 0
0 0
0 0
0 0
0 0
0 0
0 0
0 0
0 0
0 0
0 0
0 0
0 0
0 0
0 0
0 0
0 0
0 0
0 0
0 0
0 0
0 0
0 0
0 0
0 0
0 0
0 0
0 0
0 0
0 0
0 0
0 0
0 0
0 0
0 0
0 0
0 0
0 0
0 0
0 0
0 0
0 0
0 0
0 0
0 0
0 0
0 0
0 0
0 0
0 0
0 0
0 0
0 0
0 0
0 0
0 0
0 0
0 0
0 0
0 0
0 0
0 0
0 0
0 0
0 0
0 0
0 0
0 0
0 0
0 0
0 0
0 0
0 0
0 0
0 0
0 0
0 0
0 0
0 0
0 0
0 0
0 0
0 0
0 0
0 0
0 0
0 0
0 0
0 0
0 0
0 0
0 0
0 0
0 0
0 0
0 0
0 0
0 0
0 0
0 0
0 0
0 0
0 0
0 0
0 0
0 0
0 0
0 0
0 0
0 0
0 0
0 0
0 0
0 0
0 0
0 0
0 0
0 0
0 0
0 0
0 0
0 0
0 0
0 0
0 0
0 0
0 0
0 0
0 0
0 0
0 0
0 0
0 0
0 0
0 0
0 0
0 0
0 0
0 0
0 0
0 0
0 0
0 0
0 0
0 0
0 0
0 0
0 0
0 0
0 0
0 0
0 0
0 0
0 0
0 0
0 0
0 0
0 0
0 0
0 0
0 0
0 0
0 0
0 0
0 0
0 0
0 0
0 0
0 0
0 0
0 0
0 0
0 0
0 0
0 0
0 0
0 0
0 0
0 0
0 0
0 0
0 0
0 0
0 0
0 0
0 0
0 0
0 0
0 0
0 0
0 0
0 0
0 0
0 0
0 0
0 0
0 0
0 0
0 0
0 0
0 0
0 0
0 0
0 0
0 0
0 0
0 0
0 0
0 0
0 0
0 0
0 0
0 0
0 0
0 0
0 0
0 0
0 0
0 0
0 0
0 0
0 0
0 0
0 0
0 0
0 0
0 0
0 0
0 0
0 0
0 0
0 0
0 0
0 0
0 0
0 0
0 0
0 0
0 0
0 0
0 0
0 0
0 0
0 0
0 0
0 0
0 0
0 0
0 0
0 0
0 0
0 0
0 0
0 0
0 0
0 0
0 0
0 0
0 0
0 0
0 0
0 0
0 0
0 0
0 0
0 0
0 0
0 0
0 0
0 0
0 0
0 0
0 0
0 0
0 0
0 0
0 0
0 0
0 0
0 0
0 0
0 0
0 0
0 0
0 0
0 0
0 0
0 0
0 0
0 0
0 0
0 0
0 0
0 0
0 0
0 0
0 0
0 0
0 0
0 0
0 0
0 0
0 0
0 0
0 0
0 0
0 0
0 0
0 0
0 0
0 0
0 0
0 0
0 0
0 0
0 0
0 0
0 0
0 0
0 0
0 0
0 0
0 0
0 0
0 0
0 0
0 0
0 0
0 0
0 0
0 0
0 0
0 0
0 0
0 0
0 0
0 0
0 0
0 0
0 0
0 0
0 0
0 0
0 0
0 0
0 0
0 0
0 0
0 0
0 0
0 0
0 0
0 0
0 0
0 0
0 0
0 0
0 0
0 0
0 0
0 0
0 0
0 0
0 0
0 0
0 0
0 0
0 0
0 0
0 0
0 0
0 0
0 0
0 0
0 0
0 0
0 0
0 0
0 0
0 0
0 0
0 0
0 0
0 0
0 0
0 0
0 0
0 0
0 0
0 0
0 0
0 0
0 0
0 0
0 0
0 0
0 0
0 0
0 0
0 0
0 0
0 0
0 0
0 0
0 0
0 0
0 0
0 0
0 0
0 0
0 0
0 0
0 0
0 0
0 0
0 0
0 0
0 0
0 0
0 0
0 0
0 0
0 0
0 0
0 0
0 0
0 0
0 0
0 0
0 0
0 0
0 0
0 0
0 0
0 0
0 0
0 0
0 0
0 0
0 0
0 0
0 0
0 0
0 0
0 0
0 0
0 0
0 0
0 0
0 0
0 0
0 0
0 0
0 0
0 0
0 0
0 0
0 0
0 0
0 0
0 0
0 0
0 0
0 0
0 0
0 0
0 0
0 0
0 0
0 0
0 0
0 0
0 0
0 0
0 0
0 0
0 0
0 0
0 0
0 0
0 0
0 0
0 0
0 0
0 0
0 0
0 0
0 0
0 0
0 0
0 0
0 0
0 0
0 0
0 0
0 0
0 0
0 0
0 0
0 0
0 0
0 0
0 0
0 0
0 0
0 0
0 0
0 0
0 0
0 0
0 0
0 0
0 0
0 0
0 0
0 0
0 0
0 0
0 0
0 0
0 0
0 0
0 0
0 0
0 0
0 0
0 0
0 0
0 0
0 0
0 0
0 0
0 0
0 0
0 0
0 0
0 0
0 0
0 0
0 0
0 0
0 0
0 0
0 0
0 0
0 0
0 0
0 0
0 0
0 0
0 0
0 0
0 0
0 0
0 0
0 0
0 0
0 0
0 0
0 0
0 0
0 0
0 0
0 0
0 0
0 0
0 0
0 0
0 0
0 0
0 0
0 0
0 0
0 0
0 0
0 0
0 0
0 0
0 0
0 0
0 0
0 0
0 0
0 0
0 0
0 0
0 0
0 0
0 0
0 0
0 0
0 0
0 0
0 0
0 0
0 0
0 0
0 0
0 0
0 0
0 0
0 0
0 0
0 0
0 0
0 0
0 0
0 0
0 0
0 0
0 0
0 0
0 0
0 0
0 0
0 0
0 0
0 0
0 0
0 0
0 0
0 0
0 0
0 0
0 0
0 0
0 0
0 0
0 0
0 0
0 0
0 0
0 0
0 0
0 0
0 0
0 0
0 0
0 0
0 0
0 0
0 0
0 0
0 0
0 0
0 0
0 0
0 0
0 0
0 0
0 0
0 0
0 0
0 0
0 0
0 0
0 0
0 0
0 0
0 0
0 0
0 0
0 0
0 0
0 0
0 0
0 0
0 0
0 0
0 0
0 0
0 0
0 0
0 0
0 0
0 0
0 0
0 0
0 0
0 0
0 0
0 0
0 0
0 0
0 0
0 0
0 0
0 0
0 0
0 0
0 0
0 0
0 0
0 0
0 0
0 0
0 0
0 0
0 0
0 0
0 0
0 0
0 0
0 0
0 0
0 0
0 0
0 0
0 0
0 0
0 0
0 0
0 0
0 0
0 0
0 0
0 0
0 0
0 0
0 0
0 0
0 0
0 0
0 0
0 0
0 0
0 0
0 0
0 0
0 0
0 0
0 0
0 0
0 0
0 0
0 0
0 0
0 0
0 0
0 0
0 0
0 0
0 0
0 0
0 0
0 0
0 0
0 0
0 0
0 0
0 0
0 0
0 0
0 0
0 0
0 0
0 0
0 0
0 0
0 0
0 0
0 0
0 0
0 0
0 0
0 0
0 0
0 0
0 0
0 0
0 0
0 0
0 0
0 0
0 0
0 0
0 0
0 0
0 0
0 0
0 0
0 0
0 0
0 0
0 0
0 0
0 0
0 0
0 0
0 0
0 0
0 0
0 0
0 0
0 0
0 0
0 0
0 0
0 0
0 0
0 0
0 0
0 0
0 0
0 0
0 0
0 0
0 0
0 0
0 0
0 0
0 0
0 0
0 0
0 0
0 0
0 0
0 0
0 0
0 0
0 0
0 0
0 0
0 0
0 0
0 0
0 0
0 0
0 0
0 0
0 0
0 0
0 0
0 0
0 0
0 0
0 0
0 0
0 0
0 0
0 0
0 0
0 0
0 0
0 0
0 0
0 0
0 0
0 0
0 0
0 0
0 0
0 0
0 0
0 0
0 0
0 0
0 0
0 0
0 0
0 0
0 0
0 0
0 0
0 0
0 0
0 0
0 0
0 0
0 0
0 0
0 0
0 0
0 0
0 0
0 0
0 0
0 0
0 0
0 0
0 0
0 0
0 0
0 0
0 0
0 0
0 0
0 0
0 0
0 0
0 0
0 0
0 0
0 0
0 0
0 0
0 0
0 0
0 0
0 0
0 0
0 0
0 0
0 0
0 0
0 0
0 0
0 0
0 0
0 0
0 0
0 0
0 0
0 0
0 0
0 0
0 0
0 0
0 0
0 0
0 0
0 0
0 0
0 0
0 0
0 0
0 0
0 0
0 0
0 0
0 0
0 0
0 0
0 0
0 0
0 0
0 0
0 0
0 0
0 0
0 0
0 0
0 0
0 0
0 0
0 0
0 0
0 0
0 0
0 0
0 0
0 0
0 0
0 0
0 0
0 0
0 0
0 0
0 0
0 0
0 0
0 0
0 0
0 0
0 0
0 0
0 0
0 0
0 0
0 0
0 0
0 0
0 0
0 0
0 0
0 0
0 0
0 0
0 0
0 0
0 0
0 0
0 0
0 0
0 0
0 0
0 0
0 0
0 0
0 0
0 0
0 0
0 0
0 0
0 0
0 0
0 0
0 0
0 0
0 0
0 0
0 0
0 0
0 0
0 0
0 0
0 0
0 0
0 0
0 0
0 0
0 0
0 0
0 0
0 0
0 0
0 0
0 0
0 0
0 0
0 0
0 0
0 0
0 0
0 0
0 0
0 0
0 0
0 0
0 0
0 0
0 0
0 0
0 0
0 0
0 0
0 0
0 0
0 0
0 0
0 0
2 0
1 0
0 0
0 0
0 0
0 0
0 0
0 0
1 0
1 0
1 0
0 0
0 0
0 0
0 0
1 0
1 0
3 0
0 0
0 0
1 0
1 0
1 0
0 0
0 0
0 0
0 0
0 0
0 0
0 0
1 0
0 0
0 0
1 0
0 0
0 0
0 0
1 0
0 0
2 0
0 0
0 0
0 0
0 0
1 1
0 0
0 0
0 1
0 2
0 0
0 1
1 1
0 1
0 0
0 0
0 1
0 0
1 0
0 0
0 0
0 0
0 0
0 1
0 0
0 1
0 2
0 2
0 1
0 0
0 0
0 1
0 0
0 0
0 0
0 0
0 2
0 0
0 1
1 2
0 1
1 0
0 0
1 0
0 1
1 0
0 2
1 0
0 1
1 1
2 1
0 2
0 0
0 1
1 1
1 0
1 0
0 0
0 2
1 0
0 1
0 0
0 0
1 0
1 0
1 0
0 0
1 0
0 0
1 0
2 0
2 0
1 0
2 0
0 0
0 0
3 0
0 0
2 0
0 0
0 0
1 0
0 0
0 1
0 0
0 0
0 0
0 0
0 0
1 1
1 0
0 0
1 0
0 0
1 0
1 0
2 1
0 0
1 0
1 1
2 0
0 1
4 0
0 0
2 0
0 0
0 0
0 0
0 0
1 1
2 0
0 0
0 0
0 1
1 1
1 0
1 0
0 1
0 1
1 0
0 2
1 0
2 0
0 0
1 2
0 0
2 0
1 0
2 1
0 1
0 1
1 0
0 0
3 1
1 0
0 2
1 2
0 1
0 1
0 0
0 2
1 0
0 1
2 0
3 0
0 2
1 2
0 0
0 0
2 0
1 0
0 0
0 1
1 0
0 0
0 1
0 1
1 1
0 0
0 0
2 0
0 0
1 1
0 0
0 0
1 0
1 0
0 0
1 3
0 0
2 0
1 0
1 0
0 0
2 0
3 1
0 0
1 0
0 0
2 0
0 0
0 0
0 1
1 0
0 1
2 1
1 0
0 1
0 1
1 0
0 0
0 0
0 2
1 0
0 0
2 0
0 1
1 1
0 2
0 0
1 1
1 1
0 0
1 0
1 0
1 0
0 1
0 0
0 1
0 1
0 1
0 5
0 0
0 0
1 0
0 0
0 0
0 1
0 0
0 0
0 1
0 1
0 0
0 0
0 1
0 0
0 1
1 0
0 1
2 0
0 4
3 2
0 2
0 0
0 1
1 0
0 0
1 2
0 1
0 2
0 1
2 1
0 0
0 1
2 2
0 0
1 1
1 1
1 1
1 0
1 0
0 0
0 0
0 0
0 0
1 2
0 1
1 1
1 0
3 1
1 0
1 2
1 0
1 2
1 1
0 0
2 1
1 1
1 0
1 1
0 2
0 0
2 3
1 2
1 0
2 0
1 0
0 0
0 2
1 0
1 0
0 0
3 0
0 1
0 2
0 2
0 0
1 1
1 0
0 0
2 0
0 0
0 0
0 1
3 0
2 0
0 1
0 1
1 0
0 1
1 1
0 2
1 0
0 0
0 1
2 0
0 1
0 0
2 0
1 1
2 0
0 0
1 0
1 3
3 1
1 1
2 2
1 1
4 2
1 1
1 0
1 0
2 3
0 1
1 3
1 0
0 0
0 0
2 3
1 1
2 0
0 0
3 1
1 1
0 2
0 1
2 0
1 0
1 0
0 3
1 0
1 0
1 2
0 0
1 0
1 1
1 0
2 0
1 2
1 2
0 1
1 1
0 0
0 0
2 0
1 0
1 0
1 0
1 1
0 1
0 0
3 0
2 0
1 3
0 1
1 1
2 0
1 2
1 1
1 1
2 0
0 1
0 1
1 0
1 1
1 4
1 4
0 2
0 2
1 1
2 2
2 0
4 1
1 3
0 0
2 1
1 2
1 1
0 0
1 0
1 2
0 1
0 1
0 0
0 2
1 0
0 2
0 1
0 0
1 5
1 0
3 2
2 0
1 1
2 0
2 2
1 0
0 3
2 0
1 1
0 1
0 0
0 0
0 1
0 3
0 2
1 0
0 3
1 0
0 3
0 1
1 2
3 2
0 0
0 2
2 2
3 0
0 1
0 1
1 1
2 1
1 2
0 0
1 1
0 1
0 1
0 5
0 1
0 0
2 1
0 0
1 0
1 2
1 0
1 1
1 1
0 1
0 1
0 1
1 0
0 1
2 1
0 0
0 4
0 1
1 1
1 0
0 2
3 0
1 1
0 0
1 0
0 1
0 0
0 0
2 1
3 2
1 1
0 1
0 1
1 2
1 1
1 1
1 1
0 0
0 0
0 0
1 0
0 1
0 1
0 1
0 0
1 0
0 0
1 1
0 1
1 0
0 0
0 0
0 0
0 0
0 0
1 0
4 2
1 0
1 1
0 0
0 0
1 0
1 1
1 1
0 0
0 3
0 1
0 1
1 3
1 3
0 0
0 1
0 1
0 0
1 2
0 0
0 2
0 2
1 2
0 1
0 2
0 2
0 0
0 1
0 2
2 0
0 0
0 1
1 0
1 0
1 3
0 0
1 0
1 0
0 0
0 1
0 2
0 0
0 1
1 3
0 1
0 0
2 0
0 0
0 0
0 1
1 0
0 0
3 0
1 1
0 1
1 1
0 0
1 0
1 0
1 2
1 0
0 0
3 2
2 0
0 0
0 2
0 0
0 0
0 0
2 0
2 0
0 0
0 0
3 3
0 0
0 1
0 1
2 2
0 0
0 0
0 0
0 1
1 0
3 1
1 1
4 0
0 1
2 2
0 0
0 0
0 1
1 1
1 0
0 2
3 1
0 1
0 0
1 0
0 1
0 1
1 0
2 0
2 1
1 0
0 0
2 0
1 0
1 1
2 2
0 0
1 0
0 1
1 2
1 0
0 0
0 1
1 0
0 2
0 0
0 0
0 1
1 1
3 0
1 0
1 0
2 1
0 1
0 1
0 0
0 0
1 1
0 0
0 0
0 1
0 1
0 2
0 0
0 1
0 1
0 1
2 0
1 1
1 0
0 2
0 0
0 0
2 0
0 1
2 1
0 1
0 2
1 1
0 1
0 0
2 2
0 1
0 2
1 1
0 1
1 2
1 1
0 3
2 1
2 0
0 2
1 0
1 0
1 0
0 0
1 2
0 0
1 2
2 0
0 0
0 2
1 3
2 0
0 0
1 0
0 1
1 2
1 3
0 1
2 0
3 1
0 0
0 2
1 0
0 0
1 1
1 0
0 0
0 0
0 1
0 1
0 0
0 0
1 2
2 0
2 2
0 0
1 0
0 0
3 0
1 0
1 3
1 1
2 0
1 0
1 0
0 1
0 3
0 0
1 1
0 3
2 2
3 0
1 1
0 3
0 3
0 0
0 1
1 0
0 0
2 1
0 2
0 0
1 0
0 1
1 0
0 2
0 1
0 1
2 0
1 0
0 1
0 2
1 4
1 0
2 0
2 0
0 0
2 1
1 0
1 0
1 0
0 1
1 0
1 2
0 1
0 1
0 1
0 3
1 0
1 1
0 0
0 0
0 1
0 1
0 0
1 0
2 1
1 3
0 0
0 1
3 0
1 0
1 1
0 0
1 1
0 2
1 0
3 0
1 1
0 1
0 0
1 1
0 1
0 0
0 1
0 0
0 0
0 0
1 1
0 2
0 0
0 1
1 0
0 2
0 0
0 1
2 2
0 5
0 0
0 3
0 2
0 0
1 0
0 2
0 2
0 0
3 1
1 1
0 4
0 0
1 0
2 2
1 1
2 1
1 3
0 1
1 1
3 1
2 1
0 0
2 1
0 0
0 1
0 1
0 1
0 1
0 0
0 1
1 0
0 1
0 0
1 0
0 0
1 0
2 0
1 1
1 0
0 1
1 0
1 0
3 0
2 0
1 1
1 3
0 0
0 0
1 0
0 0
0 0
1 0
0 2
2 0
0 0
1 0
0 0
1 0
0 0
1 0
0 1
1 0
2 0
2 0
1 1
0 2
3 2
0 1
2 0
2 0
2 1
0 0
2 1
1 0
0 0
3 0
2 2
1 0
3 1
0 0
3 0
0 2
3 1
1 0
0 2
1 0
6 1
3 0
2 1
0 0
0 1
2 0
0 0
0 0
0 0
1 1
0 0
2 0
2 0
2 0
1 0
0 1
0 0
1 1
0 1
3 2
0 0
0 1
0 0
3 0
4 1
1 1
0 3
1 1
1 3
1 1
1 1
0 0
1 0
1 0
0 3
1 0
0 0
0 0
1 1
1 0
1 0
0 1
1 2
0 0
0 0
0 0
2 1
0 1
2 0
1 0
0 3
0 1
0 1
1 1
1 1
1 0
0 2
0 1
0 1
2 3
0 0
3 1
1 1
0 1
0 1
0 0
3 0
0 2
0 0
0 1
2 0
0 0
0 1
1 0
1 1
0 1
2 2
1 1
0 1
1 4
0 1
1 0
0 0
0 1
0 1
2 0
3 1
1 1
0 0
0 0
0 0
0 0
0 0
0 3
3 2
1 0
0 2
0 1
0 0
0 1
1 0
0 1
1 0
2 0
4 0
3 2
1 1
1 1
1 1
0 2
1 0
1 1
0 0
0 1
1 2
0 2
0 2
0 1
0 1
2 0
1 0
2 0
1 0
0 1
0 2
0 1
1 1
0 1
0 1
1 0
1 1
0 0
0 1
1 1
2 2
2 0
2 0
1 0
0 0
0 3
0 0
2 2
0 0
1 0
3 0
0 1
0 0
2 2
4 1
1 1
1 0
1 2
0 0
2 0
0 1
1 1
2 0
1 0
1 1
0 2
0 2
0 1
0 1
1 1
1 1
0 0
0 0
1 1
1 1
1 1
0 0
0 0
1 1
1 0
1 1
1 0
1 2
1 3
1 1
1 0
2 0
2 1
0 1
0 2
0 0
2 0
0 0
0 0
0 1
0 1
0 0
1 0
1 1
0 0
0 0
1 1
1 1
0 1
0 1
2 0
1 1
0 0
0 0
0 1
2 1
1 0
0 2
1 0
1 0
0 1
1 1
0 0
0 0
1 0
0 0
0 1
1 1
0 0
0 1
1 0
1 3
0 3
0 0
2 1
0 1
1 1
1 2
0 0
1 0
1 0
2 1
0 1
1 0
0 0
2 2
0 0
1 1
0 0
1 1
0 2
1 0
2 1
1 0
3 0
1 0
3 0
1 1
1 0
1 2
2 0
0 0
1 0
1 1
0 1
0 1
1 1
0 1
0 0
2 3
2 1
1 2
0 1
0 1
2 1
0 0
1 3
1 0
3 1
0 1
0 1
0 2
3 0
2 0
1 0
2 0
1 1
1 2
2 1
1 0
2 0
0 0
2 0
0 0
1 1
2 0
0 3
2 0
0 1
0 0
0 0
1 1
0 2
0 0
0 2
3 2
1 1
1 0
2 0
0 0
3 1
0 1
0 0
0 1
1 1
0 0
1 0
0 0
3 0
1 0
1 0
1 0
1 0
0 0
0 1
1 1
0 1
0 1
3 1
1 1
0 2
1 1
0 1
1 0
0 1
2 1
0 1
3 0
0 2
2 1
1 0
1 0
1 1
0 1
2 2
0 0
0 0
1 0
1 0
5 0
0 1
1 0
2 1
1 1
0 1
0 2
1 2
0 1
0 1
1 1
2 0
0 1
0 0
0 0
0 0
0 0
2 3
1 1
0 1
1 0
1 1
1 0
3 1
0 1
0 1
0 0
0 0
4 1
0 1
1 2
1 0
0 0
2 0
1 1
0 0
1 1
0 0
2 1
1 1
1 0
3 0
0 1
1 0
0 0
1 1
1 1
0 1
0 1
1 0
0 1
0 0
0 0
0 1
1 0
1 1
0 1
1 1
0 1
0 0
3 1
0 1
0 0
0 2
0 0
0 0
1 1
0 0
0 2
0 0
0 2
0 0
1 0
1 0
0 1
1 0
2 0
0 1
1 2
2 0
3 2
1 1
0 1
1 1
0 1
3 2
0 1
1 1
1 0
0 0
0 2
5 0
0 0
0 0
0 0
0 0
1 1
0 1
0 0
0 0
1 0
1 0
2 1
0 0
0 0
0 0
0 1
1 0
0 0
1 1
1 2
3 0
0 1
2 1
0 0
1 0
2 2
3 0
1 0
1 2
0 2
2 0
0 3
1 1
1 0
4 2
2 0
0 0
1 0
1 0
1 0
1 0
0 0
2 0
2 0
2 0
0 0
1 0
1 0
0 0
0 0
2 0
2 0
0 0
0 0
0 0
2 0
0 0
1 0
0 0
1 0
0 0
0 0
3 0
1 0
0 0
0 0
1 0
0 0
2 0
3 1
1 0
1 0
1 1
1 1
1 0
0 0
0 0
3 1
1 0
0 0
0 1
0 0
1 0
2 0
0 1
0 0
4 2
0 2
0 0
0 1
1 2
0 0
2 2
0 1
1 0
0 1
1 1
0 2
0 0
2 0
1 2
1 0
0 0
0 2
2 0
2 1
1 1
0 1
1 1
0 1
1 1
0 1
0 0
1 0
0 1
1 0
1 1
1 1
2 1
1 0
0 0
0 0
1 3
0 1
1 3
0 2
1 1
0 1
0 2
2 1
1 0
1 1
0 0
0 2
3 1
3 1
1 1
0 0
1 1
3 0
1 0
0 1
1 1
1 0
0 2
1 0
0 0
2 2
1 0
2 1
0 1
2 0
1 3
1 0
0 0
2 1
0 0
1 2
1 0
0 2
0 0
0 1
2 0
0 0
0 3
0 0
0 0
0 0
0 1
0 1
1 0
0 1
2 3
1 1
0 0
1 0
1 0
0 0
0 0
0 0
3 1
1 0
1 1
1 1
1 1
1 0
0 2
1 1
0 2
0 1
0 2
3 3
0 0
1 1
0 1
0 0
1 0
0 0
1 0
1 2
0 0
0 1
0 0
0 3
0 1
1 1
1 1
0 0
1 2
0 0
1 1
2 2
0 1
0 1
0 0
2 0
1 1
0 0
1 1
0 1
0 0
2 0
1 0
1 0
0 1
0 0
0 1
0 1
0 1
0 2
0 1
3 0
1 1
0 2
2 0
1 1
1 2
1 2
1 1
0 3
1 0
0 0
0 1
1 0
1 0
0 1
2 0
0 0
1 1
0 0
0 4
0 1
1 0
0 0
0 1
1 0
0 0
0 0
2 1
2 0
0 0
2 1
2 1
1 2
2 0
0 1
2 0
1 1
0 0
0 1
0 4
0 1
0 0
0 2
2 1
0 1
0 0
1 0
1 2
0 1
0 0
1 2
0 0
0 0
0 0
1 0
0 0
1 3
0 0
0 0
2 0
0 0
0 2
1 1
0 1
0 1
1 0
0 3
0 0
0 0
0 0
1 0
1 0
0 0
0 0
0 0
2 1
0 0
1 0
1 0
0 1
1 0
2 1
0 0
0 0
1 0
1 0
1 1
0 1
0 1
0 1
2 0
2 0
0 3
1 0
1 1
0 0
1 3
2 1
1 1
0 2
1 0
0 3
0 1
2 0
1 0
1 0
1 1
2 0
0 0
1 2
1 1
2 0
1 1
3 1
0 0
1 0
0 0
3 1
0 0
0 0
5 0
0 0
1 1
1 0
0 0
2 1
2 0
2 0
1 2
1 2
3 1
0 2
2 2
1 1
0 0
2 2
0 0
4 1
1 0
0 0
1 0
5 0
1 1
1 0
1 0
1 2
0 1
1 0
1 2
0 1
3 0
2 1
2 1
1 2
1 3
1 2
2 0
1 1
1 0
0 0
0 1
0 0
1 1
0 0
3 1
2 1
0 0
1 0
2 0
1 0
2 1
2 3
2 1
0 3
0 0
0 2
2 0
2 1
0 0
0 2
1 1
0 1
0 0
0 1
0 1
0 0
2 1
1 2
2 3
0 0
2 3
1 2
0 3
1 0
0 2
1 0
0 0
0 0
1 0
0 2
1 1
2 1
1 3
0 1
0 0
1 1
0 0
1 2
0 0
1 0
1 1
0 0
0 0
1 0
3 1
0 0
2 0
1 1
0 2
1 1
1 0
0 1
1 0
3 1
1 2
0 0
1 1
1 1
0 0
0 1
0 0
1 0
0 0
0 1
0 3
1 2
1 1
0 1
0 0
0 0
0 1
0 2
1 0
0 0
0 0
1 4
1 0
0 0
0 3
0 1
2 3
0 2
1 0
0 1
0 0
4 1
0 1
2 0
0 0
0 0
1 1
0 0
1 1
0 0
1 1
2 0
0 0
0 0
1 1
0 1
1 0
1 0
1 0
2 0
2 2
1 0
0 0
2 1
0 0
1 2
0 1
0 0
2 1
1 0
3 0
3 0
2 0
0 1
1 0
1 0
2 2
1 1
0 2
1 1
0 0
0 0
0 0
0 1
0 0
0 0
0 0
2 1
0 0
1 3
0 0
0 1
0 0
0 0
0 1
0 0
1 1
0 2
1 0
0 0
1 0
2 1
1 0
2 4
0 1
0 1
1 0
2 0
1 1
1 3
0 0
1 1
1 0
1 0
2 0
1 1
1 0
1 1
1 0
1 0
0 1
1 0
2 1
3 1
3 0
1 2
0 3
0 0
1 0
2 1
0 1
2 3
1 1
1 0
0 2
2 1
0 0
1 1
1 1
0 0
0 1
1 0
0 0
1 1
1 0
1 0
0 2
0 0
1 0
1 0
1 2
0 2
2 1
1 0
0 0
3 1
0 0
2 2
1 2
1 0
3 0
2 0
0 0
0 1
2 1
0 0
0 2
1 0
3 2
1 1
1 0
1 0
2 1
1 2
0 0
0 0
0 0
1 2
1 0
1 0
0 0
2 0
0 0
0 0
1 0
1 0
0 0
0 1
2 1
0 1
0 1
2 1
0 1
1 0
1 0
1 1
0 1
2 1
0 0
0 1
1 0
0 0
1 1
0 0
0 0
0 0
0 1
1 0
1 1
0 0
0 1
0 3
0 1
0 0
0 0
1 3
1 1
3 1
0 2
1 0
0 1
0 2
1 1
0 2
1 0
0 0
2 2
2 0
1 1
0 0
1 0
1 0
0 3
0 0
0 1
1 1
0 0
1 1
0 0
0 0
0 0
0 0
1 2
1 0
1 0
0 2
2 1
0 1
2 1
2 1
0 0
2 0
1 0
3 0
0 3
0 0
0 2
1 0
0 2
0 0
1 0
3 0
2 1
1 1
2 1
0 0
0 2
2 4
2 1
0 1
0 2
0 2
4 0
2 3
0 2
1 1
0 1
0 0
0 1
0 1
0 0
0 1
1 1
3 0
0 1
1 0
0 0
0 1
0 0
2 0
2 0
0 3
1 1
0 1
1 1
0 1
2 2
1 1
0 0
1 0
1 0
0 1
1 0
0 0
2 0
0 1
1 1
2 0
0 2
1 0
1 5
1 0
0 0
1 1
2 0
0 0
1 2
2 0
0 0
1 0
2 0
0 0
1 2
0 1
2 0
1 0
0 0
1 0
1 1
0 2
1 3
4 2
1 1
0 0
1 0
0 1
2 1
2 1
2 1
1 0
3 0
3 1
3 1
1 0
0 2
0 0
0 0
2 1
0 0
0 1
0 1
1 1
0 1
1 0
0 0
2 0
1 0
0 1
1 3
0 0
0 0
1 1
1 1
0 0
0 0
1 0
0 1
0 0
0 0
0 1
0 1
0 0
0 1
1 1
2 1
0 0
3 4
1 0
3 1
1 2
4 1
0 0
0 2
1 1
2 1
4 1
2 1
1 0
0 2
2 3
3 1
0 2
1 1
1 1
1 0
3 0
0 0
0 0
2 2
0 0
0 0
2 1
1 1
0 1
1 0
2 2
0 3
2 0
0 2
0 1
1 1
0 1
3 0
1 1
1 0
0 1
1 0
1 0
2 0
1 0
0 0
1 2
1 2
0 0
0 0
1 1
0 0
1 1
0 1
1 3
0 0
1 0
2 1
1 2
3 3
0 0
1 2
6 0
2 1
0 0
0 0
1 2
0 1
0 0
0 1
0 5
1 0
1 0
1 2
3 1
3 0
1 1
1 0
0 2
3 0
0 2
0 0
0 1
1 1
0 1
0 1
1 1
0 1
1 1
0 1
0 2
0 1
0 0
0 1
0 2
1 0
0 1
0 1
2 0
1 0
2 1
0 0
0 2
0 1
0 1
1 3
0 0
1 0
0 1
1 1
0 1
0 1
1 0
2 0
0 3
1 3
2 3
0 0
2 1
3 0
0 1
0 2
2 1
0 1
3 0
2 1
0 0
2 0
0 1
1 0
1 1
0 1
0 0
1 0
0 0
1 0
0 0
2 1
1 0
0 1
0 0
1 0
1 1
0 2
1 1
0 2
1 0
1 0
1 2
0 2
1 1
0 0
1 0
2 1
1 0
2 1
1 2
1 0
1 2
1 0
1 0
0 2
0 4
0 1
1 0
0 3
0 0
1 1
0 0
1 2
0 0
1 1
0 0
0 0
1 0
2 1
0 1
0 0
0 0
2 0
0 1
0 0
1 0
1 0
1 0
0 0
1 2
2 0
0 1
1 0
0 0
1 1
1 0
1 0
2 2
0 0
1 2
0 0
1 0
0 0
0 1
1 0
1 1
2 0
2 0
0 2
2 1
0 0
0 0
0 0
0 1
2 1
1 1
0 0
0 0
2 2
1 1
1 1
0 1
2 1
0 0
1 0
1 0
0 1
0 0
1 0
1 0
0 2
1 0
1 4
0 1
1 0
1 0
1 2
1 1
0 0
1 1
0 2
0 0
4 0
3 0
0 0
2 0
1 1
0 1
1 0
1 3
0 2
1 0
0 1
1 1
0 1
1 1
1 0
1 1
0 3
0 2
1 0
0 0
1 2
1 1
0 0
2 0
2 3
3 0
0 1
1 1
2 0
0 0
1 0
1 1
2 1
1 4
0 1
0 1
0 2
0 0
4 0
0 0
2 2
0 0
0 1
0 1
1 2
0 1
0 1
1 2
1 1
4 1
1 0
1 1
0 0
2 1
1 0
0 0
1 0
2 0
0 0
0 0
0 2
0 0
0 0
1 0
1 0
4 2
0 2
1 0
0 3
0 0
2 1
0 1
0 0
0 0
0 0
1 1
0 0
1 1
0 0
0 0
1 1
2 0
1 0
1 0
1 0
0 0
1 0
1 0
1 0
1 0
0 0
0 0
2 0
0 0
1 0
1 0
0 0
0 0
0 0
2 0
0 0
0 0
0 0
1 0
0 0
1 0
0 0
1 0
1 0
2 0
1 0
0 0
0 0
1 0
2 0
0 0
0 1
0 1
0 1
0 2
1 2
2 0
0 0
0 1
1 0
0 2
1 2
1 4
1 0
1 0
0 0
1 0
0 2
1 0
0 1
1 0
0 0
2 0
2 1
3 0
0 2
1 0
0 0
0 1
2 2
0 1
0 1
1 1
1 0
0 2
1 3
2 2
3 1
1 0
1 1
1 1
0 1
3 1
0 0
1 0
0 0
2 1
0 1
0 0
1 0
0 1
3 1
2 1
1 1
2 0
0 1
2 1
1 0
2 0
0 1
2 0
1 0
0 1
1 1
0 1
2 0
0 0
1 0
0 3
0 0
0 3
1 0
1 0
2 1
1 2
0 1
3 1
1 0
2 0
3 2
0 1
1 1
1 0
3 1
0 0
0 0
1 0
1 1
0 0
0 1
0 0
0 0
1 0
1 0
0 1
0 0
2 0
0 0
0 1
1 0
0 1
3 0
0 2
1 1
2 0
1 0
2 0
1 0
0 0
0 1
0 1
1 0
0 1
1 2
1 1
3 3
1 1
2 0
2 1
3 2
1 0
0 0
3 0
0 3
0 1
0 1
0 0
0 0
0 2
2 0
2 0
1 1
1 1
0 1
1 0
0 0
1 2
0 3
0 1
0 1
0 0
1 0
1 0
0 2
1 0
0 0
0 1
0 0
0 0
0 0
0 1
0 2
0 2
1 0
2 0
2 1
1 2
0 1
4 0
1 2
1 1
1 0
1 0
1 4
0 1
0 3
0 1
0 2
1 2
2 1
2 0
2 1
2 5
2 1
0 0
1 0
0 1
1 1
3 0
0 0
0 0
0 0
0 1
0 1
1 3
0 3
0 0
1 0
0 0
2 0
0 2
0 1
0 0
1 1
0 0
1 0
0 0
0 1
0 1
1 0
1 1
0 0
2 1
0 0
0 0
0 0
0 1
0 0
0 0
0 3
0 1
1 0
0 1
0 0
0 4
0 0
0 0
0 1
0 0
0 1
1 1
1 2
0 0
1 1
1 1
1 0
2 0
1 0
0 1
1 1
3 0
1 1
0 3
0 0
0 0
0 0
3 0
1 2
0 3
1 0
1 0
1 1
2 2
0 2
1 1
0 1
0 1
0 1
0 0
2 0
0 2
0 2
0 1
0 2
0 0
0 2
0 0
2 0
1 0
2 0
1 0
0 2
0 0
2 2
1 0
0 0
0 1
0 0
0 0
1 0
1 0
0 3
1 0
0 0
0 2
1 1
1 1
0 1
1 0
0 1
1 0
1 0
0 2
1 1
0 0
1 0
1 2
0 0
1 1
3 0
0 0
0 0
1 0
1 1
2 0
3 1
1 1
1 1
0 2
0 1
1 0
1 0
2 0
0 0
0 1
2 2
0 1
1 1
1 0
2 1
0 0
1 0
1 1
0 0
0 0
0 0
0 0
0 1
0 0
0 1
1 0
0 0
0 0
0 1
2 1
0 2
0 0
1 0
0 1
0 0
0 2
0 3
0 0
1 1
0 0
0 0
1 0
2 0
2 0
0 0
4 1
2 0
1 0
0 1
1 2
2 1
0 0
0 0
0 3
0 3
0 2
0 0
1 0
0 0
1 1
1 2
1 0
2 2
0 0
0 0
0 2
0 2
0 0
0 1
0 1
2 1
0 1
1 0
1 1
1 0
0 2
0 1
1 0
1 0
1 1
0 2
0 1
0 1
0 1
2 2
0 1
0 2
0 2
2 2
0 0
2 0
1 0
2 0
0 0
2 1
2 0
0 2
0 0
0 0
0 0
0 1
0 0
1 1
0 2
1 0
0 0
1 0
2 1
1 0
0 0
1 0
0 0
0 0
1 1
1 1
1 0
2 0
0 0
3 0
1 0
1 0
0 0
0 0
1 0
0 1
1 0
1 0
0 0
0 0
0 0
0 0
0 1
1 0
1 1
1 1
1 0
1 1
0 0
0 0
1 2
1 2
3 0
0 0
0 0
0 0
0 0
2 1
1 0
0 0
2 0
1 1
1 2
1 0
1 0
1 1
0 0
1 0
1 1
0 0
1 1
1 0
1 2
1 0
0 0
0 1
0 2
1 1
1 0
0 0
0 1
1 1
1 1
0 0
0 0
1 1
0 1
0 2
1 0
0 0
1 0
0 1
2 1
3 1
0 0
0 0
0 0
0 1
2 0
4 2
0 1
2 1
0 0
0 1
0 0
2 0
2 1
1 2
0 2
1 1
2 1
1 1
3 0
0 1
0 1
0 1
1 1
3 1
1 0
4 0
2 0
0 1
0 2
1 3
2 0
0 3
0 0
0 2
0 2
0 1
0 2
1 1
0 2
1 0
0 0
0 1
1 2
0 1
0 0
0 1
3 0
2 1
0 2
0 0
2 1
0 4
1 1
1 0
1 0
0 0
0 4
1 0
1 1
0 0
0 0
1 2
1 0
1 1
0 0
0 0
0 0
2 2
0 1
1 1
3 0
1 0
1 1
3 0
1 1
0 1
0 2
0 2
0 0
0 0
0 0
2 0
0 0
1 0
0 1
0 0
0 0
1 1
1 0
4 1
0 1
2 0
0 0
2 1
0 1
1 2
0 2
0 0
1 2
2 0
1 1
2 0
2 0
0 0
1 2
1 2
0 0
1 0
0 1
0 0
1 1
0 3
0 0
0 2
1 0
1 4
0 2
0 2
0 0
0 3
2 1
2 0
1 0
1 0
0 1
1 1
1 1
1 0
2 1
0 0
1 1
1 0
0 1
0 0
0 0
0 0
0 1
1 0
2 0
1 1
0 0
1 0
1 1
0 0
2 0
0 2
2 1
3 0
1 0
1 0
0 1
1 0
0 0
1 0
1 0
0 1
0 2
0 0
0 0
0 1
1 0
0 0
0 1
1 1
0 0
0 1
0 1
0 0
0 1
1 0
0 0
0 0
1 1
0 0
0 1
1 1
2 2
1 3
0 2
1 1
2 0
2 0
0 1
0 1
0 0
0 1
0 1
0 1
0 1
1 0
0 3
2 0
0 3
1 0
1 1
0 1
0 0
1 2
1 0
0 0
3 0
0 0
0 0
1 0
0 0
0 0
4 0
0 1
0 0
0 0
1 0
1 0
2 0
1 1
1 3
3 1
0 0
0 1
1 0
1 0
2 0
3 0
0 2
0 1
2 0
1 1
1 1
0 1
0 0
1 0
1 0
0 1
1 0
1 0
0 0
3 0
1 1
1 1
0 0
2 2
1 0
0 0
0 0
0 1
0 0
2 0
0 1
3 0
1 2
1 2
1 0
0 2
0 0
0 0
2 0
0 0
0 1
0 1
1 0
0 1
0 1
4 1
2 0
0 4
0 2
3 1
0 1
0 3
1 0
0 0
0 1
0 3
1 0
0 0
0 0
0 1
1 1
0 2
2 0
1 1
2 0
1 0
1 0
1 0
0 0
1 2
1 0
0 0
1 2
2 0
1 2
1 1
1 0
0 1
0 1
1 1
0 0
0 0
1 0
0 1
0 0
1 0
3 0
0 2
1 2
0 0
1 1
0 2
1 0
0 0
0 1
0 0
1 1
0 0
1 0
2 0
0 2
1 1
1 1
1 0
2 1
2 1
1 0
2 2
2 0
1 0
1 2
1 0
3 1
1 2
2 0
0 1
1 1
0 1
1 0
2 0
0 0
1 1
0 2
0 1
0 1
2 1
0 0
0 0
2 1
2 0
2 2
0 0
3 1
0 0
1 0
0 0
1 0
1 0
0 1
0 1
2 0
1 0
0 1
1 3
0 1
1 0
0 2
2 0
1 0
1 2
0 1
4 0
1 0
1 2
0 1
0 0
0 1
0 0
0 2
1 1
0 1
2 1
0 1
0 2
0 0
1 0
1 1
0 0
2 0
1 0
0 2
0 0
0 0
0 0
0 1
0 1
1 0
0 3
0 0
0 1
0 0
0 1
0 0
0 0
0 0
2 0
1 0
0 1
0 1
1 0
0 0
0 0
1 2
0 0
3 0
0 1
0 0
0 1
1 1
0 1
0 2
1 1
1 1
1 0
1 0
2 1
1 0
2 0
0 0
0 0
1 0
0 2
0 0
1 1
0 1
1 0
0 1
1 0
0 0
0 2
1 0
1 0
1 1
0 0
1 2
0 0
0 0
0 0
1 0
2 0
2 0
2 1
0 1
1 0
1 0
2 0
0 1
0 1
0 0
0 1
1 0
4 0
0 0
0 0
0 1
0 1
1 0
3 0
2 1
0 1
0 0
1 0
1 0
1 2
0 2
0 0
1 0
0 0
1 0
1 1
0 1
2 0
0 0
0 0
1 0
0 0
2 0
0 1
0 3
0 0
0 0
0 1
0 0
0 0
0 1
1 2
0 5
0 0
0 0
0 0
0 1
1 1
0 0
0 4
0 0
0 0
0 1
0 1
0 2
0 3
2 0
0 1
0 0
0 2
2 2
2 0
2 0
3 1
2 1
0 1
1 0
0 0
0 1
0 1
0 0
0 1
3 0
0 1
2 0
0 0
0 1
1 2
0 0
2 0
0 0
1 0
0 0
0 1
0 0
2 0
2 0
0 0
0 0
0 1
1 1
2 0
0 0
0 0
3 0
0 1
0 0
0 0
0 1
0 0
3 0
2 0
0 1
0 1
2 0
0 0
2 0
0 0
0 0
2 0
1 0
1 2
0 0
2 1
0 0
2 0
1 0
0 0
2 3
1 0
2 5
1 0
2 0
0 0
3 1
0 2
1 0
0 0
2 7
0 1
1 0
1 0
1 1
2 2
0 0
0 0
0 0
0 0
2 0
1 0
1 2
1 1
1 0
0 1
3 0
0 0
1 2
2 1
0 2
0 0
0 0
1 0
0 1
4 0
1 1
1 1
0 3
0 0
0 1
0 0
0 0
0 0
0 0
0 1
2 1
1 0
1 1
0 2
0 0
1 1
0 3
1 2
0 3
0 2
0 0
1 1
0 1
0 1
1 2
0 3
0 2
1 2
1 1
0 2
2 0
0 0
0 4
1 3
1 1
1 1
0 0
0 1
1 2
0 0
0 1
1 0
1 0
1 4
2 1
3 3
2 0
1 0
3 0
0 1
0 1
2 0
5 1
3 0
2 2
1 0
1 0
0 0
0 2
1 0
3 0
3 0
2 0
0 0
0 0
1 0
0 1
0 0
1 0
1 0
0 0
0 0
1 0
3 1
0 0
0 0
0 1
1 0
1 1
0 0
1 2
0 0
0 0
3 1
0 0
0 0
3 0
0 1
0 1
1 1
0 1
0 1
1 0
2 0
0 0
0 1
1 0
0 0
0 0
0 0
0 0
0 0
0 1
1 0
0 0
1 3
2 2
0 1
0 0
2 2
0 1
0 1
0 0
1 1
0 1
0 0
1 0
1 2
1 0
1 1
0 1
1 0
1 2
0 2
0 0
0 0
0 1
0 1
0 1
1 1
0 1
1 1
0 3
0 2
1 1
0 1
1 2
0 1
0 2
0 0
0 1
0 2
1 0
0 2
1 3
0 2
0 0
0 3
2 1
0 2
0 3
1 0
0 0
1 4
0 1
0 2
0 1
0 0
1 0
1 1
0 0
0 2
1 1
1 2
0 1
1 1
0 0
1 0
0 3
1 1
0 1
1 0
0 0
0 0
0 0
0 0
0 1
0 0
2 0
2 1
1 1
0 0
3 0
2 0
0 0
0 2
1 1
0 2
0 0
0 0
0 1
1 0
1 1
1 1
0 0
0 1
0 0
0 0
0 1
1 0
0 0
0 0
0 0
0 0
0 0
0 0
0 1
1 0
3 0
0 1
3 0
0 1
3 0
1 0
0 0
0 1
1 0
0 0
0 2
0 1
0 0
1 0
0 0
1 0
3 1
0 1
0 0
0 0
3 1
0 2
0 0
0 1
0 0
1 0
0 0
2 0
0 0
0 0
0 0
3 0
1 0
0 0
0 0
1 0
1 0
1 3
0 0
1 0
0 1
0 0
0 1
2 0
1 1
1 1
0 1
1 1
0 1
2 1
1 0
0 2
1 1
0 0
1 2
1 0
0 0
0 2
1 0
1 2
1 0
1 1
1 1
0 0
2 0
1 0
3 0
3 0
1 1
2 2
0 2
2 0
0 2
2 1
1 1
0 1
0 2
0 0
1 1
0 1
0 0
0 1
0 1
1 0
1 0
1 0
0 0
0 1
0 0
0 1
1 0
1 1
1 2
1 1
1 0
0 0
0 2
1 2
1 1
0 1
1 0
0 0
0 0
0 0
1 3
0 0
2 3
0 2
2 0
2 0
0 0
0 0
1 1
0 0
1 0
0 0
0 3
0 2
0 0
2 1
1 0
0 2
0 0
1 1
0 1
3 2
0 2
0 0
0 0
0 1
0 1
1 0
0 0
0 1
1 1
0 1
1 1
0 0
0 1
0 1
0 0
1 1
0 0
0 3
1 1
0 2
1 1
2 0
2 1
0 2
0 0
0 1
0 0
0 0
1 0
1 2
0 0
0 1
1 1
0 0
0 0
0 0
1 0
0 0
2 0
0 0
1 1
2 0
0 0
1 1
0 0
0 2
1 1
0 0
0 0
0 0
1 2
0 1
0 1
2 0
0 1
0 2
0 0
1 0
0 2
1 0
1 0
0 1
3 0
1 1
2 0
1 0
0 0
0 1
0 1
1 0
1 0
2 0
1 1
0 1
1 0
5 0
1 1
0 0
0 0
1 0
2 1
2 0
2 1
0 1
0 0
1 0
0 0
1 1
0 0
1 0
0 0
1 1
0 0
0 0
1 0
0 1
0 0
0 0
0 2
1 1
0 0
0 0
1 0
0 0
0 1
1 0
0 0
0 1
0 0
1 1
1 0
0 0
1 1
1 1
0 1
0 0
0 0
0 0
0 4
1 0
0 0
0 0
0 3
0 0
0 1
1 0
0 2
1 2
1 0
0 1
0 0
0 1
0 0
0 1
0 0
0 1
0 1
0 1
0 1
0 0
4 0
1 0
0 0
0 0
0 0
0 1
0 0
1 0
2 1
1 0
0 0
0 2
0 0
0 0
0 0
1 0
0 1
1 1
1 1
0 0
1 0
1 0
1 0
1 1
0 0
0 0
0 0
0 0
0 0
0 0
0 1
0 1
0 0
0 0
0 1
1 0
1 1
0 0
0 0
1 0
1 1
1 0
0 0
1 0
0 0
1 1
3 0
0 0
0 0
0 1
0 0
0 0
3 0
0 0
0 0
0 2
2 0
0 0
0 1
0 0
0 3
1 3
0 1
1 0
2 0
0 0
1 0
1 1
1 0
0 0
0 0
2 0
0 0
0 0
5 2
0 1
0 1
1 2
1 1
0 1
2 0
0 0
0 0
2 1
2 0
2 0
1 1
0 0
0 2
0 0
2 0
0 1
3 2
1 0
0 1
0 0
0 2
0 0
1 0
1 1
1 0
1 2
0 0
2 0
0 0
0 1
0 1
0 0
0 0
1 1
0 1
1 0
0 0
1 0
0 1
0 0
0 1
1 0
1 1
0 0
0 0
0 0
0 0
2 0
1 0
0 0
1 0
1 1
1 1
0 2
0 1
0 0
0 2
0 1
0 1
0 0
0 1
1 2
0 0
0 0
0 0
0 1
1 4
1 0
1 1
0 1
0 0
0 0
0 1
1 0
1 2
0 0
2 0
1 0
0 1
0 0
0 0
1 0
0 0
1 0
1 1
0 1
1 0
0 0
1 1
0 0
1 1
0 1
0 2
2 0
1 0
2 0
2 1
1 1
0 1
1 0
2 0
1 1
0 3
0 1
0 1
1 1
1 0
0 0
2 0
0 0
0 0
1 1
0 0
0 0
1 0
0 0
0 0
0 0
1 0
0 0
0 1
1 0
1 1
3 2
1 1
1 0
0 0
2 0
0 1
0 0
0 1
0 0
0 0
0 0
0 0
0 1
0 0
0 0
0 1
1 0
2 1
0 0
1 0
3 0
0 0
1 0
0 0
1 1
0 1
1 1
3 0
0 2
0 2
0 4
1 0
1 2
1 0
2 0
4 0
1 0
1 0
2 1
0 1
5 0
1 0
1 0
0 0
0 1
1 0
0 1
1 2
3 0
1 0
2 3
0 1
0 0
0 0
1 0
0 2
2 0
0 0
1 0
1 0
2 1
0 0
3 1
0 2
2 1
3 0
0 0
0 1
2 0
2 0
3 3
0 0
0 0
0 0
0 2
1 0
0 0
1 1
3 1
1 2
1 0
1 3
2 3
1 2
2 0
1 3
2 1
2 1
0 1
0 0
2 1
1 0
2 0
2 2
0 0
3 1
1 3
0 0
0 1
3 1
2 2
2 1
1 1
0 0
0 1
3 1
0 1
0 0
3 0
0 3
0 1
1 1
1 2
2 1
0 2
0 3
1 0
1 0
1 1
1 2
1 1
0 2
0 1
0 2
1 2
0 1
1 2
3 1
1 0
2 1
3 2
1 1
3 0
1 0
0 1
2 1
0 0
1 0
3 1
1 4
2 0
1 1
1 1
1 0
1 0
2 0
3 0
0 2
1 1
2 1
2 0
0 1
0 3
3 0
1 1
1 3
0 1
0 0
2 1
1 1
1 0
1 2
0 1
1 0
0 1
1 0
0 2
0 2
1 3
2 2
1 2
0 2
1 0
3 2
3 1
1 1
0 1
0 0
2 0
3 2
1 0
0 2
2 2
1 1
3 0
2 3
0 1
1 1
0 0
0 0
0 0
1 1
2 2
0 2
0 1
1 1
3 1
1 1
0 1
0 2
1 1
0 2
2 3
0 1
0 2
1 0
1 0
1 2
0 2
0 0
0 0
2 0
0 0
2 0
0 3
0 1
0 1
1 0
4 1
0 1
2 0
0 1
0 2
1 3
0 0
0 1
2 0
0 0
1 1
1 0
1 1
4 0
0 1
2 1
1 0
1 0
2 0
3 1
1 3
2 0
2 1
1 0
2 0
0 0
4 0
1 1
2 1
1 1
0 2
1 0
0 1
0 0
0 2
1 2
1 1
0 0
1 0
1 2
3 0
2 1
1 0
1 1
1 1
1 0
2 1
0 0
2 0
0 1
2 1
4 1
4 0
0 0
0 0
0 2
0 0
4 0
0 0
2 1
1 2
1 0
1 1
1 2
1 1
2 1
2 1
2 1
1 0
2 0
1 2
1 0
1 0
2 1
0 0
5 1
1 2
1 1
4 0
0 0
1 1
1 2
1 3
3 2
1 4
1 2
3 1
5 1
4 2
1 1
0 1
2 2
0 1
0 2
0 3
0 2
2 4
1 1
2 0
1 1
0 1
2 1
0 2
0 1
0 1
4 1
2 1
0 0
1 1
1 0
1 0
1 1
3 2
2 2
0 3
1 0
0 5
2 2
0 1
0 1
0 0
6 0
2 1
0 0
2 4
3 3
2 0
3 5
1 1
0 2
1 0
2 3
0 0
2 0
0 0
5 2
1 2
0 1
2 0
4 0
3 3
1 0
0 1
1 4
3 1
0 4
1 1
2 1
0 1
0 2
0 2
0 1
1 0
2 2
2 2
2 1
2 1
0 2
4 0
1 2
2 0
1 0
2 2
1 0
3 1
1 0
0 2
3 2
3 1
0 1
2 1
3 0
1 0
3 0
4 2
1 0
1 0
0 2
0 2
1 0
2 1
3 2
9 0
8 2
3 1
2 1
3 1
0 3
3 0
0 1
1 2
1 1
4 1
1 0
1 1
1 0
3 3
1 0
2 4
0 2
2 0
2 2
3 2
2 8
1 6
0 1
1 3
1 3
0 0
1 0
0 1
1 1
0 1
0 2
0 5
1 0
1 0
0 0
1 1
1 6
0 3
1 2
1 1
0 1
0 6
0 1
0 1
0 0
1 2
0 2
0 3
0 5
1 0
0 5
0 1
2 3
0 3
0 0
0 2
2 0
1 1
1 1
1 1
0 2
1 0
1 0
1 2
2 3
1 2
0 1
2 1
1 3
0 0
2 2
3 0
0 2
0 2
0 3
1 3
0 0
0 2
2 3
2 5
2 1
0 1
1 1
1 1
0 2
2 0
1 3
0 4
1 0
0 1
0 3
0 2
0 1
0 1
0 1
2 1
1 0
1 1
1 2
1 1
1 1
0 0
0 0
1 1
0 3
0 0
1 1
1 1
2 2
0 0
0 1
3 1
0 1
2 0
1 0
0 2
0 1
0 1
1 0
0 0
1 0
0 0
1 0
1 0
0 2
0 0
0 1
1 0
1 0
0 0
1 0
2 0
0 0
0 0
1 0
1 0
0 0
1 0
1 0
0 0
1 0
1 1
0 1
1 0
1 0
1 1
2 1
2 1
0 1
2 2
2 1
2 0
3 0
0 1
0 0
1 1
0 0
1 0
0 0
1 0
1 0
1 0
0 2
0 1
1 2
0 0
1 0
0 2
3 0
0 0
0 0
0 0
1 0
3 0
3 0
1 0
1 0
0 0
0 0
0 0
0 0
0 0
0 0
1 0
1 0
0 1
0 0
0 0
2 0
0 0
0 0
0 1
0 0
0 0
3 0
0 0
0 0
0 0
2 0
0 1
0 1
0 1
0 0
0 0
1 0
0 0
1 0
1 0
1 0
1 0
0 2
1 0
2 1
0 0
1 2
1 2
1 1
0 1
0 2
0 0
1 2
1 1
0 2
2 1
0 0
0 0
2 0
1 2
1 0
2 1
0 0
0 0
1 0
1 2
0 0
0 0
0 3
0 1
2 0
1 1
1 1
1 1
0 0
0 2
0 2
1 1
1 0
0 1
1 0
1 0
1 1
0 2
1 0
0 1
0 0
1 1
0 0
1 1
2 0
1 3
1 1
0 0
2 0
0 1
2 2
0 0
2 0
1 1
1 0
1 0
2 0
1 1
2 2
0 1
0 1
0 0
1 1
1 1
0 0
0 0
0 2
1 0
0 1
3 0
2 0
1 1
2 0
1 1
2 0
1 0
2 0
1 0
1 0
0 0
0 0
0 0
0 0
2 1
3 0
2 0
1 0
1 2
1 2
0 0
2 0
0 2
1 3
1 3
2 0
0 0
0 1
0 0
1 0
2 1
2 1
0 0
1 0
0 1
0 3
0 1
0 1
2 3
0 0
1 0
0 0
0 1
2 0
0 0
1 0
1 0
0 1
0 0
1 2
0 2
0 0
2 2
0 1
1 0
1 0
1 0
2 3
0 1
3 1
1 0
3 0
0 0
1 0
3 1
1 0
1 0
0 1
0 1
0 1
1 1
0 4
0 1
0 0
0 0
0 0
1 1
0 0
1 1
1 1
1 1
0 0
2 0
0 1
0 0
0 1
3 1
0 0
1 0
0 2
1 1
0 3
0 2
0 1
1 1
4 1
0 0
0 1
0 0
1 0
3 0
0 0
0 0
1 0
2 0
0 2
0 0
1 1
0 0
0 0
0 0
0 0
0 0
3 4
0 2
0 1
1 0
0 0
2 2
0 0
0 0
1 1
1 0
3 1
2 1
0 1
0 0
3 1
1 0
2 1
1 4
0 2
0 1
0 0
3 0
2 0
0 2
0 0
3 0
0 0
1 0
0 0
0 0
0 0
0 0
0 0
0 0
0 1
2 1
1 1
0 0
1 0
1 2
1 1
1 2
1 3
0 2
1 1
2 0
0 2
0 0
1 0
1 0
1 1
2 0
1 0
0 1
0 0
2 1
0 1
2 0
3 0
2 1
1 1
3 0
2 3
1 2
2 1
0 2
1 1
2 0
1 0
0 2
1 1
1 0
1 0
1 0
1 0
1 0
1 2
0 0
1 1
0 0
1 2
3 0
0 1
1 0
1 1
0 0
1 2
4 1
0 2
0 0
0 0
0 0
0 0
0 0
0 2
0 1
1 0
2 0
0 2
0 0
0 0
0 0
0 1
1 2
0 1
1 1
1 0
1 1
0 1
0 2
1 2
1 0
0 0
0 0
0 0
0 1
0 2
0 0
1 0
0 1
0 1
0 6
0 0
1 1
0 1
0 1
0 2
1 1
0 1
0 0
1 1
2 0
1 0
0 1
1 1
0 0
2 0
4 2
1 0
0 0
0 1
1 1
1 0
1 1
0 1
1 0
0 0
0 0
0 3
0 2
0 2
1 0
0 0
2 2
1 1
1 0
0 0
0 4
1 0
1 0
1 1
1 0
0 1
0 1
0 1
0 0
0 2
3 0
0 0
0 0
0 2
1 0
0 0
1 0
0 0
1 0
1 0
1 0
2 0
3 0
1 0
1 1
0 1
1 2
0 0
0 1
0 0
0 0
0 0
0 0
1 0
1 0
1 1
0 1
0 0
0 3
1 0
0 0
3 2
0 1
0 1
1 0
0 0
1 0
0 1
0 0
0 0
0 0
0 0
1 1
2 3
1 0
0 0
1 0
1 2
0 0
1 0
0 1
2 1
0 0
0 0
0 0
0 1
0 0
1 1
0 0
1 1
1 0
1 2
0 0
0 0
0 0
0 0
0 0
0 0
0 0
0 0
0 0
0 1
0 1
0 0
0 0
0 0
0 0
0 1
1 2
0 0
1 0
1 0
3 0
1 0
2 0
0 0
0 0
3 0
1 0
0 1
2 0
1 1
1 0
0 0
0 0
0 1
1 0
1 0
0 1
0 0
2 0
0 0
1 0
0 1
3 1
0 1
1 0
1 0
1 0
3 0
1 0
0 0
1 0
1 1
1 1
0 0
0 0
3 1
0 1
0 0
1 0
2 1
1 0
0 1
0 1
0 1
0 2
0 1
1 0
0 0
2 0
0 0
0 0
0 1
1 0
0 2
0 2
2 2
0 0
2 1
0 2
0 0
1 0
0 0
0 0
0 0
1 0
0 0
1 0
3 2
0 1
0 0
1 1
0 0
0 0
1 0
2 0
2 0
2 0
1 0
3 1
1 0
0 1
0 0
0 1
2 1
0 0
0 0
0 0
2 0
1 1
0 0
1 1
0 1
0 0
0 1
0 0
0 0
3 0
2 0
0 0
0 0
1 0
0 1
1 2
1 1
0 3
1 0
0 0
0 2
0 0
0 1
1 0
0 0
1 0
0 1
1 0
0 0
0 1
1 0
0 0
0 2
1 0
0 1
1 0
0 0
1 0
0 0
0 0
0 2
1 1
0 3
0 1
1 0
0 0
0 2
0 1
0 1
0 1
1 0
0 2
1 3
0 0
1 0
1 0
0 1
2 0
2 1
0 0
1 1
0 1
0 0
3 1
0 0
0 1
2 0
5 0
0 0
0 0
0 2
0 0
1 0
0 1
0 0
0 0
0 0
1 0
2 0
1 1
0 2
0 0
1 2
1 1
0 1
2 0
1 1
1 1
0 1
0 1
0 0
1 2
0 0
0 1
0 2
1 0
1 1
1 2
0 0
0 3
1 0
1 1
1 1
1 1
1 2
0 0
0 0
0 0
0 0
1 0
2 0
1 1
2 0
2 0
0 0
2 2
1 0
1 2
4 1
1 0
1 1
0 0
2 0
0 0
0 2
1 1
0 0
1 1
1 1
3 0
0 0
2 0
0 0
1 2
0 0
0 1
2 0
2 0
0 0
0 1
1 0
4 0
0 0
0 0
2 1
3 1
0 0
1 0
0 0
1 1
0 1
1 0
0 0
0 1
1 1
1 1
0 0
0 0
1 0
1 2
1 1
1 1
1 2
0 0
0 0
2 0
2 0
2 0
0 1
0 0
0 0
0 0
2 0
1 0
1 1
1 0
0 1
0 1
3 0
0 0
5 0
0 1
4 0
1 0
3 1
1 1
0 1
0 1
0 0
0 1
0 1
1 0
2 0
1 1
0 2
1 0
0 1
2 1
0 1
2 0
0 1
4 2
1 0
2 1
2 1
1 1
1 0
0 0
1 1
2 0
2 0
3 0
0 0
0 1
2 1
0 0
2 0
0 0
0 1
1 0
2 1
2 0
1 0
1 2
3 0
0 0
3 0
0 5
0 1
1 1
0 0
0 1
0 2
0 0
2 3
1 5
1 1
1 0
1 1
1 0
1 0
0 1
1 2
0 0
1 1
0 1
1 0
0 2
0 1
1 0
0 0
0 1
0 0
0 2
0 1
1 0
0 1
0 1
0 0
1 1
1 0
2 0
0 2
0 1
0 0
0 2
1 0
0 1
1 2
0 0
1 2
1 0
2 2
0 0
1 0
0 0
0 0
0 1
2 0
4 2
2 2
2 0
0 0
0 0
1 0
2 3
1 1
1 1
0 1
0 0
1 1
0 1
0 1
0 0
1 1
0 0
1 0
1 1
0 1
3 2
2 2
0 1
0 1
0 1
0 0
2 0
1 1
0 0
1 1
0 0
1 1
1 0
1 1
0 0
1 0
0 2
1 1
0 1
0 0
0 1
0 1
0 0
0 0
0 1
0 1
0 1
0 1
0 2
0 1
0 0
0 1
0 1
0 1
0 0
0 0
0 1
0 1
0 3
0 0
1 1
0 0
0 0
1 1
0 1
0 3
1 3
1 0
0 0
0 0
0 2
0 2
0 1
0 0
1 1
0 1
0 2
0 0
1 1
1 0
2 0
0 1
1 1
0 1
1 0
1 0
0 0
1 0
0 0
1 0
2 0
1 1
0 0
0 0
0 0
2 2
0 3
0 0
1 0
0 1
0 0
0 1
0 1
0 0
0 1
0 0
1 0
0 1
1 1
0 1
2 0
0 0
1 0
1 0
0 0
0 3
0 0
0 1
1 2
0 1
1 1
0 0
1 1
3 0
1 0
1 1
0 2
0 0
0 3
0 3
2 0
0 1
0 2
0 3
0 0
0 0
2 0
2 1
0 0
1 1
2 0
0 1
1 1
0 0
2 2
0 0
1 0
2 0
0 2
0 1
0 0
1 1
1 1
2 0
2 1
0 1
0 0
1 1
4 1
0 2
0 1
2 0
1 0
0 0
2 0
0 0
0 0
1 0
0 2
0 0
1 2
1 1
1 1
0 1
2 0
0 2
0 0
1 1
0 0
0 1
1 1
3 0
0 0
1 0
0 2
0 0
2 0
2 1
0 2
1 1
0 1
0 0
2 0
0 1
0 0
0 1
1 1
1 0
0 0
3 2
1 2
0 0
0 0
0 1
1 1
1 0
0 0
1 0
1 1
1 0
2 0
1 2
2 1
1 3
0 0
0 1
0 0
2 1
1 1
0 1
0 0
3 2
1 1
0 1
2 0
2 0
0 1
0 1
0 3
1 4
0 2
1 0
1 0
0 2
2 0
1 2
1 0
0 0
0 0
0 0
2 1
1 1
3 1
2 1
1 0
1 1
0 1
1 4
0 2
0 0
1 0
0 0
1 0
2 1
0 1
1 0
1 1
1 0
0 1
1 0
2 1
0 0
1 0
0 0
0 0
0 0
0 0
1 1
1 2
0 1
0 0
0 2
0 0
0 0
1 0
0 2
0 3
0 2
1 0
1 1
0 0
1 3
1 0
0 1
2 0
1 0
3 1
0 1
0 1
1 1
0 2
0 1
1 0
1 1
1 0
0 0
0 0
0 0
2 0
1 1
1 1
0 0
0 1
1 0
0 1
2 0
2 0
0 0
0 0
1 4
0 0
0 0
1 3
1 3
0 1
2 0
1 1
0 1
0 1
0 1
2 2
0 2
0 0
1 1
0 0
1 0
1 0
1 0
2 1
0 1
0 3
0 1
0 1
3 2
0 1
2 1
0 0
1 1
0 3
1 1
2 0
0 0
0 0
2 1
2 0
1 2
1 0
0 0
0 0
2 0
0 1
0 2
1 0
0 2
1 1
1 2
2 1
0 0
2 0
0 1
0 0
1 0
0 0
1 0
1 0
0 0
1 1
0 1
1 0
1 0
2 0
0 1
1 1
1 0
2 1
1 1
2 0
1 0
0 0
0 0
1 2
0 1
0 1
1 2
0 0
0 0
0 1
0 0
0 0
1 0
0 0
0 0
2 1
2 0
0 1
0 0
0 0
0 0
1 0
0 1
0 0
1 1
0 0
1 2
1 2
0 0
0 2
0 0
1 0
0 0
1 0
0 0
0 0
2 0
4 1
1 2
0 0
0 0
0 0
0 1
0 1
1 0
1 1
2 0
0 0
1 2
1 1
0 3
0 1
0 1
0 1
1 0
1 0
0 0
0 0
1 0
1 3
1 0
0 0
0 0
1 0
1 2
0 1
0 1
2 0
1 0
2 1
0 2
1 2
4 0
1 0
2 0
0 1
0 0
0 1
1 1
1 0
0 0
2 0
1 0
0 0
0 0
1 0
1 1
0 0
0 2
1 2
1 0
1 3
1 0
0 1
0 0
1 1
0 2
0 1
0 0
1 0
2 0
2 0
0 0
0 0
0 0
0 1
1 1
1 1
1 0
1 0
0 3
1 0
1 2
0 1
1 3
0 1
2 0
2 0
2 0
1 0
0 1
2 5
0 0
0 1
2 3
1 1
1 1
1 2
1 1
1 0
0 2
0 2
0 0
2 0
2 1
1 0
0 0
0 1
1 1
3 1
0 1
1 1
1 0
1 1
2 0
0 1
0 1
1 1
0 0
2 0
1 1
0 1
0 1
6 0
0 1
4 0
4 2
0 1
0 0
0 1
0 0
1 2
0 1
0 1
0 2
3 0
1 1
0 0
1 0
0 0
0 2
1 2
1 0
0 1
1 0
1 1
2 3
1 1
0 2
1 1
2 1
0 0
0 0
2 1
0 0
1 1
2 0
3 1
0 2
0 0
0 2
0 0
1 0
1 0
0 0
1 1
1 1
1 0
0 2
0 2
0 0
1 3
1 1
1 1
1 0
0 2
1 1
1 0
2 1
0 1
1 1
1 1
1 2
0 4
0 4
0 1
1 1
0 0
0 0
0 0
0 0
0 0
1 1
0 1
0 0
0 4
0 1
0 1
0 1
1 0
1 1
0 1
1 0
0 0
2 2
0 0
1 0
3 0
1 2
0 1
0 0
0 0
1 0
0 0
0 0
1 0
0 1
1 1
0 1
0 0
0 1
0 0
1 3
0 1
0 0
2 2
0 1
1 1
2 0
1 0
1 0
0 0
1 0
1 1
0 1
0 1
0 1
0 0
0 0
0 1
2 0
1 1
2 0
0 0
0 0
0 1
0 1
0 0
0 0
0 0
2 0
1 0
1 1
0 0
0 0
0 0
0 0
0 1
0 1
1 0
0 0
0 1
0 1
0 1
0 0
0 0
1 0
1 0
1 0
1 1
1 0
2 0
1 1
2 0
0 0
1 0
0 0
0 0
1 0
0 0
1 1
1 0
1 1
0 0
1 1
0 2
2 0
1 1
0 0
3 1
0 0
1 0
0 0
3 1
0 0
1 0
1 0
1 1
1 1
1 1
0 1
0 0
1 1
1 0
0 2
0 0
1 0
0 1
0 0
0 0
0 0
0 0
1 0
1 0
1 0
2 1
0 0
3 0
0 0
1 0
0 0
0 2
0 1
1 0
0 1
0 0
1 2
0 0
0 0
1 1
1 2
1 0
0 3
2 1
2 0
0 0
0 0
0 3
0 1
0 1
0 3
1 0
0 1
1 0
1 1
0 0
3 2
0 0
0 0
1 0
0 1
0 0
1 2
1 0
0 0
1 0
0 0
1 1
1 0
0 0
0 1
1 0
2 0
0 1
0 0
1 2
3 0
0 1
2 0
0 0
1 0
0 2
2 0
1 1
0 0
1 0
0 1
1 0
0 1
1 1
2 2
1 1
0 0
1 0
0 0
1 0
1 0
0 2
2 0
0 2
5 1
0 1
2 0
1 0
1 1
3 0
0 2
2 4
0 3
0 1
0 0
0 0
1 1
1 0
1 2
0 0
0 2
1 2
3 3
1 1
1 1
1 1
1 0
2 0
0 1
1 2
0 1
1 1
0 0
2 0
2 1
1 0
0 2
0 0
0 1
0 0
0 2
0 1
1 0
1 0
3 1
2 2
0 0
0 1
3 3
1 2
1 1
2 1
0 0
2 1
0 1
2 1
0 2
0 0
1 0
0 2
0 0
0 1
0 1
0 1
1 1
1 1
0 1
1 0
1 1
2 1
0 1
0 0
1 0
1 1
0 0
1 0
1 1
2 0
3 0
1 1
1 2
0 0
0 2
4 0
1 0
0 0
0 0
0 0
1 0
2 0
0 0
0 0
0 0
0 3
0 1
0 1
1 1
1 1
0 0
1 1
1 0
0 0
3 0
1 0
2 1
0 0
0 0
0 2
2 0
0 2
1 1
1 3
0 1
0 1
1 3
0 0
1 1
0 0
1 1
1 0
3 0
1 0
0 1
0 2
0 0
2 1
1 0
0 0
0 0
0 1
1 0
0 0
1 0
1 0
0 2
1 0
1 0
0 2
1 1
1 1
0 3
2 0
0 1
0 0
0 0
0 1
0 0
2 1
0 0
0 0
1 2
1 1
0 1
0 2
0 0
0 2
0 2
1 1
1 2
0 0
2 3
0 0
0 0
3 0
1 1
0 0
0 1
1 1
1 0
1 2
0 2
1 0
2 0
0 0
0 0
0 0
1 1
0 0
0 0
3 0
1 0
0 1
1 0
1 0
1 0
1 0
1 2
2 1
1 0
0 0
1 1
0 0
2 1
0 1
0 0
0 0
2 1
1 0
0 0
1 0
0 0
0 0
0 1
0 0
1 0
0 5
0 0
0 0
0 0
1 2
0 1
0 1
0 0
1 0
1 0
0 2
0 0
0 1
0 1
0 0
0 2
1 1
0 1
0 2
0 3
0 1
0 1
0 1
3 0
1 1
0 0
1 0
1 0
1 0
0 2
1 0
0 0
1 1
0 0
0 1
0 0
1 0
2 0
0 1
1 0
0 1
2 0
1 2
2 0
0 2
0 0
0 0
0 1
0 1
1 2
4 0
1 0
0 1
1 0
2 0
1 3
1 0
0 0
2 0
2 1
1 2
0 2
1 0
2 0
0 0
0 0
2 2
0 1
2 0
1 0
3 0
1 0
1 1
1 0
1 2
0 1
1 0
1 3
0 0
1 1
0 0
1 3
0 1
0 1
0 2
0 0
0 1
2 0
1 0
2 0
1 1
1 0
0 3
0 0
1 0
1 0
0 0
2 0
1 1
0 0
4 0
0 2
1 0
0 1
0 2
0 0
0 0
1 0
1 0
0 0
1 1
2 2
1 0
0 0
0 0
1 0
2 1
0 1
0 1
1 0
0 0
0 2
0 2
0 1
0 1
2 0
1 0
0 0
0 1
1 0
0 0
1 0
2 0
1 1
1 1
1 0
1 0
1 1
0 0
0 1
0 0
1 1
0 0
1 1
0 0
1 0
0 0
1 1
0 1
0 1
0 2
0 0
0 0
0 2
2 0
3 1
0 0
1 1
1 1
1 0
0 2
1 1
1 3
2 0
0 2
0 2
0 2
2 0
1 0
3 1
0 2
2 0
0 1
0 0
1 0
1 0
1 1
1 1
3 0
2 0
1 1
0 0
3 0
0 0
3 0
0 0
2 1
1 0
0 0
1 3
0 0
2 1
1 0
0 0
0 0
2 0
0 0
0 0
1 0
1 1
0 1
0 0
1 1
0 2
2 0
0 0
0 0
0 0
3 1
2 2
1 3
0 0
1 0
1 1
4 1
1 0
2 0
0 1
1 0
2 0
0 2
0 1
0 1
1 0
2 0
2 0
1 0
1 0
0 0
0 0
0 1
2 2
0 2
1 3
0 0
0 1
0 2
2 0
1 0
1 4
0 0
2 1
0 0
0 0
0 1
0 0
0 0
1 0
0 0
0 0
1 1
0 1
0 0
0 1
0 0
0 1
2 0
4 1
0 1
2 0
1 2
3 1
3 0
1 1
1 1
3 1
0 1
3 0
3 0
0 1
1 3
0 0
0 1
1 0
0 0
1 0
1 2
0 0
1 0
3 0
0 1
0 0
2 1
1 0
0 0
1 2
2 0
0 0
0 0
0 0
1 1
2 0
0 1
0 3
0 0
1 0
0 0
0 0
0 0
0 1
1 2
1 1
1 0
0 0
0 1
0 0
1 1
1 0
2 1
0 0
0 0
0 1
0 1
1 0
3 0
2 1
1 0
1 1
0 0
1 0
0 2
0 2
1 1
0 1
0 0
0 0
0 0
0 1
1 0
4 1
1 0
0 1
0 1
1 0
1 0
0 0
0 0
1 0
3 3
0 1
0 0
0 1
2 1
1 1
2 0
2 0
2 2
0 1
0 0
1 1
0 0
1 0
1 0
0 1
0 0
1 3
1 1
0 1
1 0
1 0
0 0
1 1
0 0
2 1
1 1
1 2
0 0
0 3
2 2
1 3
0 1
0 0
1 0
0 0
0 1
0 4
0 1
0 0
0 1
0 0
2 1
0 0
0 1
0 1
0 0
0 0
3 1
2 1
1 0
0 1
2 0
0 1
0 5
0 0
0 0
0 0
2 2
0 1
1 1
0 1
0 0
0 1
1 0
2 1
0 1
1 0
0 0
0 0
0 0
0 1
1 1
0 0
0 2
0 1
1 3
1 0
0 1
2 0
1 1
0 0
0 2
1 1
2 2
0 0
1 0
0 0
0 0
0 0
1 1
0 0
0 0
0 0
1 0
0 0
0 1
2 0
0 0
1 0
0 0
0 1
1 0
2 2
1 0
0 0
1 1
0 0
0 1
1 0
3 0
1 1
0 1
0 0
0 1
1 1
4 2
0 1
1 3
1 2
1 0
0 0
0 3
0 1
0 1
1 0
1 0
2 0
1 1
2 1
1 4
0 0
0 1
2 0
2 0
2 0
1 0
1 1
0 1
1 0
2 0
1 0
0 2
1 1
1 1
3 0
0 0
0 0
0 2
0 0
0 0
1 0
0 0
0 1
1 1
1 0
1 0
0 2
0 0
0 0
1 0
0 0
2 0
0 0
1 0
2 1
0 2
0 0
1 0
1 0
1 1
0 0
1 1
1 0
1 3
1 0
0 1
1 3
2 0
0 0
0 0
0 0
1 0
0 0
0 1
0 0
0 0
0 1
2 0
0 1
0 0
0 2
2 0
2 0
0 1
0 1
3 0
2 0
0 1
1 0
3 0
2 0
0 4
3 1
1 1
1 1
3 0
0 1
3 0
0 2
1 1
1 1
0 0
0 1
0 0
2 0
2 0
2 0
1 0
0 0
0 0
0 0
1 1
1 0
0 0
2 0
3 0
1 0
2 1
4 0
0 0
3 1
1 0
0 0
3 0
0 2
1 1
1 0
0 0
0 2
3 0
1 1
0 1
2 0
0 2
1 1
2 0
0 1
0 2
0 1
0 2
1 0
0 1
1 2
0 0
1 1
1 0
1 0
0 0
0 0
1 0
2 1
0 2
1 0
0 2
2 0
0 2
0 1
0 1
2 2
0 2
0 0
0 1
1 2
0 1
0 0
1 0
0 3
3 2
1 1
0 0
0 0
0 2
0 2
0 1
0 0
0 1
0 1
1 2
0 0
1 0
0 2
1 5
0 0
1 0
0 0
0 0
2 1
1 1
0 2
1 1
4 0
2 0
2 1
0 0
1 1
1 0
1 0
1 1
0 1
1 0
0 0
2 1
0 0
1 2
1 1
0 1
0 0
0 0
1 0
0 1
0 2
1 1
2 2
3 2
1 1
2 0
3 0
0 0
1 2
1 0
0 0
1 1
1 1
2 2
0 2
2 0
1 2
2 0
1 0
0 1
1 0
0 1
2 2
1 3
0 1
0 1
0 2
0 1
0 0
2 0
0 3
1 0
1 2
0 1
1 1
2 0
0 1
2 0
1 2
2 5
0 2
0 5
2 1
1 0
0 0
1 2
2 1
0 1
1 1
0 0
1 0
1 1
0 1
1 0
0 0
1 0
0 2
1 0
1 2
1 1
0 0
2 1
0 0
2 0
2 1
2 0
1 0
1 1
1 1
0 0
1 0
0 1
2 2
0 2
0 2
0 3
0 2
0 2
1 3
0 1
1 1
1 0
1 0
4 1
0 0
1 0
3 1
0 1
0 0
1 1
1 0
0 2
0 0
0 0
2 2
1 0
5 0
1 0
0 0
0 0
3 1
2 0
0 0
1 1
1 0
2 0
2 1
1 0
0 0
2 1
0 0
1 1
1 0
0 1
1 1
0 1
0 0
0 1
1 0
3 3
3 0
0 0
1 1
1 2
0 2
0 1
1 0
1 1
1 0
1 0
1 0
1 0
1 2
1 0
1 1
1 1
2 3
1 0
0 0
1 2
1 2
0 0
0 0
2 1
0 0
2 3
0 3
3 1
0 1
1 0
1 1
1 1
2 0
1 0
1 2
0 2
1 0
0 1
2 1
1 0
0 0
0 1
2 0
0 0
1 1
0 0
0 1
0 1
2 1
1 2
2 1
0 0
1 2
0 0
0 0
1 0
0 2
0 1
0 3
0 1
0 2
1 0
1 2
0 0
0 1
1 3
1 0
1 1
0 0
0 0
1 1
0 0
2 0
1 3
0 2
0 3
0 0
1 1
2 0
1 2
1 0
3 1
0 1
2 0
0 0
0 0
0 0
3 0
0 0
0 1
0 0
2 0
0 0
2 0
1 0
1 1
0 0
1 0
0 1
1 1
0 3
0 1
0 0
0 2
1 0
0 0
0 0
0 1
2 2
1 0
0 2
3 0
0 0
2 0
2 0
0 1
0 0
0 0
1 0
0 0
0 1
0 0
1 1
0 1
0 0
0 0
0 0
1 1
0 2
1 0
0 3
1 2
2 1
3 1
0 1
0 0
0 0
0 1
1 0
0 1
3 0
0 0
1 1
1 1
0 4
3 0
0 1
1 0
0 2
0 0
3 1
0 1
1 0
2 1
0 1
0 0
2 2
0 0
0 0
1 1
2 1
0 0
1 1
1 0
2 1
1 0
2 2
0 0
0 0
3 0
1 1
0 1
0 0
2 0
2 1
0 0
0 0
0 1
0 0
2 0
2 0
1 0
1 1
0 0
1 0
2 1
2 1
4 0
0 1
1 1
2 0
0 2
1 1
0 2
0 0
0 0
0 0
3 0
2 0
1 0
1 1
0 0
1 0
1 1
2 0
1 1
1 0
1 0
0 0
1 0
0 0
0 0
2 1
0 0
0 1
1 1
0 0
0 0
0 0
0 1
1 0
1 2
0 0
0 0
0 0
1 0
0 0
0 3
2 2
0 0
0 1
1 0
1 0
0 1
0 1
0 0
0 1
0 1
0 1
1 0
1 0
0 0
1 0
0 1
2 0
1 0
0 1
1 0
0 0
1 1
0 1
0 1
1 1
2 0
0 2
1 0
0 0
1 2
0 0
0 3
0 0
1 0
0 1
0 0
0 0
1 0
0 0
0 0
0 1
2 0
1 0
1 1
1 1
0 1
0 2
1 0
3 0
1 1
1 1
0 0
1 1
0 3
3 1
0 1
2 0
1 0
3 0
0 2
0 0
0 1
0 0
1 0
1 2
0 0
1 0
2 0
0 0
0 0
2 0
1 0
0 0
0 4
0 0
2 1
0 0
2 0
2 0
1 0
0 0
0 0
0 0
0 1
0 1
0 0
0 1
0 1
0 0
0 0
0 2
0 0
0 1
0 0
0 0
0 2
0 0
0 2
0 1
0 0
0 1
0 1
0 2
0 0
0 0
0 2
0 3
0 1
0 0
0 0
0 1
0 0
0 2
0 0
0 0
0 0
0 0
0 2
0 0
0 1
0 0
0 0
0 0
0 0
0 0
0 0
0 0
0 0
0 0
0 0
0 0
0 0
0 0
0 0
0 0
0 0
0 0
0 0
0 0
0 0
0 0
0 0
0 0
0 0
0 0
0 0
0 0
0 0
0 0
0 0
0 0
0 0
0 0
0 0
0 0
0 0
0 0
0 0
0 0
0 0
0 0
0 0
0 0
0 0
0 0
0 0
0 0
0 0
0 0
0 0
0 0
0 0
0 0
0 0
0 0
0 0
0 0
0 0
0 0
0 0
0 0
0 0
0 0
0 0
0 0
0 0
0 0
0 0
0 0
0 0
0 0
0 0
0 0
0 0
0 0
0 0
0 0
0 0
0 0
0 0
0 0
0 0
0 0
0 0
0 0
0 0
0 0
0 0
0 0
0 0
0 0
0 0
0 0
0 0
0 0
0 0
0 0
0 0
0 0
0 0
0 0
0 0
0 0
0 0
0 0
0 0
0 0
0 0
0 0
0 0
0 0
0 0
0 0
0 0
0 0
0 0
0 0
0 0
0 0
0 0
0 0
0 0
0 0
0 0
0 0
0 0
0 0
0 0
0 0
0 0
0 0
0 0
0 0
0 0
0 0
0 0
0 0
0 0
0 0
0 0
0 0
0 0
0 0
0 0
0 0
0 0
0 0
0 0
0 0
0 0
0 0
0 0
0 0
0 0
0 0
0 0
0 0
0 0
0 0
0 0
0 0
0 0
0 0
0 0
0 0
0 0
0 0
0 0
0 0
0 0
0 0
0 0
0 0
0 0
0 0
0 0
0 0
0 0
0 0
0 0
0 0
0 0
0 0
0 0
0 0
0 0
0 0
0 0
0 0
0 0
0 0
0 0
0 0
0 0
0 0
0 0
0 0
0 0
0 0
0 0
0 0
0 0
0 0
0 0
0 0
0 0
0 0
0 0
0 0
0 0
0 0
0 0
0 0
0 0
0 0
0 0
0 0
0 0
0 0
0 0
0 0
0 0
0 0
0 0
0 0
0 0
0 0
0 0
0 0
0 0
0 0
0 0
0 0
0 0
0 0
0 0
0 0
0 0
0 0
0 0
0 0
0 0
0 0
0 0
0 0
0 0
0 0
0 0
0 0
0 0
0 0
0 0
0 0
0 0
0 0
0 0
0 0
0 0
0 0
0 0
0 0
0 0
0 0
0 0
0 0
0 0
0 0
0 0
0 0
0 0
0 0
0 0
0 0
0 0
0 0
0 0
0 0
0 0
0 0
0 0
0 0
0 0
0 0
0 0
0 0
0 0
0 0
0 0
0 0
0 0
0 0
0 0
0 0
0 0
0 0
0 0
0 0
0 0
0 0
0 0
0 0
0 0
0 0
0 0
0 0
0 0
0 0
0 0
0 0
0 0
0 0
0 0
0 0
0 0
0 0
0 0
0 0
0 0
0 0
0 0
0 0
0 0
0 0
0 0
0 0
0 0
0 0
0 0
0 0
0 0
0 0
0 0
0 0
0 0
0 0
0 0
0 0
0 0
0 0
0 0
0 0
0 0
0 0
0 0
0 0
0 0
0 0
0 0
0 0
0 0
0 0
0 0
0 0
0 0
0 0
0 0
0 0
0 0
0 0
0 0
0 0
0 0
0 0
0 0
0 0
0 0
0 0
0 0
0 0
0 0
0 0
0 0
0 0
0 0
0 0
0 0
0 0
0 0
0 0
0 0
0 0
0 0
0 0
0 0
0 0
0 0
0 0
0 0
0 0
0 0
0 0
0 0
0 0
0 0
0 0
0 0
0 0
0 0
0 0
0 0
0 0
0 0
0 0
0 0
0 0
0 0
0 0
0 0
0 0
0 0
0 0
0 0
0 0
0 0
0 0
0 0
0 0
0 0
0 0
0 0
0 0
0 0
0 0
0 0
0 0
0 0
0 0
0 0
0 0
0 0
0 0
0 0
0 0
0 0
0 0
0 0
0 0
0 0
0 0
0 0
0 0
0 0
0 0
0 0
0 0
0 0
0 0
0 0
0 0
0 0
0 0
0 0
0 0
0 0
0 0
0 0
0 0
0 0
0 0
0 0
0 0
0 0
0 0
0 0
0 0
0 0
0 0
0 0
0 0
0 0
0 0
0 0
0 0
0 0
0 0
0 0
0 0
0 0
0 0
0 0
0 0
0 0
0 0
0 0
0 0
0 0
0 0
0 0
0 0
0 0
0 0
0 0
0 0
0 0
0 0
0 0
0 0
0 0
0 0
0 0
0 0
0 0
0 0
0 0
0 0
0 0
0 0
0 0
0 0
0 0
0 0
0 0
0 0
0 0
0 0
0 0
0 0
0 0
0 0
0 0
0 0
0 0
0 0
0 0
0 0
0 0
0 0
0 0
0 0
0 0
0 0
0 0
0 0
0 0
0 0
0 0
0 0
0 0
0 0
0 0
0 0
0 0
0 0
0 0
0 0
0 0
0 0
0 0
0 0
0 0
0 0
0 0
0 0
0 0
0 0
0 0
0 0
0 0
0 0
0 0
0 0
0 0
0 0
0 0
0 0
0 0
0 0
0 0
0 0
0 0
0 0
0 0
0 0
0 0
0 0
0 0
0 0
0 0
0 0
0 0
0 0
0 0
0 0
0 0
0 0
0 0
0 0
0 0
0 0
0 0
0 0
0 0
0 0
0 0
0 0
0 0
0 0
0 0
0 0
0 0
0 0
0 0
0 0
0 0
0 0
0 0
0 0
0 0
0 0
0 0
0 0
0 0
0 0
0 0
0 0
0 0
0 0
0 0
0 0
0 0
0 0
0 0
0 0
0 0
0 0
0 0
0 0
0 0
0 0
0 0
0 0
0 0
0 0
0 0
0 0
0 0
0 0
0 0
0 0
0 0
0 0
0 0
0 0
0 0
0 0
0 0
0 0
0 0
0 0
0 0
0 0
0 0
0 0
0 0
0 0
0 0
0 0
0 0
0 0
0 0
0 0
0 0
0 0
0 0
0 0
0 0
0 0
0 0
0 0
0 0
0 0
0 0
0 0
0 0
0 0
0 0
0 0
0 0
0 0
0 0
0 0
0 0
0 0
0 0
0 0
0 0
0 0
0 0
0 0
0 0
0 0
0 0
0 0
0 0
0 0
0 0
0 0
0 0
0 0
0 0
0 0
0 0
0 0
0 0
0 0
0 0
0 0
0 0
0 0
0 0
0 0
0 0
0 0
0 0
0 0
0 0
0 0
0 0
0 0
0 0
0 0
0 0
0 0
0 0
0 0
0 0
0 0
0 0
0 0
0 0
0 0
0 0
0 0
0 0
0 0
0 0
0 0
0 0
0 0
0 0
0 0
0 0
0 0
0 0
0 0
0 0
0 0
0 0
0 0
0 0
0 0
0 0
0 0
0 0
0 0
0 0
0 0
0 0
0 0
0 0
0 0
0 0
0 0
0 0
0 0
0 0
0 0
0 0
0 0
0 0
0 0
0 0
0 0
0 0
0 0
0 0
0 0
0 0
0 0
0 0
0 0
0 0
0 0
0 0
0 0
0 0
0 0
0 0
0 0
0 0
0 0
0 0
0 0
0 0
0 0
0 0
0 0
0 0
0 0
0 0
0 0
0 0
0 0
0 0
0 0
0 0
0 0
0 0
0 0
0 0
0 0
0 0
0 0
0 0
0 0
0 0
0 0
0 0
0 0
0 0
0 0
0 0
0 0
0 0
0 0
0 0
0 0
0 0
0 0
0 0
0 0
0 0
0 0
0 0
0 0
0 0
0 0
0 0
0 0
0 0
0 0
0 0
0 0
0 0
0 0
0 0
0 0
0 0
0 0
0 0
0 0
0 0
0 0
0 0
0 0
0 0
0 0
0 0
0 0
0 0
0 0
0 0
0 0
0 0
0 0
0 0
0 0
0 0
0 0
0 0
0 0
0 0
0 0
0 0
0 0
0 0
0 0
0 0
0 0
0 0
0 0
0 0
0 0
0 0
0 0
0 0
0 0
0 0
0 0
0 0
0 0
0 0
0 0
0 0
0 0
0 0
0 0
0 0
0 0
0 0
0 0
0 0
0 0
0 0
0 0
0 0
0 0
0 0
0 0
0 0
0 0
0 0
0 0
0 0
0 0
0 0
0 0
0 0
0 0
0 0
0 0
0 0
0 0
0 0
0 0
0 0
0 0
0 0
0 0
0 0
0 0
0 0
0 0
0 0
0 0
0 0
0 0
0 0
0 0
0 0
0 0
0 0
0 0
0 0
0 0
0 0
0 0
0 0
0 0
0 0
0 0
0 0
0 0
0 0
0 0
0 0
0 0
0 0
0 0
0 0
0 0
0 0
0 0
0 0
0 0
0 0
0 0
0 0
0 0
0 0
0 0
0 0
0 0
0 0
0 0
0 0
0 0
0 0
0 0
0 0
0 0
0 0
0 0
0 0
0 0
0 0
0 0
0 0
0 0
0 0
0 0
0 0
0 0
0 0
0 0
0 0
0 0
0 0
0 0
0 0
0 0
0 0
0 0
0 0
0 0
0 0
0 0
0 0
0 0
0 0
0 0
0 0
0 0
0 0
0 0
0 0
0 0
0 0
0 0
0 0
0 0
0 0
0 0
0 0
0 0
0 0
0 0
0 0
0 0
0 0
0 0
0 0
0 0
0 0
0 0
0 0
0 0
0 0
0 0
0 0
0 0
0 0
0 0
0 0
0 0
0 0
0 0
0 0
0 0
0 0
0 0
0 0
0 0
0 0
0 0
0 0
0 0
0 0
0 0
0 0
0 0
0 0
0 0
0 0
0 0
0 0
0 0
0 0
0 0
0 0
0 0
0 0
0 0
0 0
0 0
0 0
0 0
0 0
0 0
0 0
0 0
0 0
0 0
0 0
0 0
0 0
0 0
0 0
0 0
0 0
0 0
0 0
0 0
0 0
0 0
0 0
0 0
0 0
0 0
0 0
0 0
0 0
0 0
0 0
0 0
0 0
0 0
0 0
0 0
0 0
0 0
0 0
0 0
0 0
0 0
0 0
0 0
0 0
0 0
0 0
0 0
0 0
0 0
0 0
0 0
0 0
0 0
0 0
0 0
0 0
0 0
0 0
0 0
0 0
0 0
0 0
0 0
0 0
0 0
0 0
0 0
0 0
0 0
0 0
0 0
0 0
0 0
0 0
0 0
0 0
0 0
0 0
0 0
0 0
0 0
0 0
0 0
0 0
0 0
0 0
0 0
0 0
0 0
0 0
0 0
0 0
0 0
0 0
0 0
0 0
0 0
0 0
0 0
0 0
0 0
0 0
0 0
0 0
0 0
0 0
0 0
0 0
0 0
0 0
0 0
0 0
0 0
0 0
0 0
0 0
0 0
0 0
0 0
0 0
0 0
0 0
0 0
0 0
0 0
0 0
0 0
0 0
0 0
0 0
0 0
0 0
0 0
0 0
0 0
0 0
0 0
0 0
0 0
0 0
0 0
0 0
0 0
0 0
0 0
0 0
0 0
0 0
0 0
0 0
0 0
0 0
0 0
0 0
0 0
0 0
0 0
0 0
0 0
0 0
0 0
0 0
0 0
0 0
0 0
0 0
0 0
0 0
0 0
0 0
0 0
0 0
0 0
0 0
0 0
0 0
0 0
0 0
0 0
0 0
0 0
0 0
0 0
0 0
0 0
0 0
0 0
0 0
0 0
0 0
0 0
0 0
0 0
0 0
0 0
0 0
0 0
0 0
0 0
0 0
0 0
0 0
0 0
0 0
0 0
0 0
0 0
0 0
0 0
0 0
0 0
0 0
0 0
0 0
0 0
0 0
0 0
0 0
0 0
0 0
0 0
0 0
0 0
0 0
0 0
0 0
0 0
0 0
0 0
0 0
0 0
0 0
0 0
0 0
0 0
0 0
0 0
0 0
0 0
0 0
0 0
0 0
0 0
0 0
0 0
0 0
0 0
0 0
0 0
0 0
0 0
0 0
0 0
0 0
0 0
0 0
0 0
0 0
0 0
0 0
0 0
0 0
0 0
0 0
0 0
0 0
0 0
0 0
0 0
0 0
0 0
0 0
0 0
0 0
0 0
0 0
0 0
0 0
0 0
0 0
0 0
0 0
0 0
0 0
0 0
0 0
0 0
0 0
0 0
0 0
0 0
0 0
0 0
0 0
0 0
0 0
0 0
0 0
0 0
0 0
0 0
0 0
0 0
0 0
0 0
0 0
0 0
0 0
0 0
0 0
0 0
0 0
0 0
0 0
0 0
0 0
0 0
0 0
0 0
0 0
0 0
0 0
0 0
0 0
0 0
0 0
0 0
0 0
0 0
0 0
0 0
0 0
0 0
0 0
0 0
0 0
0 0
0 0
0 0
0 0
0 0
0 0
0 0
0 0
0 0
0 0
0 0
0 0
0 0
0 0
0 0
0 0
0 0
0 0
0 0
0 0
0 0
0 0
0 0
0 0
0 0
0 0
0 0
0 0
0 0
0 0
0 0
0 0
0 0
0 0
0 0
0 0
0 0
0 0
0 0
0 0
0 0
0 0
0 0
0 0
0 0
0 0
0 0
0 0
0 0
0 0
0 0
0 0
0 0
0 0
0 0
0 0
0 0
0 0
0 0
0 0
0 0
0 0
0 0
0 0
0 0
0 0
0 0
0 0
0 0
0 0
0 0
0 0
0 0
0 0
0 0
0 0
0 0
0 0
0 0
0 0
0 0
0 0
0 0
0 0
0 0
0 0
0 0
0 0
0 0
0 0
0 0
0 0
0 0
0 0
0 0
0 0
0 0
0 0
0 0
0 0
0 0
0 0
0 0
0 0
0 0
0 0
0 0
0 0
0 0
0 0
0 0
0 0
0 0
0 0
0 0
0 0
0 0
0 0
0 0
0 0
0 0
0 0
0 0
0 0
0 0
0 0
0 0
0 0
0 0
0 0
0 0
0 0
0 0
0 0
0 0
0 0
0 0
0 0
0 0
0 0
0 0
0 0
0 0
0 0
0 0
0 0
0 0
0 0
0 0
0 0
0 0
0 0
0 0
0 0
0 0
0 0
0 0
0 0
0 0
0 0
0 0
0 0
0 0
0 0
0 0
0 0
0 0
0 0
0 0
0 0
0 0
0 0
0 0
0 0
0 0
0 0
0 0
0 0
0 0
0 0
0 0
0 0
0 0
0 0
0 0
0 0
0 0
0 0
0 0
0 0
0 0
0 0
0 0
0 0
0 0
0 0
0 0
0 0
0 0
0 0
0 0
0 0
0 0
0 0
0 0
0 0
0 0
0 0
0 0
0 0
0 0
0 0
0 0
0 0
0 0
0 0
0 0
0 0
0 0
0 0
0 0
0 0
0 0
0 0
0 0
0 0
0 0
0 0
0 0
0 0
0 0
0 0
0 0
0 0
0 0
0 0
0 0
0 0
0 0
0 0
0 0
0 0
0 0
0 0
0 0
0 0
0 0
0 0
0 0
0 0
0 0
0 0
0 0
0 0
0 0
0 0
0 0
0 0
0 0
0 0
0 0
0 0
0 0
0 0
0 0
0 0
0 0
0 0
0 0
0 0
0 0
0 0
0 0
0 0
0 0
0 0
0 0
0 0
0 0
0 0
0 0
0 0
0 0
0 0
0 0
0 0
0 0
0 0
0 0
0 0
0 0
0 0
0 0
0 0
0 0
0 0
0 0
0 0
0 0
0 0
0 0
0 0
0 0
0 0
0 0
0 0
0 0
0 0
0 0
0 0
0 0
0 0
0 0
0 0
0 0
0 0
0 0
0 0
0 0
0 0
0 0
0 0
0 0
0 0
0 0
0 0
0 0
0 0
0 0
0 0
0 0
0 0
0 0
0 0
0 0
0 0
0 0
0 0
0 0
0 0
0 0
0 0
0 0
0 0
0 0
0 0
0 0
0 0
0 0
0 0
0 0
0 0
0 0
0 0
0 0
0 0
0 0
0 0
0 0
0 0
0 0
0 0
0 0
0 0
0 0
0 0
0 0
0 0
0 0
0 0
0 0
0 0
0 0
0 0
0 0
0 0
0 0
0 0
0 0
0 0
0 0
0 0
0 0
0 0
0 0
0 0
0 0
0 0
0 0
0 0
0 0
0 0
0 0
0 0
0 0
0 0
0 0
0 0
0 0
0 0
0 0
0 0
0 0
0 0
0 0
0 0
0 0
0 0
0 0
0 0
0 0
0 0
0 0
0 0
0 0
0 0
0 0
0 0
0 0
0 0
0 0
0 0
0 0
0 0
0 0
0 0
0 0
0 0
0 0
0 0
0 0
0 0
0 0
0 0
0 0
0 0
0 0
0 0
0 0
0 0
0 0
0 0
0 0
0 0
0 0
0 0
0 0
0 0
0 0
0 0
0 0
0 0
0 0
0 0
0 0
0 0
0 0
0 0
0 0
0 0
0 0
0 0
0 0
0 0
0 0
0 0
0 0
0 0
0 0
0 0
0 0
0 0
0 0
0 0
0 0
0 0
0 0
0 0
0 0
0 0
0 0
0 0
0 0
0 0
0 0
0 0
0 0
0 0
0 0
0 0
0 0
0 0
0 0
0 0
0 0
0 0
0 0
0 0
0 0
0 0
0 0
0 0
0 0
0 0
0 0
0 0
0 0
0 0
0 0
0 0
0 0
0 0
0 0
0 0
0 0
0 0
0 0
0 0
0 0
0 0
0 0
0 0
0 0
0 0
0 0
0 0
0 0
0 0
0 0
0 0
0 0
0 0
0 0
0 0
0 0
0 0
0 0
0 0
0 0
0 0
0 0
0 0
0 0
0 0
0 0
0 0
0 0
0 0
0 0
0 0
0 0
0 0
0 0
0 0
0 0
0 0
0 0
0 0
0 0
0 0
0 0
0 0
0 0
0 0
0 0
0 0
0 0
0 0
0 0
0 0
0 0
0 0
2 0
1 0
1 0
0 0
2 0
2 0
0 0
0 0
0 0
0 0
2 0
1 0
1 0
0 0
1 0
3 0
1 0
2 0
0 0
1 0
0 0
1 0
0 0
1 0
1 0
1 0
1 0
1 0
0 0
1 0
1 0
1 0
1 0
0 0
0 0
1 0
1 0
0 0
0 0
0 0
0 0
1 0
0 0
1 1
1 0
0 0
0 1
0 1
2 3
1 1
0 1
1 1
1 3
0 1
0 1
0 2
1 1
0 1
1 2
0 2
2 0
4 1
2 1
0 0
2 0
0 1
2 3
2 1
0 2
2 0
0 2
0 0
0 1
2 1
1 1
1 4
1 3
0 1
0 0
1 0
1 1
0 0
0 0
1 0
0 3
0 0
0 0
0 1
0 0
0 2
0 2
3 1
1 1
1 0
0 1
0 1
1 0
1 0
1 0
2 1
0 3
1 0
0 1
0 3
0 1
0 2
1 1
1 3
1 2
0 1
0 0
1 1
0 0
1 2
1 0
0 1
0 0
2 1
0 0
0 0
1 1
0 1
0 0
0 1
0 0
0 0
0 0
1 1
1 0
2 0
1 1
0 3
2 1
1 2
1 2
1 0
0 3
3 1
1 1
0 1
0 1
0 0
1 0
0 1
0 1
1 0
0 3
0 2
0 1
1 2
0 0
1 1
0 1
0 0
0 2
1 1
0 5
3 1
0 0
0 4
2 0
1 1
0 0
0 1
1 2
1 1
0 0
1 0
2 0
2 0
1 1
2 0
1 0
1 2
1 0
2 1
1 0
0 1
0 0
0 1
0 0
2 1
2 1
2 0
2 2
3 0
1 0
4 0
2 3
2 2
3 0
4 0
1 1
1 0
3 0
0 0
0 0
4 1
1 0
4 2
0 1
2 0
3 0
0 0
1 1
4 0
7 1
2 0
1 3
4 2
5 2
4 0
2 0
4 3
3 0
7 1
5 1
2 0
5 1
1 2
9 0
2 0
2 0
3 0
2 0
5 1
6 2
2 0
6 1
7 1
2 0
4 2
1 2
4 2
3 1
6 2
2 2
3 1
5 1
3 4
2 0
5 1
7 1
3 3
7 1
2 2
6 0
3 1
6 1
4 1
3 3
1 0
7 3
10 4
1 1
5 2
6 0
5 4
6 2
5 3
5 5
0 9
1 3
3 2
2 9
1 4
3 4
0 2
0 9
1 1
0 3
0 9
0 2
0 0
0 4
1 1
0 2
0 12
5 1
0 6
0 4
0 5
0 9
2 1
3 3
3 5
1 4
1 6
1 4
1 5
1 1
1 2
0 7
1 6
0 10
0 8
1 9
0 6
1 5
1 6
0 9
0 7
2 3
0 4
0 4
0 6
3 5
0 3
0 4
0 3
0 1
0 3
0 2
0 6
0 1
1 3
0 1
0 2
0 4
1 1
1 0
0 1
0 0
0 1
0 5
1 4
0 2
0 1
0 2
0 1
1 6
0 2
0 3
0 2
0 2
0 1
0 2
0 1
0 1
0 1
2 0
0 0
2 2
0 0
0 1
2 0
1 0
0 1
0 2
1 0
0 0
1 0
0 0
1 1
0 1
0 0
0 0
0 0
0 0
1 0
1 0
1 0
0 0
1 0
0 0
0 1
0 0
0 1
2 0
2 0
0 0
2 0
0 1
0 0
0 0
0 0
1 0
1 0
0 0
0 0
1 0
1 0
0 0
0 0
0 0
1 0
1 0
0 0
0 0
1 0
0 1
0 1
0 0
2 0
0 0
1 0
1 0
3 2
1 0
1 0
0 0
1 0
0 0
0 0
4 0
0 0
0 0
1 0
0 1
1 0
0 0
0 0
0 0
1 0
0 1
2 0
1 0
0 0
0 2
0 0
0 0
0 1
0 0
2 0
1 0
0 3
1 2
0 1
0 0
0 1
0 2
1 0
0 1
2 0
1 0
1 0
0 0
0 0
0 2
1 0
0 1
0 0
0 0
1 0
0 2
1 0
1 0
0 1
0 2
0 2
0 3
0 0
0 1
0 1
0 0
0 0
1 1
1 0
1 1
1 1
1 3
2 0
2 4
1 1
0 1
4 0
0 0
0 0
0 0
0 0
1 3
0 0
2 0
1 1
0 0
1 0
1 2
1 0
1 1
0 1
0 1
0 0
0 2
0 0
0 1
0 0
0 0
3 0
1 0
0 0
0 1
0 0
0 0
0 1
0 1
0 1
1 0
0 0
1 0
0 0
0 0
0 0
1 0
0 1
1 0
0 0
2 0
0 1
0 1
0 0
0 1
0 0
0 0
0 1
0 3
0 2
0 0
2 0
0 1
0 1
0 0
1 0
0 1
0 1
0 1
2 0
1 0
0 0
0 0
2 0
0 0
0 2
0 1
0 1
0 1
1 2
0 0
0 0
0 1
1 0
3 4
1 0
1 0
2 0
0 1
0 1
1 0
1 0
1 1
0 0
0 0
0 1
1 0
0 0
0 0
1 0
2 2
0 2
0 0
4 0
0 0
0 0
0 1
2 1
1 2
0 0
0 0
0 0
0 0
0 3
0 1
0 0
0 1
0 1
0 1
0 0
0 0
0 0
0 1
0 2
0 0
1 0
1 1
0 1
0 2
1 0
2 1
0 0
0 1
2 1
0 0
0 0
0 0
0 0
0 1
0 1
0 1
0 1
0 0
0 0
1 1
0 1
0 0
0 0
0 0
0 0
0 0
2 1
0 0
0 0
0 1
0 2
0 1
0 0
2 1
0 0
0 0
0 1
0 1
1 0
0 0
0 1
0 0
1 2
0 1
0 1
1 1
0 2
0 3
1 0
2 0
2 0
2 0
0 0
0 0
0 1
1 1
0 2
1 1
1 1
0 0
0 0
0 0
4 1
3 0
2 0
1 1
0 0
0 1
0 3
1 2
1 0
0 0
0 0
1 1
2 1
1 0
0 1
1 0
0 0
0 2
0 0
2 0
1 0
0 2
0 1
1 1
0 0
0 0
1 0
1 0
1 1
1 0
0 1
0 3
0 0
1 0
0 1
0 1
1 0
0 0
0 0
0 0
1 2
0 1
1 0
0 1
0 0
1 0
2 0
0 0
1 0
1 0
0 0
1 1
1 0
0 0
1 0
0 0
0 1
2 0
1 1
1 0
2 0
0 1
0 0
0 2
0 1
0 1
1 1
0 2
0 1
0 0
1 3
1 0
1 0
1 1
1 2
0 0
0 3
0 1
1 0
0 0
0 0
0 1
0 1
0 2
0 0
1 1
0 0
0 0
1 2
0 1
0 0
2 1
0 0
1 0
1 0
1 0
1 0
1 1
1 0
0 1
0 1
0 1
1 2
1 2
0 0
3 1
2 1
2 0
1 2
0 0
1 1
1 0
0 2
0 0
0 0
1 1
0 0
2 1
0 0
1 1
2 0
0 3
1 0
3 0
0 2
1 0
0 0
1 0
1 5
0 0
0 1
0 0
1 1
3 3
1 3
3 1
0 0
1 0
1 0
1 1
0 0
1 2
0 0
0 0
0 0
1 1
0 0
1 0
0 0
1 0
0 1
1 0
0 1
0 1
0 2
1 0
0 1
0 1
1 0
0 0
0 1
1 0
0 0
1 0
0 2
2 1
0 0
1 1
2 3
0 0
0 0
1 1
0 1
0 2
1 0
1 0
2 1
0 0
0 0
0 0
0 1
3 0
1 0
0 1
0 3
1 0
0 0
1 4
2 1
1 0
0 0
2 1
1 1
0 0
0 0
1 3
1 0
2 0
5 2
0 0
1 1
0 0
2 0
0 2
1 0
1 1
0 2
2 1
0 2
0 0
0 0
1 0
1 0
0 0
2 0
1 1
0 0
0 0
1 0
2 1
0 1
0 1
2 0
1 0
0 1
0 1
1 0
1 1
0 0
1 1
0 2
0 1
0 0
0 0
1 0
0 0
2 0
2 0
0 1
0 0
1 1
1 1
0 0
0 1
0 2
0 0
1 0
1 0
2 1
0 2
0 1
0 0
1 3
0 0
0 0
0 0
0 0
2 1
1 0
2 0
3 1
2 0
1 0
0 0
0 0
0 1
1 1
0 0
0 0
2 0
1 0
1 0
2 0
1 0
0 0
0 0
0 0
1 0
1 0
0 0
0 0
0 1
0 0
0 1
0 0
1 0
1 2
3 0
0 1
0 1
0 0
0 2
0 0
1 1
1 0
0 0
0 1
0 0
1 1
0 0
1 0
0 0
0 1
0 2
1 2
0 1
1 0
0 1
1 0
0 0
0 0
0 0
0 1
0 2
0 0
0 0
0 1
2 0
0 2
1 0
1 0
0 2
0 1
0 3
3 1
1 0
0 1
1 0
0 1
0 0
1 0
3 0
0 2
3 0
1 0
4 2
0 3
1 0
1 4
0 0
2 1
1 0
1 0
2 2
2 1
1 0
0 1
0 0
0 0
1 1
1 0
2 1
1 0
0 0
1 0
1 1
0 1
0 0
0 1
0 0
0 0
1 0
2 0
0 0
0 1
3 0
1 1
1 1
0 0
1 0
0 0
0 1
3 2
1 4
1 0
1 0
0 1
0 0
1 2
0 4
0 0
1 1
0 0
0 1
0 0
0 1
0 0
0 1
0 0
0 3
1 4
2 1
0 3
0 0
1 0
1 0
1 1
2 0
1 1
0 0
1 0
1 1
2 3
0 2
0 2
2 1
1 0
2 1
1 0
0 0
0 3
0 1
0 0
0 0
0 0
0 1
0 1
0 0
0 2
1 0
1 0
0 0
1 0
0 1
0 0
2 2
0 0
0 0
0 0
1 0
1 0
2 1
0 0
0 1
1 0
1 0
1 2
0 0
1 0
0 0
0 0
0 0
1 0
2 0
2 0
2 0
1 2
1 1
0 0
1 1
0 0
0 0
0 0
2 1
1 0
0 1
0 1
0 0
0 0
0 1
2 1
3 0
1 0
2 0
0 0
1 0
0 0
0 0
0 0
0 0
1 1
1 0
1 0
1 0
1 0
1 0
0 0
0 0
0 0
0 1
0 0
0 0
1 0
0 1
0 1
1 1
0 2
0 1
1 0
2 1
2 1
0 1
1 0
0 1
0 0
0 1
1 1
0 1
0 1
0 2
0 0
3 0
0 1
1 0
1 0
1 1
2 0
1 0
0 0
1 1
1 0
0 1
0 4
0 0
1 0
3 0
0 1
0 1
0 1
1 0
1 2
1 1
0 1
1 1
1 0
0 0
0 1
1 0
1 0
0 0
0 1
1 2
0 1
0 1
1 1
0 2
1 1
0 1
1 3
0 0
1 1
0 2
0 1
1 0
0 1
0 1
0 0
0 0
0 0
0 0
0 3
0 0
0 1
0 1
0 0
0 1
0 1
0 0
0 0
0 1
0 0
0 0
1 0
0 1
1 0
0 0
0 0
2 0
0 0
0 0
2 1
0 1
0 2
0 0
0 1
0 2
0 0
0 1
0 0
1 0
0 0
0 0
0 0
0 1
0 0
1 0
0 0
0 1
0 0
0 1
1 1
0 0
1 0
0 0
0 0
0 0
0 0
0 0
0 0
0 0
0 0
0 0
0 0
0 0
0 1
0 1
0 0
0 0
1 0
0 1
1 1
0 0
0 3
1 0
0 2
0 0
0 1
0 0
1 0
0 2
0 0
0 0
1 1
1 0
0 0
1 0
0 0
0 3
0 0
0 0
1 0
0 0
1 0
0 0
1 0
0 0
0 0
0 1
1 1
0 0
0 1
1 1
0 0
2 2
3 0
0 0
1 0
0 0
1 0
1 0
1 1
2 0
0 0
2 1
0 0
0 0
2 0
3 0
1 0
1 0
2 1
0 0
1 1
1 1
0 0
0 2
1 0
1 0
0 0
1 0
1 1
0 1
1 1
1 2
2 0
0 0
0 0
1 0
1 1
0 0
1 0
0 0
0 0
2 0
4 0
1 1
2 0
1 1
1 1
3 0
0 0
2 0
0 0
0 0
1 0
1 1
0 0
0 0
0 2
3 1
1 1
0 0
0 0
0 1
1 1
1 0
0 0
4 1
1 1
0 0
0 1
1 2
0 1
2 0
1 1
0 0
1 0
0 1
0 0
0 1
1 0
1 1
0 1
0 2
0 1
1 0
0 0
2 1
0 1
0 0
0 1
0 3
1 0
0 0
0 0
2 1
1 2
0 1
2 1
0 0
0 1
0 1
0 0
0 0
0 0
0 0
0 3
0 1
0 1
0 0
0 1
0 0
0 1
1 0
0 1
0 1
0 0
0 1
0 1
0 0
0 2
0 2
1 1
0 2
0 0
0 0
0 1
2 1
0 0
0 2
0 4
0 0
0 1
0 2
2 0
1 0
1 1
2 0
1 2
2 1
1 1
1 0
1 1
1 2
3 0
1 1
1 0
0 3
0 1
1 1
0 1
1 1
0 0
1 1
0 2
1 2
0 4
0 0
0 3
1 3
0 0
0 0
0 1
3 0
0 0
3 1
2 0
2 0
0 2
0 1
0 0
0 2
2 0
0 2
0 0
1 1
0 0
0 0
2 0
0 0
0 0
3 0
0 0
2 1
2 2
2 1
0 1
2 2
2 0
1 0
0 0
0 0
1 0
0 1
0 1
1 1
1 0
1 2
1 1
0 1
0 0
0 0
0 0
1 1
1 1
0 0
1 0
2 1
2 1
1 2
1 0
1 0
0 1
3 0
0 1
3 2
1 0
0 0
0 3
3 1
1 0
0 2
0 0
1 2
0 1
1 0
0 2
4 0
2 1
1 3
0 0
2 0
2 1
0 0
0 1
0 0
1 0
0 0
3 0
1 3
0 1
0 0
0 1
0 1
0 1
1 3
0 1
2 1
1 1
1 1
0 0
0 2
1 2
0 1
1 0
0 0
1 1
1 1
1 1
0 1
0 2
0 2
0 0
0 0
0 0
0 0
2 0
1 2
0 0
0 2
0 1
0 1
0 0
2 2
1 0
0 1
1 4
0 3
0 1
0 1
0 0
1 1
0 4
0 0
2 0
1 0
1 0
0 2
0 1
1 1
1 4
0 0
1 0
1 1
0 3
1 0
1 0
0 2
0 0
1 1
2 1
1 1
0 1
1 1
0 1
2 0
2 2
3 0
0 0
1 0
0 0
1 0
0 0
0 0
1 0
1 0
0 1
0 0
1 1
3 0
1 0
0 0
0 0
1 0
0 0
2 2
1 0
0 1
0 1
1 1
0 0
0 0
0 3
2 0
0 0
0 0
0 0
0 1
0 0
0 1
0 1
1 1
2 0
1 3
1 0
2 1
3 1
0 3
2 0
0 0
1 1
1 3
0 3
1 1
0 3
1 0
1 1
0 0
0 0
0 1
0 0
1 0
0 0
0 1
1 1
0 1
1 1
1 0
1 1
0 0
1 0
0 0
0 0
0 1
0 0
1 1
0 0
2 1
1 0
0 0
1 2
1 0
1 1
0 1
1 0
0 1
1 0
0 3
0 1
0 2
0 1
2 0
1 1
0 1
1 0
1 1
2 2
0 0
1 0
2 0
0 1
0 1
1 1
0 1
1 2
1 0
0 1
1 1
0 1
2 2
1 1
4 1
0 0
2 0
2 0
1 1
0 0
0 0
2 0
1 0
2 0
1 1
0 0
1 0
1 0
0 1
0 0
2 0
1 0
2 0
1 2
0 1
2 0
0 1
1 1
0 1
1 1
1 0
0 2
2 0
0 1
0 0
0 0
1 0
1 0
0 1
1 0
0 0
0 1
1 1
0 0
0 1
0 0
1 0
0 1
2 1
0 0
0 3
1 0
0 1
2 1
0 2
1 0
1 2
1 1
1 1
2 1
1 1
1 0
1 0
0 1
1 0
0 1
1 0
0 2
1 1
0 2
0 2
0 0
0 1
0 0
0 0
1 2
0 0
0 0
2 1
1 1
2 1
0 0
1 1
0 1
0 0
1 1
0 1
0 1
0 0
1 1
0 0
1 0
0 0
1 1
3 1
3 0
2 2
1 0
0 0
2 2
0 1
1 0
3 1
1 0
0 0
0 0
0 1
0 1
3 0
0 0
1 1
1 0
0 0
1 0
1 0
2 1
2 0
1 0
1 0
1 4
0 1
0 0
1 0
0 0
0 2
0 0
0 2
0 0
0 0
1 0
0 2
2 1
2 0
0 1
3 0
0 2
0 2
2 1
0 0
0 0
0 1
0 1
2 0
1 2
0 1
1 0
2 0
2 1
0 2
1 0
0 3
0 0
0 0
0 0
1 0
2 1
0 0
0 2
0 1
0 0
0 0
0 1
1 3
1 1
0 0
1 1
3 2
2 0
0 0
0 0
2 1
1 0
0 0
1 1
1 0
3 0
0 0
1 0
0 0
0 0
1 0
1 0
0 1
0 0
0 0
3 0
1 0
1 0
1 1
1 0
0 0
0 1
1 0
3 0
1 1
1 0
2 0
0 1
2 1
1 0
1 1
3 2
1 2
0 0
0 0
0 0
0 2
2 0
2 0
1 0
1 1
1 0
2 0
0 2
2 0
0 0
1 0
3 1
0 0
1 1
2 0
1 0
1 0
3 0
2 1
0 0
1 0
1 0
0 1
1 1
2 1
1 0
1 1
0 2
1 0
0 0
0 3
0 2
1 0
0 2
0 1
0 1
0 1
0 0
0 0
0 2
0 0
3 4
0 0
0 3
0 3
0 1
2 0
2 1
1 1
1 1
1 1
0 2
1 0
1 1
0 3
0 0
0 2
2 1
0 0
0 0
0 0
0 0
0 1
0 2
1 0
1 0
1 1
0 2
0 0
1 1
3 2
0 1
1 1
1 0
0 0
1 4
0 2
0 1
0 1
0 0
1 2
0 1
4 0
0 5
0 0
1 0
0 1
0 3
0 1
1 2
0 1
0 2
0 0
1 0
0 0
2 1
1 1
0 3
0 1
0 0
0 0
3 0
1 0
0 3
2 1
1 0
3 0
0 2
0 1
0 2
1 0
1 1
0 0
1 0
3 0
1 0
0 0
1 2
1 0
0 0
0 1
0 0
1 0
0 0
0 0
1 2
0 0
0 0
0 1
0 1
0 0
1 0
2 1
0 0
2 0
0 1
1 3
0 0
1 1
2 0
0 0
1 2
1 1
1 1
1 0
0 4
0 0
1 1
0 0
1 0
1 3
0 1
4 0
0 0
0 0
2 2
1 1
5 0
0 3
1 0
0 1
1 1
0 1
1 0
3 0
1 1
0 1
3 1
0 2
1 0
0 1
3 0
4 0
1 1
0 0
0 1
3 2
1 0
1 0
3 0
1 0
1 2
0 0
1 2
0 0
0 3
1 0
1 1
0 2
0 1
1 2
1 1
1 1
0 0
0 1
0 1
0 0
0 0
0 1
1 0
0 2
0 0
0 1
1 1
1 0
0 1
1 1
0 1
2 1
0 0
1 3
2 0
2 2
0 0
0 1
1 1
1 1
0 3
1 0
1 1
2 0
0 0
0 0
2 2
2 1
1 0
0 1
0 0
0 1
2 0
0 1
1 1
1 0
1 1
0 0
2 1
1 2
3 1
0 2
0 1
0 0
0 0
2 0
0 3
0 1
0 1
2 0
0 1
0 0
2 0
0 0
0 0
2 1
1 0
1 1
1 0
0 0
0 1
0 1
0 0
1 1
0 0
0 0
0 0
1 0
0 0
1 0
0 0
1 1
0 1
0 0
1 0
1 0
0 0
0 0
2 1
1 1
0 3
1 0
0 0
2 0
1 1
3 0
1 0
1 2
0 3
0 0
0 2
2 1
0 0
0 0
0 0
0 1
1 1
2 1
1 1
1 2
0 2
0 2
2 0
1 1
3 0
0 2
0 0
1 0
1 1
1 0
2 1
1 5
0 0
1 0
1 0
0 4
2 2
1 0
1 0
1 0
1 0
1 2
1 1
0 0
1 0
0 0
1 0
0 1
2 0
1 1
1 1
4 0
2 0
2 0
0 1
0 0
1 1
0 1
4 0
0 0
0 0
1 2
0 0
0 0
0 1
0 2
0 1
1 0
0 2
0 1
0 0
1 2
0 1
1 0
0 0
1 0
1 0
2 0
0 0
0 1
1 1
0 2
0 0
1 0
1 3
1 2
2 0
0 0
1 1
0 3
1 0
0 3
1 1
0 0
0 1
0 1
0 1
0 0
0 0
2 0
0 2
0 3
0 0
0 2
0 0
0 0
0 0
0 0
2 2
1 1
0 1
0 1
0 0
1 0
3 0
0 1
0 0
1 0
0 0
0 0
2 1
0 0
1 0
0 0
1 0
2 0
0 0
0 0
0 0
1 0
0 2
2 0
0 0
2 0
2 2
0 0
0 0
0 1
2 0
0 0
1 1
0 0
1 0
1 1
0 2
0 6
0 0
1 3
2 0
1 1
1 0
0 0
1 1
2 0
1 3
0 0
1 1
1 1
1 3
0 1
0 0
0 0
1 0
0 4
1 0
0 1
0 0
1 1
0 0
1 2
0 0
0 0
0 0
1 1
1 0
0 0
2 1
1 1
0 0
2 1
4 1
2 0
1 1
1 0
0 1
1 1
0 0
0 0
0 1
2 0
1 0
0 1
1 0
0 0
2 1
1 0
0 1
0 0
1 0
0 1
0 1
0 0
1 0
0 1
3 0
1 2
1 0
1 0
3 2
0 2
0 1
1 0
2 0
0 1
1 1
2 1
1 2
0 0
0 2
0 0
1 0
1 0
2 0
0 0
0 0
0 0
1 0
1 0
0 0
0 1
0 2
0 2
0 0
2 3
2 0
0 0
1 0
0 0
2 0
1 0
1 0
2 1
1 0
2 0
0 1
1 0
0 1
0 0
1 1
1 1
1 0
2 0
1 1
3 1
0 0
0 0
1 1
1 0
0 0
1 2
0 2
0 0
0 2
0 0
0 0
0 2
0 3
1 1
0 0
0 1
1 1
1 0
0 0
2 1
1 1
2 0
2 1
3 1
2 0
0 0
0 0
0 0
0 0
0 0
1 0
0 0
0 1
1 0
0 1
0 1
0 2
1 0
0 0
1 1
1 1
2 1
2 2
1 0
0 0
1 0
1 1
0 2
1 1
1 1
2 0
1 0
0 0
0 1
0 4
0 1
1 1
0 0
0 1
0 2
1 1
0 0
1 1
1 2
1 1
0 0
0 0
0 1
2 1
3 1
0 0
0 1
1 4
0 2
0 1
0 1
0 0
1 1
1 0
3 1
0 1
0 0
0 0
1 0
0 1
1 1
3 0
1 2
0 2
1 0
0 2
1 0
2 2
0 0
1 0
0 2
1 1
1 1
1 1
1 1
0 1
2 1
0 1
0 0
1 1
1 0
1 1
0 0
0 3
0 0
0 2
0 0
0 1
0 2
1 1
2 0
0 2
2 1
0 1
0 1
0 0
1 1
0 0
2 4
0 0
2 0
3 0
0 0
1 0
0 0
1 1
0 0
1 0
0 0
0 1
1 1
0 1
1 1
1 1
1 0
1 0
0 0
0 0
2 0
0 0
2 0
3 1
1 1
0 1
2 0
1 0
0 0
1 0
1 0
0 1
0 0
0 2
0 0
1 2
0 3
0 0
1 1
0 3
0 0
0 4
2 1
2 0
0 0
0 0
0 1
0 2
0 0
1 1
0 1
1 0
0 0
3 1
1 1
0 1
2 0
0 1
0 0
0 0
2 1
0 0
1 0
1 1
0 2
3 2
0 3
1 0
2 0
3 0
3 0
1 1
1 0
0 0
2 2
1 0
1 2
0 1
0 0
1 0
3 1
0 0
0 1
1 0
2 1
1 2
0 0
1 0
0 0
0 0
1 2
0 3
0 0
2 0
0 1
0 0
0 0
0 0
0 0
0 0
1 0
0 0
0 0
1 1
2 1
2 1
0 0
0 1
0 0
0 1
0 1
0 0
1 0
0 0
1 0
1 0
1 2
0 1
0 0
1 1
1 0
0 0
0 2
0 0
1 0
1 0
1 1
0 0
2 1
2 2
0 0
0 2
0 0
0 0
1 0
0 1
0 0
3 1
0 1
0 2
1 1
2 0
1 0
3 3
3 0
0 0
3 0
1 0
2 0
0 3
1 0
2 1
3 0
0 0
0 0
0 1
1 0
0 1
3 1
0 0
0 0
0 0
0 1
2 1
0 2
0 1
0 1
0 0
1 0
3 0
0 2
0 1
1 1
0 1
1 0
0 2
1 2
0 0
0 0
1 0
1 1
0 0
1 5
0 1
1 1
0 0
0 0
0 1
1 2
1 0
4 1
0 1
1 0
1 0
0 0
3 0
1 1
0 0
0 1
0 1
2 0
0 0
1 0
0 0
1 1
0 0
3 2
2 2
2 0
3 3
0 1
2 0
2 0
0 0
0 1
2 0
2 0
0 2
0 0
0 0
0 1
2 0
3 0
0 0
1 1
0 0
2 1
2 0
0 1
1 1
0 1
1 0
0 1
1 0
1 1
2 1
1 1
1 0
0 2
2 0
1 2
0 1
1 1
0 3
0 0
0 1
0 0
0 1
1 0
2 1
0 1
0 1
0 2
0 1
1 1
0 3
0 0
1 0
1 3
0 0
1 0
1 0
3 3
2 0
2 2
1 0
1 0
2 0
2 1
1 0
1 0
1 0
0 1
2 1
1 0
0 1
0 1
1 2
0 1
0 0
1 0
1 0
1 0
1 1
0 3
0 1
0 1
0 1
0 0
0 1
2 0
0 0
1 0
2 1
0 0
0 0
1 1
0 2
0 1
1 1
0 0
1 1
2 2
1 0
0 1
3 1
1 0
3 1
1 0
3 0
1 0
1 2
0 2
0 0
2 1
1 1
1 2
1 0
1 0
1 0
1 2
2 0
0 0
0 0
2 0
1 1
0 0
0 0
0 0
0 3
1 0
0 1
0 0
2 0
0 0
1 0
0 1
1 0
2 0
0 1
2 1
1 0
1 1
1 1
2 0
1 0
1 1
0 0
0 0
0 1
1 1
1 1
1 1
1 2
2 1
0 1
0 0
1 0
1 2
1 1
1 0
0 1
0 2
0 0
0 0
0 0
0 0
1 0
3 0
1 0
0 1
2 0
0 0
0 0
1 0
1 1
1 2
2 2
1 2
0 1
1 1
1 1
0 2
1 1
1 1
0 1
0 1
0 1
2 1
1 0
0 0
0 0
2 0
0 1
1 2
1 0
0 1
1 3
0 1
1 0
0 1
0 0
1 0
1 0
0 0
1 0
1 0
1 0
0 1
1 0
0 2
2 0
0 1
0 0
0 1
0 1
1 1
0 0
0 0
0 1
2 1
1 1
0 2
0 2
0 1
0 0
1 0
0 2
1 2
0 2
0 0
0 2
0 0
2 2
0 0
0 0
0 2
0 3
1 3
1 2
0 0
0 1
0 1
1 1
0 3
0 2
0 0
1 1
0 0
0 1
3 0
0 3
0 0
1 1
0 0
0 1
0 2
0 0
2 1
0 0
0 0
1 1
0 1
0 2
1 0
1 0
1 2
1 1
1 1
0 1
0 0
0 0
1 0
0 0
1 0
0 0
0 0
0 0
1 1
0 0
0 3
3 0
5 0
2 0
1 3
0 0
0 0
2 0
1 1
3 0
0 1
0 1
0 1
0 0
0 0
0 0
0 0
1 0
0 0
1 1
1 0
3 1
2 1
0 2
0 1
1 0
2 0
2 0
1 0
1 1
0 0
0 1
0 0
0 2
1 0
0 0
0 1
2 0
0 0
0 0
0 0
1 1
1 0
0 1
0 1
0 1
2 1
1 1
1 0
0 0
2 0
2 1
1 0
1 0
3 0
1 1
2 1
1 0
4 1
2 2
2 1
0 0
1 1
1 0
0 1
0 3
2 0
1 0
1 0
0 1
1 0
0 0
0 0
1 3
0 1
1 0
2 1
1 3
1 1
1 1
1 2
0 1
0 0
1 2
1 0
1 0
0 0
0 2
3 0
0 0
0 1
1 0
0 3
1 0
0 1
1 0
1 1
1 1
0 0
1 0
0 1
0 1
1 1
1 0
0 1
0 1
0 0
0 1
1 0
2 1
1 1
1 2
2 1
2 0
0 3
0 3
1 1
0 1
1 3
2 1
0 0
1 0
0 0
1 0
1 0
0 0
2 1
1 1
0 2
0 0
0 1
3 0
0 0
1 0
0 0
0 0
0 0
2 2
1 0
0 2
2 0
1 1
1 1
0 0
0 0
0 2
3 0
1 0
0 1
3 0
0 4
0 1
1 1
0 0
0 0
1 1
2 2
1 1
1 0
1 0
1 1
0 0
0 0
0 2
0 1
0 0
1 1
1 1
0 0
2 0
1 0
1 2
1 2
0 3
0 1
0 0
1 2
0 0
1 0
0 1
0 2
1 1
1 0
0 0
1 1
0 1
2 0
1 2
0 1
0 1
1 2
2 1
2 0
1 3
1 1
0 3
1 0
5 2
0 0
0 0
1 0
0 0
1 1
0 0
0 2
2 1
3 1
1 4
0 3
0 0
0 1
0 0
2 1
1 0
1 0
0 0
0 2
0 3
1 2
0 1
1 1
0 0
1 0
1 1
2 1
0 1
1 2
1 0
1 1
1 1
1 2
0 0
2 0
1 3
1 1
3 1
2 1
3 0
0 1
0 0
1 1
2 0
1 0
1 2
0 1
0 0
1 1
0 0
0 0
0 0
1 0
1 0
0 0
1 1
0 1
0 0
0 0
0 0
0 0
0 0
0 2
1 2
0 1
1 1
0 0
1 0
1 1
0 0
0 2
1 0
0 2
1 0
2 0
0 0
1 0
1 1
1 3
2 1
2 1
1 0
0 0
2 0
1 1
0 0
0 0
0 2
1 2
1 3
1 1
0 2
2 0
0 1
1 1
0 2
0 2
0 0
1 2
1 1
2 0
0 1
2 0
1 1
1 0
0 0
0 0
1 1
0 2
1 1
1 1
0 0
2 0
1 2
0 2
0 0
1 2
0 0
0 0
0 1
0 0
0 0
1 1
1 1
0 1
0 4
0 0
1 1
2 1
0 0
0 0
1 0
0 0
0 0
2 1
0 0
0 0
0 0
1 0
1 1
2 0
1 0
2 0
0 0
0 0
1 0
0 1
0 1
0 1
0 2
1 0
0 0
2 0
0 0
0 1
0 0
0 1
0 0
0 0
0 1
0 2
1 1
0 0
0 0
1 1
0 0
0 0
0 0
0 0
0 2
0 0
0 2
0 1
0 0
0 0
0 1
1 0
0 1
1 0
1 0
0 0
2 0
0 0
1 0
0 0
2 0
3 0
0 1
1 1
1 1
0 0
1 2
1 0
0 0
0 2
2 0
0 1
1 2
0 1
4 1
1 1
3 1
2 0
0 1
0 2
3 1
2 0
2 0
0 1
4 0
1 0
2 2
4 1
0 1
3 2
0 0
1 0
2 0
1 0
1 0
1 0
0 0
3 0
2 0
1 0
2 0
3 0
2 0
0 0
1 1
1 1
3 1
3 1
1 0
1 1
1 2
1 0
1 0
1 1
0 0
1 0
0 0
0 0
0 2
1 0
4 1
1 0
2 0
1 0
0 1
3 0
1 1
3 0
2 1
1 1
0 0
0 2
0 0
0 0
0 0
1 1
1 2
1 1
1 1
1 4
0 1
0 0
2 1
2 2
0 0
0 2
2 0
1 4
2 2
1 1
3 0
3 2
1 2
0 1
1 3
0 0
1 1
0 1
1 2
1 2
1 3
1 0
0 0
2 0
0 1
1 1
1 2
0 1
1 2
1 1
1 0
0 1
0 1
3 1
1 0
0 0
0 1
2 1
0 1
2 0
0 1
2 1
1 0
0 0
0 0
0 3
1 1
0 0
0 2
1 1
0 1
0 0
0 1
3 0
0 1
0 1
0 1
0 1
0 4
0 0
1 0
0 3
0 0
2 0
1 1
0 1
0 1
3 0
0 1
2 0
0 1
0 0
0 0
0 1
1 0
0 3
0 0
0 0
0 0
0 0
3 2
0 0
1 0
3 2
0 1
0 0
1 0
0 1
0 0
0 2
0 0
1 1
1 0
0 2
0 1
0 0
0 0
0 2
2 2
0 0
1 0
1 0
1 1
1 1
0 0
0 1
2 2
0 1
0 1
1 0
0 0
2 0
0 0
1 0
1 0
1 1
1 2
0 1
2 0
0 0
2 1
0 0
0 0
1 0
0 0
1 0
0 1
2 0
0 1
1 0
0 0
0 0
2 1
2 1
0 1
3 0
2 1
1 0
1 0
1 1
0 0
1 0
1 0
2 0
0 2
0 0
0 0
0 0
2 0
0 1
1 0
1 1
2 0
0 1
0 2
2 0
0 0
0 0
0 0
2 0
0 0
0 0
0 0
0 1
1 0
0 1
0 0
1 0
2 2
1 0
1 2
0 3
2 3
0 0
1 1
0 3
1 0
2 0
0 0
2 1
1 0
1 2
3 2
1 1
2 2
4 0
0 0
0 2
0 1
1 0
2 1
2 0
2 1
2 0
2 2
2 0
2 0
1 1
0 2
2 0
1 2
1 2
0 1
1 0
1 0
2 2
2 2
0 0
1 0
1 1
1 1
2 1
0 1
0 0
2 1
2 0
4 1
4 0
2 2
0 0
0 0
0 0
3 0
1 4
0 0
0 0
1 0
0 0
1 0
0 0
2 0
1 1
0 2
4 2
1 1
3 1
1 4
0 3
1 0
2 0
1 0
0 0
1 0
1 2
3 0
3 1
1 0
3 4
4 2
2 3
3 3
4 1
0 1
1 2
0 0
1 1
0 1
2 1
2 1
5 2
1 0
2 3
1 1
0 2
1 0
0 1
3 0
1 2
3 3
2 1
1 1
2 1
4 0
0 1
4 0
4 2
0 0
0 2
1 2
0 1
2 0
3 0
1 2
0 0
3 3
2 1
0 2
3 1
1 3
0 2
1 0
2 0
1 1
2 0
0 2
1 1
1 1
1 2
0 2
0 2
1 3
0 1
2 0
3 3
1 1
0 1
1 0
1 1
0 3
1 3
1 1
1 2
1 0
0 0
0 0
1 2
0 2
1 2
2 1
1 0
1 0
0 1
4 2
1 1
1 1
1 4
0 3
0 1
1 3
2 0
1 4
0 2
1 0
0 1
0 0
2 1
1 1
1 1
0 2
0 2
0 0
1 0
0 1
2 1
1 0
0 0
3 1
1 2
0 2
1 3
0 1
0 1
0 1
0 2
1 1
2 1
1 2
1 2
0 1
1 1
1 0
1 0
1 1
0 0
1 0
2 0
1 1
1 3
1 2
1 0
1 0
1 1
0 1
1 0
1 2
1 1
0 2
0 1
1 2
0 0
2 1
2 1
0 1
1 0
0 2
0 0
1 1
0 1
0 1
1 1
2 0
3 1
1 3
2 1
1 0
0 0
2 2
0 0
0 1
1 1
1 1
0 0
0 2
0 2
0 2
1 1
0 0
0 0
2 0
2 1
2 1
0 0
0 2
0 2
0 1
0 0
0 4
1 0
0 2
2 0
1 1
0 2
1 1
2 1
0 1
3 2
0 0
0 0
1 0
0 1
1 2
0 0
0 0
1 0
0 0
0 1
0 4
1 0
0 0
0 2
1 1
0 0
1 0
0 2
1 1
1 0
0 1
2 2
1 1
0 0
2 2
0 3
2 0
1 1
1 0
1 4
2 0
0 1
0 0
0 0
0 2
0 1
1 2
0 0
0 0
1 0
0 0
0 0
1 0
0 0
1 0
0 2
0 1
0 0
0 1
0 4
0 0
1 0
2 1
1 2
1 0
0 0
0 1
2 1
2 0
1 1
0 2
2 0
0 2
0 1
0 0
2 1
1 1
1 0
1 0
1 0
1 0
0 0
0 0
0 0
1 2
0 1
1 0
0 0
1 1
0 1
1 1
0 1
0 2
0 2
1 1
0 1
0 0
3 0
0 0
3 0
0 1
0 0
1 0
2 0
1 0
1 1
1 2
0 0
2 0
1 0
3 1
1 1
1 0
1 0
0 1
1 2
1 1
1 0
1 2
0 0
0 1
1 1
0 0
0 1
1 1
3 1
2 0
0 0
1 0
1 2
1 0
0 0
0 1
1 2
0 2
0 0
0 0
1 0
0 2
0 0
2 0
1 1
0 1
0 1
1 0
1 0
0 1
1 1
0 0
1 0
0 0
1 1
0 0
0 0
0 0
0 1
0 2
0 2
1 0
0 2
1 0
0 3
0 0
1 4
0 0
0 3
3 1
0 2
0 0
2 0
1 0
0 1
0 0
0 0
0 0
1 1
2 1
0 1
2 1
1 0
2 1
0 0
2 2
1 0
0 1
0 1
0 0
2 0
1 1
0 1
0 0
0 0
0 2
0 0
1 1
0 1
3 1
0 1
1 1
2 0
0 2
0 2
0 0
2 1
2 1
2 0
0 0
0 2
1 0
4 0
0 0
0 0
1 1
1 0
0 0
1 2
2 0
0 1
0 3
0 0
1 0
1 0
2 0
2 2
1 0
1 1
0 0
1 1
2 1
2 0
1 1
1 0
2 0
0 0
1 1
1 0
1 0
1 1
0 2
0 1
0 0
1 1
1 0
1 1
0 0
1 0
0 0
2 0
3 0
3 1
0 0
0 1
0 0
0 0
1 1
0 0
2 2
2 0
2 0
0 0
1 0
0 2
0 0
1 0
1 4
2 1
3 1
2 3
0 1
0 2
1 0
1 0
1 1
1 1
2 2
1 1
2 4
1 1
3 0
1 0
0 2
3 0
0 1
0 0
0 1
1 3
1 0
2 0
1 2
0 1
2 2
0 0
0 2
4 0
0 1
2 2
2 0
0 0
3 2
0 0
2 0
0 2
0 2
2 0
1 0
1 0
1 2
1 2
0 0
1 1
0 1
1 0
1 1
0 2
1 2
1 0
1 1
1 2
0 0
1 0
1 2
0 0
2 0
2 1
0 1
1 1
1 0
1 2
2 1
1 0
0 0
2 0
1 0
2 1
0 0
0 0
0 2
0 0
1 0
2 2
0 0
0 0
0 0
1 1
0 2
2 1
1 0
1 0
1 1
3 0
0 0
0 1
1 1
1 1
1 1
0 0
1 0
0 2
1 0
0 1
0 1
0 1
2 1
1 0
4 0
1 0
0 1
0 1
1 1
2 0
1 1
1 0
1 1
5 0
0 1
0 0
0 0
0 2
0 2
0 0
0 0
0 3
0 1
0 0
1 2
0 0
0 0
1 1
1 1
2 0
0 2
0 0
0 1
0 1
3 3
3 0
2 2
0 1
1 2
1 0
0 1
0 1
1 1
1 2
1 2
1 0
0 0
2 0
1 1
0 1
2 1
0 1
0 2
2 1
0 0
1 2
0 0
4 0
1 2
1 5
2 2
0 1
0 1
0 0
1 1
1 0
0 1
0 0
0 0
1 0
1 2
3 0
0 1
1 1
1 1
0 0
1 0
0 0
0 3
0 1
0 1
0 0
2 0
0 0
0 0
1 2
1 2
0 2
1 1
1 0
1 1
0 1
1 0
2 0
0 1
0 0
0 0
0 3
0 1
0 1
0 0
0 1
0 0
0 2
0 1
0 0
0 1
0 0
1 0
1 1
0 1
1 0
1 0
0 0
0 0
3 0
0 4
0 0
0 0
0 0
0 0
0 3
1 1
2 1
1 0
0 0
0 0
0 1
1 0
1 0
0 4
0 0
3 0
0 0
0 0
0 1
2 0
1 0
2 1
1 0
1 0
0 0
0 1
0 0
0 0
0 0
0 0
0 0
0 0
1 0
0 0
1 0
0 1
0 1
0 0
0 1
0 1
1 1
0 0
0 2
1 0
2 0
1 1
2 0
1 0
0 0
0 1
2 0
0 0
1 1
1 1
0 0
0 2
0 0
1 0
1 0
1 0
0 0
0 1
2 0
0 0
1 0
1 3
0 3
1 1
0 1
0 0
1 1
0 1
0 0
0 1
0 0
0 1
1 0
0 2
2 0
0 0
1 0
3 0
0 0
0 2
0 0
1 1
0 0
1 0
1 0
1 1
0 0
0 1
0 0
0 1
0 0
0 1
0 0
1 0
0 1
2 0
0 1
1 0
1 0
0 0
2 0
0 1
0 2
0 0
0 0
1 1
0 0
0 0
1 0
1 0
1 0
0 0
2 0
0 0
2 0
0 1
0 0
0 0
1 0
0 3
0 0
1 0
0 0
0 0
0 1
0 1
1 0
1 0
0 0
0 0
1 0
1 0
3 1
0 0
0 2
0 0
0 0
0 0
1 1
1 0
0 0
0 1
1 0
1 0
0 0
2 1
0 1
0 0
1 1
1 0
0 0
2 0
3 0
1 0
1 2
1 0
1 0
0 0
2 0
0 1
0 0
1 1
2 2
0 0
0 2
0 0
0 1
1 0
1 0
0 0
0 0
0 0
0 0
1 1
1 1
1 2
0 0
1 1
1 0
0 1
1 0
0 0
0 1
0 0
0 0
1 1
0 1
0 0
0 1
1 0
0 4
0 0
1 1
1 0
0 0
0 0
0 2
1 1
0 0
0 0
0 2
0 2
1 1
0 0
0 0
4 2
1 0
1 0
1 1
4 0
2 0
0 0
0 0
2 2
0 1
0 1
0 0
2 1
0 1
0 2
0 0
1 2
4 0
2 0
0 0
1 0
0 0
2 1
1 0
0 0
2 0
1 1
2 0
0 0
1 0
2 0
2 0
0 0
0 0
1 1
0 2
0 0
1 1
0 0
0 0
1 1
1 2
0 0
2 1
3 0
2 0
2 0
1 0
0 1
0 0
0 2
0 0
1 0
0 1
0 2
1 0
0 0
0 0
0 0
1 1
1 0
1 2
0 1
1 0
0 1
0 2
0 2
0 3
1 0
0 0
3 3
1 1
1 0
0 2
1 1
1 1
0 2
0 0
1 1
1 2
2 0
3 0
0 1
2 1
1 2
3 0
1 2
1 0
1 1
1 1
0 0
1 1
0 0
0 0
1 0
0 1
2 1
1 0
2 0
2 0
0 1
2 1
0 1
1 0
5 0
0 3
5 1
0 1
3 1
2 0
4 0
1 1
2 0
3 1
1 1
1 2
3 0
1 2
0 1
1 0
0 0
0 0
1 0
0 1
1 0
2 0
0 1
1 0
0 0
0 1
3 0
1 0
2 0
0 0
1 0
3 0
1 0
3 2
0 0
0 1
2 1
2 1
0 1
2 0
0 0
1 0
1 0
2 1
4 3
0 1
0 1
0 0
2 3
0 3
5 3
3 2
1 1
5 1
1 3
2 1
1 1
3 0
0 0
3 3
0 2
2 0
4 3
0 1
6 1
0 2
0 1
0 4
0 1
0 1
0 3
5 0
2 1
0 1
0 4
0 0
0 2
0 1
1 0
1 0
0 1
0 0
2 1
0 2
0 0
0 2
0 1
0 0
0 1
0 1
1 0
0 1
0 4
0 0
0 0
0 1
3 0
0 6
0 3
0 1
0 3
0 0
2 0
0 1
2 0
0 2
1 1
0 2
2 1
0 1
2 0
0 1
0 2
0 3
2 0
0 1
1 1
0 0
0 1
1 3
0 1
0 2
0 0
1 0
3 0
1 1
1 2
0 0
1 2
0 0
0 3
1 1
1 1
1 2
0 1
1 1
0 1
0 0
0 1
2 1
2 1
1 0
0 1
1 2
0 0
2 0
0 0
0 1
0 0
1 0
0 0
0 1
0 0
0 1
0 2
0 0
0 1
0 2
0 0
3 1
1 0
1 1
1 0
0 3
0 3
4 0
0 0
0 1
0 0
0 2
0 0
0 1
0 0
0 0
2 0
0 0
0 0
0 1
2 0
1 0
0 1
0 0
2 1
0 2
0 1
0 1
0 0
0 0
2 0
0 0
0 0
1 0
1 0
1 1
0 0
0 1
2 1
1 1
1 1
0 0
1 1
0 2
0 0
0 0
0 0
2 1
3 0
0 0
1 1
0 3
0 0
0 0
0 1
0 0
1 1
1 2
1 1
2 0
1 2
0 0
1 1
0 1
1 3
1 1
1 0
1 0
0 1
0 1
1 0
1 0
0 1
1 0
1 0
0 0
0 0
1 1
1 0
0 1
1 0
0 0
0 0
0 0
0 0
0 1
2 0
1 1
1 0
0 4
0 0
1 0
4 1
2 1
1 1
0 2
2 0
1 0
2 0
0 0
2 0
2 0
0 0
1 2
0 2
2 2
0 1
0 3
0 0
0 1
0 0
1 0
0 0
2 0
0 1
1 0
1 0
1 0
1 0
0 1
0 2
0 0
0 0
0 1
0 0
1 1
0 1
1 0
0 1
0 0
0 0
0 0
0 0
2 0
0 0
1 2
0 0
0 0
0 0
0 0
2 3
0 1
1 1
0 2
0 0
0 2
1 1
0 1
2 2
0 0
0 2
0 1
0 2
0 1
0 1
2 1
2 0
2 1
1 2
0 1
0 1
0 1
0 0
2 2
0 0
0 2
0 0
2 1
0 0
0 1
0 0
0 0
0 0
0 0
2 0
0 1
1 1
0 0
0 0
1 0
0 2
0 1
1 0
0 0
0 1
1 0
0 1
2 0
0 1
1 1
1 0
1 0
0 0
1 0
1 0
0 1
0 0
1 0
2 1
0 0
1 0
1 0
0 0
1 0
0 0
1 0
0 0
1 0
1 0
2 0
0 0
0 0
0 0
1 0
3 0
1 3
1 1
1 0
2 0
1 0
0 1
1 1
0 0
0 0
2 0
1 0
0 2
0 1
0 0
2 0
0 0
1 1
0 0
0 0
1 0
1 1
1 0
0 0
1 0
1 0
1 0
0 1
1 1
2 2
2 0
3 0
0 1
0 2
0 1
1 0
1 0
0 0
1 1
0 0
1 0
2 0
0 0
0 1
0 1
0 0
1 0
1 0
0 2
0 0
0 1
0 2
1 0
0 0
0 2
0 0
1 0
0 2
1 1
2 0
2 1
0 1
3 1
1 3
1 0
2 1
1 1
1 1
0 0
1 2
2 0
0 1
3 0
0 0
0 0
0 1
1 1
0 0
1 0
2 1
0 1
0 1
0 0
1 0
1 2
1 1
0 1
2 4
0 0
3 0
1 0
0 0
0 0
1 0
2 2
2 0
0 0
1 0
0 2
1 0
0 0
2 1
0 1
1 0
3 1
0 0
0 0
0 0
0 0
2 2
0 0
2 0
1 1
1 2
2 2
3 1
0 0
0 0
2 1
1 2
2 1
1 2
3 1
0 1
1 2
2 0
1 0
2 0
0 0
1 0
1 0
3 2
2 3
2 0
1 0
1 1
0 0
0 2
0 1
0 2
0 0
1 1
1 0
0 1
2 0
1 0
1 1
0 0
2 0
0 0
1 1
0 0
0 1
2 0
0 1
0 1
1 0
0 0
0 0
1 1
3 0
1 0
1 0
0 4
0 2
2 1
0 0
0 2
2 0
1 0
0 1
0 1
1 3
0 1
0 2
0 1
1 1
0 2
0 1
0 0
0 4
0 0
2 0
0 1
2 1
0 0
0 0
1 1
2 1
0 1
1 7
1 1
2 0
2 1
0 1
2 0
0 0
1 1
0 2
0 0
0 0
0 0
1 0
1 0
2 0
2 1
1 1
1 0
1 2
0 1
1 1
1 2
0 0
1 1
2 0
0 0
0 1
1 0
0 0
0 1
1 2
1 0
0 0
0 0
1 0
2 1
0 2
0 0
0 0
0 2
0 1
1 1
0 0
2 0
2 0
1 1
1 2
1 0
0 2
0 2
0 0
1 1
0 1
0 0
1 1
0 1
1 0
2 6
0 1
0 0
1 0
1 0
0 0
1 1
2 0
2 0
1 0
1 1
2 0
0 1
0 1
2 1
0 1
1 2
0 1
0 1
0 1
2 1
0 1
1 0
1 1
0 0
0 0
3 0
0 1
0 1
0 0
1 1
2 1
0 1
1 1
0 2
0 3
0 1
0 1
1 0
1 2
0 0
1 2
0 1
2 0
0 2
0 2
2 1
0 1
1 0
0 1
1 0
1 0
0 1
2 2
1 0
2 1
0 0
3 0
2 0
3 2
1 3
1 0
0 2
1 0
0 0
1 1
1 0
1 0
0 0
0 2
1 0
0 1
0 0
3 0
1 0
1 1
0 1
1 0
0 3
2 1
0 0
2 0
0 0
1 0
1 2
0 1
0 0
0 1
0 1
0 1
0 0
1 0
0 0
0 0
1 1
1 1
0 0
0 0
2 1
2 0
1 1
0 1
3 0
0 1
0 0
1 1
0 0
1 0
1 1
0 1
3 1
1 0
0 0
1 0
0 2
0 0
1 0
0 2
1 1
1 1
0 2
0 0
1 0
1 1
3 1
1 0
2 1
2 1
0 2
1 0
0 0
1 1
0 1
0 2
0 1
1 1
0 0
0 2
2 0
0 0
2 2
2 2
1 0
0 0
2 0
1 0
1 0
1 0
1 1
1 0
0 2
0 2
1 1
0 1
0 1
0 0
2 0
1 1
0 0
2 0
0 0
2 0
1 0
0 0
0 1
1 0
3 2
0 0
0 0
4 1
0 0
1 1
0 1
1 0
0 0
2 0
0 1
0 0
1 1
2 0
2 1
1 0
1 4
1 1
0 0
0 1
0 1
0 0
0 0
2 2
3 1
1 0
1 0
0 1
0 1
0 0
0 0
0 1
0 0
3 0
1 2
0 0
0 1
1 2
0 1
0 0
1 1
3 1
0 1
1 3
2 0
0 0
1 0
1 1
0 0
0 0
0 0
1 0
1 0
1 1
0 0
1 0
0 0
1 0
0 1
0 0
2 0
1 1
0 1
1 2
2 0
1 0
0 2
0 0
2 2
0 1
0 2
0 0
0 0
0 1
0 1
0 1
2 0
1 0
2 2
0 0
0 2
0 1
0 0
1 0
0 0
1 0
0 0
0 1
0 2
0 0
1 1
0 3
0 1
1 1
2 0
0 0
0 2
0 1
0 1
1 2
0 0
1 0
0 0
0 2
1 0
0 0
1 0
0 1
2 0
0 0
0 0
0 0
0 0
0 0
0 1
1 0
1 2
0 1
0 0
2 0
1 0
1 1
0 0
0 0
1 0
0 1
0 0
0 1
0 1
0 0
1 1
0 1
0 1
1 0
1 1
2 4
0 0
1 0
0 1
0 2
1 0
0 2
1 1
0 2
1 2
0 1
0 0
0 1
0 0
0 0
0 1
1 0
2 0
1 0
1 0
2 1
0 2
0 0
0 0
0 0
0 1
3 0
1 0
0 0
0 0
0 0
0 3
0 1
1 1
0 1
0 1
0 2
2 1
0 0
1 2
0 1
0 0
0 0
2 1
1 0
1 1
0 1
0 1
0 0
0 1
2 1
1 1
0 0
2 2
0 1
0 1
1 1
3 1
0 1
1 1
0 1
0 0
0 0
0 0
1 0
0 1
0 3
0 2
1 0
0 1
0 0
1 2
1 0
0 1
0 3
0 0
0 1
0 0
1 0
0 3
0 0
0 0
0 0
0 0
0 0
3 1
1 0
3 0
0 1
0 0
0 1
0 1
1 0
0 2
0 0
0 1
0 0
1 0
0 0
0 1
0 0
0 1
0 0
0 0
0 0
0 0
0 0
0 0
0 4
0 1
0 0
0 0
0 1
0 0
0 0
0 0
0 0
0 1
0 0
0 0
0 0
0 2
0 0
1 0
0 2
1 2
1 0
0 0
0 0
0 1
0 2
0 1
2 3
0 1
2 0
0 0
0 2
0 1
3 0
1 3
0 0
0 0
2 0
1 2
0 0
1 0
1 1
0 2
0 0
0 0
1 0
0 0
0 1
1 1
0 0
2 1
1 1
0 2
0 0
0 0
1 0
1 0
0 0
1 2
1 1
0 1
0 1
0 2
0 0
1 0
0 0
0 2
0 1
0 2
1 1
0 1
0 0
1 1
0 2
2 1
0 0
1 1
0 5
0 1
1 1
0 1
1 1
3 2
2 0
0 1
0 1
0 0
1 0
0 1
0 0
0 0
0 0
0 1
1 0
0 0
1 0
0 1
1 2
0 0
0 1
0 1
0 0
1 0
1 0
1 0
1 0
0 0
2 1
0 2
1 1
0 1
2 2
0 1
0 0
0 1
0 0
4 0
1 0
2 2
0 1
2 1
0 0
0 1
0 0
0 0
0 2
0 3
1 2
0 0
0 0
1 1
1 1
0 0
0 1
1 0
0 1
1 0
1 2
0 0
1 2
1 0
2 0
0 3
0 2
0 2
0 1
0 0
1 1
1 0
0 0
0 1
0 0
0 2
0 0
0 1
1 0
0 1
0 0
2 2
0 1
1 0
1 0
0 0
0 1
1 0
0 0
0 0
0 0
0 0
0 0
0 2
1 0
2 0
0 0
0 1
1 1
1 1
0 1
1 3
1 1
0 0
0 0
2 1
2 0
0 0
1 2
0 1
0 0
0 1
1 0
0 2
1 1
1 0
0 0
0 1
0 0
5 0
1 2
2 0
0 1
0 0
1 0
1 1
0 1
0 3
1 2
0 2
1 1
0 0
1 1
0 0
0 1
1 0
0 0
0 0
1 0
1 0
0 0
0 0
0 0
0 1
2 0
1 0
2 0
0 0
0 1
0 2
1 0
1 3
0 0
2 0
0 3
1 0
1 0
0 0
0 1
1 1
0 0
1 0
0 0
1 2
0 1
0 1
2 1
0 1
1 0
2 1
0 2
1 2
0 0
2 1
0 0
0 1
2 0
1 1
0 1
1 1
1 4
2 0
1 1
0 0
0 2
0 1
0 0
0 1
1 0
3 0
2 0
0 0
1 2
2 1
3 0
0 0
0 0
2 1
0 1
0 0
0 0
0 1
1 0
0 1
1 0
0 2
1 0
1 0
2 1
0 1
0 1
1 0
1 0
1 0
0 1
1 1
0 1
0 0
3 0
1 1
0 0
0 0
0 1
1 0
0 1
1 3
2 0
3 0
0 2
0 2
1 0
1 2
1 0
1 0
1 0
2 0
0 1
0 0
1 1
0 0
1 0
0 0
2 2
0 1
2 1
0 0
2 1
1 2
0 0
1 1
0 2
2 0
5 1
0 2
2 1
0 0
0 0
1 2
1 0
0 0
2 0
1 0
1 2
1 0
1 0
2 0
0 1
0 1
3 1
1 0
0 0
0 0
1 1
1 0
0 0
1 1
0 0
2 1
1 0
0 0
1 1
1 0
1 0
0 1
1 1
0 0
0 0
0 0
0 0
0 1
1 0
1 1
1 1
0 2
1 2
0 2
1 1
0 0
0 2
0 0
2 0
0 0
0 2
0 0
1 1
0 0
0 1
1 0
0 4
0 0
0 1
0 0
1 0
0 1
0 2
0 0
0 1
1 1
0 0
0 0
2 0
2 0
0 0
0 1
0 0
0 1
0 0
3 0
0 0
0 0
0 1
1 1
1 1
2 0
1 1
0 1
0 0
1 0
2 1
2 0
0 0
1 0
3 0
1 0
1 1
2 2
4 1
2 1
1 1
0 0
1 1
0 0
0 1
1 0
1 0
0 1
0 1
0 0
1 0
0 0
0 0
1 1
0 1
0 0
1 1
2 0
0 0
1 0
0 0
0 1
1 1
1 0
0 0
4 1
1 1
1 1
0 3
0 1
1 2
1 0
0 0
2 1
1 1
0 1
0 1
0 1
0 0
0 2
0 3
0 1
0 1
1 0
2 0
0 0
0 0
0 3
1 2
3 0
0 1
2 0
0 0
1 0
0 0
1 0
1 0
0 1
0 0
2 0
1 1
1 0
0 1
2 0
1 0
2 0
1 0
0 0
1 1
0 2
0 1
0 0
1 0
3 0
0 0
3 0
0 0
1 0
0 0
1 1
1 1
0 2
0 1
0 1
2 1
0 0
1 1
1 0
0 1
1 2
0 2
0 0
0 1
0 0
0 1
1 3
1 1
1 1
0 2
0 0
0 0
2 2
1 0
1 0
0 0
3 1
0 0
0 1
0 0
4 2
1 0
0 0
0 1
1 0
2 0
1 0
1 0
1 1
0 0
1 1
1 1
0 0
0 0
2 0
1 0
2 0
1 3
1 1
0 1
0 1
1 1
0 1
0 0
0 0
0 0
2 0
0 1
1 0
3 2
3 1
1 3
1 0
0 2
1 0
2 0
2 1
1 1
0 0
1 0
0 1
0 2
0 1
2 1
0 1
2 0
0 1
0 0
0 2
0 1
0 0
2 2
0 0
0 2
0 0
1 1
0 0
0 0
1 1
0 0
0 1
0 0
0 1
1 0
0 0
0 1
1 0
0 0
0 1
0 1
0 1
0 0
2 0
1 1
1 1
0 2
0 1
1 1
2 0
0 0
0 0
0 0
1 2
2 1
2 0
0 2
0 2
0 0
0 2
0 0
0 0
0 1
0 1
1 1
0 0
1 0
0 0
1 0
1 1
1 0
0 3
1 0
0 1
0 0
1 1
0 0
1 1
1 0
0 2
1 3
0 0
0 2
0 3
0 1
1 0
0 1
0 2
1 0
0 0
0 0
0 0
0 0
0 0
0 0
0 1
0 0
0 4
1 0
1 0
0 0
1 1
1 1
1 1
0 0
2 0
2 0
0 0
1 2
1 0
0 1
0 0
0 0
0 0
0 1
1 0
0 1
2 0
0 0
0 2
1 0
2 1
0 1
1 0
1 0
0 0
0 0
1 1
1 0
1 2
0 2
1 0
0 1
0 0
1 0
3 0
0 1
1 1
0 0
2 1
2 0
1 1
3 1
0 0
0 0
0 0
2 0
0 0
0 0
2 0
2 1
1 0
2 2
0 1
0 0
1 2
1 1
0 0
1 1
1 0
0 0
2 0
1 0
1 2
1 0
1 1
0 0
0 0
1 1
2 0
1 0
2 0
2 1
0 2
0 1
0 0
0 1
1 0
1 1
0 0
0 0
0 0
0 0
2 0
1 2
1 1
0 0
0 1
0 0
1 1
1 1
4 0
0 0
0 0
2 1
0 0
2 2
0 3
2 0
0 1
0 2
0 1
3 6
0 0
1 1
0 0
0 0
0 0
0 0
0 0
0 1
1 1
0 1
0 1
1 0
0 0
0 1
1 1
1 0
0 1
0 1
0 1
0 1
0 1
0 1
0 2
0 2
0 1
2 2
0 1
0 0
0 1
2 1
0 0
0 2
0 2
0 3
0 0
0 1
1 2
0 3
0 0
0 1
0 0
0 0
1 2
1 1
1 1
3 0
2 1
1 0
2 1
2 0
2 2
2 1
1 0
1 1
0 1
0 0
1 1
1 0
0 2
2 0
0 0
1 0
0 2
0 0
0 0
0 0
0 0
0 0
0 2
0 0
0 1
0 0
0 0
0 0
0 1
0 1
1 0
0 1
0 1
0 0
0 1
0 5
0 1
0 1
0 0
0 1
0 0
0 0
0 0
0 0
0 1
0 0
0 0
2 1
0 0
0 1
0 0
1 2
0 0
1 0
0 0
2 0
0 1
0 0
0 0
0 0
1 1
1 0
0 0
1 1
0 1
0 0
0 3
1 0
0 0
0 0
0 1
2 2
0 0
0 0
1 0
0 0
0 0
2 1
2 2
0 0
2 0
0 1
1 1
0 0
0 0
0 1
0 1
3 0
0 0
0 1
0 0
1 0
0 2
2 1
0 0
0 1
1 1
1 2
1 1
1 0
0 0
1 1
2 0
2 0
1 1
0 0
1 0
0 1
1 2
0 0
0 0
1 0
2 0
0 1
0 0
2 0
1 2
1 0
2 0
0 0
1 0
0 0
0 1
0 0
0 0
1 1
1 1
2 0
1 0
0 1
0 0
0 0
0 1
1 0
0 0
1 3
2 0
0 3
1 0
2 0
1 0
1 2
0 0
1 2
0 1
1 3
2 0
0 1
1 1
1 0
2 0
0 1
1 1
0 3
1 0
0 2
1 0
1 0
2 1
2 1
0 0
0 0
0 0
0 2
0 1
1 0
0 0
0 0
2 1
1 0
0 1
1 2
0 0
1 1
1 3
3 2
0 0
2 2
1 1
0 2
2 0
0 1
0 0
0 0
0 0
1 1
1 0
1 0
1 1
0 1
1 1
1 3
0 0
0 0
0 1
0 0
0 0
0 0
0 0
1 0
0 0
0 0
0 0
0 0
0 1
0 1
0 1
0 3
0 1
0 0
0 1
0 0
1 2
0 1
0 0
0 0
1 1
0 0
0 2
1 0
0 1
0 3
1 1
1 1
0 0
0 0
0 1
2 4
0 0
3 0
0 0
2 1
1 0
0 0
0 2
1 1
3 1
0 1
0 1
1 1
1 0
2 1
1 0
1 0
0 0
0 1
1 0
1 0
0 0
0 0
0 1
1 2
0 0
1 1
0 0
1 0
1 0
0 0
0 0
0 0
0 0
0 0
1 0
0 0
0 1
5 0
1 0
2 1
0 0
0 1
0 0
1 1
0 2
0 1
0 4
1 1
0 0
2 0
0 0
1 0
1 0
0 0
0 0
1 1
1 1
1 0
0 1
0 0
2 0
0 0
0 1
0 0
1 0
1 1
0 0
0 0
0 1
1 2
3 1
0 1
1 1
1 3
1 0
0 1
0 1
1 0
0 1
0 0
1 0
1 2
0 0
2 0
0 0
0 0
0 1
0 0
2 0
0 1
0 2
0 0
1 1
3 0
0 0
1 1
0 1
1 0
0 1
0 1
2 0
1 1
0 1
2 1
1 0
0 0
0 2
0 1
1 1
2 0
0 1
0 0
0 0
1 0
1 1
0 1
0 0
1 1
0 1
0 1
0 1
0 0
0 0
0 0
0 0
0 0
1 0
1 0
1 0
0 2
1 1
0 0
0 0
0 0
0 1
0 0
0 0
1 1
0 0
0 0
0 1
1 2
0 1
0 1
0 0
0 0
0 0
1 1
0 0
0 0
0 1
0 0
0 1
0 0
1 0
0 0
1 1
0 1
0 1
0 0
0 0
1 1
0 1
1 1
2 0
0 0
0 0
0 0
0 0
0 1
1 1
0 2
1 0
0 0
0 0
1 0
0 0
0 1
0 0
1 0
1 0
2 1
0 1
1 1
0 0
0 0
1 0
1 0
0 1
0 1
1 0
1 0
1 0
0 0
0 0
1 0
0 0
1 0
1 2
0 0
1 0
0 0
0 0
3 0
2 0
1 0
0 1
0 0
1 0
1 1
1 0
0 0
0 0
2 2
0 1
4 2
4 0
0 3
1 0
1 1
0 1
0 2
1 0
0 0
0 0
0 0
0 0
2 0
0 0
2 0
0 1
3 1
0 0
1 0
2 0
0 1
0 0
0 1
2 1
0 0
1 1
1 0
0 1
3 1
1 0
1 0
0 0
2 0
0 1
0 0
1 1
1 2
0 0
1 0
0 0
0 0
3 1
0 0
0 0
1 1
0 1
1 2
0 0
1 0
1 0
2 0
2 0
0 1
2 2
1 0
0 2
0 0
0 0
1 1
0 3
0 1
0 1
1 1
0 1
2 0
2 0
4 0
1 1
0 1
0 0
0 0
1 0
0 0
0 2
1 2
0 2
0 0
0 0
1 0
0 0
0 3
0 3
2 2
0 3
0 0
0 2
0 1
1 1
1 0
0 1
0 1
0 0
0 0
0 2
0 2
1 0
0 1
1 0
2 1
0 2
0 0
2 4
0 3
0 0
1 1
1 1
0 0
0 1
2 0
0 1
0 0
3 0
0 0
0 0
0 0
1 1
0 1
0 1
0 1
1 1
2 0
0 0
1 1
1 0
2 0
0 4
0 1
1 0
1 1
0 1
0 0
0 1
2 0
0 2
0 2
2 1
0 0
0 2
1 1
0 0
0 1
1 0
0 0
1 1
0 0
0 0
0 0
2 0
0 0
1 2
2 0
1 1
0 1
0 1
0 4
0 1
0 1
1 2
0 0
0 0
0 0
0 1
0 0
1 1
0 1
2 1
0 1
0 2
0 1
1 1
0 0
0 1
1 0
1 3
0 0
2 0
1 2
0 2
1 3
0 1
0 0
0 1
0 2
0 0
1 0
0 0
0 1
0 0
1 1
0 1
0 0
1 1
1 2
2 2
0 1
0 1
1 0
0 0
0 0
1 0
1 0
1 0
0 0
1 0
1 1
2 1
1 1
0 1
0 0
0 0
1 0
1 1
1 0
0 1
1 0
0 0
0 0
0 0
0 1
0 0
0 0
1 0
0 0
0 0
0 0
1 0
1 0
1 0
0 3
0 1
3 0
1 1
1 1
3 0
0 0
1 0
2 0
0 1
1 0
1 0
0 1
0 0
0 1
1 0
1 1
1 0
1 1
1 0
1 1
1 0
0 0
0 0
0 0
0 0
0 0
0 0
0 0
0 1
0 1
0 0
0 0
1 1
0 0
1 0
0 1
0 0
0 1
0 0
0 0
0 1
0 1
0 1
2 0
1 0
0 0
0 1
3 0
0 0
0 2
1 2
0 0
0 1
2 0
0 1
2 1
0 0
0 1
2 0
0 2
1 0
1 0
1 1
1 0
0 0
2 0
0 0
1 1
1 1
1 0
1 0
2 2
1 0
0 2
0 1
0 0
1 0
0 2
2 0
0 0
3 0
0 1
2 0
0 1
0 0
2 0
0 0
1 0
0 1
1 0
1 0
0 2
0 3
2 0
0 0
0 0
2 1
2 0
2 0
0 0
0 0
0 1
2 0
1 1
0 1
1 0
1 1
2 0
0 3
0 0
1 2
0 0
1 0
0 0
1 0
0 1
0 0
0 0
1 0
0 1
2 1
3 0
2 0
0 2
1 1
2 0
1 0
1 1
0 0
0 2
0 2
1 0
2 0
3 1
0 1
1 1
1 1
0 0
3 0
3 0
0 1
2 1
2 1
0 1
2 0
2 3
4 3
1 1
1 0
1 0
0 0
1 1
0 0
0 0
0 1
0 1
2 0
3 0
3 1
1 1
0 1
1 0
1 0
1 0
1 0
0 0
0 0
4 0
3 3
2 0
2 0
1 1
0 0
1 0
0 0
4 2
1 0
0 0
1 2
1 0
1 0
2 0
3 2
1 0
1 1
2 0
0 0
0 0
0 1
1 1
0 1
1 0
1 1
0 0
0 0
2 0
0 3
2 1
0 0
0 0
1 2
0 0
0 2
0 1
0 1
1 0
1 0
1 0
1 0
1 3
1 1
1 2
0 4
1 1
2 0
1 0
1 0
1 0
0 0
1 0
0 0
1 1
0 0
1 1
1 0
0 1
0 0
0 0
0 0
1 0
1 1
3 4
0 1
1 0
0 1
2 0
0 0
1 0
0 0
0 0
0 1
1 1
2 1
1 0
0 1
0 3
0 0
0 0
0 1
0 2
2 1
2 1
0 0
0 2
2 1
1 0
1 0
1 2
0 1
0 3
1 0
1 1
1 2
0 1
0 0
0 0
2 0
2 0
0 0
0 0
1 0
0 0
0 0
1 0
0 0
0 2
0 2
0 0
0 1
0 0
1 1
1 3
0 1
1 0
2 1
0 1
1 0
4 1
0 0
1 2
1 0
1 0
0 0
0 1
1 0
0 0
1 2
0 0
1 0
2 0
2 1
0 2
0 2
1 0
0 0
0 0
0 1
1 1
3 1
2 0
0 2
0 1
0 0
0 2
0 0
0 2
0 0
1 0
0 0
0 1
0 1
1 0
0 2
0 0
0 0
0 1
1 0
0 1
1 0
1 0
1 1
2 0
0 0
1 0
3 2
0 0
2 0
0 0
2 2
1 0
0 2
1 2
1 0
2 0
0 0
0 4
3 2
1 1
1 0
2 1
1 0
3 0
1 0
0 0
0 0
3 0
0 0
1 0
0 0
1 0
1 0
0 0
0 0
0 1
0 0
0 2
1 1
0 0
0 1
0 0
0 0
2 0
2 0
1 1
2 0
0 0
1 1
0 0
0 0
1 0
0 1
0 0
1 2
0 0
1 1
0 2
1 0
0 2
1 1
1 0
1 0
0 0
1 3
1 1
1 1
0 1
1 1
1 1
0 1
0 2
0 1
1 1
1 1
1 0
0 1
2 3
2 0
1 0
0 0
0 1
0 1
1 0
0 0
1 1
0 1
2 0
1 0
1 0
2 1
1 2
1 1
2 0
1 2
1 3
0 1
0 1
0 1
1 1
1 2
2 0
2 1
1 0
0 0
0 0
1 0
0 1
0 3
2 0
3 0
0 1
0 0
0 0
0 0
0 0
0 3
0 1
0 0
0 1
1 1
0 3
1 0
0 0
0 0
0 1
1 0
0 1
1 0
0 0
1 1
1 1
0 1
1 0
0 1
0 0
1 0
0 0
2 0
0 0
0 0
0 1
0 1
0 1
1 0
0 0
3 0
0 0
1 2
0 1
0 0
1 1
0 0
0 0
1 1
1 1
1 0
0 0
0 1
2 0
1 0
1 1
0 0
1 2
1 2
0 1
2 0
1 0
0 0
0 0
1 1
0 1
0 0
0 0
0 1
0 2
0 0
0 0
1 0
0 0
0 0
1 0
1 2
0 1
1 0
0 1
0 3
1 1
0 2
2 0
0 0
0 0
0 0
4 0
0 2
1 1
1 0
1 2
1 0
1 0
1 0
3 0
1 0
0 0
0 1
0 2
0 0
2 0
2 0
0 0
1 0
0 0
1 1
1 0
1 0
1 1
0 0
0 0
2 1
0 1
2 0
0 1
0 1
0 0
1 1
0 0
0 0
0 0
0 0
0 1
0 0
0 1
0 0
0 2
1 0
1 0
1 1
1 0
0 1
0 1
0 0
2 1
0 0
0 0
0 1
2 1
0 0
2 0
2 0
1 1
0 1
6 0
0 1
1 1
0 3
1 0
2 0
1 0
0 2
0 0
4 1
1 2
0 0
1 0
1 0
0 1
0 0
0 2
1 1
1 0
1 2
0 0
0 0
0 0
0 2
1 0
0 3
0 0
0 1
0 2
1 1
0 1
0 1
0 0
0 1
1 3
1 0
2 0
0 0
1 0
0 0
0 2
1 2
0 0
0 0
1 1
0 3
0 0
2 0
1 3
0 0
1 0
0 1
1 0
0 0
0 0
0 0
0 1
1 0
0 0
2 1
1 1
0 0
0 2
2 1
0 0
0 2
0 0
0 1
0 2
0 3
0 0
2 1
2 2
1 0
2 0
0 1
0 2
2 6
0 0
0 0
1 0
0 1
0 1
0 2
0 1
0 0
0 0
1 0
2 0
1 0
1 0
2 1
1 1
3 0
3 0
0 0
0 5
0 0
2 0
1 3
0 0
0 0
0 0
0 0
1 1
2 0
0 0
0 1
1 0
0 0
1 0
1 0
0 1
1 2
0 1
1 1
4 0
0 0
0 1
0 2
0 1
1 0
0 0
1 1
1 1
1 2
0 0
0 0
0 2
2 0
1 0
0 0
0 0
0 0
1 2
0 0
0 1
1 0
0 3
0 0
0 1
0 0
1 0
0 3
1 0
0 3
0 0
0 0
0 0
2 0
1 0
0 0
0 0
1 0
2 0
1 0
0 0
1 1
0 3
1 1
0 1
1 0
1 1
1 1
1 1
0 0
1 0
0 0
0 1
0 0
1 1
0 0
1 2
0 1
1 2
1 2
0 1
1 0
0 3
1 1
3 1
0 1
1 0
2 2
0 0
1 1
0 2
0 0
1 0
0 0
1 0
1 0
1 1
1 3
1 0
0 2
0 0
0 0
0 1
1 1
0 0
1 0
1 0
0 0
0 0
1 0
2 0
1 1
2 0
0 3
4 0
2 1
0 1
6 0
2 1
0 0
1 2
1 0
0 0
3 2
2 0
1 0
0 1
0 0
2 2
0 0
1 1
1 0
3 1
0 0
0 1
2 0
0 1
1 2
4 1
3 2
1 0
1 1
1 1
2 0
2 0
1 1
2 0
1 3
0 0
1 0
2 0
0 0
0 0
0 0
0 1
1 0
2 1
1 0
2 2
4 1
1 0
1 2
0 0
0 3
0 0
1 1
0 2
1 2
1 1
1 0
1 1
0 3
0 1
2 0
0 3
0 1
1 1
2 0
1 1
1 2
0 1
1 2
1 1
1 3
4 1
2 0
3 0
0 1
1 0
3 2
1 1
0 1
0 0
0 2
0 2
1 1
0 1
1 0
1 1
1 2
3 1
0 4
0 0
0 0
0 0
0 2
0 1
0 3
0 0
0 1
1 0
3 0
0 0
0 0
2 2
0 3
0 3
1 1
1 1
2 1
0 1
0 0
0 0
1 0
1 0
2 3
0 0
0 2
1 1
0 0
0 0
2 2
2 1
0 1
0 0
2 1
1 1
0 1
1 0
2 0
0 1
0 1
1 1
2 1
4 1
2 1
1 0
2 2
0 2
1 1
1 0
1 0
0 0
1 1
1 0
0 0
0 0
0 1
1 0
0 0
0 0
0 1
0 3
0 1
0 1
0 0
2 1
0 1
0 1
2 1
0 0
0 0
2 1
0 2
0 1
2 0
0 0
1 0
1 1
2 1
2 1
1 2
2 1
1 0
1 3
1 1
0 0
0 2
1 0
1 1
1 2
2 0
1 2
0 0
0 3
1 0
0 2
0 3
0 0
1 0
1 1
0 1
1 1
0 0
1 0
0 0
0 0
0 1
3 0
0 0
4 0
1 1
1 2
0 0
0 1
2 1
0 1
1 0
1 1
0 0
0 0
1 0
0 2
1 2
0 0
0 2
0 1
1 3
0 0
0 0
0 2
1 0
1 0
1 2
1 0
1 1
1 1
0 2
0 0
2 1
1 0
1 0
1 2
0 1
0 2
0 2
0 2
2 1
0 4
0 0
0 1
0 0
0 1
1 1
0 0
1 0
1 1
0 0
1 2
0 2
2 1
0 2
0 1
1 0
0 1
0 1
0 0
0 0
0 1
0 1
2 1
2 0
0 0
0 2
2 0
2 1
1 3
0 1
1 2
1 1
2 2
1 1
2 0
0 1
1 1
1 1
0 2
1 3
1 0
2 1
0 0
4 1
1 1
0 0
1 0
0 2
0 1
1 1
1 1
1 2
0 0
0 2
1 1
0 2
0 0
0 1
1 0
0 0
1 2
2 1
2 0
1 0
1 1
1 2
3 0
1 2
1 0
2 0
1 1
0 0
2 1
0 0
0 1
0 1
0 0
0 0
0 2
0 2
5 0
0 0
0 1
0 0
1 1
0 1
2 3
1 1
5 0
0 0
0 1
0 0
1 2
2 1
1 0
0 1
4 2
0 0
2 2
0 1
0 1
1 1
0 0
1 0
2 0
0 1
1 1
0 0
2 0
0 0
1 1
0 1
0 0
1 1
1 1
1 2
1 1
2 1
1 0
0 3
2 0
0 1
1 1
1 0
1 1
0 0
0 0
0 2
1 2
0 5
1 1
0 0
1 1
2 1
1 2
0 0
2 2
3 3
0 0
0 0
1 2
0 1
0 1
0 2
0 0
1 0
1 0
1 0
2 1
2 1
1 1
1 2
0 1
0 1
0 0
1 0
0 0
1 2
0 0
1 2
0 1
1 1
1 1
3 0
2 0
0 0
2 1
1 1
2 1
1 1
1 1
1 1
4 1
1 2
2 0
2 2
0 1
0 0
0 0
2 1
1 3
1 1
2 1
0 1
1 1
0 0
0 0
0 1
1 0
0 2
1 2
1 0
2 0
0 0
0 1
0 0
0 0
0 0
0 1
1 1
0 0
0 1
0 0
1 0
1 0
1 0
0 1
1 0
0 1
1 2
0 1
1 0
0 4
1 1
0 0
1 0
0 0
0 0
0 0
1 0
2 0
0 2
3 2
0 0
4 2
0 1
1 1
2 1
0 0
0 1
0 1
1 3
0 0
0 1
1 1
0 1
0 1
1 1
0 0
0 0
0 0
1 0
1 1
1 1
2 2
0 0
0 0
0 1
0 0
0 2
1 0
0 0
0 2
1 1
1 0
0 0
0 0
2 0
0 0
1 0
1 2
0 1
1 0
0 2
1 0
0 0
1 3
3 1
1 1
4 0
0 1
0 0
1 1
0 1
3 1
0 2
2 5
1 1
0 0
1 0
0 2
1 2
1 2
0 0
1 1
0 0
1 0
1 0
1 0
0 0
0 0
0 1
0 0
1 1
0 0
2 1
0 0
2 1
2 0
0 0
0 0
2 0
1 0
3 2
0 1
0 1
1 0
0 1
0 0
2 1
0 2
1 2
0 1
0 2
0 2
1 1
0 0
1 1
1 0
0 1
0 1
0 1
0 0
0 0
3 0
1 1
0 0
0 0
0 0
2 0
1 1
1 1
0 0
1 1
0 0
0 0
0 2
0 0
0 0
2 1
1 1
1 1
1 0
0 1
2 1
1 1
0 0
0 1
1 1
0 1
0 0
2 1
0 1
0 2
1 1
0 1
1 0
1 0
0 1
0 0
0 1
0 1
1 1
0 0
2 4
3 1
2 1
0 0
1 1
0 1
0 0
2 0
1 2
2 1
4 0
1 1
0 1
0 2
0 1
2 0
2 3
1 2
1 0
1 1
0 0
0 2
0 0
2 1
0 1
2 1
0 2
3 0
0 0
1 0
0 0
2 1
0 2
0 0
5 0
0 2
1 0
1 0
0 1
0 1
1 1
0 0
0 1
1 1
0 0
1 0
1 0
1 0
1 1
0 1
0 0
1 2
0 0
0 0
2 1
0 3
1 1
0 1
1 1
1 1
1 0
0 0
0 1
0 0
1 2
0 0
0 0
0 1
0 0
1 2
1 1
1 0
2 1
2 0
2 4
0 1
0 0
1 0
1 1
3 1
2 0
0 0
1 0
1 0
1 3
2 1
0 1
1 0
0 1
0 0
1 0
1 0
0 0
3 2
1 1
1 0
1 1
1 2
0 0
0 2
0 0
1 0
0 1
1 2
1 1
0 2
0 1
0 0
0 0
1 1
1 1
0 0
1 1
2 2
1 0
2 2
1 0
3 0
0 2
2 1
1 1
0 2
0 1
1 0
1 0
1 0
2 0
2 0
1 1
2 0
0 2
3 0
1 2
1 0
1 0
1 2
0 0
1 2
2 2
0 0
3 0
0 1
0 3
0 0
0 1
0 0
1 1
0 0
1 0
0 0
1 0
0 1
0 1
2 1
1 2
2 0
0 2
3 0
1 0
0 1
0 1
0 0
2 1
2 2
0 1
1 1
2 0
1 0
1 0
0 0
0 0
2 1
0 0
0 0
0 0
2 2
3 1
1 1
0 2
0 2
0 0
1 0
0 3
2 0
1 1
1 1
1 1
0 2
3 0
2 0
2 0
0 1
1 0
1 1
0 0
0 1
3 0
1 1
1 0
1 0
0 0
1 0
0 0
0 0
1 0
0 2
2 0
2 1
0 0
1 0
1 3
1 2
1 1
0 1
0 1
1 1
0 0
0 0
2 1
0 0
0 1
3 0
0 0
2 0
2 2
0 1
0 1
2 0
1 2
0 1
0 1
0 3
1 1
1 0
0 0
0 0
0 0
1 1
1 0
0 1
2 1
0 1
0 1
0 0
1 1
0 0
1 0
0 0
2 1
1 2
1 2
0 1
1 1
0 1
0 2
1 0
2 1
1 2
0 2
0 0
0 2
1 1
0 0
0 0
0 2
0 1
0 2
0 2
0 0
1 0
1 0
0 1
2 1
1 2
0 3
1 0
0 3
1 1
0 1
4 1
1 1
1 1
1 0
0 2
0 0
2 1
0 0
1 1
1 1
0 3
0 0
0 0
0 0
0 1
1 0
0 0
0 0
0 1
1 0
0 0
2 0
1 0
0 1
0 0
1 1
0 0
3 0
0 2
0 1
0 0
1 1
0 0
0 0
0 0
1 1
1 0
0 0
0 0
0 0
1 1
0 0
1 2
0 1
0 1
0 0
0 0
0 1
1 0
0 3
0 3
0 0
1 0
1 2
2 1
0 0
0 1
0 0
0 0
0 0
1 0
0 1
0 0
0 1
0 0
2 0
2 3
0 0
0 0
0 0
2 2
0 1
1 1
1 1
1 0
3 0
0 0
0 1
0 0
1 0
1 0
0 1
0 0
0 1
0 0
0 0
0 1
1 1
2 0
0 0
0 1
0 0
0 1
1 0
0 0
1 0
0 1
0 0
0 1
0 1
0 0
1 0
0 0
1 1
3 1
0 1
2 1
0 2
1 0
0 0
0 2
0 2
0 1
1 1
2 0
1 0
0 0
0 2
1 0
0 0
0 2
0 0
0 1
0 2
0 2
0 2
2 0
0 0
1 0
0 4
0 0
0 1
0 2
0 0
0 0
0 0
0 1
0 0
0 1
0 0
0 0
0 0
0 1
0 1
1 1
0 1
0 1
1 2
0 0
1 1
1 0
1 1
1 1
0 1
0 0
1 0
1 1
0 2
0 2
1 0
0 1
1 1
1 0
2 0
2 0
4 0
0 0
0 0
2 0
0 0
0 3
3 0
0 0
0 0
1 0
0 0
0 0
0 0
0 1
3 0
1 0
0 0
1 0
0 1
2 0
0 2
1 0
1 0
0 0
0 0
0 0
1 1
1 0
0 2
0 0
0 0
1 0
1 0
0 0
0 0
0 0
0 1
1 1
0 0
0 2
1 0
2 0
2 1
0 1
0 0
0 0
0 1
0 0
0 1
1 0
1 0
0 1
0 1
0 1
0 2
0 1
0 0
0 0
1 1
0 1
0 0
0 0
1 1
0 1
0 0
1 0
1 0
2 2
0 0
1 0
1 0
1 0
0 0
0 2
0 2
1 1
0 1
0 0
0 0
1 2
1 1
1 0
1 0
0 0
0 2
0 2
2 1
2 1
1 0
0 1
1 0
1 0
1 0
1 1
0 0
2 1
0 1
2 0
0 0
1 0
0 0
1 1
0 0
0 2
1 0
1 0
0 0
0 0
0 2
0 0
0 1
1 0
2 0
0 0
1 0
0 1
0 2
0 1
0 1
0 0
0 0
0 0
1 0
1 0
1 1
1 0
2 0
0 0
0 1
0 0
3 0
1 0
0 1
2 0
1 0
0 1
1 0
0 0
0 1
0 0
1 2
2 0
0 1
2 0
1 1
0 2
0 2
0 2
0 1
0 1
0 0
1 0
2 0
0 1
0 3
0 1
0 0
0 0
1 3
1 2
2 3
0 2
1 1
1 1
1 0
0 1
1 0
2 1
1 0
2 1
1 0
0 0
0 0
2 1
0 1
1 0
2 0
3 0
1 2
1 1
2 3
0 0
0 1
0 1
2 0
1 0
0 0
1 1
1 2
1 0
0 4
0 0
0 0
0 3
2 1
0 0
0 1
0 1
0 1
1 0
0 0
3 0
0 2
1 0
3 0
0 0
0 1
1 1
0 1
0 1
1 1
1 3
0 0
2 1
1 1
1 0
1 1
2 1
0 0
1 1
0 0
0 1
0 1
0 1
0 0
0 1
1 1
1 0
0 0
0 2
0 0
1 2
0 0
1 1
1 1
0 1
1 0
1 0
0 1
0 0
2 1
4 1
2 0
0 1
0 0
2 0
0 0
0 4
0 3
1 1
0 0
0 0
2 1
1 0
1 0
0 0
1 0
1 0
0 1
0 1
1 1
0 1
1 0
1 0
0 2
0 0
0 0
0 0
0 3
0 0
0 0
0 1
0 0
1 1
0 0
0 1
2 0
1 1
0 0
1 1
0 0
0 0
0 0
1 1
2 3
1 1
0 1
2 1
0 1
2 0
2 0
0 1
0 1
1 0
0 2
0 0
2 1
0 1
0 2
2 1
2 0
0 2
0 1
0 1
0 0
0 0
3 0
0 1
0 0
0 0
0 0
0 1
0 1
2 0
0 0
0 0
1 0
1 0
2 0
2 0
1 1
0 1
0 0
0 0
0 1
3 1
0 3
0 0
1 1
0 0
0 0
1 1
1 0
2 0
0 0
0 2
2 0
0 0
1 1
0 0
0 0
1 2
0 1
0 0
1 0
0 0
0 0
0 0
0 1
0 0
0 1
1 1
1 0
1 0
0 1
1 0
2 1
0 1
0 1
1 0
0 1
1 1
1 0
0 1
1 0
1 0
0 2
0 1
1 2
4 3
1 0
0 1
2 0
0 0
0 0
2 1
1 0
0 2
0 2
0 1
0 0
0 2
0 0
1 2
0 0
0 1
1 1
0 1
1 1
1 2
1 0
0 2
1 1
0 5
1 2
1 1
2 0
0 3
0 1
1 0
1 0
3 0
3 0
1 1
0 1
2 0
1 0
0 0
0 1
2 1
0 0
1 1
0 4
2 1
1 2
0 1
1 1
0 1
1 0
0 0
1 0
1 2
0 0
0 0
0 0
0 0
0 0
1 0
2 1
1 2
1 2
0 1
1 0
2 0
1 1
0 4
1 0
1 1
0 1
1 2
0 0
0 0
1 0
0 2
0 1
0 1
0 1
3 0
1 0
0 0
0 0
0 0
1 0
0 0
1 0
1 0
1 0
1 1
3 0
1 0
1 0
1 0
0 0
0 0
1 0
0 1
0 0
0 0
3 0
0 1
0 2
0 0
1 0
0 0
0 2
0 0
0 1
2 0
1 0
0 0
1 1
3 2
2 3
0 1
1 0
0 2
1 0
0 0
0 1
2 5
1 1
2 1
0 0
1 1
0 1
1 0
0 0
2 0
0 0
0 0
0 0
0 0
0 1
0 1
0 0
2 1
0 1
1 2
2 1
0 1
1 0
0 0
1 1
0 2
0 2
0 2
0 1
2 0
0 0
0 0
1 0
1 0
0 0
4 2
0 1
0 1
0 0
0 0
0 1
1 0
0 1
1 0
2 0
0 0
1 1
0 1
0 1
0 2
0 2
1 0
0 2
2 1
2 0
0 2
2 0
2 0
1 1
3 2
2 2
1 1
1 1
1 1
1 1
1 0
0 1
0 0
0 1
0 1
1 2
0 1
0 1
1 0
0 0
0 1
0 0
1 0
0 0
0 0
0 2
0 0
2 0
0 0
1 0
1 0
1 0
0 0
0 0
2 1
1 2
2 0
0 0
0 1
0 1
1 1
0 1
0 2
0 1
1 0
0 2
2 0
0 2
2 0
0 1
0 0
1 0
0 1
0 0
1 1
2 1
1 0
0 2
0 2
0 0
0 0
0 0
0 0
0 2
2 1
1 0
1 2
2 2
0 0
0 1
0 0
1 3
1 0
1 1
0 0
0 0
1 0
1 0
1 1
0 0
0 0
0 0
1 1
1 1
0 0
3 0
0 0
1 0
1 4
0 1
1 2
2 2
0 0
1 0
0 1
0 0
0 0
0 0
1 1
1 0
1 0
1 2
1 0
0 1
1 1
1 0
1 2
0 0
2 0
0 0
0 0
0 0
1 1
0 1
0 0
1 0
0 2
2 1
1 0
1 2
2 0
0 1
1 0
0 0
0 2
2 1
0 2
0 1
0 2
2 0
0 2
0 0
1 0
0 1
2 0
0 0
1 1
2 1
0 1
1 3
1 1
0 0
1 1
0 0
0 0
0 0
0 1
0 1
2 0
1 0
0 0
1 1
1 1
1 0
0 0
1 0
0 0
0 2
2 0
0 2
1 0
0 0
0 1
2 1
0 2
0 0
0 0
1 2
0 1
1 2
0 0
0 1
0 0
1 1
0 1
0 2
0 4
0 1
1 0
2 1
0 2
0 1
1 0
1 0
0 0
0 0
0 1
0 1
3 1
0 1
1 0
1 1
0 0
3 2
0 0
0 0
1 0
2 0
2 1
4 0
0 0
0 2
0 1
2 0
1 0
1 0
0 0
3 0
0 0
0 1
0 0
1 1
1 1
0 1
0 1
0 0
0 0
0 2
0 1
0 0
0 2
0 1
0 0
0 0
0 1
0 1
0 1
0 0
0 0
0 1
0 0
0 2
0 0
0 2
0 0
0 0
0 0
0 0
0 2
0 0
0 1
0 1
0 2
1 0
0 2
1 1
0 2
0 1
2 0
0 0
1 1
1 0
1 0
1 1
0 1
0 0
1 2
2 2
2 1
0 1
1 1
0 1
1 0
0 0
0 0
0 0
0 0
0 0
0 0
1 1
3 0
0 2
3 3
0 0
1 0
1 1
2 0
0 1
1 0
3 1
1 1
1 1
1 0
3 0
1 0
0 1
2 0
2 1
1 0
1 1
0 0
0 1
2 1
1 0
1 0
0 1
1 0
1 0
0 1
0 0
0 0
0 1
1 0
0 0
1 0
2 1
1 1
2 0
0 1
0 0
1 1
0 1
2 1
0 2
1 1
0 0
0 1
0 1
1 0
1 2
1 1
0 0
2 0
0 0
1 0
0 2
0 0
0 0
1 0
0 0
0 0
0 0
0 1
0 1
1 0
0 0
0 1
2 0
1 0
0 1
0 2
0 1
1 0
0 0
1 0
0 2
1 1
0 1
0 2
1 0
0 1
1 0
1 0
0 0
0 1
0 0
0 0
0 1
1 0
1 2
0 1
1 0
0 1
1 1
1 2
2 0
3 2
3 0
0 1
1 0
0 3
0 0
0 0
0 2
0 0
0 0
0 0
0 1
0 0
2 1
0 0
0 0
0 0
0 0
0 0
0 0
0 0
0 0
0 0
1 1
0 0
1 1
0 0
0 1
0 1
2 0
1 3
2 0
2 0
2 1
1 1
0 0
0 0
0 1
1 0
1 0
0 0
0 0
1 0
1 0
0 0
0 0
1 1
1 1
1 0
1 0
2 0
0 0
0 0
0 0
2 0
1 1
1 0
0 1
1 1
0 0
0 0
0 0
1 0
0 0
2 1
0 1
0 0
2 0
0 0
0 0
0 1
1 1
0 1
1 0
0 0
1 0
0 0
0 1
1 0
0 1
0 1
0 2
2 0
3 1
2 0
0 1
0 0
0 2
0 0
0 1
0 1
3 1
0 0
0 1
0 0
0 0
0 2
0 1
0 1
0 0
0 2
0 0
0 0
0 0
0 0
1 1
0 1
1 1
1 0
0 2
1 1
0 1
0 0
1 1
0 2
0 1
0 1
1 0
0 0
1 1
3 0
0 1
0 1
0 0
3 0
1 0
1 2
1 2
1 0
1 2
0 1
0 0
2 0
0 0
0 1
0 1
0 0
2 1
1 0
0 0
2 0
1 0
1 0
0 0
0 1
0 1
0 2
1 0
1 0
1 3
0 0
1 1
0 2
1 0
0 1
0 1
4 0
1 0
1 0
0 1
0 0
1 2
3 1
1 1
0 0
1 0
1 2
0 0
0 0
0 0
0 0
2 0
0 0
2 0
1 1
0 2
0 2
3 0
0 1
0 3
1 0
1 0
0 0
0 0
2 0
0 1
0 1
0 3
0 1
2 1
0 1
1 0
0 0
0 1
1 0
0 1
0 0
1 0
0 1
0 0
2 0
1 3
1 0
0 0
0 1
0 1
4 0
1 0
0 0
0 0
2 2
0 0
1 0
1 0
3 1
0 0
0 1
2 0
0 1
0 2
3 0
0 0
2 1
0 1
0 2
2 0
2 1
1 2
0 1
0 0
0 1
1 0
0 1
1 0
0 0
0 0
1 0
0 0
0 0
0 0
1 0
0 1
0 1
1 2
0 0
0 1
1 0
1 1
0 1
0 1
1 1
0 0
1 2
0 1
0 0
2 1
0 1
2 1
0 0
2 0
0 0
0 0
2 0
3 0
1 1
1 1
1 0
0 0
0 0
0 0
0 2
0 1
0 0
1 1
1 0
0 0
0 0
0 0
0 0
1 0
0 1
0 0
0 1
1 0
1 0
0 1
0 3
1 0
0 0
0 0
0 0
0 0
1 0
0 1
1 1
0 0
1 0
1 1
1 1
0 1
0 1
1 1
0 0
0 0
1 1
1 1
0 2
1 2
0 0
1 0
0 1
0 1
0 0
0 2
1 0
2 2
1 0
1 1
0 0
0 4
1 1
0 2
1 1
1 1
1 1
0 1
0 0
2 1
1 0
1 2
0 0
1 1
0 2
1 0
1 0
2 1
0 0
2 2
1 1
0 0
0 1
0 1
0 2
0 0
1 0
0 0
2 3
2 0
0 1
1 0
0 0
0 0
0 0
1 1
0 1
0 2
0 0
1 1
0 1
0 0
0 0
0 0
2 0
0 0
1 0
0 0
0 2
0 3
1 0
0 0
0 1
0 0
0 0
0 2
0 0
1 0
1 1
0 0
0 0
1 1
1 3
0 2
1 1
1 0
2 0
0 1
1 1
0 1
1 0
1 1
1 1
0 0
1 0
0 0
0 0
0 0
1 0
1 0
0 1
5 0
2 1
0 0
0 1
1 1
0 0
1 0
0 0
0 1
2 0
4 0
2 0
1 0
1 1
0 2
0 0
1 1
1 0
2 0
2 0
1 0
0 1
1 1
2 0
3 0
0 0
1 1
1 0
0 0
2 1
1 1
0 1
1 0
1 0
3 1
1 1
0 0
1 1
1 0
0 2
1 1
0 1
0 2
0 0
0 2
0 1
0 0
0 1
1 0
2 3
2 1
0 1
0 0
1 1
0 2
1 0
2 1
0 1
0 2
3 1
3 0
0 1
4 1
2 3
0 1
0 2
2 1
0 3
1 1
0 1
0 3
0 1
0 1
1 2
1 2
0 1
2 0
0 1
2 1
0 1
0 1
2 0
2 1
0 0
1 0
3 0
1 0
1 2
0 2
1 1
0 0
2 1
0 1
1 0
0 1
2 2
0 0
0 1
1 1
1 1
1 1
2 3
2 0
0 1
3 0
0 0
0 0
0 1
1 0
1 0
1 2
0 1
1 2
1 6
0 0
0 0
1 0
1 1
0 1
1 0
2 3
0 1
1 2
0 0
0 2
0 0
0 1
0 0
0 0
0 0
0 1
0 3
0 0
0 1
0 0
1 0
0 2
0 0
0 0
0 0
0 2
0 0
0 1
0 0
0 1
0 0
0 0
0 1
0 0
0 0
0 0
0 0
0 0
0 0
0 1
0 2
0 1
0 1
1 2
2 0
1 1
1 0
1 1
4 1
1 1
2 0
0 1
2 2
0 1
0 0
2 0
0 1
3 0
1 1
1 1
1 0
0 1
0 0
1 1
0 2
0 0
1 0
2 1
1 0
0 1
1 0
1 0
1 2
2 0
0 0
1 4
0 0
0 0
0 0
3 1
0 0
0 1
1 0
0 1
0 0
0 1
0 0
0 0
1 0
0 1
0 1
1 0
1 0
1 1
1 0
0 3
0 1
1 0
0 0
0 0
1 0
0 2
0 1
1 0
0 1
0 0
1 1
1 2
0 3
0 0
1 0
0 3
0 0
0 2
0 0
0 4
1 0
0 1
1 1
3 0
0 0
1 3
1 2
3 0
3 2
0 0
0 0
2 3
1 0
0 0
0 0
1 0
0 0
1 0
0 2
0 1
1 0
0 1
0 1
0 2
0 1
2 2
0 0
2 0
1 1
0 3
2 0
0 0
1 0
0 1
0 1
0 2
0 0
0 0
0 1
0 0
1 0
0 0
0 0
0 0
1 0
1 0
2 2
0 1
1 0
2 0
2 1
0 0
1 0
2 0
0 0
2 1
1 0
0 0
0 1
2 0
2 1
0 0
0 1
2 0
0 0
0 0
1 0
0 1
0 1
1 0
0 0
0 0
0 1
1 1
1 1
0 1
0 0
0 1
1 0
1 1
1 0
0 2
0 0
1 0
0 0
1 0
0 0
0 0
0 2
0 0
1 0
1 1
0 3
1 1
2 4
2 0
0 0
3 1
0 0
3 1
0 2
2 0
2 3
0 1
1 1
1 0
1 2
4 2
2 0
0 0
0 0
1 2
3 0
1 0
0 2
0 1
1 1
0 1
0 1
1 0
0 0
1 0
3 2
0 2
1 0
1 0
1 0
0 1
0 0
1 0
0 0
1 0
1 0
1 0
2 0
0 0
2 0
1 0
0 0
0 0
0 0
2 0
0 0
0 0
0 1
0 0
1 0
0 1
0 0
0 0
1 0
1 0
0 2
0 1
0 0
2 1
1 3
1 1
0 0
0 1
1 1
1 0
0 0
0 0
1 0
0 0
1 0
2 0
0 1
0 0
0 1
0 0
1 0
0 1
0 0
0 1
0 1
1 0
2 1
2 1
1 0
1 1
3 1
0 1
1 0
1 0
1 1
2 1
1 0
0 1
3 0
0 0
0 0
0 1
1 0
1 2
3 0
0 0
0 0
4 0
0 1
2 0
0 0
2 0
2 1
1 1
0 0
1 0
2 1
0 0
0 1
1 0
4 0
0 1
1 1
1 3
4 0
0 0
0 0
2 1
0 0
0 2
1 2
1 0
0 0
0 1
1 1
0 1
2 0
0 0
0 0
0 0
0 0
4 0
4 0
2 1
1 0
0 0
0 1
0 0
2 0
1 0
0 1
2 0
1 0
1 1
0 0
0 0
0 0
0 0
1 0
0 0
0 0
2 0
0 0
0 0
1 1
2 1
0 0
1 0
0 1
4 0
1 1
1 1
1 1
0 0
1 0
1 0
0 1
0 0
0 2
0 1
0 4
0 0
0 2
0 1
1 1
1 0
2 0
0 0
0 0
2 0
0 2
1 0
0 1
1 3
0 1
0 1
0 3
1 1
0 1
1 3
0 3
0 0
0 1
0 1
0 0
0 0
0 0
0 2
2 0
0 0
1 1
0 0
2 1
0 0
0 1
2 1
0 1
5 0
2 0
0 0
0 1
0 1
0 2
0 0
5 0
0 1
2 0
2 0
1 0
2 0
1 3
1 0
0 0
1 1
1 0
0 0
1 0
1 2
0 1
0 1
0 0
1 0
0 4
0 4
0 0
1 0
3 1
3 1
0 0
1 0
0 0
1 0
0 1
1 0
0 0
0 0
1 0
0 0
0 0
0 0
0 0
0 1
0 0
1 0
1 0
1 1
0 0
2 1
0 1
0 0
3 0
2 0
1 0
1 1
1 0
0 0
2 2
0 0
0 0
1 0
2 0
0 0
1 1
1 0
0 1
0 0
1 2
0 2
0 1
1 1
0 0
0 0
2 1
1 1
0 0
0 0
0 0
0 0
0 0
0 0
0 1
1 2
1 0
0 2
1 0
1 3
0 1
1 3
2 2
0 0
0 1
0 1
1 0
0 0
0 0
1 2
0 1
1 2
0 1
0 1
0 0
0 0
0 1
1 2
1 0
1 0
1 0
1 1
0 0
0 0
2 1
0 1
1 0
0 4
1 0
0 0
1 0
2 2
0 1
0 0
1 0
0 1
0 1
2 0
0 0
0 0
0 0
0 1
1 1
1 2
0 0
2 0
1 0
0 1
0 0
0 1
2 1
2 1
0 0
0 0
0 0
1 0
0 0
0 0
0 0
4 1
1 0
0 1
2 0
0 0
0 0
0 0
1 1
0 0
0 2
2 0
0 0
1 1
0 0
1 2
0 1
3 1
0 0
0 0
1 0
1 1
1 2
0 0
0 1
0 3
0 0
0 0
2 2
1 1
0 1
1 2
0 1
0 0
1 1
0 0
1 1
2 1
0 0
0 2
1 1
0 0
0 1
1 1
2 1
1 0
0 3
2 2
1 1
1 0
1 1
0 1
0 1
0 0
1 1
0 0
2 2
2 1
0 4
0 0
1 0
0 2
2 0
1 0
2 1
0 2
1 0
2 2
1 0
5 1
2 1
1 0
1 1
1 0
0 1
2 1
1 1
1 0
1 0
1 2
0 0
1 0
0 1
0 2
2 0
0 1
0 0
0 0
0 0
0 1
0 5
1 1
0 0
1 1
1 1
3 0
2 1
3 0
0 0
0 0
0 2
1 0
2 0
1 3
1 1
0 2
2 0
0 1
0 3
0 1
4 0
0 1
1 0
2 0
1 1
2 0
1 0
0 0
1 0
1 0
0 0
0 0
1 0
4 1
3 0
1 0
2 0
1 0
3 0
1 0
2 1
0 1
0 1
3 1
1 0
0 0
2 0
0 0
0 0
0 0
1 0
0 0
0 0
0 1
0 0
1 1
0 0
0 0
2 0
0 0
3 1
1 3
0 1
1 1
0 1
1 2
0 1
2 3
1 0
2 0
1 0
0 2
0 0
0 1
0 1
0 0
0 1
0 1
1 1
0 0
1 1
2 3
1 1
0 3
1 2
1 2
0 0
1 0
0 1
2 0
1 1
0 0
0 4
1 1
0 1
0 3
0 0
0 0
0 1
0 2
0 0
0 3
0 1
0 0
2 1
1 1
0 2
1 0
1 0
3 0
0 1
0 1
1 1
0 0
0 2
0 1
0 1
2 1
1 0
1 2
3 2
0 0
0 0
3 1
0 0
0 3
0 1
1 0
1 1
1 1
0 0
1 0
1 0
1 0
1 0
0 0
1 1
0 1
1 0
1 0
0 0
0 0
0 0
1 1
0 1
1 0
5 0
1 2
0 1
0 0
0 1
1 2
1 0
3 2
0 0
0 1
2 0
2 0
0 1
1 0
1 0
1 0
0 0
0 1
1 0
1 0
1 0
0 0
1 1
0 1
2 5
0 0
1 0
0 0
1 2
0 0
1 1
1 2
0 1
0 0
1 2
1 0
0 0
0 1
1 0
0 5
2 0
0 2
0 0
1 1
2 0
1 1
0 4
1 1
1 1
1 1
0 3
0 1
0 1
2 1
1 1
0 0
0 0
0 0
0 0
0 1
1 0
0 0
2 0
2 0
2 1
3 0
1 0
0 0
0 0
0 2
2 1
2 1
0 0
1 1
0 1
0 0
3 0
1 0
1 1
0 0
2 0
0 0
0 1
0 1
0 0
0 0
1 0
0 1
0 2
1 1
2 0
0 0
0 0
1 3
1 1
0 1
1 0
0 3
1 1
0 0
0 1
1 0
0 1
1 0
0 2
0 0
1 2
4 1
0 0
0 2
1 1
0 0
0 0
1 2
0 0
2 1
0 0
1 0
0 1
0 1
1 2
1 2
1 0
0 1
0 0
0 2
0 4
2 0
0 0
0 0
0 2
1 1
1 0
0 0
0 2
0 1
0 0
2 2
1 2
0 0
1 0
1 0
1 0
2 4
2 1
1 0
0 2
0 3
0 0
0 0
0 2
0 2
0 2
0 1
0 0
0 0
0 2
1 0
2 0
1 0
0 1
0 1
0 1
0 0
1 1
0 2
0 2
2 1
0 1
2 0
1 1
1 0
0 0
1 0
1 0
0 0
0 1
0 1
0 1
1 0
1 0
1 0
0 0
0 2
0 1
0 4
0 2
0 0
1 0
2 0
0 0
2 0
0 0
1 2
0 1
0 0
1 0
0 0
1 1
0 0
0 0
0 1
1 0
1 2
0 2
0 1
0 1
1 0
1 0
1 2
0 1
3 1
0 0
1 1
0 0
0 2
1 1
0 2
0 0
0 4
1 2
1 0
1 0
0 1
1 0
0 0
0 0
1 0
0 1
1 1
0 0
2 0
1 0
0 2
2 1
1 0
1 0
1 0
0 0
0 1
0 0
0 2
0 1
0 0
1 0
1 1
0 2
0 1
0 0
0 1
0 2
1 1
0 0
0 1
0 1
1 0
0 0
1 0
0 1
0 1
2 0
0 0
1 2
0 0
1 1
1 1
0 1
0 2
0 0
0 1
1 0
0 0
1 0
1 1
0 2
1 1
1 2
1 0
0 0
0 0
0 0
0 1
0 2
0 0
1 1
0 3
1 2
0 1
0 0
0 2
0 0
1 2
0 0
0 0
1 1
0 0
0 0
1 0
0 0
2 1
0 0
2 1
0 0
0 0
0 1
2 0
0 0
2 0
1 0
0 2
0 0
0 1
0 0
0 0
0 0
1 0
0 0
1 0
1 1
0 1
0 1
0 0
2 1
0 0
2 0
1 1
1 0
0 1
1 2
0 0
0 1
2 1
0 1
1 0
0 0
1 1
1 0
0 0
1 0
1 0
1 0
1 1
1 1
1 1
0 1
0 1
1 0
3 2
0 0
4 1
1 0
1 0
0 0
0 3
0 1
1 0
2 1
1 0
1 0
0 5
3 0
1 1
0 0
0 0
0 0
0 1
1 0
0 0
3 1
0 0
0 0
0 0
0 1
0 0
1 1
1 2
0 1
0 0
2 0
0 1
1 0
0 2
0 1
0 3
0 0
1 2
1 1
1 1
2 2
0 0
0 3
0 1
0 1
1 1
1 2
0 0
0 2
0 1
1 0
1 1
0 2
0 2
0 0
1 1
0 0
0 0
1 0
0 1
1 1
1 0
2 1
1 0
0 1
0 2
2 0
1 0
1 0
0 2
0 0
0 0
0 2
1 1
1 0
1 0
0 1
0 1
0 1
1 1
2 0
0 0
0 0
0 1
0 1
1 1
0 0
0 0
0 0
0 0
0 0
0 2
0 0
0 2
0 2
0 1
0 2
0 2
1 0
0 0
0 0
0 0
0 1
0 0
2 0
1 0
0 0
0 1
0 1
0 0
0 1
0 0
0 1
0 0
0 1
0 0
0 1
0 2
0 2
1 1
0 1
0 0
0 3
0 0
1 0
0 1
0 0
0 3
0 0
0 0
1 1
0 1
1 0
0 0
0 2
0 0
1 1
0 0
0 0
0 0
2 0
1 0
3 0
0 0
3 0
2 0
0 1
1 0
0 0
0 0
0 0
2 0
0 0
0 0
0 0
0 0
0 0
0 0
1 0
0 1
0 0
0 0
1 2
2 1
0 0
3 0
0 0
1 0
0 0
3 0
0 0
1 0
1 0
1 0
0 0
1 0
0 0
0 0
1 1
1 0
1 2
1 0
2 0
1 2
0 0
0 0
2 1
2 0
0 0
0 1
1 2
0 0
0 0
0 1
1 0
0 0
0 0
0 0
1 1
2 0
0 0
0 2
0 1
0 2
0 1
1 0
0 0
0 1
0 1
0 3
4 1
0 2
0 0
0 1
0 0
1 0
0 0
0 0
2 0
0 2
1 0
3 2
0 0
2 0
2 1
1 1
1 0
0 0
1 2
2 1
0 0
2 1
1 0
2 1
0 1
0 0
0 0
1 1
1 1
0 2
2 0
0 1
1 1
0 1
1 1
1 0
1 0
1 1
0 1
0 1
1 0
0 2
1 2
1 2
1 0
1 0
2 0
1 2
0 1
2 0
0 2
0 1
1 1
2 1
0 0
0 0
1 0
1 1
1 0
1 3
1 0
0 0
0 1
1 1
1 0
1 1
0 0
2 0
1 0
0 1
0 0
1 2
3 1
2 1
2 1
1 0
0 0
1 3
3 0
1 0
1 1
1 1
0 1
0 0
0 1
1 1
0 1
4 0
1 0
2 1
2 1
2 0
3 0
0 0
1 1
0 0
1 1
1 1
1 0
1 2
1 3
1 0
2 0
0 0
1 0
0 1
1 1
1 1
0 1
0 2
1 3
0 1
0 0
1 1
0 1
0 0
2 0
1 0
1 0
1 2
1 0
1 0
0 1
0 1
2 0
0 0
0 0
2 1
0 2
1 0
0 1
1 0
2 0
0 1
0 0
1 0
0 1
0 2
2 1
1 0
2 1
2 1
1 0
2 0
1 0
3 1
2 0
1 0
1 3
1 1
1 0
1 0
2 2
1 0
0 1
0 0
3 0
1 0
0 0
2 0
2 0
1 0
1 1
0 1
0 0
1 0
1 0
0 0
1 1
0 1
3 0
0 0
0 3
0 2
2 1
1 0
1 3
1 1
3 0
2 0
1 1
1 0
2 1
0 0
3 2
1 0
0 1
1 0
1 4
1 1
0 0
4 1
2 0
0 1
2 0
0 0
3 1
0 0
0 2
0 1
1 1
1 2
1 0
0 0
0 3
1 0
0 2
2 0
1 0
0 0
0 1
0 0
1 1
2 3
0 0
0 1
1 0
1 0
0 2
2 1
0 0
0 0
1 2
0 0
1 0
1 2
1 0
0 1
0 2
0 0
0 0
0 3
1 0
1 1
1 3
2 0
0 1
1 2
0 0
0 1
0 2
0 0
1 2
1 2
1 0
2 1
0 0
0 1
0 0
2 0
0 0
3 0
0 1
0 4
0 0
2 0
0 0
0 0
0 1
0 0
0 0
0 0
0 0
0 0
1 0
0 1
0 0
0 0
1 0
0 1
0 1
0 1
0 0
0 0
0 1
0 0
0 0
0 2
2 0
3 0
0 1
0 1
0 0
0 0
0 4
1 1
1 1
0 0
1 0
0 0
0 0
0 1
0 2
0 0
0 2
0 0
0 1
0 0
0 2
0 2
1 0
0 0
0 0
0 0
0 1
2 0
0 1
0 0
0 1
0 1
1 0
0 1
0 1
0 0
0 0
0 1
1 0
1 0
1 0
1 0
1 1
1 0
1 3
0 0
2 1
0 0
0 0
0 0
1 0
0 1
0 1
0 1
0 1
0 1
0 1
0 1
2 0
0 1
1 0
1 1
2 0
1 1
1 0
0 0
0 0
1 0
0 0
1 0
1 0
1 0
0 0
2 1
3 0
2 0
0 0
1 1
0 0
0 0
2 0
0 0
2 0
0 1
1 0
1 1
1 1
0 0
0 0
2 0
2 0
0 0
1 1
2 0
2 0
1 0
0 0
1 0
4 0
2 0
0 1
0 0
0 0
2 1
0 0
1 0
3 0
0 0
0 0
0 0
1 1
0 0
1 1
1 0
0 0
0 1
1 0
0 0
0 0
1 0
0 1
0 0
1 1
0 0
0 1
1 0
2 1
1 1
1 1
1 0
0 1
0 1
1 1
1 0
0 1
0 0
1 1
4 0
1 0
0 0
2 1
1 1
2 1
0 1
0 1
0 1
0 0
0 0
1 0
1 0
1 0
1 1
1 2
1 0
0 0
1 2
0 0
0 0
1 0
0 0
1 0
0 1
2 1
1 0
2 1
1 0
0 0
2 0
4 0
0 3
2 1
1 0
3 0
0 0
0 0
1 0
0 0
0 0
0 1
3 0
2 0
2 0
0 0
0 0
0 1
0 0
1 0
1 1
1 0
3 3
1 0
0 0
0 0
3 1
1 0
0 0
0 0
0 1
0 0
1 3
0 1
0 1
0 3
1 2
1 2
0 0
1 0
0 1
2 1
0 0
0 1
1 1
0 2
0 0
1 0
0 5
0 0
0 1
1 0
1 2
0 0
0 1
1 0
0 3
2 2
0 0
0 2
0 2
0 0
2 0
1 0
2 1
0 1
0 0
0 0
3 1
1 1
3 1
3 3
1 1
1 0
1 3
0 1
1 0
0 0
0 4
3 1
1 0
0 0
0 0
1 0
0 2
0 1
1 2
1 1
3 2
1 1
0 0
0 1
0 1
0 0
0 1
0 0
1 1
1 1
1 2
3 4
0 0
2 3
1 0
0 2
0 1
1 0
0 0
1 1
1 0
1 0
1 0
0 0
1 0
0 0
2 0
1 4
0 0
1 0
0 0
3 0
3 1
0 0
1 0
1 1
1 0
1 0
1 1
2 0
0 0
0 3
0 0
0 0
2 0
1 1
1 0
1 1
0 1
0 0
0 1
0 0
1 0
0 0
0 0
0 0
0 2
1 1
1 0
0 0
1 1
0 1
1 0
1 0
1 1
0 3
0 0
0 0
1 2
2 1
0 1
2 0
1 0
2 0
0 3
1 1
1 0
0 0
0 0
0 1
2 1
0 0
1 1
0 0
0 1
0 2
0 0
0 0
0 0
0 1
0 0
0 2
0 1
2 3
1 0
0 0
1 1
0 1
1 1
0 0
0 0
1 0
0 0
4 1
1 1
1 1
1 1
1 1
1 1
1 1
3 0
2 2
0 0
0 0
0 1
1 1
0 0
1 0
1 0
0 1
0 1
1 0
3 2
1 2
1 1
1 0
1 0
0 2
0 1
2 1
0 0
1 1
0 1
0 0
0 1
0 2
0 1
0 0
2 2
0 3
1 1
0 2
0 0
1 0
0 0
0 1
1 0
4 1
1 1
2 4
3 1
1 1
0 2
1 0
2 2
0 0
2 1
2 1
0 1
1 1
0 3
0 0
0 0
1 0
1 1
0 2
0 0
0 3
0 0
0 1
1 0
1 2
0 0
0 0
0 1
0 3
0 1
1 1
1 1
0 1
1 1
1 1
0 0
0 1
0 1
2 1
0 0
1 1
3 2
2 0
0 1
2 1
0 2
1 1
0 0
2 3
0 2
1 0
0 0
2 1
1 1
0 0
0 1
0 0
1 0
1 0
1 0
1 0
0 1
2 0
0 1
0 0
1 1
0 1
0 0
0 1
1 1
1 1
0 1
0 0
1 1
0 0
1 0
1 0
0 0
4 2
0 0
1 0
0 2
0 1
0 0
1 0
0 1
1 1
1 1
1 0
1 0
0 0
0 0
1 0
0 1
1 0
0 0
0 1
0 1
0 0
0 0
0 1
2 1
0 0
1 1
0 0
0 1
1 0
0 0
1 0
0 0
1 2
0 1
1 2
2 0
2 1
1 0
0 1
2 0
0 0
0 0
0 0
1 2
0 1
0 2
1 1
0 1
1 2
0 3
0 1
0 0
0 0
0 3
0 1
1 0
1 0
0 1
1 2
0 3
0 2
1 1
1 1
0 1
0 0
0 0
0 1
1 0
2 1
0 0
0 1
0 0
0 0
1 1
1 0
0 0
0 2
1 0
0 0
1 0
0 0
0 0
0 3
0 1
0 0
1 0
0 0
0 0
0 1
0 0
1 0
0 0
1 0
0 0
0 0
0 0
0 2
2 1
0 1
0 2
0 2
1 2
0 1
0 1
0 2
0 1
0 1
0 1
0 0
0 0
0 0
1 0
1 0
1 1
0 0
0 0
2 1
2 0
0 0
3 0
0 1
3 0
0 1
0 0
2 0
0 1
2 0
1 1
1 0
0 0
1 0
0 0
0 1
0 0
2 0
0 0
0 0
1 2
0 0
1 0
0 1
1 0
0 0
0 0
0 0
0 0
0 1
0 1
0 0
2 0
0 0
1 1
0 0
1 1
1 0
0 0
2 0
4 1
1 1
1 0
0 1
1 0
0 2
2 0
0 0
1 0
1 1
0 0
0 2
0 0
0 1
1 0
1 2
1 1
1 0
0 0
0 0
0 1
0 0
1 0
1 0
0 0
0 0
0 1
0 2
0 0
1 2
2 1
0 0
0 0
1 3
0 0
1 1
0 0
0 0
1 0
3 0
1 2
1 1
1 1
1 0
3 1
2 0
0 1
0 1
1 0
1 1
1 1
0 1
0 0
1 2
1 1
0 1
0 0
0 1
1 0
1 2
0 1
0 0
1 0
1 6
0 2
0 1
0 0
1 1
1 1
1 3
0 0
0 2
1 1
0 0
1 1
0 1
0 0
0 1
1 1
0 3
1 1
1 1
0 0
1 0
0 0
1 1
1 2
0 0
2 1
1 0
0 0
1 2
1 2
0 2
1 0
1 0
0 1
0 0
0 1
0 2
0 0
1 0
1 0
1 0
0 0
1 0
2 0
2 0
0 1
0 0
0 1
0 0
0 1
0 0
0 3
0 1
3 0
3 0
0 1
2 0
2 0
1 1
0 2
0 0
0 0
3 1
1 0
2 1
1 0
0 1
0 0
0 0
0 0
0 0
1 2
0 1
1 0
1 0
1 0
1 1
2 0
1 0
0 1
0 0
0 2
0 0
1 0
1 2
0 0
0 1
0 2
0 0
0 1
0 0
0 1
1 1
1 0
0 0
3 2
0 2
0 2
1 0
0 1
0 0
1 3
1 0
0 0
2 1
1 0
2 1
0 0
0 0
3 0
0 2
0 2
0 2
0 2
1 1
4 1
1 2
1 1
1 2
1 0
1 0
1 1
0 2
0 0
2 0
1 1
0 0
1 1
2 0
0 0
0 1
1 0
1 0
0 1
0 0
2 2
0 2
4 1
0 1
1 1
0 2
1 0
1 1
2 3
0 0
0 0
0 0
3 2
2 0
2 0
2 1
1 1
0 2
1 1
2 3
0 2
1 0
0 1
0 2
1 0
2 0
3 2
0 3
0 0
0 2
0 2
0 2
1 1
0 0
1 1
1 0
1 1
1 1
0 1
1 0
0 0
0 2
1 1
0 1
0 0
2 3
1 1
2 2
0 1
0 1
2 2
0 1
0 0
4 1
0 1
1 2
1 1
0 2
0 0
0 0
1 0
0 0
0 0
5 1
2 0
1 2
1 2
1 0
0 2
3 2
0 1
1 1
0 2
0 0
1 1
0 1
0 1
1 2
0 0
0 1
1 3
2 2
2 2
0 0
0 2
3 0
2 0
1 0
2 0
1 0
2 1
1 0
0 0
0 1
0 1
0 0
0 2
0 0
1 1
3 0
1 0
0 1
1 2
1 0
0 2
0 1
2 0
0 0
0 0
0 2
0 0
2 1
0 1
0 0
0 1
0 2
0 1
1 0
1 1
0 0
0 0
1 0
0 0
0 0
2 0
1 1
2 1
0 5
0 0
2 0
1 4
0 0
0 1
0 1
1 1
0 0
0 1
0 4
0 0
1 1
0 0
0 1
1 1
1 1
1 1
0 2
0 1
1 1
0 0
0 0
0 1
1 1
1 1
0 0
0 0
0 1
2 0
2 1
1 1
0 1
0 0
0 1
1 0
1 0
0 0
0 1
0 0
0 1
0 1
0 1
0 2
0 0
0 2
0 0
0 0
1 3
0 4
0 0
0 2
0 1
0 0
0 2
2 1
1 1
1 0
0 0
0 1
0 1
0 0
0 1
0 1
1 0
0 0
0 0
2 1
1 2
0 0
1 0
0 1
0 0
1 0
0 0
0 1
0 0
0 1
1 1
1 0
4 0
0 0
3 0
0 1
0 0
0 0
3 0
1 0
0 0
1 2
1 0
0 1
0 1
0 0
1 3
1 0
2 0
0 0
1 2
1 0
0 0
0 0
0 1
1 1
2 0
1 1
1 0
2 1
0 0
0 0
2 0
0 1
0 0
0 0
1 3
1 1
0 0
1 0
1 1
2 1
0 0
0 2
1 0
1 1
0 1
0 2
0 1
0 3
0 0
0 0
2 0
1 0
1 1
0 0
1 0
1 2
1 2
0 0
0 0
1 0
0 0
0 0
0 0
0 1
1 0
1 0
0 1
1 1
0 1
0 0
2 0
0 1
0 0
0 0
1 0
1 1
0 2
0 0
0 1
0 0
0 0
0 0
3 2
1 0
0 2
1 1
0 4
0 1
1 1
0 0
0 1
0 2
1 1
1 0
0 0
2 0
0 2
0 1
1 0
0 1
2 0
0 0
2 1
0 0
0 1
3 3
0 0
3 0
1 0
3 0
0 1
1 0
0 0
0 0
2 1
1 0
3 2
0 1
1 2
0 1
0 3
1 0
0 1
2 0
1 0
0 0
1 0
2 2
0 2
1 0
1 0
1 2
0 1
0 0
1 0
1 0
2 0
0 0
1 0
1 0
3 0
0 0
1 0
1 0
0 1
1 0
1 0
2 0
0 0
0 1
1 0
0 0
0 0
0 1
1 0
0 1
1 1
1 1
0 0
1 0
2 1
1 0
0 1
2 0
0 0
1 0
1 1
0 0
0 1
0 1
0 1
1 1
0 3
0 2
0 0
0 0
0 0
4 2
1 1
1 1
1 0
2 2
0 1
1 3
1 1
2 0
1 1
1 0
1 0
0 0
1 0
2 0
0 0
1 0
1 0
1 0
0 1
0 1
1 0
0 0
2 2
1 1
1 1
1 1
1 1
1 0
0 0
1 0
1 0
0 0
1 0
0 0
0 0
0 1
0 3
1 0
1 1
1 0
0 0
0 0
1 1
1 1
1 0
2 0
4 0
1 1
0 0
0 1
0 1
0 1
1 1
0 1
0 0
1 0
0 0
0 3
0 0
0 0
0 0
0 1
0 0
0 0
2 1
0 1
1 1
0 1
0 2
1 1
2 0
0 0
1 1
0 0
2 1
0 2
0 1
1 3
0 1
0 1
1 6
0 4
0 0
1 0
1 1
0 2
0 1
1 1
0 1
2 0
0 0
1 1
0 0
1 1
0 0
0 1
0 1
2 0
0 0
0 1
0 2
0 2
0 3
0 1
0 1
1 2
0 0
1 3
1 0
0 0
1 2
1 0
1 0
0 0
0 1
2 0
0 2
0 0
0 1
0 2
2 1
0 0
0 0
1 0
0 0
1 0
1 1
0 0
3 0
1 2
0 2
0 1
0 3
1 1
0 0
0 0
0 1
0 0
1 1
0 0
2 1
0 1
0 1
0 0
3 2
0 0
1 0
1 1
0 1
2 0
1 0
1 0
2 1
0 0
3 0
0 0
1 1
1 2
0 1
0 0
1 0
2 0
1 0
0 0
1 0
1 0
1 0
1 0
0 0
1 1
2 0
0 0
2 0
0 0
0 1
1 0
1 1
0 0
2 3
1 1
1 0
0 0
1 0
0 0
0 0
0 0
2 1
0 1
0 0
0 0
1 0
1 0
0 0
0 0
2 1
2 0
0 0
1 1
1 0
2 1
0 2
1 1
0 1
0 2
0 0
3 0
0 0
2 0
3 0
0 0
0 0
0 3
2 1
1 0
0 0
1 1
0 0
0 1
0 0
0 2
1 2
1 0
0 1
0 1
2 1
1 1
0 0
0 0
0 0
1 1
1 0
0 0
1 0
1 1
0 0
0 0
1 1
1 0
0 3
0 0
1 0
0 1
0 1
0 1
0 2
1 0
0 0
1 2
1 1
2 0
0 0
0 0
0 1
0 1
1 0
0 0
1 0
2 0
1 1
2 0
1 0
0 0
2 0
0 0
0 0
0 1
1 0
1 0
0 1
1 0
1 2
0 2
0 1
0 0
1 1
0 1
3 0
0 1
0 1
0 2
2 1
0 2
1 1
0 0
0 0
0 1
0 1
1 2
1 0
0 2
1 0
0 0
0 0
0 0
2 0
1 1
0 0
1 0
0 1
0 1
0 0
1 1
0 0
1 0
2 1
0 0
0 1
0 1
0 1
0 0
0 1
1 0
0 1
1 2
0 2
2 1
0 0
0 1
1 0
2 0
0 2
0 0
0 2
0 0
0 0
1 0
0 0
1 2
0 2
1 0
0 1
0 2
1 2
0 0
2 2
0 1
1 0
1 1
0 1
1 0
0 2
1 0
1 3
0 1
1 1
0 1
0 1
0 0
0 1
1 0
1 0
1 0
0 0
5 0
1 2
0 0
1 0
0 0
0 0
3 1
0 1
4 0
0 1
0 1
0 0
2 0
0 0
1 1
0 1
0 1
1 0
1 0
0 0
0 0
0 0
0 1
1 0
2 0
0 0
0 0
1 0
0 0
1 0
1 1
1 0
2 1
1 1
0 1
0 1
0 2
3 0
2 0
0 0
1 0
2 0
1 2
0 0
0 2
0 0
0 1
1 0
2 1
1 1
1 0
0 2
0 0
1 0
1 0
2 2
0 0
1 2
2 1
0 4
0 0
0 1
2 1
0 1
0 0
1 0
0 1
0 1
2 0
1 2
0 2
2 1
0 1
2 1
1 1
3 0
0 0
0 0
2 0
1 0
1 0
0 1
1 0
2 2
2 0
1 0
3 2
2 1
2 3
1 2
0 0
1 2
0 0
5 1
1 3
1 1
2 0
0 2
2 0
1 3
1 2
0 1
1 3
1 0
4 1
1 1
1 0
0 1
0 0
0 0
1 0
0 0
1 0
1 2
2 1
2 0
1 1
2 0
1 1
0 0
1 1
4 0
0 0
2 2
1 1
1 0
0 1
1 1
3 0
2 2
2 0
0 1
2 1
0 0
2 0
2 1
0 0
0 0
1 1
1 1
1 0
0 2
0 1
2 0
2 2
1 0
0 2
0 4
1 2
1 3
2 0
0 0
1 0
0 0
1 2
0 1
1 2
1 0
0 1
0 1
0 0
2 1
3 0
3 0
1 1
0 0
0 0
2 0
0 2
1 0
3 1
2 0
3 0
0 0
1 0
0 0
0 0
0 0
0 0
0 0
2 0
0 0
1 1
0 2
1 0
0 0
0 0
2 0
1 1
2 2
0 0
1 1
1 2
2 2
2 0
2 1
0 2
0 1
0 4
1 0
0 3
1 1
2 3
1 0
0 1
0 1
1 1
0 0
0 0
0 3
0 0
1 0
0 1
0 4
0 1
0 0
2 2
0 1
2 0
1 3
0 2
0 2
1 3
0 0
1 0
1 1
0 1
1 0
1 0
0 2
0 0
0 0
0 0
0 0
0 2
2 0
2 2
0 1
0 0
0 2
0 0
1 0
1 2
1 0
0 0
1 2
2 0
1 0
0 2
1 0
1 1
0 1
0 0
2 1
2 1
0 1
2 2
1 2
0 1
0 1
0 1
1 0
0 0
1 1
0 1
1 0
0 1
0 2
0 0
2 0
0 0
0 2
0 0
0 4
1 1
0 2
0 1
1 0
0 1
5 0
0 0
3 1
1 0
4 0
0 2
0 2
1 2
1 0
1 0
1 0
2 2
0 2
0 0
2 0
2 0
1 0
0 1
0 0
1 0
0 0
0 0
0 0
2 0
1 2
0 2
1 3
0 3
0 0
0 1
0 1
0 0
1 0
0 1
0 1
1 1
1 3
0 0
1 2
1 1
0 0
0 1
1 0
0 0
0 0
2 0
0 0
0 0
0 1
0 0
0 1
0 0
0 1
1 3
1 0
1 0
1 3
0 1
0 2
3 0
1 3
0 0
0 1
0 0
1 1
0 1
1 3
1 2
0 1
0 0
0 0
1 0
0 1
0 0
1 1
1 2
1 0
1 2
0 0
2 0
0 0
0 0
2 0
0 1
1 0
2 1
2 0
0 1
2 0
2 0
2 0
1 0
0 0
1 1
0 0
0 0
1 0
0 1
1 2
0 0
1 0
1 0
0 1
1 1
0 0
0 0
0 1
0 1
0 0
0 0
1 0
2 2
0 2
0 1
0 0
0 0
0 0
1 0
0 0
1 0
0 0
1 0
0 1
1 0
0 0
1 1
0 1
1 1
0 0
2 0
0 0
0 1
0 0
1 2
0 0
1 0
1 0
1 0
0 2
1 4
1 1
1 0
1 1
0 1
0 1
1 2
4 2
0 1
0 1
0 1
1 0
0 1
0 0
0 0
1 0
2 0
0 0
1 0
1 1
0 0
0 0
0 2
0 0
0 0
2 1
1 0
0 1
0 0
0 0
0 0
0 2
0 0
1 1
1 0
0 0
0 2
0 0
0 0
1 0
0 1
1 1
2 0
0 0
0 0
0 1
0 0
0 1
0 0
0 0
1 0
0 0
0 0
1 0
3 1
1 0
0 0
0 0
3 1
2 0
1 1
0 0
1 0
0 0
1 0
0 0
1 1
0 0
0 0
1 3
1 0
1 2
0 0
3 1
2 2
0 1
0 0
0 0
0 0
0 0
1 0
0 0
0 0
0 0
2 0
3 1
0 0
0 1
1 0
0 0
0 1
0 0
0 0
0 0
0 0
0 0
0 0
0 0
0 0
0 1
0 1
1 0
0 2
1 0
0 0
2 1
1 1
0 0
3 0
0 1
2 0
2 1
1 0
1 1
2 1
2 1
0 3
2 3
0 0
1 0
1 0
4 2
0 0
0 0
0 1
4 2
1 0
0 0
0 0
1 0
2 0
0 0
1 0
0 1
1 0
1 0
1 0
1 1
4 0
1 3
1 0
1 1
1 0
0 0
0 0
0 0
0 2
0 0
1 0
0 1
2 1
2 1
1 1
0 1
0 1
0 0
1 0
0 0
1 2
1 1
1 0
0 2
1 0
1 1
0 2
0 3
1 0
1 1
1 4
0 0
2 1
1 1
0 1
0 1
1 3
1 1
1 0
1 1
1 1
1 0
1 2
2 0
2 0
1 0
1 1
1 3
1 0
1 0
1 4
0 1
2 1
1 0
1 2
1 1
0 2
2 1
2 0
1 0
0 1
1 0
0 1
2 1
0 1
0 0
3 1
1 0
0 0
3 3
1 3
1 0
1 1
0 0
0 1
0 0
1 0
1 0
0 0
2 1
1 1
0 0
1 0
1 0
1 1
1 0
0 1
0 2
1 3
0 0
0 0
0 0
0 1
0 1
0 0
3 0
1 0
0 0
0 3
1 1
1 1
0 1
0 0
2 0
0 0
1 1
1 0
0 1
1 0
1 2
1 0
1 1
0 0
0 1
0 0
1 2
1 0
1 1
1 1
0 0
1 0
0 0
0 0
1 0
1 2
2 2
0 0
0 0
1 2
0 1
1 1
0 2
0 1
0 2
3 1
1 1
1 0
1 1
1 1
3 1
0 3
1 5
3 4
1 0
1 2
0 1
1 0
1 2
0 0
1 0
3 0
0 0
0 1
2 1
1 1
1 1
1 0
0 0
0 0
1 0
1 0
0 0
0 2
1 1
1 2
2 0
0 0
0 1
0 0
1 0
0 2
0 2
1 1
0 1
1 2
0 0
0 1
1 0
1 0
0 1
0 0
0 1
1 1
1 2
1 0
0 1
0 1
0 0
1 1
0 0
0 2
0 0
2 2
1 0
1 2
1 0
0 1
0 0
0 2
2 1
3 1
0 1
1 3
2 3
0 1
1 1
0 1
0 0
0 2
2 0
2 0
0 1
0 0
0 0
0 0
2 2
0 1
0 1
2 0
0 0
3 1
1 2
1 2
0 0
0 0
2 0
1 1
0 0
1 1
0 1
2 0
0 0
0 1
1 0
0 0
1 0
0 2
0 1
2 1
1 0
2 0
0 1
1 0
0 0
0 0
0 0
1 3
1 1
1 1
0 0
0 0
1 0
0 1
1 4
0 0
2 1
1 1
0 0
3 1
0 0
1 0
0 0
1 0
0 0
0 1
0 1
0 2
3 1
1 0
0 0
0 0
0 1
1 0
3 0
1 0
0 2
0 1
0 1
1 1
0 0
1 1
0 2
0 0
1 0
0 0
0 0
0 1
1 0
1 0
2 1
1 0
0 0
1 1
0 1
0 1
0 1
1 0
0 0
0 0
1 0
0 2
0 0
3 2
1 0
2 0
0 0
1 1
2 0
1 0
0 0
0 1
0 0
0 1
0 0
1 0
1 1
1 0
0 1
1 0
1 2
2 1
0 2
1 0
0 0
2 1
1 0
0 2
0 0
0 0
0 2
3 1
1 2
0 0
1 2
0 1
0 0
1 1
0 0
3 3
1 0
1 0
1 0
0 0
0 0
0 1
0 1
0 0
2 0
1 1
0 0
2 1
2 0
1 0
0 1
0 3
2 0
1 0
2 0
0 1
2 0
1 0
0 0
0 0
0 1
0 1
0 0
0 0
0 0
0 1
0 0
0 0
0 0
1 0
1 0
0 0
1 1
0 2
3 0
0 2
1 2
0 1
0 1
2 0
0 0
0 1
1 0
2 0
0 1
0 0
1 1
1 0
1 2
0 0
0 1
2 0
0 0
0 0
2 0
0 1
0 0
0 1
2 0
0 1
0 2
4 1
0 2
1 0
2 1
0 1
1 0
1 0
2 0
3 1
0 0
0 0
0 0
0 0
2 0
1 1
0 0
0 1
0 2
0 1
0 2
0 1
1 0
0 1
1 0
0 1
1 0
0 2
1 0
2 0
0 1
2 1
1 0
2 3
0 0
2 0
1 0
1 1
0 2
1 1
0 3
2 1
2 2
0 0
0 0
0 1
0 0
0 0
0 1
2 0
1 4
1 0
2 1
0 0
0 0
1 1
2 1
2 1
2 1
0 0
0 2
2 0
0 0
1 1
0 2
3 0
5 1
0 1
1 1
1 2
1 1
1 1
0 1
1 2
0 2
1 1
1 1
0 1
0 1
2 1
0 1
0 1
1 3
0 2
0 2
1 3
0 0
1 0
1 0
0 1
0 1
0 0
1 0
1 0
0 2
0 1
1 1
1 0
0 0
1 0
0 1
1 1
0 0
2 2
3 2
0 0
3 1
0 2
5 3
2 0
1 0
0 0
0 0
1 1
0 2
0 0
0 2
2 2
1 1
1 2
0 2
0 0
0 0
0 1
1 2
1 0
0 0
3 0
1 1
0 0
1 1
0 1
2 1
1 2
0 0
0 1
0 0
0 1
0 0
0 2
0 1
1 2
0 1
1 1
0 1
1 0
1 1
0 1
2 1
0 1
1 0
1 1
0 2
0 0
0 0
0 2
0 3
1 0
0 0
1 2
0 0
1 1
0 0
0 1
0 0
0 0
0 0
1 2
1 2
2 0
2 0
2 1
1 0
1 2
0 1
0 2
1 0
0 0
2 0
0 1
2 3
1 1
1 1
4 2
0 0
0 0
1 3
0 0
0 0
3 0
1 0
0 0
1 0
3 1
1 1
1 0
0 1
1 1
4 0
0 0
1 0
0 0
2 1
3 1
0 0
1 0
0 1
0 0
1 1
1 0
0 1
1 0
0 0
1 0
1 0
1 0
2 1
1 0
0 0
1 0
0 2
1 1
2 0
2 1
1 2
2 2
1 2
1 0
2 0
0 1
4 0
1 0
3 0
1 2
0 2
1 1
1 0
1 0
0 2
0 1
0 0
0 1
1 0
0 0
1 0
0 1
0 2
2 0
0 1
1 0
1 1
2 0
2 0
0 0
0 1
0 1
0 3
0 1
0 2
0 1
2 0
0 0
0 0
1 1
0 0
0 0
0 1
1 0
1 2
0 0
2 0
0 0
1 1
0 0
1 1
0 2
0 0
0 0
1 0
0 2
0 0
0 1
3 1
2 1
0 2
0 0
1 0
0 0
1 1
0 2
0 2
0 1
1 0
0 1
0 1
1 0
1 1
0 2
1 0
1 1
0 0
0 0
0 1
1 2
0 0
0 0
1 0
0 1
0 1
0 0
0 1
1 1
0 0
0 2
0 1
0 0
1 3
0 0
0 1
2 0
3 0
1 0
2 0
1 0
0 1
0 0
1 2
1 0
1 1
1 0
2 2
0 0
2 0
1 0
1 0
1 1
0 2
0 0
0 1
1 0
0 0
1 4
4 1
0 2
0 0
0 1
0 0
1 2
0 4
1 1
1 1
0 0
0 0
1 1
0 1
0 0
1 0
0 2
1 0
1 3
2 2
0 2
4 1
4 0
0 0
0 4
0 1
0 0
1 0
0 0
0 2
3 0
1 0
2 0
0 0
3 2
0 0
0 2
2 2
0 1
0 2
2 1
1 0
0 2
2 0
1 0
2 0
1 0
1 0
1 0
0 2
0 1
1 0
0 0
0 1
2 0
2 0
2 1
1 2
2 3
0 1
1 0
1 2
2 0
0 1
3 1
0 0
0 0
2 0
2 2
0 2
1 0
0 2
0 0
0 3
1 0
1 0
0 3
0 0
3 0
1 1
0 2
2 1
1 2
0 1
0 2
2 0
1 2
2 0
0 1
0 1
0 1
0 0
1 0
0 1
0 0
0 0
0 2
2 1
1 2
1 0
0 3
1 0
0 0
2 3
1 2
2 1
0 1
0 1
1 0
0 2
0 0
1 0
0 0
1 0
0 1
0 0
0 0
0 2
1 0
0 0
0 2
0 1
1 0
1 0
1 2
0 0
2 0
2 1
0 0
1 1
1 0
0 0
1 1
0 0
0 1
1 0
1 3
0 1
3 0
0 0
2 0
0 1
1 0
0 2
0 1
0 0
0 0
0 0
1 1
0 0
1 1
0 1
0 0
1 0
2 0
0 3
0 0
0 1
2 0
0 2
1 2
1 0
0 2
1 0
2 1
0 1
1 1
0 2
1 0
2 2
1 0
0 0
1 1
0 1
1 1
1 1
0 3
0 2
1 0
2 2
0 0
1 1
0 1
2 0
0 1
3 1
0 0
2 1
2 0
0 0
0 0
2 1
1 1
1 1
0 1
0 1
1 0
0 0
1 0
2 0
1 0
0 0
2 0
1 0
0 0
0 1
2 0
2 2
2 0
2 3
3 2
4 0
0 0
1 0
2 1
0 1
3 0
1 2
4 0
3 0
1 0
1 1
1 0
3 0
2 1
3 1
1 1
0 0
0 1
1 1
2 0
2 0
1 0
2 0
3 2
3 0
0 0
3 1
0 5
0 2
0 1
0 0
2 1
2 0
0 0
2 1
0 1
1 0
1 0
0 0
2 0
0 1
3 0
3 0
3 0
2 1
0 1
0 2
2 0
0 0
1 0
0 0
0 0
0 2
1 1
0 1
0 0
0 1
3 1
0 5
1 2
1 3
0 1
0 2
1 0
0 3
1 2
0 1
1 1
0 0
2 1
0 0
0 2
1 1
0 2
1 5
1 2
0 1
1 2
0 0
1 0
2 1
1 0
1 0
1 1
1 1
1 1
0 0
1 3
0 2
1 3
0 0
2 0
0 2
1 1
1 1
1 1
0 0
0 1
0 0
2 1
1 2
1 1
2 1
0 2
0 3
2 1
1 1
1 3
2 2
0 0
0 2
1 0
0 1
0 2
0 0
0 0
0 1
2 1
1 1
0 0
0 0
2 2
1 1
2 1
1 1
2 1
1 0
0 1
0 1
0 0
0 0
0 1
0 1
0 0
0 0
2 1
0 1
2 0
0 4
0 2
0 1
0 0
0 1
0 1
0 1
1 1
0 0
2 0
1 1
1 1
1 0
2 0
0 0
0 0
0 0
0 0
1 0
0 0
0 0
0 0
0 1
0 1
3 0
1 0
2 0
0 0
0 1
1 0
0 2
1 0
0 0
0 1
0 1
2 0
1 1
0 1
2 0
1 0
0 1
0 1
0 0
0 0
2 2
2 1
0 0
0 0
0 1
0 1
0 0
0 0
0 0
1 1
0 0
0 0
0 0
1 0
0 2
1 1
0 2
1 0
0 0
1 2
1 1
0 2
0 2
1 1
0 1
1 1
0 3
0 1
1 1
0 1
1 1
0 0
0 1
2 0
1 2
1 1
0 0
2 1
0 0
0 2
0 1
0 1
0 2
0 0
1 1
0 2
0 0
2 2
0 0
0 1
1 0
1 0
0 1
1 0
0 1
1 1
3 0
3 0
0 0
0 0
0 0
1 0
1 2
0 0
0 0
0 1
0 0
1 2
0 1
0 1
0 0
0 2
1 0
0 0
2 0
0 0
0 0
0 0
0 0
0 2
0 0
1 1
0 0
1 2
1 0
0 0
1 2
1 0
0 2
0 0
1 0
0 0
0 1
1 0
1 1
0 0
0 1
0 0
0 0
1 0
1 2
0 0
0 0
1 0
0 0
1 0
0 0
0 0
1 2
0 0
2 0
1 0
2 1
2 1
2 1
2 2
1 2
0 1
0 0
0 1
0 0
1 0
1 2
0 0
1 0
1 0
1 0
0 0
1 0
0 0
1 0
3 1
4 2
0 4
1 1
0 1
0 1
1 1
0 0
3 0
0 1
0 0
0 0
2 1
2 2
1 0
0 3
1 0
0 0
0 0
0 0
1 1
1 0
1 0
0 1
0 0
0 0
1 1
0 1
1 0
1 0
0 0
0 0
0 1
0 0
2 1
1 1
2 1
0 2
3 1
0 2
2 0
0 0
1 0
0 0
0 0
0 1
0 1
0 1
2 0
1 0
0 1
1 0
0 0
2 0
0 1
0 0
1 1
0 1
0 0
0 1
0 0
1 0
2 0
0 1
1 2
0 2
0 0
0 1
2 3
0 1
3 0
0 1
0 0
1 0
1 0
1 1
1 0
2 0
0 1
0 0
0 0
1 0
1 0
2 1
0 1
0 0
0 0
0 1
2 1
3 0
0 1
0 2
1 0
0 1
0 1
0 0
0 0
0 0
1 0
0 1
1 0
0 1
0 2
0 1
1 1
1 1
0 0
0 0
2 0
2 0
0 0
1 0
0 1
0 1
0 0
1 0
1 1
0 0
1 0
2 0
0 0
0 1
0 2
0 1
0 1
1 0
0 1
0 1
1 0
1 1
1 1
0 2
0 1
0 0
0 0
1 1
0 0
0 0
0 0
1 0
0 0
0 0
1 1
0 1
1 0
1 0
0 0
3 1
1 1
0 2
1 0
0 0
1 0
1 0
1 0
1 0
0 0
1 1
1 0
0 1
0 0
1 0
1 1
0 0
0 0
0 0
1 1
1 1
1 1
1 0
0 1
0 2
0 0
0 2
0 1
3 0
0 0
1 2
1 0
0 0
0 2
0 2
0 0
0 1
0 1
1 0
0 1
2 0
0 2
0 0
0 0
0 0
2 0
0 1
2 2
2 0
0 1
1 1
1 0
0 1
0 0
0 1
0 0
1 0
2 2
1 0
0 0
1 0
0 0
0 0
1 0
0 0
1 0
1 0
0 0
0 0
1 0
0 0
0 0
1 0
1 0
1 0
1 1
1 0
1 0
1 1
0 0
0 0
1 0
0 0
0 0
0 0
1 0
1 0
0 1
1 1
1 0
2 0
1 0
0 1
0 1
1 2
0 0
1 0
0 0
0 0
0 1
0 0
0 1
1 1
0 1
1 1
0 0
1 1
0 0
0 0
0 1
0 0
0 0
0 0
2 0
1 0
0 1
1 0
0 0
1 0
0 3
1 1
0 0
1 0
0 0
0 0
0 1
0 0
0 0
1 1
0 2
1 0
1 1
1 2
0 0
1 0
0 0
1 1
0 0
0 0
0 0
1 1
0 0
0 0
1 1
0 3
0 1
1 1
0 0
1 0
1 0
1 0
1 1
0 2
1 2
0 0
0 0
1 1
0 0
0 0
1 0
0 0
0 0
0 0
0 0
1 0
0 0
2 0
0 0
1 0
1 2
0 0
0 0
0 0
2 0
1 1
0 1
0 1
1 2
0 0
0 1
1 0
0 1
0 0
0 1
1 1
0 1
0 2
0 1
0 1
0 0
1 0
0 0
1 1
0 0
0 0
1 1
2 0
0 1
0 1
0 1
2 0
0 1
1 0
1 2
0 0
1 0
0 0
1 0
1 0
0 1
1 2
1 0
0 0
0 1
2 0
0 0
0 0
0 0
2 0
0 2
0 2
0 0
1 1
0 2
0 1
1 0
2 0
0 0
0 0
1 0
0 0
0 0
1 1
0 0
1 0
0 1
1 1
2 2
0 2
1 1
0 1
2 0
0 0
1 2
1 1
1 0
1 0
0 0
0 0
0 1
0 0
0 1
0 3
0 1
4 0
1 0
1 0
1 1
0 0
0 0
0 0
0 1
0 2
0 1
0 1
0 0
0 0
0 1
1 0
0 1
0 1
0 0
2 0
1 0
0 1
1 1
0 2
1 0
0 1
0 1
0 0
1 0
3 1
1 0
0 0
1 0
1 2
0 0
0 0
1 2
2 1
0 2
1 1
1 1
2 1
1 2
1 0
0 0
0 2
0 2
0 0
1 2
0 2
3 0
0 1
1 1
0 1
0 0
2 0
0 0
1 0
1 1
0 2
1 0
0 0
0 1
0 1
0 2
0 3
1 1
0 4
0 0
0 0
3 0
0 2
0 0
0 0
1 1
1 1
1 0
0 0
1 1
0 1
1 0
1 1
1 1
1 2
0 0
0 0
0 1
3 1
0 2
0 0
0 1
0 0
0 1
0 1
0 0
0 2
0 0
1 1
0 1
1 1
1 4
0 1
0 2
0 2
1 1
0 1
1 0
0 1
1 1
0 1
0 0
1 1
0 3
0 1
1 0
0 0
0 0
0 1
1 0
1 0
2 0
0 1
1 2
0 2
0 0
0 0
0 0
1 2
1 0
1 0
3 0
0 0
0 0
2 0
0 0
1 1
0 1
1 1
1 1
0 0
1 3
0 2
1 1
0 1
3 0
2 1
0 0
0 1
0 0
0 0
1 1
2 0
0 1
0 0
1 2
1 1
1 2
0 0
0 0
2 2
1 0
0 0
2 2
1 1
1 0
0 0
0 0
1 0
0 0
4 0
0 0
0 0
1 3
1 0
0 1
1 0
1 1
1 3
0 1
2 0
0 0
1 2
3 0
0 3
0 1
0 2
0 1
1 2
0 0
1 0
0 1
0 1
0 1
0 1
0 0
1 0
0 0
0 2
0 0
2 0
1 0
0 1
0 0
0 1
1 1
1 2
2 1
1 1
1 3
0 2
1 1
0 2
1 0
1 0
0 0
1 0
1 0
1 3
0 0
1 0
0 1
1 1
1 1
1 0
0 1
0 2
0 0
0 1
0 0
1 3
0 1
0 0
1 0
0 1
1 0
1 0
1 0
0 0
0 1
0 1
1 0
0 1
0 1
0 2
1 0
0 0
0 0
1 1
2 2
2 0
3 2
0 0
1 0
0 0
1 2
2 1
1 2
0 0
1 2
0 0
0 1
0 1
1 2
0 1
2 3
1 0
0 0
0 0
0 0
0 2
0 3
1 0
0 0
0 0
0 1
0 0
1 0
0 0
1 1
0 0
2 1
0 0
0 0
1 2
0 0
0 2
2 0
1 2
2 1
1 0
0 1
0 0
1 1
0 0
0 1
0 0
1 0
2 0
1 1
1 3
0 1
0 1
1 0
0 1
1 1
2 0
1 0
0 2
2 1
0 0
0 0
0 0
0 2
0 0
0 0
1 2
0 0
0 0
1 0
2 0
1 1
0 1
2 1
0 1
0 1
1 1
1 1
1 0
1 0
1 0
2 0
0 2
1 2
0 0
0 1
0 1
2 1
3 0
4 2
0 1
0 0
2 0
0 1
1 1
2 1
0 2
3 0
3 1
0 0
2 1
1 2
1 0
0 1
0 0
1 1
0 0
1 0
0 1
1 0
0 0
0 1
0 1
0 1
0 0
1 1
0 1
0 0
1 1
1 0
0 1
0 2
3 1
0 1
0 0
0 1
1 0
0 1
0 5
0 2
1 0
2 1
0 3
0 0
1 2
0 0
2 3
1 0
1 1
0 0
1 1
0 0
2 1
0 1
1 0
0 1
0 0
0 0
1 1
1 0
0 0
1 0
0 0
0 1
1 0
0 1
0 0
1 0
1 0
0 0
0 0
0 1
2 0
1 0
1 2
1 0
0 1
0 0
2 0
0 0
0 0
0 3
2 0
0 0
0 1
0 0
1 0
0 0
0 0
0 0
1 0
0 0
0 1
0 0
0 0
0 0
0 0
0 0
0 1
0 0
0 0
0 1
2 0
0 0
0 0
0 0
0 2
0 0
7 0
1 1
0 0
1 1
0 1
0 0
0 2
0 0
0 1
1 0
0 1
1 1
1 0
1 0
2 1
2 5
1 0
1 0
0 0
3 0
0 1
0 1
0 1
2 1
1 0
0 2
0 1
0 0
1 0
0 1
0 0
2 0
0 0
1 0
1 0
0 0
0 0
2 1
0 1
2 0
2 4
1 3
0 2
1 1
1 1
1 3
3 1
0 1
1 1
1 1
1 1
0 0
2 1
1 2
1 3
2 1
0 0
0 2
0 1
1 0
0 0
0 0
1 2
0 0
0 0
2 1
4 1
0 0
1 1
0 0
1 0
0 2
1 1
2 0
1 0
0 1
2 0
0 0
1 1
0 1
0 0
1 0
1 2
0 1
1 0
0 0
0 1
0 1
0 0
0 0
0 1
0 0
1 2
1 2
1 0
0 2
0 0
1 1
0 1
1 0
0 1
1 0
1 0
1 2
0 0
0 0
0 1
0 0
2 0
1 1
0 2
0 1
0 2
1 0
1 3
1 1
0 1
1 0
1 3
2 2
1 1
0 0
0 1
0 0
0 0
1 0
1 1
1 0
0 0
0 0
0 0
1 1
0 0
0 1
1 0
0 0
0 3
0 0
0 0
0 0
2 0
0 1
2 1
2 0
0 0
0 0
1 1
0 0
2 0
2 0
0 0
2 0
3 1
0 1
0 0
1 1
0 2
1 0
0 1
0 0
0 0
0 1
0 0
0 0
1 0
2 0
1 0
1 1
1 0
0 0
0 0
0 2
1 0
0 0
2 0
0 1
0 0
1 0
3 1
1 1
0 0
4 0
1 0
1 1
0 0
2 3
0 0
2 0
1 1
1 0
2 0
1 0
0 0
0 2
1 0
1 1
0 0
1 0
1 0
1 0
4 0
0 0
0 0
1 0
1 2
1 1
0 2
0 1
0 1
0 1
0 2
2 2
0 0
0 4
0 0
0 0
1 1
0 1
0 1
2 0
2 0
0 1
0 0
1 1
1 0
0 1
2 0
0 0
1 3
0 2
1 0
0 2
0 0
0 0
0 0
0 1
0 1
0 0
0 0
1 0
1 2
1 2
0 1
0 1
0 4
1 0
1 0
1 0
0 0
0 0
0 0
0 1
0 1
0 2
0 0
0 2
1 1
0 1
3 0
0 1
1 0
0 1
1 1
1 0
0 1
1 1
1 0
0 3
0 1
0 0
1 0
1 1
2 1
1 0
2 1
1 0
0 1
0 0
1 0
0 0
0 1
1 0
1 0
1 0
1 0
0 0
1 0
0 0
0 0
0 0
1 0
0 0
0 0
1 0
0 0
0 0
1 0
0 0
0 0
0 0
1 0
0 0
0 0
1 0
0 0
1 0
0 0
1 0
0 0
0 0
0 0
1 0
0 0
0 0
1 0
0 1
1 0
1 2
2 3
0 3
0 0
1 0
1 0
2 0
0 0
0 0
0 0
1 2
0 1
0 0
0 1
1 1
0 0
1 0
2 0
1 5
1 1
1 2
1 0
0 1
0 1
1 3
1 1
1 0
1 1
3 1
0 0
0 2
0 1
0 0
0 0
1 0
0 1
1 0
1 0
1 1
0 0
0 0
0 0
0 0
1 0
2 0
2 2
1 1
0 3
0 0
0 0
0 0
1 1
0 1
1 0
1 1
1 1
1 1
0 1
0 0
0 3
1 0
1 0
1 1
2 1
0 1
0 1
0 1
1 2
1 1
0 0
0 0
1 0
1 0
1 1
0 2
1 1
0 0
1 0
0 0
1 1
2 0
2 1
0 1
1 0
1 0
1 0
0 1
0 0
0 2
3 0
1 1
2 1
0 0
0 2
2 1
0 0
2 0
1 2
1 1
1 1
0 0
2 1
0 2
0 0
3 1
0 0
0 1
1 0
2 0
3 2
1 0
0 1
0 0
0 0
1 1
0 0
1 0
1 1
1 0
1 1
0 1
0 0
1 1
0 1
1 3
0 0
1 2
0 1
1 2
1 0
0 1
1 0
3 1
0 1
1 0
0 3
1 0
0 3
0 0
0 0
0 1
0 4
0 2
0 1
0 1
2 0
1 0
0 2
0 1
0 2
1 1
1 0
2 2
2 0
0 1
0 1
1 0
1 3
0 1
1 1
0 3
0 1
0 1
0 0
0 2
1 0
1 0
1 0
2 0
3 0
1 2
0 1
0 0
1 0
0 0
0 1
1 1
0 0
0 1
0 0
0 0
0 0
2 0
1 1
0 1
2 2
1 1
4 0
4 1
3 1
0 0
1 1
0 0
0 0
1 0
0 1
0 0
1 0
2 0
0 1
1 0
0 0
1 0
0 1
0 0
2 1
0 0
0 0
0 0
0 0
1 0
0 0
0 0
1 0
1 1
1 0
0 1
0 1
0 1
0 1
1 1
0 0
0 3
0 0
0 2
0 0
0 1
1 0
0 1
0 0
0 0
0 3
0 1
0 1
3 1
1 2
0 1
1 2
1 3
1 0
2 2
0 0
0 0
0 0
0 2
1 0
1 0
2 1
0 0
1 0
0 0
1 1
0 1
0 0
1 0
0 1
0 0
1 0
1 0
0 2
1 0
1 0
0 0
0 0
0 1
0 1
0 0
2 0
0 0
2 1
0 6
0 0
0 1
0 2
2 0
2 0
0 1
1 0
1 1
3 0
1 0
0 1
0 0
0 0
1 0
2 0
2 0
0 0
0 1
0 0
0 0
0 0
0 1
1 1
0 2
1 0
0 0
1 0
0 0
0 0
1 0
0 0
0 1
0 0
1 0
0 0
0 0
0 0
0 1
0 0
1 1
0 0
0 1
2 1
0 1
0 1
1 0
0 0
1 0
3 3
1 2
1 0
0 2
0 1
2 2
1 0
1 0
1 0
0 1
1 0
1 1
1 1
0 0
0 0
2 0
0 0
2 0
0 0
0 3
0 1
1 0
0 1
2 1
1 0
0 0
0 1
2 0
1 0
0 0
1 0
0 0
0 0
5 0
0 1
0 0
0 0
3 0
0 0
0 0
1 1
1 1
3 2
1 4
0 0
0 0
1 0
0 0
1 0
0 0
0 3
0 0
0 0
1 0
0 1
0 1
0 1
0 0
1 0
0 0
2 0
1 0
0 0
1 0
0 0
2 0
0 0
2 1
0 1
1 2
1 3
0 1
0 2
1 2
2 1
1 1
0 1
2 1
0 1
0 0
1 0
0 1
0 2
1 0
0 0
0 3
0 2
0 0
0 3
1 0
0 0
1 0
0 0
0 1
2 0
0 0
1 0
0 1
0 0
1 2
0 2
2 0
0 2
1 0
0 0
2 1
0 1
0 0
3 0
0 0
0 0
0 0
2 0
0 1
1 0
0 2
0 0
1 0
1 0
0 0
0 0
0 2
0 0
0 2
2 0
2 0
1 2
0 0
0 0
5 1
2 1
0 1
0 0
1 2
0 0
1 1
0 0
1 1
0 0
0 0
2 2
0 0
1 0
4 1
0 0
0 0
0 1
0 0
0 0
0 1
1 4
0 1
1 1
2 0
0 0
0 0
0 0
2 1
0 1
0 1
0 2
1 0
1 1
0 1
0 2
0 1
1 0
1 1
2 1
1 2
1 1
1 0
2 0
1 0
0 0
1 1
0 2
2 2
1 0
1 1
0 2
0 1
0 0
1 0
1 0
0 1
0 1
1 0
0 0
1 0
0 1
1 0
1 1
1 0
1 1
2 1
2 0
0 0
1 0
2 1
0 0
2 0
0 0
2 0
3 2
0 0
2 0
3 1
1 0
2 1
1 2
0 1
0 0
0 0
2 0
1 0
0 0
0 0
2 0
0 0
0 0
1 0
1 0
1 0
0 3
3 0
1 0
0 1
2 0
1 0
0 1
2 0
0 1
0 0
2 1
1 2
0 0
1 0
3 0
0 0
0 0
0 1
2 1
1 0
1 1
3 0
2 3
0 0
1 1
1 0
0 1
1 0
1 0
1 1
2 1
0 0
0 1
0 0
1 2
2 1
2 0
3 2
1 0
0 1
0 1
1 0
0 0
2 0
1 0
1 1
1 1
0 0
2 0
0 0
1 0
0 1
2 0
1 2
0 0
1 0
1 0
0 0
0 0
1 0
1 0
2 1
3 0
1 1
2 1
1 0
1 2
1 1
0 1
2 0
1 0
1 2
3 2
1 0
0 1
0 3
0 2
0 0
3 0
1 0
0 0
2 1
1 0
2 2
2 0
1 1
0 0
1 1
1 0
0 1
2 0
1 4
3 0
0 1
0 0
1 1
3 1
1 1
2 0
2 0
0 1
0 0
0 0
3 1
1 0
1 0
1 1
0 1
2 0
0 0
0 1
0 1
0 0
0 2
0 0
0 2
1 0
0 0
0 2
2 0
1 1
1 0
3 0
0 2
1 1
2 1
0 0
1 0
0 0
2 1
0 0
0 0
1 1
3 0
1 2
3 1
0 1
1 0
0 3
0 0
1 0
0 0
0 0
1 0
1 0
1 2
0 3
0 1
0 1
2 2
0 2
0 0
1 1
2 1
0 1
1 1
0 1
0 0
1 0
2 1
0 2
0 0
0 2
1 0
0 1
1 0
0 1
3 1
1 1
1 0
1 1
0 0
0 1
0 2
0 0
1 0
0 1
0 1
0 0
0 1
0 3
1 2
0 1
0 1
2 2
0 0
0 0
0 1
0 1
0 0
1 3
0 0
0 0
0 0
0 0
0 1
0 0
0 0
0 2
1 0
1 1
0 1
0 1
0 2
0 1
1 1
0 1
0 0
0 1
0 0
0 2
0 0
1 1
1 3
0 1
0 0
2 0
0 0
1 2
0 0
1 2
1 1
0 1
0 0
1 0
3 0
1 0
5 2
0 0
0 0
1 0
0 0
0 0
2 0
0 0
1 0
0 0
0 0
1 0
0 0
0 2
0 0
2 1
0 1
1 0
0 0
3 1
1 0
0 0
1 0
0 1
0 1
1 0
0 0
1 1
1 1
2 0
1 2
1 0
0 2
0 0
1 1
0 1
1 0
1 1
0 1
0 1
1 0
2 0
1 0
1 0
0 0
1 0
0 0
1 1
1 0
1 0
0 1
0 0
1 0
0 0
0 0
1 1
1 0
1 1
1 0
2 0
0 0
1 0
0 0
1 0
0 1
0 0
0 0
1 0
1 1
0 0
0 0
0 1
0 0
1 0
0 0
0 2
0 0
0 0
1 0
0 2
2 0
1 0
0 0
0 0
1 1
0 2
0 1
1 0
0 1
1 1
0 3
1 0
0 0
1 1
0 0
0 1
1 0
0 1
2 0
0 0
0 1
0 0
0 1
0 1
2 0
0 0
2 0
1 0
0 0
0 0
0 1
0 0
0 1
2 1
1 1
1 0
0 0
0 0
1 0
0 0
3 0
0 2
0 1
1 1
0 0
0 0
1 1
1 0
0 0
1 0
1 2
1 0
1 1
0 0
0 1
0 0
2 0
0 0
0 0
0 1
0 0
2 1
1 1
2 1
0 1
0 0
0 0
1 0
4 2
1 0
0 0
0 0
3 0
0 0
0 0
0 0
0 0
0 0
2 0
2 3
0 0
1 1
0 0
0 1
2 0
1 0
0 0
1 1
1 0
0 0
0 0
0 1
0 0
0 0
0 0
2 0
1 0
1 3
1 1
1 0
0 0
0 0
0 2
0 1
2 1
0 0
1 0
1 0
0 0
0 1
0 1
1 1
0 0
0 1
1 0
0 0
1 3
2 1
0 1
0 0
0 0
1 1
0 0
0 0
0 0
1 2
0 2
0 0
0 0
1 1
0 1
1 1
0 0
1 0
0 2
1 1
0 2
0 1
0 0
1 0
1 6
0 0
2 1
0 0
0 2
0 0
2 0
1 1
2 0
2 1
2 2
2 0
0 3
0 3
0 0
1 4
0 1
1 0
2 0
0 1
1 1
2 1
1 0
1 2
0 1
0 2
1 0
0 2
0 0
1 0
2 2
0 0
0 1
2 0
0 1
2 0
0 2
1 0
1 0
1 1
0 0
1 0
1 0
0 2
1 1
0 0
3 0
0 0
1 2
1 1
0 3
0 3
1 0
1 0
0 1
0 0
0 3
2 0
0 2
1 1
0 2
2 0
1 0
0 1
0 0
1 1
1 0
0 2
0 2
0 0
0 0
1 0
0 1
2 2
1 0
0 1
2 3
1 3
0 0
1 2
0 0
0 0
1 0
0 3
0 1
0 0
0 1
1 1
0 0
2 1
2 1
0 3
1 0
1 0
1 0
1 2
0 0
0 2
0 0
0 2
0 0
2 1
1 0
1 0
0 0
1 0
3 0
1 0
0 0
0 2
1 2
1 0
0 1
1 1
1 0
1 2
0 0
1 1
1 0
0 0
1 0
1 0
1 0
1 0
2 0
4 0
1 0
1 1
0 0
0 1
0 2
1 0
0 1
0 0
0 0
0 1
0 0
1 1
2 0
0 1
0 0
1 1
1 1
0 0
3 2
0 0
0 1
1 0
0 0
0 1
0 2
1 0
0 0
2 0
0 0
0 1
1 0
3 0
1 0
2 0
0 0
0 0
0 1
0 0
0 1
0 2
0 0
0 3
3 1
0 2
1 0
0 2
0 2
0 0
1 0
2 0
0 0
1 1
3 0
1 1
0 1
0 1
1 2
0 1
0 1
0 0
1 2
0 0
2 0
0 2
0 3
1 1
0 2
1 0
0 1
1 2
0 1
0 1
0 1
1 0
0 0
0 2
0 2
0 1
0 0
0 0
1 0
0 1
1 1
1 1
2 1
0 0
1 1
1 0
1 2
2 2
1 0
0 3
2 4
0 0
3 2
1 0
2 2
0 1
0 1
0 0
1 0
0 0
0 2
0 0
0 0
0 0
0 0
0 0
2 0
1 0
1 0
0 1
0 1
0 0
1 1
0 1
0 1
0 0
0 1
0 0
0 1
0 1
0 0
1 1
0 0
0 0
1 0
0 0
1 0
0 2
1 2
0 1
0 1
0 0
3 0
0 1
0 2
1 0
0 0
0 0
1 0
1 0
0 0
1 0
0 0
0 0
2 0
0 0
0 1
0 0
1 1
0 1
2 0
1 0
1 0
1 0
0 0
3 1
0 2
0 0
0 1
5 0
0 1
0 1
0 0
0 1
2 1
2 0
0 0
2 1
0 0
2 2
1 1
0 0
0 1
0 0
0 1
1 1
0 0
0 0
0 0
1 1
0 3
2 1
0 0
0 1
2 1
0 1
0 0
2 0
0 0
0 0
1 0
0 1
1 2
0 1
0 0
2 0
0 0
0 1
0 0
0 1
0 1
0 0
1 1
2 1
0 0
1 0
2 0
1 0
0 1
0 0
2 1
0 1
0 1
3 0
0 0
1 1
0 0
2 2
1 1
0 1
0 2
0 0
0 0
2 2
0 1
1 0
0 0
0 1
0 0
0 1
0 2
0 1
1 1
0 0
0 1
0 0
0 1
0 0
0 0
2 2
2 3
0 1
1 0
1 0
0 0
2 0
1 0
0 0
0 0
1 0
2 0
0 0
0 0
0 0
1 0
0 0
0 0
0 0
1 0
0 0
2 0
1 1
0 0
0 0
0 0
2 0
1 0
0 0
1 0
0 0
0 0
1 0
0 0
0 0
1 0
0 1
1 1
1 0
2 1
0 1
0 0
1 0
0 1
1 0
1 2
2 2
1 0
2 0
0 0
2 1
1 1
1 1
1 1
0 0
2 0
1 1
2 0
0 3
1 2
1 0
0 1
0 1
0 0
1 0
0 0
0 2
0 0
1 0
1 1
1 0
4 0
1 1
1 0
0 0
0 0
2 0
0 0
0 0
2 1
0 2
1 0
0 0
1 1
0 0
0 0
1 1
1 0
2 1
0 0
0 1
1 1
2 2
1 0
0 0
0 0
2 1
0 0
0 1
2 0
0 0
0 1
0 0
0 0
1 1
3 1
0 0
0 0
0 2
2 0
0 0
0 1
0 0
1 0
0 0
2 0
3 1
1 1
0 0
1 4
0 0
2 2
0 2
0 0
1 2
0 2
0 0
2 2
1 3
0 1
0 3
0 1
2 1
2 0
0 1
0 1
2 1
0 1
0 1
0 0
0 0
1 2
0 1
2 0
1 0
1 1
0 0
1 1
1 1
1 0
0 1
1 7
0 1
1 1
1 1
1 0
0 2
0 0
1 0
0 0
0 1
0 0
0 1
0 0
0 1
0 1
1 0
1 0
0 0
0 0
2 1
0 2
1 0
0 2
2 1
1 1
1 0
1 1
0 0
0 1
0 2
0 0
0 0
0 2
1 0
2 3
0 3
0 0
0 1
2 1
0 2
1 1
0 2
0 1
0 1
1 0
0 0
2 1
0 1
2 1
2 0
0 1
1 0
1 0
0 0
1 3
0 0
0 1
3 1
2 1
0 0
1 0
1 0
0 1
0 1
0 1
2 0
2 0
0 1
1 0
0 0
1 1
1 0
0 0
1 2
1 1
0 4
1 3
0 0
0 1
0 0
1 1
1 1
0 0
1 1
0 1
1 0
0 1
1 0
0 1
2 1
1 2
1 0
0 2
0 0
0 0
0 0
1 0
1 1
1 0
1 1
0 0
1 1
0 0
2 0
0 0
1 0
0 1
1 2
1 0
0 0
1 2
2 1
2 1
0 1
1 1
0 1
1 0
1 1
0 0
1 0
1 1
1 1
2 1
0 1
3 2
0 1
1 0
0 2
0 1
0 0
0 3
0 0
2 0
1 3
0 0
1 0
1 0
1 1
0 0
0 0
2 0
5 0
1 0
0 0
2 0
0 0
0 0
0 1
2 0
0 0
0 0
1 0
0 0
1 0
2 2
0 0
0 1
0 2
0 0
1 0
0 0
1 0
2 0
0 1
1 1
0 1
0 1
0 2
1 0
1 2
1 1
0 1
3 0
2 2
0 0
1 2
1 0
1 1
0 0
0 1
1 0
1 2
0 1
0 0
1 0
0 0
2 0
1 3
1 1
1 4
2 1
0 1
1 0
0 1
0 1
0 0
0 0
2 0
0 1
0 0
1 2
0 1
0 0
2 1
0 3
0 0
1 2
1 0
0 1
1 2
0 0
1 1
0 0
1 1
0 0
2 1
1 0
1 1
0 2
0 1
1 0
1 2
0 1
3 1
0 0
2 0
0 1
0 0
0 0
0 1
0 0
0 0
0 0
1 1
0 0
0 0
0 1
0 0
1 2
1 0
0 0
0 2
2 2
2 1
0 0
1 1
1 0
1 0
0 0
0 1
0 0
0 2
0 0
0 1
0 1
0 2
0 3
0 0
0 0
1 1
1 2
0 1
0 2
0 0
0 0
1 2
1 1
1 0
1 0
3 0
0 0
0 3
2 2
2 1
1 0
0 0
0 2
0 2
2 1
0 0
0 0
0 1
0 0
0 1
0 3
1 0
1 2
3 1
0 1
1 1
0 2
0 1
0 2
2 0
1 0
1 1
0 0
0 1
3 0
1 0
1 0
1 1
1 0
2 3
1 0
1 0
0 0
0 0
3 1
0 0
0 0
2 0
1 0
1 0
0 2
1 0
0 0
0 1
1 1
0 1
3 0
2 1
1 0
1 0
0 3
1 0
0 0
2 0
2 0
1 1
0 2
1 2
0 0
0 1
2 0
0 1
1 0
0 1
1 0
0 0
0 1
0 1
2 0
0 2
2 1
0 0
2 0
0 0
1 0
1 0
1 1
0 0
0 1
2 2
1 0
2 0
0 1
1 0
1 5
1 1
1 0
1 0
0 0
0 0
1 0
0 0
0 0
0 2
2 1
1 0
0 0
2 0
0 1
1 0
0 1
3 1
3 1
0 1
2 0
0 2
0 1
2 0
2 2
2 2
3 0
0 0
1 3
0 2
1 0
1 3
1 1
0 0
0 2
0 1
0 0
1 0
0 0
0 1
1 0
0 1
0 0
1 1
1 1
0 1
1 0
0 0
2 1
2 0
0 0
1 0
1 0
2 1
2 0
2 2
1 0
1 1
1 0
1 2
0 1
1 1
0 0
2 1
0 5
0 2
2 0
0 3
2 1
1 0
2 2
0 2
0 0
1 1
1 0
1 1
1 0
0 2
0 1
2 0
1 0
0 0
2 0
1 0
1 2
0 0
1 1
1 2
0 1
0 0
1 0
0 1
2 0
2 0
2 0
3 2
0 0
0 0
0 1
2 0
1 0
1 1
1 0
0 1
3 1
0 1
0 0
3 0
0 1
1 2
3 1
1 2
1 1
0 1
2 2
2 0
2 0
0 1
1 0
0 1
1 1
0 1
2 0
0 0
1 0
1 0
1 0
0 1
0 0
0 1
2 1
1 1
1 0
1 0
0 1
1 0
1 1
2 2
1 0
2 0
0 1
0 1
1 1
0 1
0 0
0 0
2 0
0 3
0 0
3 0
1 1
1 0
0 2
0 0
1 0
0 0
0 1
0 2
0 1
1 1
1 2
0 1
0 3
1 0
2 0
1 2
0 1
3 3
2 0
1 1
0 1
0 1
0 2
1 0
2 1
1 0
0 2
1 0
0 1
1 0
0 0
3 0
0 0
0 1
0 1
0 2
0 0
3 0
1 1
2 1
1 1
3 1
0 1
0 2
0 3
1 1
0 0
1 1
1 2
1 0
2 2
5 0
2 0
0 1
0 0
0 1
1 1
1 1
1 1
0 1
0 0
1 0
0 1
2 0
2 2
2 0
0 1
0 1
0 1
0 1
0 2
0 0
1 0
0 0
0 2
2 0
3 1
0 0
1 1
2 1
2 0
4 1
2 2
1 2
0 1
1 0
1 0
0 1
1 0
1 0
2 0
0 1
2 0
0 1
0 2
1 0
1 0
0 0
0 0
1 3
3 0
2 0
0 1
0 1
0 0
0 4
0 1
1 0
1 0
1 0
0 1
2 0
0 0
0 1
2 0
0 0
1 1
1 1
3 1
0 0
0 1
0 0
1 1
0 1
2 0
1 0
0 1
1 0
0 0
1 3
1 2
1 0
2 0
4 2
1 0
1 5
0 1
0 2
1 1
0 1
2 1
1 0
2 1
1 3
1 1
0 0
0 0
1 0
0 1
0 2
2 0
1 1
1 2
1 1
1 0
0 1
0 0
0 0
0 0
1 1
1 1
0 0
2 0
0 0
0 3
1 1
1 0
0 0
1 0
1 0
0 0
0 0
0 0
0 0
1 0
2 1
1 0
0 1
2 0
1 0
0 0
0 4
0 0
3 0
1 2
4 1
2 0
0 1
1 0
2 0
0 0
0 1
0 1
3 0
1 1
0 0
1 3
0 0
0 0
1 1
0 1
1 2
1 0
0 1
1 1
1 0
0 0
0 0
0 0
0 1
1 0
0 0
0 0
0 0
0 0
1 0
0 0
0 0
1 0
0 0
0 0
0 0
0 0
1 1
0 0
1 1
0 0
0 0
0 1
0 1
0 0
1 0
0 0
0 1
0 0
0 1
0 0
0 0
0 0
0 1
0 0
0 0
0 0
0 1
0 1
0 0
0 0
0 0
0 0
0 0
0 0
0 0
0 0
0 0
0 0
0 0
0 0
0 0
0 0
0 0
0 0
0 0
0 0
0 0
0 0
0 0
0 0
0 0
0 0
0 0
0 0
0 0
0 0
0 0
0 0
0 0
0 0
0 0
0 0
0 0
0 0
0 0
0 0
0 0
0 0
0 0
0 0
0 0
0 0
0 0
0 0
0 0
0 0
0 0
0 0
0 0
0 0
0 0
0 0
0 0
0 0
0 0
0 0
0 0
0 0
0 0
0 0
0 0
0 0
0 0
0 0
0 0
0 0
0 0
0 0
0 0
0 0
0 0
0 0
0 0
0 0
0 0
0 0
0 0
0 0
0 0
0 0
0 0
0 0
0 0
0 0
0 0
0 0
0 0
0 0
0 0
0 0
0 0
0 0
0 0
0 0
0 0
0 0
0 0
0 0
0 0
0 0
0 0
0 0
0 0
0 0
0 0
0 0
0 0
0 0
0 0
0 0
0 0
0 0
0 0
0 0
0 0
0 0
0 0
0 0
0 0
0 0
0 0
0 0
0 0
0 0
0 0
0 0
0 0
0 0
0 0
0 0
0 0
0 0
0 0
0 0
0 0
0 0
0 0
0 0
0 0
0 0
0 0
0 0
0 0
0 0
0 0
0 0
0 0
0 0
0 0
0 0
0 0
0 0
0 0
0 0
0 0
0 0
0 0
0 0
0 0
0 0
0 0
0 0
0 0
0 0
0 0
0 0
0 0
0 0
0 0
0 0
0 0
0 0
0 0
0 0
0 0
0 0
0 0
0 0
0 0
0 0
0 0
0 0
0 0
0 0
0 0
0 0
0 0
0 0
0 0
0 0
0 0
0 0
0 0
0 0
0 0
0 0
0 0
0 0
0 0
0 0
0 0
0 0
0 0
0 0
0 0
0 0
0 0
0 0
0 0
0 0
0 0
0 0
0 0
0 0
0 0
0 0
0 0
0 0
0 0
0 0
0 0
0 0
0 0
0 0
0 0
0 0
0 0
0 0
0 0
0 0
0 0
0 0
0 0
0 0
0 0
0 0
0 0
0 0
0 0
0 0
0 0
0 0
0 0
0 0
0 0
0 0
0 0
0 0
0 0
0 0
0 0
0 0
0 0
0 0
0 0
0 0
0 0
0 0
0 0
0 0
0 0
0 0
0 0
0 0
0 0
0 0
0 0
0 0
0 0
0 0
0 0
0 0
0 0
0 0
0 0
0 0
0 0
0 0
0 0
0 0
0 0
0 0
0 0
0 0
0 0
0 0
0 0
0 0
0 0
0 0
0 0
0 0
0 0
0 0
0 0
0 0
0 0
0 0
0 0
0 0
0 0
0 0
0 0
0 0
0 0
0 0
0 0
0 0
0 0
0 0
0 0
0 0
0 0
0 0
0 0
0 0
0 0
0 0
0 0
0 0
0 0
0 0
0 0
0 0
0 0
0 0
0 0
0 0
0 0
0 0
0 0
0 0
0 0
0 0
0 0
0 0
0 0
0 0
0 0
0 0
0 0
0 0
0 0
0 0
0 0
0 0
0 0
0 0
0 0
0 0
0 0
0 0
0 0
0 0
0 0
0 0
0 0
0 0
0 0
0 0
0 0
0 0
0 0
0 0
0 0
0 0
0 0
0 0
0 0
0 0
0 0
0 0
0 0
0 0
0 0
0 0
0 0
0 0
0 0
0 0
0 0
0 0
0 0
0 0
0 0
0 0
0 0
0 0
0 0
0 0
0 0
0 0
0 0
0 0
0 0
0 0
0 0
0 0
0 0
0 0
0 0
0 0
0 0
0 0
0 0
0 0
0 0
0 0
0 0
0 0
0 0
0 0
0 0
0 0
0 0
0 0
0 0
0 0
0 0
0 0
0 0
0 0
0 0
0 0
0 0
0 0
0 0
0 0
0 0
0 0
0 0
0 0
0 0
0 0
0 0
0 0
0 0
0 0
0 0
0 0
0 0
0 0
0 0
0 0
0 0
0 0
0 0
0 0
0 0
0 0
0 0
0 0
0 0
0 0
0 0
0 0
0 0
0 0
0 0
0 0
0 0
0 0
0 0
0 0
0 0
0 0
0 0
0 0
0 0
0 0
0 0
0 0
0 0
0 0
0 0
0 0
0 0
0 0
0 0
0 0
0 0
0 0
0 0
0 0
0 0
0 0
0 0
0 0
0 0
0 0
0 0
0 0
0 0
0 0
0 0
0 0
0 0
0 0
0 0
0 0
0 0
0 0
0 0
0 0
0 0
0 0
0 0
0 0
0 0
0 0
0 0
0 0
0 0
0 0
0 0
0 0
0 0
0 0
0 0
0 0
0 0
0 0
0 0
0 0
0 0
0 0
0 0
0 0
0 0
0 0
0 0
0 0
0 0
0 0
0 0
0 0
0 0
0 0
0 0
0 0
0 0
0 0
0 0
0 0
0 0
0 0
0 0
0 0
0 0
0 0
0 0
0 0
0 0
0 0
0 0
0 0
0 0
0 0
0 0
0 0
0 0
0 0
0 0
0 0
0 0
0 0
0 0
0 0
0 0
0 0
0 0
0 0
0 0
0 0
0 0
0 0
0 0
0 0
0 0
0 0
0 0
0 0
0 0
0 0
0 0
0 0
0 0
0 0
0 0
0 0
0 0
0 0
0 0
0 0
0 0
0 0
0 0
0 0
0 0
0 0
0 0
0 0
0 0
0 0
0 0
0 0
0 0
0 0
0 0
0 0
0 0
0 0
0 0
0 0
0 0
0 0
0 0
0 0
0 0
0 0
0 0
0 0
0 0
0 0
0 0
0 0
0 0
0 0
0 0
0 0
0 0
0 0
0 0
0 0
0 0
0 0
0 0
0 0
0 0
0 0
0 0
0 0
0 0
0 0
0 0
0 0
0 0
0 0
0 0
0 0
0 0
0 0
0 0
0 0
0 0
0 0
0 0
0 0
0 0
0 0
0 0
0 0
0 0
0 0
0 0
0 0
0 0
0 0
0 0
0 0
0 0
0 0
0 0
0 0
0 0
0 0
0 0
0 0
0 0
0 0
0 0
0 0
0 0
0 0
0 0
0 0
0 0
0 0
0 0
0 0
0 0
0 0
0 0
0 0
0 0
0 0
0 0
0 0
0 0
0 0
0 0
0 0
0 0
0 0
0 0
0 0
0 0
0 0
0 0
0 0
0 0
0 0
0 0
0 0
0 0
0 0
0 0
0 0
0 0
0 0
0 0
0 0
0 0
0 0
0 0
0 0
0 0
0 0
0 0
0 0
0 0
0 0
0 0
0 0
0 0
0 0
0 0
0 0
0 0
0 0
0 0
0 0
0 0
0 0
0 0
0 0
0 0
0 0
0 0
0 0
0 0
0 0
0 0
0 0
0 0
0 0
0 0
0 0
0 0
0 0
0 0
0 0
0 0
0 0
0 0
0 0
0 0
0 0
0 0
0 0
0 0
0 0
0 0
0 0
0 0
0 0
0 0
0 0
0 0
0 0
0 0
0 0
0 0
0 0
0 0
0 0
0 0
0 0
0 0
0 0
0 0
0 0
0 0
0 0
0 0
0 0
0 0
0 0
0 0
0 0
0 0
0 0
0 0
0 0
0 0
0 0
0 0
0 0
0 0
0 0
0 0
0 0
0 0
0 0
0 0
0 0
0 0
0 0
0 0
0 0
0 0
0 0
0 0
0 0
0 0
0 0
0 0
0 0
0 0
0 0
0 0
0 0
0 0
0 0
0 0
0 0
0 0
0 0
0 0
0 0
0 0
0 0
0 0
0 0
0 0
0 0
0 0
0 0
0 0
0 0
0 0
0 0
0 0
0 0
0 0
0 0
0 0
0 0
0 0
0 0
0 0
0 0
0 0
0 0
0 0
0 0
0 0
0 0
0 0
0 0
0 0
0 0
0 0
0 0
0 0
0 0
0 0
0 0
0 0
0 0
0 0
0 0
0 0
0 0
0 0
0 0
0 0
0 0
0 0
0 0
0 0
0 0
0 0
0 0
0 0
0 0
0 0
0 0
0 0
0 0
0 0
0 0
0 0
0 0
0 0
0 0
0 0
0 0
0 0
0 0
0 0
0 0
0 0
0 0
0 0
0 0
0 0
0 0
0 0
0 0
0 0
0 0
0 0
0 0
0 0
0 0
0 0
0 0
0 0
0 0
0 0
0 0
0 0
0 0
0 0
0 0
0 0
0 0
0 0
0 0
0 0
0 0
0 0
0 0
0 0
0 0
0 0
0 0
0 0
0 0
0 0
0 0
0 0
0 0
0 0
0 0
0 0
0 0
0 0
0 0
0 0
0 0
0 0
0 0
0 0
0 0
0 0
0 0
0 0
0 0
0 0
0 0
0 0
0 0
0 0
0 0
0 0
0 0
0 0
0 0
0 0
0 0
0 0
0 0
0 0
0 0
0 0
0 0
0 0
0 0
0 0
0 0
0 0
0 0
0 0
0 0
0 0
0 0
0 0
0 0
0 0
0 0
0 0
0 0
0 0
0 0
0 0
0 0
0 0
0 0
0 0
0 0
0 0
0 0
0 0
0 0
0 0
0 0
0 0
0 0
0 0
0 0
0 0
0 0
0 0
0 0
0 0
0 0
0 0
0 0
0 0
0 0
0 0
0 0
0 0
0 0
0 0
0 0
0 0
0 0
0 0
0 0
0 0
0 0
0 0
0 0
0 0
0 0
0 0
0 0
0 0
0 0
0 0
0 0
0 0
0 0
0 0
0 0
0 0
0 0
0 0
0 0
0 0
0 0
0 0
0 0
0 0
0 0
0 0
0 0
0 0
0 0
0 0
0 0
0 0
0 0
0 0
0 0
0 0
0 0
0 0
0 0
0 0
0 0
0 0
0 0
0 0
0 0
0 0
0 0
0 0
0 0
0 0
0 0
0 0
0 0
0 0
0 0
0 0
0 0
0 0
0 0
0 0
0 0
0 0
0 0
0 0
0 0
0 0
0 0
0 0
0 0
0 0
0 0
0 0
0 0
0 0
0 0
0 0
0 0
0 0
0 0
0 0
0 0
0 0
0 0
0 0
0 0
0 0
0 0
0 0
0 0
0 0
0 0
0 0
0 0
0 0
0 0
0 0
0 0
0 0
0 0
0 0
0 0
0 0
0 0
0 0
0 0
0 0
0 0
0 0
0 0
0 0
0 0
0 0
0 0
0 0
0 0
0 0
0 0
0 0
0 0
0 0
0 0
0 0
0 0
0 0
0 0
0 0
0 0
0 0
0 0
0 0
0 0
0 0
0 0
0 0
0 0
0 0
0 0
0 0
0 0
0 0
0 0
0 0
0 0
0 0
0 0
0 0
0 0
0 0
0 0
0 0
0 0
0 0
0 0
0 0
0 0
0 0
0 0
0 0
0 0
0 0
0 0
0 0
0 0
0 0
0 0
0 0
0 0
0 0
0 0
0 0
0 0
0 0
0 0
0 0
0 0
0 0
0 0
0 0
0 0
0 0
0 0
0 0
0 0
0 0
0 0
0 0
0 0
0 0
0 0
0 0
0 0
0 0
0 0
0 0
0 0
0 0
0 0
0 0
0 0
0 0
0 0
0 0
0 0
0 0
0 0
0 0
0 0
0 0
0 0
0 0
0 0
0 0
0 0
0 0
0 0
0 0
0 0
0 0
0 0
0 0
0 0
0 0
0 0
0 0
0 0
0 0
0 0
0 0
0 0
0 0
0 0
0 0
0 0
0 0
0 0
0 0
0 0
0 0
0 0
0 0
0 0
0 0
0 0
0 0
0 0
0 0
0 0
0 0
0 0
0 0
0 0
0 0
0 0
0 0
0 0
0 0
0 0
0 0
0 0
0 0
0 0
0 0
0 0
0 0
0 0
0 0
0 0
0 0
0 0
0 0
0 0
0 0
0 0
0 0
0 0
0 0
0 0
0 0
0 0
0 0
0 0
0 0
0 0
0 0
0 0
0 0
0 0
0 0
0 0
0 0
0 0
0 0
0 0
0 0
0 0
0 0
0 0
0 0
0 0
0 0
0 0
0 0
0 0
0 0
0 0
0 0
0 0
0 0
0 0
0 0
0 0
0 0
0 0
0 0
0 0
0 0
0 0
0 0
0 0
0 0
0 0
0 0
0 0
0 0
0 0
0 0
0 0
0 0
0 0
0 0
0 0
0 0
0 0
0 0
0 0
0 0
0 0
0 0
0 0
0 0
0 0
0 0
0 0
0 0
0 0
0 0
0 0
0 0
0 0
0 0
0 0
0 0
0 0
0 0
0 0
0 0
0 0
0 0
0 0
0 0
0 0
0 0
0 0
0 0
0 0
0 0
0 0
0 0
0 0
0 0
0 0
0 0
0 0
0 0
0 0
0 0
0 0
0 0
0 0
0 0
0 0
0 0
0 0
0 0
0 0
0 0
0 0
0 0
0 0
0 0
0 0
0 0
0 0
0 0
0 0
0 0
0 0
0 0
0 0
0 0
0 0
0 0
0 0
0 0
0 0
0 0
0 0
0 0
0 0
0 0
0 0
0 0
0 0
0 0
0 0
0 0
0 0
0 0
0 0
0 0
0 0
0 0
0 0
0 0
0 0
0 0
0 0
0 0
0 0
0 0
0 0
0 0
0 0
0 0
0 0
0 0
0 0
0 0
0 0
0 0
0 0
0 0
0 0
0 0
0 0
0 0
0 0
0 0
0 0
0 0
0 0
0 0
0 0
0 0
0 0
0 0
0 0
0 0
0 0
0 0
0 0
0 0
0 0
0 0
0 0
0 0
0 0
0 0
0 0
0 0
0 0
0 0
0 0
0 0
0 0
0 0
0 0
0 0
0 0
0 0
0 0
0 0
0 0
0 0
0 0
0 0
0 0
0 0
0 0
0 0
0 0
0 0
0 0
0 0
0 0
0 0
0 0
0 0
0 0
0 0
0 0
0 0
0 0
0 0
0 0
0 0
0 0
0 0
0 0
0 0
0 0
0 0
0 0
0 0
0 0
0 0
0 0
0 0
0 0
0 0
0 0
0 0
0 0
0 0
0 0
0 0
0 0
0 0
0 0
0 0
0 0
0 0
0 0
0 0
0 0
0 0
0 0
0 0
0 0
0 0
0 0
0 0
0 0
0 0
0 0
0 0
0 0
0 0
0 0
0 0
0 0
0 0
0 0
0 0
0 0
0 0
0 0
0 0
0 0
0 0
0 0
0 0
0 0
0 0
0 0
0 0
0 0
0 0
0 0
0 0
0 0
0 0
0 0
0 0
0 0
0 0
0 0
0 0
0 0
0 0
0 0
0 0
0 0
0 0
0 0
0 0
0 0
0 0
0 0
0 0
0 0
0 0
0 0
0 0
0 0
0 0
0 0
0 0
0 0
0 0
0 0
0 0
0 0
0 0
0 0
0 0
0 0
0 0
0 0
0 0
0 0
0 0
0 0
0 0
0 0
0 0
0 0
0 0
0 0
0 0
0 0
0 0
0 0
0 0
0 0
0 0
0 0
0 0
0 0
0 0
0 0
0 0
0 0
0 0
0 0
0 0
0 0
0 0
0 0
0 0
0 0
0 0
0 0
0 0
0 0
0 0
0 0
0 0
0 0
0 0
0 0
0 0
0 0
0 0
0 0
0 0
0 0
0 0
0 0
0 0
0 0
0 0
0 0
0 0
0 0
0 0
0 0
0 0
0 0
0 0
0 0
0 0
0 0
0 0
0 0
0 0
0 0
0 0
0 0
0 0
0 0
0 0
0 0
0 0
0 0
0 0
0 0
0 0
0 0
0 0
0 0
0 0
0 0
0 0
0 0
0 0
0 0
0 0
0 0
0 0
0 0
0 0
0 0
0 0
0 0
0 0
0 0
0 0
0 0
0 0
0 0
0 0
0 0
0 0
0 0
0 0
0 0
0 0
0 0
0 0
0 0
0 0
0 0
0 0
0 0
0 0
0 0
0 0
0 0
0 0
0 0
0 0
0 0
0 0
0 0
0 0
0 0
0 0
0 0
0 0
0 0
0 0
0 0
0 0
0 0
0 0
0 0
0 0
0 0
0 0
0 0
0 0
0 0
0 0
0 0
0 0
0 0
0 0
0 0
0 0
0 0
0 0
0 0
0 0
0 0
0 0
0 0
0 0
0 0
0 0
0 0
0 0
0 0
0 0
0 0
0 0
0 0
0 0
0 0
0 0
0 0
0 0
0 0
0 0
0 0
0 0
0 0
0 0
0 0
0 0
0 0
0 0
0 0
0 0
0 0
0 0
0 0
0 0
0 0
0 0
0 0
0 0
0 0
0 0
0 0
0 0
0 0
0 0
0 0
0 0
0 0
0 0
0 0
0 0
0 0
0 0
0 0
0 0
0 0
0 0
0 0
0 0
0 0
0 0
0 0
0 0
0 0
0 0
0 0
0 0
0 0
0 0
0 0
0 0
0 0
0 0
0 0
0 0
0 0
0 0
0 0
0 0
0 0
0 0
0 0
0 0
0 0
0 0
0 0
0 0
0 0
0 0
0 0
0 0
0 0
0 0
0 0
0 0
0 0
0 0
0 0
0 0
0 0
0 0
0 0
2 0
2 0
0 0
1 0
0 0
3 0
0 0
0 0
0 0
0 0
1 0
0 0
0 0
2 0
0 0
2 0
1 0
0 0
0 0
0 0
0 0
0 0
3 0
1 0
1 0
1 0
1 0
0 0
4 0
1 0
0 0
0 0
0 0
0 0
0 0
1 0
2 0
0 0
0 0
0 0
1 0
1 0
1 0
2 1
1 0
3 2
2 1
1 1
1 0
0 1
0 0
1 2
1 0
0 0
0 1
0 1
0 0
0 0
0 0
0 0
1 0
1 0
0 0
0 1
3 1
1 2
1 0
1 0
1 1
0 2
2 0
0 0
0 0
0 0
0 0
0 1
1 0
4 0
0 0
0 1
0 0
0 0
0 0
0 0
2 0
1 0
0 0
0 1
1 0
0 1
0 0
1 0
2 2
0 1
1 0
0 0
2 0
0 1
1 0
0 0
4 1
0 2
0 1
0 4
0 0
0 1
0 2
0 1
2 0
2 0
1 1
1 1
0 1
0 1
1 0
0 1
2 0
0 0
1 3
0 0
0 1
1 0
3 1
0 0
0 2
0 1
1 0
0 2
0 1
2 0
0 1
1 0
1 0
0 0
2 1
0 2
2 0
2 0
0 0
0 0
0 0
0 0
1 1
0 1
1 1
0 1
1 1
1 0
2 2
0 1
2 1
1 2
0 0
0 1
0 0
0 0
1 2
0 3
2 1
1 0
2 0
0 0
1 0
0 0
0 1
0 2
1 0
0 3
1 0
1 1
0 3
1 3
0 1
2 1
1 2
0 3
0 1
3 1
0 0
0 0
0 1
2 1
1 0
0 0
0 0
0 2
0 0
1 1
2 1
1 1
0 1
1 1
0 0
0 0
0 1
2 1
0 0
1 0
1 1
0 0
2 2
0 2
0 0
2 0
0 0
0 0
0 0
0 0
2 1
2 0
0 0
0 0
0 1
1 3
0 1
0 0
2 0
0 1
1 2
0 0
0 0
1 1
3 1
1 3
0 5
4 0
0 0
2 0
2 2
0 1
0 0
1 0
2 0
0 1
0 1
3 1
2 0
3 1
1 0
1 0
0 1
1 0
1 1
2 0
0 1
1 1
0 0
0 5
1 1
1 1
0 1
0 0
1 1
0 0
0 1
4 1
0 0
1 2
0 0
0 0
0 0
1 2
1 0
0 1
0 0
0 1
1 2
0 0
1 0
1 0
1 1
0 2
0 1
0 1
1 3
0 1
0 0
1 1
0 2
2 0
0 1
0 0
0 0
0 1
0 1
0 0
1 1
1 0
0 2
2 0
0 0
0 0
3 1
1 0
0 1
1 1
0 0
1 1
1 1
0 1
1 2
0 0
0 0
2 0
0 2
0 1
0 0
1 1
0 0
0 0
0 0
0 0
2 1
2 0
0 0
1 0
0 1
0 0
0 0
0 2
0 2
0 1
0 0
0 0
1 0
1 1
1 1
0 0
2 0
2 0
0 1
0 0
1 1
2 0
0 1
3 1
0 1
2 0
2 0
0 0
2 0
2 0
1 0
1 1
2 0
1 0
2 2
0 0
2 0
0 0
0 0
0 0
0 0
0 0
1 0
1 0
1 0
0 0
0 0
4 1
0 0
1 3
0 1
2 0
0 1
1 1
2 1
1 0
2 0
0 1
0 0
0 2
0 0
0 0
0 1
1 0
1 2
1 2
1 1
1 0
2 1
2 0
1 2
1 0
2 3
1 0
0 0
0 0
0 0
0 5
0 0
2 1
1 2
0 1
0 1
3 0
1 0
0 0
1 2
2 1
1 1
1 0
2 1
2 2
1 0
0 1
1 0
0 2
0 2
1 0
3 1
0 0
0 3
0 1
3 0
1 0
0 0
1 1
0 0
1 0
1 0
2 0
2 0
3 2
1 3
3 1
2 1
1 0
1 0
0 1
2 0
1 0
1 2
2 1
0 0
3 0
0 0
1 2
0 0
2 0
0 0
0 0
1 0
1 0
1 1
0 0
0 0
0 0
0 1
0 0
0 1
0 1
0 1
0 0
1 2
0 2
1 0
2 2
1 0
0 0
0 1
1 0
0 0
2 1
1 0
2 1
0 5
0 0
1 0
1 2
1 1
2 0
0 0
0 1
2 1
0 1
0 0
2 2
0 0
0 0
1 0
2 0
0 1
1 0
0 1
0 1
1 0
2 0
1 0
1 0
0 0
3 1
0 0
0 0
1 0
1 0
1 0
0 1
1 0
1 2
0 1
2 0
2 2
1 0
1 0
0 0
0 0
0 0
0 2
1 1
1 0
1 2
3 2
1 0
0 0
1 2
0 0
0 2
0 0
0 0
0 1
0 1
1 0
0 0
1 2
2 0
0 0
1 0
1 2
0 0
0 1
1 1
1 3
0 0
1 0
1 0
0 1
1 2
1 1
1 0
1 1
2 2
2 0
0 1
0 2
0 1
1 3
0 1
2 1
2 1
1 0
0 0
1 0
0 2
0 1
0 1
0 0
1 0
0 3
1 1
0 0
0 1
3 0
1 0
1 0
0 1
0 1
0 1
0 0
0 1
2 0
2 1
0 1
0 0
2 0
0 1
0 0
0 0
1 0
1 0
0 0
3 0
1 0
0 1
1 0
0 0
1 0
0 1
1 0
0 0
0 2
1 1
1 0
2 0
1 1
3 0
0 1
1 1
0 0
2 0
1 2
0 1
0 0
2 1
0 0
0 3
1 1
0 0
0 2
0 0
1 1
2 0
1 0
0 1
2 0
0 0
0 0
1 2
2 0
0 0
1 1
0 0
1 0
0 2
1 1
1 0
1 1
1 0
0 1
0 1
1 1
2 0
1 0
3 0
1 1
0 0
0 0
1 0
2 1
0 1
0 1
2 3
1 0
2 2
1 1
1 0
1 1
1 0
1 0
1 1
1 4
0 1
0 0
0 2
1 0
0 0
0 0
0 1
0 0
1 1
2 0
0 1
0 2
1 3
2 2
0 0
1 0
2 4
0 0
2 2
0 1
0 0
0 2
0 0
0 1
1 0
0 0
0 0
0 0
0 1
1 0
0 0
1 0
4 0
1 2
1 0
1 3
0 1
1 1
1 2
1 0
1 3
3 1
1 1
0 0
1 0
1 3
2 0
0 0
0 0
1 1
1 1
2 1
0 0
1 0
0 0
0 0
0 1
0 1
2 1
0 2
0 0
4 0
0 0
2 3
2 0
0 1
0 0
1 0
0 1
1 0
0 1
1 0
1 2
0 2
1 0
0 1
1 0
0 0
0 1
0 0
0 0
0 0
0 0
0 0
1 1
0 2
1 1
0 1
0 1
3 0
1 0
0 1
0 2
2 0
0 0
1 0
0 2
1 0
0 1
1 0
0 4
0 1
1 0
1 0
0 1
1 0
1 0
1 1
2 1
0 0
1 1
2 1
0 0
1 0
4 0
0 0
0 0
1 2
1 0
1 1
0 0
0 4
0 1
1 1
0 0
0 0
1 1
1 1
1 1
1 0
1 1
0 1
0 0
1 0
1 2
2 1
1 0
1 1
3 0
0 0
0 1
1 1
2 3
1 2
0 1
0 0
1 1
0 1
0 0
2 0
2 0
0 2
0 1
1 0
1 2
2 4
1 1
0 0
1 0
0 1
1 1
0 1
1 0
0 0
0 2
0 1
1 1
0 0
2 0
0 0
0 1
1 1
2 3
1 0
0 2
1 0
1 0
0 0
2 2
0 0
0 0
2 1
1 0
1 1
1 0
0 4
1 0
0 1
1 1
0 2
0 2
0 0
0 1
0 0
1 1
1 0
0 0
0 1
0 0
1 1
0 1
2 0
2 0
0 1
1 2
0 0
1 2
0 3
0 0
0 1
1 2
1 1
1 0
2 1
0 1
2 1
0 0
0 2
0 0
1 0
1 0
0 2
2 0
1 0
1 0
0 2
1 2
0 1
0 0
0 0
0 0
0 1
0 0
1 0
1 1
1 0
0 0
1 1
2 1
1 0
0 1
1 2
1 0
1 2
1 0
0 1
1 0
2 1
1 0
0 0
0 3
0 1
0 1
0 0
0 0
1 1
0 0
1 0
1 0
0 0
4 0
0 2
0 1
0 1
0 1
0 1
0 2
2 1
0 0
0 0
0 0
1 0
0 1
0 1
1 1
1 0
1 0
0 0
0 0
0 2
0 1
1 0
0 0
1 2
0 0
1 1
1 0
0 1
2 1
1 2
1 2
0 3
1 0
0 1
0 1
1 1
0 0
0 0
1 2
1 0
1 0
1 1
0 1
0 0
0 1
2 0
2 1
1 0
2 0
0 1
0 0
1 0
2 4
0 3
1 1
0 1
0 0
1 0
2 1
0 0
0 0
1 0
1 0
2 2
1 2
1 1
1 2
1 0
0 0
0 1
0 0
0 0
0 1
0 2
0 0
1 0
1 0
1 0
0 2
0 0
2 0
0 0
0 3
0 2
0 0
0 0
2 1
1 0
1 0
0 0
0 1
0 0
0 1
2 0
2 0
0 0
0 0
1 0
1 0
2 2
1 0
0 0
0 0
0 0
0 1
0 0
1 0
1 1
0 0
0 1
3 1
0 2
0 0
0 0
0 0
1 0
0 0
1 0
3 2
0 1
0 0
0 0
0 1
0 1
2 0
0 0
0 0
1 1
0 0
1 0
1 3
0 0
0 1
0 1
0 0
2 0
2 0
3 0
0 1
2 1
1 3
0 0
0 0
0 0
1 0
0 1
0 1
1 2
0 0
2 1
0 0
0 0
1 1
0 0
1 1
1 0
0 0
0 1
1 0
0 1
0 0
0 1
2 1
0 3
1 0
1 0
2 0
1 1
0 0
0 1
0 0
0 1
1 1
0 0
0 1
0 0
2 1
1 0
3 1
2 1
0 2
0 3
0 2
0 1
1 2
1 1
0 1
1 1
2 0
2 1
1 2
0 0
2 0
1 3
0 0
1 1
1 0
0 1
0 1
3 1
0 0
1 0
0 4
0 1
0 1
2 0
1 1
0 0
0 0
1 0
2 1
0 0
0 1
0 0
1 0
3 1
2 1
0 1
0 0
0 0
0 0
0 0
0 1
0 1
0 1
2 3
1 0
0 2
1 1
1 1
2 0
0 2
2 0
0 0
0 0
0 0
0 0
1 1
1 1
1 1
1 1
0 1
0 0
1 1
0 1
0 0
0 1
0 0
0 0
0 0
1 2
0 1
0 0
0 0
0 0
0 0
0 0
0 1
1 0
0 0
0 1
2 1
1 1
1 0
1 1
2 0
0 0
0 0
0 0
3 0
1 1
2 2
0 1
3 0
1 1
0 1
0 0
1 2
1 0
1 0
1 0
2 0
0 0
0 0
1 0
0 0
1 0
0 0
1 0
1 0
0 0
1 0
0 0
1 2
2 0
1 1
3 2
2 1
0 1
0 0
0 1
1 0
1 0
0 0
1 0
0 0
1 0
1 0
0 0
0 1
0 1
0 1
2 1
1 0
0 2
0 1
1 0
0 1
1 0
0 1
0 1
1 0
2 1
0 0
2 1
1 2
1 1
1 0
1 0
1 2
1 1
0 2
0 0
1 1
0 1
0 0
2 0
1 0
0 2
0 3
1 1
0 1
2 0
1 1
0 1
0 0
1 0
1 1
0 0
0 0
0 0
2 0
2 1
1 4
2 1
1 2
0 1
1 2
1 1
3 2
0 2
0 0
1 0
0 2
0 1
1 0
1 0
2 0
3 0
0 0
1 1
1 2
2 3
4 0
0 0
0 0
0 0
0 1
0 1
0 0
1 1
0 0
0 0
1 0
2 1
0 0
0 0
0 0
1 3
0 0
0 1
1 2
1 0
2 0
0 0
2 0
0 1
2 0
0 1
0 1
1 1
1 1
0 0
0 0
0 2
0 0
0 1
1 0
1 0
1 3
2 2
1 0
1 0
1 0
0 1
1 1
1 0
1 1
3 1
0 1
2 2
0 3
0 0
1 0
0 2
1 2
0 2
0 0
1 3
2 2
0 0
0 0
0 0
2 0
1 2
0 3
1 2
1 3
0 1
0 2
0 2
0 0
2 0
2 0
0 1
0 0
1 1
0 1
0 1
0 0
2 0
1 2
1 2
1 1
0 0
1 0
3 1
0 0
1 2
2 1
0 0
1 0
0 1
0 0
0 0
1 0
0 2
1 0
1 0
3 2
0 0
1 0
0 0
0 0
2 0
2 1
1 0
0 0
0 0
0 0
0 0
0 0
2 0
1 0
0 0
1 0
0 2
0 0
0 0
1 0
0 0
1 0
0 1
0 0
0 0
2 1
2 2
2 2
0 1
1 0
0 2
0 0
0 0
0 0
0 1
0 0
1 1
0 1
3 2
0 0
0 0
0 1
0 0
0 0
1 0
1 2
0 0
0 1
0 0
0 0
1 0
2 1
0 0
0 0
0 1
1 3
0 0
2 2
0 1
2 1
0 0
1 1
1 1
1 2
0 1
1 0
2 1
2 3
0 1
2 1
0 0
0 0
1 2
0 1
1 0
2 1
0 0
2 0
0 2
1 0
1 0
1 0
0 2
1 0
0 0
1 1
0 0
1 1
0 2
0 1
0 0
2 1
2 0
0 1
1 0
0 0
0 4
3 0
2 1
2 1
2 0
0 3
3 0
2 0
0 1
0 2
1 1
1 1
1 0
0 5
0 1
1 0
3 0
0 1
1 0
0 2
2 0
1 1
0 0
1 1
5 0
0 1
0 1
0 0
3 1
1 1
0 1
0 0
1 0
0 0
0 1
0 0
0 1
1 0
0 0
1 1
0 0
2 1
1 0
0 0
0 0
0 1
0 0
0 1
1 0
0 0
1 3
2 0
0 2
2 0
0 3
0 0
0 2
1 0
0 1
1 1
1 1
1 0
1 2
1 0
0 0
0 0
1 3
1 0
1 1
0 0
0 3
1 2
1 1
0 0
2 1
1 0
0 1
2 1
1 1
1 1
2 1
0 2
0 0
3 0
0 2
0 1
0 0
1 3
1 2
0 3
0 1
0 0
1 0
0 1
0 2
1 0
0 2
0 2
2 0
0 1
1 1
2 0
1 0
1 0
1 1
2 2
0 0
2 0
1 0
1 0
0 1
0 1
1 1
0 0
0 1
0 0
0 1
0 0
2 0
0 0
0 0
0 0
1 0
0 0
1 0
1 0
0 0
0 3
0 0
0 0
0 1
0 0
1 2
0 0
1 0
2 0
0 3
0 0
0 0
0 1
0 1
0 1
0 0
0 0
1 1
0 2
0 0
1 2
0 3
0 0
0 0
0 0
0 1
1 0
0 0
1 1
0 0
2 0
0 0
1 0
1 0
0 0
0 3
0 1
0 0
0 0
1 0
0 0
0 0
1 1
0 1
0 0
1 0
1 2
3 0
2 1
2 2
2 1
0 2
0 1
1 0
0 2
0 0
1 1
0 0
0 0
1 2
0 0
0 1
1 3
0 0
0 1
1 2
0 0
1 1
2 0
1 0
0 1
0 0
0 1
1 1
3 2
1 2
0 0
0 0
0 0
0 0
0 1
1 2
1 1
0 0
0 0
2 2
1 1
1 0
3 0
0 0
3 0
3 1
0 1
0 0
2 0
1 0
0 1
2 0
0 1
0 0
2 1
1 0
2 0
0 1
1 1
1 1
1 1
1 1
0 1
1 2
1 0
1 1
0 2
2 3
0 0
1 0
0 0
1 0
1 1
0 1
0 0
0 2
1 3
1 0
0 1
0 1
0 0
1 0
0 1
4 0
0 1
1 1
2 0
1 1
0 1
1 0
0 0
0 1
1 0
0 1
0 0
0 0
0 0
0 0
0 0
2 0
0 0
1 0
0 0
0 0
0 1
0 2
2 0
1 0
2 0
0 0
0 2
0 1
3 2
0 0
2 0
1 0
1 2
1 1
1 1
1 0
3 1
0 2
1 1
0 0
1 1
0 1
0 1
0 1
0 1
0 1
0 0
0 0
1 0
0 0
1 1
1 0
1 1
0 2
1 0
1 2
0 1
1 0
0 1
2 1
5 0
1 0
0 0
0 0
0 1
1 0
0 0
0 1
1 2
0 0
0 0
0 1
1 0
0 0
0 1
0 0
0 0
1 0
0 3
0 2
0 0
0 0
2 0
0 1
1 1
2 1
0 1
0 0
0 0
0 0
0 2
1 0
0 2
0 1
1 0
1 1
0 1
0 0
0 0
1 2
0 0
0 0
0 0
0 0
1 0
0 0
0 0
1 0
0 0
1 0
0 0
1 0
0 0
1 0
0 0
0 0
1 0
0 0
0 0
1 0
0 0
0 0
0 0
1 0
1 0
0 0
1 0
0 0
0 0
1 1
1 0
0 0
1 0
1 0
1 0
0 3
0 1
0 0
3 1
0 1
1 0
0 0
1 1
0 2
0 0
0 1
0 1
1 3
2 1
1 1
1 0
1 0
1 2
1 0
2 0
0 0
1 1
0 0
0 0
0 1
2 0
0 0
1 0
1 1
1 0
0 2
1 0
1 0
1 0
0 1
0 1
1 0
0 1
0 0
0 0
0 0
1 0
0 1
0 0
1 1
2 0
0 0
0 0
1 0
0 0
0 1
0 1
2 1
3 1
3 0
0 0
0 0
0 1
1 0
0 0
0 0
2 0
0 0
1 1
0 0
1 0
1 0
1 0
1 1
0 0
1 0
2 0
1 2
0 0
4 1
0 3
0 1
1 1
1 2
1 0
0 2
0 2
1 1
0 2
1 2
0 1
0 0
0 2
1 0
0 2
0 0
0 0
0 1
0 0
1 3
1 0
1 0
2 0
2 1
0 0
1 0
0 0
0 0
1 3
0 1
0 0
0 0
0 2
0 0
0 1
1 0
1 1
1 0
1 0
1 0
0 1
1 0
0 0
2 1
0 0
2 0
2 0
0 1
0 3
0 0
1 0
1 0
0 2
0 0
0 1
0 1
1 1
0 1
1 0
3 1
1 0
0 2
1 3
2 0
4 0
0 0
0 1
0 0
0 2
0 1
0 2
3 1
1 1
1 0
0 1
1 1
2 1
0 2
0 1
0 0
1 0
1 1
0 1
1 0
0 1
0 0
0 2
0 0
1 2
0 0
0 0
0 1
1 1
2 0
1 0
0 0
0 1
1 1
0 0
0 0
0 0
0 1
0 1
1 0
1 1
1 1
1 0
1 0
1 0
0 1
1 0
2 0
1 0
1 0
1 0
0 0
0 0
1 0
1 0
0 1
1 1
0 0
0 0
1 1
0 0
1 0
2 0
1 0
2 0
1 0
0 0
0 0
1 0
0 0
0 1
2 0
2 1
0 2
1 0
1 0
0 1
2 0
0 0
2 0
0 2
1 1
1 0
0 3
1 1
1 1
2 1
1 0
1 1
1 0
1 1
2 1
0 2
0 2
1 3
0 0
0 1
2 1
1 0
1 0
1 1
1 1
2 1
0 0
1 0
0 1
0 1
2 1
0 0
0 0
0 0
0 2
1 2
0 0
1 0
0 1
1 0
4 1
0 1
0 0
1 1
0 0
0 0
0 1
0 0
0 0
0 1
1 1
0 1
0 1
0 0
0 0
0 0
0 1
0 0
1 2
1 3
1 1
2 0
4 1
1 2
0 0
0 0
2 0
0 4
1 1
1 0
1 1
0 0
1 1
0 0
1 1
2 0
1 1
1 1
1 0
3 0
0 2
2 0
0 0
0 1
1 0
0 0
0 0
0 2
2 0
0 1
0 1
1 0
1 0
2 0
1 0
0 1
0 1
1 0
2 0
1 0
0 0
0 0
1 0
5 0
0 0
0 0
0 0
0 0
0 0
0 1
1 0
0 0
0 0
0 1
0 0
1 0
2 0
0 1
3 0
0 1
0 0
0 1
0 0
4 0
1 1
0 1
2 2
1 1
0 1
1 0
0 0
0 0
0 0
1 2
0 3
0 1
2 0
1 1
0 0
0 1
1 1
2 1
1 0
1 1
1 1
2 5
0 2
1 3
3 1
0 0
0 2
1 1
2 0
0 0
0 1
0 1
1 0
1 1
2 2
2 0
0 1
0 3
0 1
1 1
0 1
1 0
2 1
1 1
0 1
0 0
1 0
1 2
0 2
1 0
1 0
3 0
1 0
3 0
3 1
2 4
1 1
1 1
3 0
0 0
0 1
0 0
0 2
1 0
1 4
1 0
0 0
0 2
0 1
2 0
2 1
2 1
0 1
2 3
1 2
0 3
1 1
1 1
2 2
0 2
3 0
2 1
1 0
0 0
2 1
0 2
0 0
1 1
2 0
0 0
1 2
2 1
1 2
2 0
4 0
0 1
1 3
0 1
1 3
0 2
0 2
1 1
3 0
2 1
1 0
0 2
1 0
1 2
0 1
0 2
0 1
0 0
0 0
1 0
0 0
1 1
0 1
3 1
1 2
2 1
0 0
2 1
3 0
1 1
0 0
2 3
0 1
0 2
0 0
2 1
0 1
1 0
2 2
1 0
2 0
2 1
0 1
2 2
2 0
3 1
2 1
1 0
1 2
0 0
0 1
1 1
1 1
1 0
0 0
1 1
1 2
1 0
1 2
1 2
2 1
0 1
1 0
1 0
3 0
0 2
2 1
1 2
2 1
0 0
1 1
0 3
2 0
0 0
3 3
0 0
0 1
0 0
1 0
1 0
0 0
3 1
0 2
1 0
3 0
3 2
1 1
2 0
2 4
0 0
1 1
1 0
2 0
1 0
5 0
0 1
1 2
1 1
2 0
0 0
0 1
2 0
1 3
2 0
1 0
2 0
3 2
0 0
2 2
1 1
1 3
1 0
3 1
0 1
0 0
0 2
1 3
0 1
2 0
2 2
2 1
0 1
0 1
2 1
1 2
0 2
0 2
1 1
1 1
0 0
2 0
0 2
1 1
2 1
1 0
0 0
0 1
0 5
1 1
0 0
1 1
0 2
0 0
0 0
0 0
0 1
0 0
0 0
1 1
0 0
0 1
1 0
1 2
0 3
0 2
1 3
0 1
0 0
0 0
2 0
0 0
0 1
2 1
1 2
0 0
2 0
0 4
1 1
1 1
0 1
2 1
0 1
0 3
0 1
0 0
1 1
0 0
1 0
1 2
1 1
0 2
0 0
1 2
3 0
1 0
1 2
1 0
1 1
0 1
0 0
1 1
1 1
1 1
0 1
1 0
3 0
1 1
1 0
0 0
1 0
1 0
0 1
0 1
0 1
2 1
2 0
1 1
0 0
0 0
0 1
1 2
0 1
0 1
1 1
1 2
0 0
0 0
0 0
0 1
0 1
0 1
0 1
3 0
1 1
1 1
0 0
0 0
0 1
0 0
0 0
0 0
2 2
0 1
2 0
0 0
0 1
0 2
0 0
0 2
0 0
0 2
1 0
0 1
0 0
0 0
0 0
0 1
1 3
1 1
0 0
1 1
2 1
0 0
0 0
1 2
0 0
0 0
0 0
0 0
2 2
1 0
0 1
0 0
0 0
1 0
0 1
0 0
0 0
0 0
2 0
0 0
1 1
0 3
0 1
1 1
0 1
0 0
1 0
0 0
1 2
1 0
0 0
2 1
0 0
0 0
0 0
0 1
0 3
0 0
1 0
0 1
4 0
0 0
2 0
0 0
1 0
0 1
1 2
2 2
1 0
1 1
0 0
0 1
1 0
1 0
0 0
3 0
1 2
0 2
1 5
1 0
0 2
2 2
0 1
0 2
1 0
2 0
0 1
2 2
0 2
1 0
0 0
0 0
0 4
0 0
1 2
1 1
0 1
0 0
1 2
0 3
0 1
0 0
0 1
2 0
2 0
1 0
1 1
1 4
0 0
0 1
0 3
1 0
0 0
0 0
0 0
4 1
1 0
1 0
1 1
0 0
0 0
0 1
0 0
1 0
0 0
1 0
0 2
0 1
0 1
2 1
0 0
3 2
2 2
0 1
1 0
3 3
2 1
4 0
0 0
1 1
0 0
1 0
1 1
1 2
0 1
0 0
1 0
0 0
2 1
2 0
0 0
2 2
0 0
0 0
0 0
0 1
0 1
0 1
2 0
0 2
2 1
1 1
0 0
2 0
0 0
1 1
0 1
1 1
0 0
3 0
4 0
0 1
0 0
0 1
0 0
0 2
0 0
0 0
0 0
1 0
0 0
2 2
2 1
3 1
0 0
0 1
1 1
1 0
1 0
0 0
2 0
1 2
1 0
0 2
0 0
0 0
0 0
0 1
1 1
0 1
0 0
2 0
0 0
0 1
0 0
0 1
0 2
0 1
2 1
0 3
0 0
1 0
0 0
0 0
2 1
1 1
1 0
0 2
0 0
1 2
1 1
0 1
0 0
1 0
0 0
0 1
0 3
0 1
0 1
0 0
2 1
1 1
0 0
1 3
0 0
0 1
0 0
1 0
1 0
0 1
0 0
0 1
1 0
1 1
1 0
1 2
0 0
1 0
0 2
0 0
1 0
0 2
0 0
0 0
1 0
1 0
0 0
2 0
1 0
2 0
0 0
0 0
0 1
0 0
1 0
1 1
0 2
0 0
1 1
0 1
1 1
1 0
1 3
0 0
0 1
0 1
0 1
1 1
1 1
0 0
0 1
4 2
1 0
2 2
1 0
1 0
0 1
0 3
2 0
1 0
0 0
0 0
0 0
0 1
1 0
0 1
0 0
2 0
0 0
0 0
1 3
0 1
0 1
0 0
1 0
0 0
0 0
0 2
0 1
0 1
0 0
1 1
1 0
1 0
0 0
0 0
2 0
0 0
1 3
0 0
2 0
0 0
0 1
0 0
2 0
1 0
1 0
0 1
1 0
0 0
2 0
0 0
2 2
0 2
3 0
0 1
0 1
0 1
1 0
2 1
0 0
0 1
2 1
1 0
0 0
0 1
2 0
1 1
1 0
2 0
0 0
0 0
1 1
0 1
0 1
3 0
0 0
0 0
1 0
1 0
0 4
0 0
0 0
0 0
0 2
0 0
1 1
0 0
0 1
1 0
1 0
1 1
2 0
0 0
2 1
2 0
0 1
0 1
0 0
0 1
1 2
1 2
2 0
0 1
2 0
0 0
0 2
1 0
1 1
0 2
0 2
0 0
1 0
0 0
3 1
0 3
0 1
0 1
0 1
0 1
0 0
0 0
1 0
0 0
0 0
0 1
0 0
0 1
0 0
0 0
1 1
0 0
0 1
0 2
0 1
0 0
1 2
0 1
0 1
0 1
2 1
1 0
1 1
1 0
0 0
2 0
0 1
0 0
0 0
0 1
0 0
0 0
0 1
0 0
0 0
2 1
1 0
0 1
0 1
1 0
1 0
2 0
2 0
0 0
2 0
1 2
1 1
0 2
0 0
1 0
0 0
0 1
0 0
0 0
2 0
0 0
1 0
0 0
0 0
0 0
0 0
0 0
1 0
0 0
0 0
1 1
0 1
1 0
0 1
0 0
0 0
0 0
1 0
0 0
0 0
0 2
0 0
1 1
1 1
1 0
0 0
0 1
0 0
0 0
1 1
2 1
0 0
2 0
0 0
1 2
1 0
1 0
0 0
0 1
1 1
0 0
2 0
0 2
3 0
0 0
4 1
1 0
2 0
1 1
0 0
0 0
0 0
1 0
0 0
0 0
2 0
1 0
0 0
1 1
3 0
1 0
1 1
0 0
2 0
0 0
1 0
2 0
1 0
1 0
0 1
0 1
1 0
2 0
1 0
0 0
2 0
1 2
0 1
0 1
1 0
0 0
0 1
0 0
2 0
0 0
4 0
1 0
1 0
1 1
0 1
2 1
2 1
0 1
0 2
0 1
1 2
0 0
4 0
0 0
1 1
0 0
2 0
2 1
0 1
0 1
0 0
0 0
0 2
1 1
0 0
1 3
0 0
2 0
0 4
0 0
1 1
1 0
1 1
1 1
1 2
0 0
1 0
1 0
0 0
0 0
0 1
1 1
1 0
1 1
1 2
1 0
1 1
2 0
0 0
0 2
0 0
3 1
0 0
1 0
1 1
2 0
0 2
0 1
0 2
0 1
1 2
0 0
0 2
2 3
1 1
0 1
3 1
2 1
1 2
2 1
0 0
0 0
1 0
1 0
1 1
1 2
2 1
0 2
0 1
0 0
0 1
2 1
1 0
1 0
4 1
1 1
3 0
0 0
2 1
1 1
0 0
1 0
1 1
0 0
3 0
0 1
0 0
1 0
0 1
1 0
3 0
1 0
0 1
0 2
0 1
0 2
1 1
0 0
0 1
1 0
1 0
1 1
0 0
0 0
0 0
0 0
2 0
1 0
1 1
0 0
2 0
0 0
0 2
2 1
1 1
0 0
0 0
0 3
1 0
0 0
0 0
0 1
1 0
1 1
0 0
0 1
1 0
1 0
1 1
0 0
1 1
0 0
0 1
0 2
0 1
0 2
0 1
0 2
0 1
1 0
0 2
1 1
0 0
2 2
1 3
2 0
0 1
2 0
0 0
0 2
1 0
0 2
1 2
0 0
0 1
0 2
2 1
0 1
0 1
0 1
0 0
0 2
1 0
1 0
0 1
0 0
0 0
1 0
0 0
0 0
2 3
3 0
1 0
0 1
0 0
0 0
0 0
0 0
1 0
1 2
2 1
1 0
2 2
1 0
0 0
0 0
0 0
0 1
0 0
1 1
0 0
0 0
1 0
1 0
2 0
0 0
0 0
2 0
0 1
0 1
0 3
0 0
3 3
2 0
2 0
1 1
1 0
2 1
0 1
1 1
0 0
0 1
3 1
3 0
1 2
0 0
0 0
0 1
0 1
2 0
0 0
2 1
3 0
1 0
2 1
0 0
0 2
0 0
0 0
0 0
0 0
1 1
0 2
3 1
1 0
0 1
0 3
1 0
0 0
0 1
0 0
1 0
1 0
0 2
0 0
0 0
0 1
0 3
1 0
2 1
1 1
0 1
1 1
0 0
0 1
1 0
0 0
2 3
0 0
1 0
1 2
1 0
0 0
0 0
1 1
0 0
1 2
0 3
0 2
1 0
1 0
1 0
0 0
0 0
0 1
0 0
1 0
2 0
0 1
0 0
1 2
3 0
2 2
1 1
0 1
1 1
1 0
0 0
0 1
0 1
0 1
1 0
0 1
0 2
0 1
1 2
0 2
1 0
0 0
0 1
0 1
0 0
0 0
1 2
1 2
0 0
1 0
0 0
0 0
1 0
0 0
1 1
0 1
1 1
0 1
0 0
0 0
1 1
0 1
0 1
0 0
0 1
0 0
0 2
0 0
3 1
0 0
0 0
0 0
0 0
1 1
0 1
0 1
1 1
1 1
1 1
2 0
0 0
0 0
3 0
0 1
1 2
0 0
0 0
2 2
1 0
3 0
0 0
0 0
1 0
1 1
2 1
1 0
0 2
1 1
2 0
1 0
0 0
0 0
1 1
0 0
0 2
1 2
1 0
1 1
3 1
0 0
2 0
0 1
0 0
1 0
0 0
0 0
1 0
0 0
0 1
0 1
0 0
0 1
0 0
0 0
0 0
2 1
0 1
0 0
0 2
3 0
1 0
0 0
1 2
0 0
1 2
2 0
0 1
0 1
1 1
1 0
1 2
2 0
2 0
0 1
0 1
2 0
0 0
1 0
1 1
2 2
1 0
0 0
1 0
0 1
0 0
1 0
1 0
0 0
0 1
0 2
0 0
1 1
1 0
2 0
1 0
0 0
4 0
0 0
1 1
2 0
2 0
3 0
0 1
1 0
0 0
1 1
1 0
1 0
0 0
0 0
1 0
0 0
1 1
1 0
1 0
3 1
1 1
0 0
1 0
1 0
0 0
1 1
0 1
1 0
3 0
0 1
0 0
0 1
0 0
2 0
1 1
0 0
1 0
4 0
1 0
1 1
1 0
0 2
0 0
0 0
0 1
0 1
0 0
0 0
0 4
0 1
0 0
0 0
1 0
0 0
1 1
0 1
1 0
1 0
0 1
0 0
0 0
3 1
2 0
0 0
2 1
0 1
0 0
1 0
2 2
0 0
0 2
0 0
1 1
1 1
0 1
4 1
0 2
0 1
0 2
0 0
0 0
0 1
0 0
1 0
0 1
0 1
0 2
1 1
1 0
0 0
1 0
0 0
0 2
3 0
0 0
2 0
0 1
1 0
0 1
2 2
1 1
0 0
1 2
0 0
0 1
1 0
1 2
1 1
0 0
1 0
1 2
0 3
0 2
1 1
0 0
0 0
0 1
0 1
0 2
3 1
0 0
0 2
0 2
2 0
0 0
0 2
0 1
0 0
0 1
0 0
1 0
0 1
0 1
0 0
0 1
2 0
0 0
0 1
0 1
0 0
2 0
0 1
0 0
1 0
2 1
0 2
0 0
0 2
1 2
0 2
5 0
0 1
1 0
0 1
0 2
0 0
0 0
0 0
0 0
1 2
1 0
1 0
0 0
0 0
0 0
1 0
0 0
0 0
2 0
0 0
0 0
0 0
2 1
0 0
0 0
1 0
0 0
0 0
0 0
0 0
2 0
0 2
0 0
1 0
2 0
1 0
0 0
0 1
1 0
0 1
0 1
0 1
2 0
3 0
1 0
0 0
1 0
1 2
0 0
1 1
2 0
0 0
1 0
0 0
2 1
1 0
1 0
0 2
2 1
2 1
4 0
0 1
1 1
0 0
1 0
0 0
1 0
0 0
0 0
0 1
1 1
1 0
0 0
0 0
1 1
0 2
0 0
1 1
0 0
0 0
0 1
0 0
0 0
1 1
0 0
0 1
0 1
1 0
1 0
0 0
2 1
0 1
0 1
1 2
1 0
0 0
1 1
1 1
1 0
1 0
1 0
1 2
0 1
1 0
1 0
1 0
1 0
2 0
0 0
1 3
2 1
1 0
1 0
0 1
0 0
0 2
0 2
0 1
0 2
1 0
0 0
0 0
1 0
0 1
0 1
0 0
2 1
0 0
0 0
0 0
1 1
0 2
0 0
0 0
0 0
1 0
1 0
0 1
0 2
0 0
0 2
0 1
0 1
0 1
0 2
1 0
1 1
0 2
1 1
0 0
1 0
0 2
0 1
0 0
0 1
0 1
1 0
0 0
0 1
0 0
1 0
0 0
2 1
0 2
0 0
1 1
0 0
0 0
0 1
0 0
0 0
0 1
1 1
0 2
0 0
0 0
0 0
1 0
0 1
0 0
0 0
1 0
0 0
0 0
2 1
1 0
1 0
1 1
0 1
0 0
0 0
0 1
1 0
1 0
0 0
1 0
1 0
0 0
0 0
0 0
0 0
1 0
0 0
2 0
0 0
2 0
1 0
0 0
0 2
0 0
1 0
1 0
0 0
0 0
0 0
0 1
1 0
0 0
0 0
0 1
0 0
1 0
0 0
1 1
1 0
0 0
0 1
0 1
0 0
0 0
1 0
1 0
0 0
0 1
0 1
0 0
0 0
1 0
1 0
1 0
1 0
1 1
0 0
0 2
0 0
1 0
0 0
0 1
0 2
1 2
0 0
0 2
0 0
1 0
1 2
0 0
1 1
1 1
1 0
0 0
0 0
0 0
0 0
0 0
0 0
0 0
0 0
1 0
0 0
0 1
0 0
0 2
0 0
0 0
0 1
0 1
0 0
0 0
0 0
0 1
0 1
0 0
1 0
0 0
0 1
0 0
0 0
0 1
0 1
0 2
2 0
0 0
1 0
0 0
2 0
0 0
0 1
0 1
0 0
2 0
0 0
2 0
0 0
1 0
0 0
0 2
0 2
1 1
1 0
1 1
0 1
2 0
1 0
0 0
0 1
0 0
0 0
1 1
1 0
1 0
0 0
2 0
1 1
1 1
0 1
1 0
0 0
0 0
0 0
1 0
0 1
0 2
3 0
0 1
0 0
1 1
3 1
1 0
1 2
0 2
0 1
0 0
0 0
0 1
0 0
1 0
0 0
0 1
0 1
0 0
1 1
1 1
1 1
0 2
1 1
0 0
1 2
0 1
0 0
0 3
0 1
1 0
0 1
1 0
1 0
1 1
2 0
1 1
0 3
0 1
1 1
0 0
0 0
0 2
3 0
0 0
0 0
1 1
1 0
1 0
1 0
0 0
1 0
0 2
1 0
2 0
1 0
0 0
0 1
0 0
0 1
1 0
2 0
0 0
0 1
0 2
1 0
2 1
0 0
1 0
1 1
1 0
0 2
0 0
0 3
0 0
0 0
0 3
1 0
2 2
3 2
0 1
1 0
1 0
1 1
0 0
1 1
0 0
0 0
1 4
2 1
1 0
0 0
0 0
2 0
2 0
1 1
0 1
1 1
1 0
1 4
1 3
1 2
1 1
0 1
0 3
0 1
0 0
0 0
0 0
2 0
0 2
1 1
1 1
0 0
0 1
1 0
1 1
0 0
1 0
1 1
0 2
0 1
0 1
1 0
0 0
2 0
1 0
0 0
0 3
1 0
1 1
1 1
3 0
0 0
0 0
1 1
0 1
0 0
0 0
1 0
0 0
1 0
0 0
0 0
0 3
1 0
1 0
1 3
0 0
0 2
0 3
0 0
0 0
1 0
0 1
0 0
0 1
1 0
2 1
1 0
0 2
1 1
0 2
0 1
2 3
0 0
0 0
0 3
0 1
0 1
2 1
0 1
1 1
0 0
0 1
0 1
0 0
2 0
0 0
1 1
1 2
0 0
0 0
1 1
1 0
1 0
0 0
0 0
1 1
0 0
0 0
1 1
0 0
1 0
2 0
0 1
3 1
4 1
1 1
1 0
1 1
0 0
1 0
1 1
1 0
1 1
1 0
0 1
1 1
0 0
1 2
1 0
0 0
1 1
0 0
0 0
1 0
0 1
0 2
0 1
0 1
0 1
0 0
1 0
0 1
1 0
2 0
1 0
2 1
0 1
0 0
0 2
0 2
0 0
2 1
2 1
0 1
0 1
0 2
0 0
4 0
1 1
0 0
1 0
1 3
1 2
2 2
1 0
2 0
0 2
1 2
0 1
0 2
1 1
0 3
0 0
0 0
2 0
1 0
2 2
0 1
1 0
0 2
2 0
0 0
0 0
1 0
0 0
1 0
0 0
1 0
0 1
0 0
0 0
1 0
5 2
1 2
1 1
0 1
0 0
0 0
0 0
0 0
3 1
1 0
2 0
1 0
1 0
1 0
1 1
1 0
1 2
3 0
0 0
0 0
0 0
1 0
0 1
1 0
0 1
1 2
1 0
1 3
2 0
2 0
0 2
0 0
1 0
1 0
1 2
0 0
0 1
1 1
0 0
1 0
1 0
0 1
1 2
0 0
1 1
1 1
0 1
1 1
1 1
0 2
1 2
1 1
1 1
0 0
1 1
0 0
0 0
3 0
0 1
0 0
1 0
1 0
0 0
0 0
0 0
0 0
2 0
2 0
0 0
0 0
0 0
0 0
1 0
1 0
1 0
0 0
1 0
0 0
1 0
0 0
0 0
1 0
1 0
0 0
0 0
0 1
3 0
0 0
0 0
1 0
0 0
0 0
0 0
1 0
1 0
0 1
2 0
2 0
0 0
1 0
0 1
1 0
0 1
0 2
0 1
1 0
1 1
0 1
0 3
0 2
0 1
2 1
0 0
1 1
0 1
2 0
1 1
3 1
1 0
0 0
1 0
2 0
3 0
0 1
0 1
0 0
1 0
1 2
3 0
1 1
0 0
0 0
0 0
0 0
0 1
0 0
0 2
0 0
1 0
0 1
0 0
1 0
1 0
0 3
2 0
1 0
1 0
0 1
0 1
1 0
2 1
0 0
0 3
0 0
2 2
0 1
0 1
1 0
0 0
1 1
2 2
0 0
0 1
1 0
1 2
1 0
1 1
2 0
1 1
0 0
0 0
1 0
1 0
1 1
0 0
0 0
0 0
0 0
0 0
0 0
1 3
1 0
2 0
0 0
2 0
0 1
0 0
0 0
0 1
0 1
1 2
2 1
1 0
4 0
1 1
0 0
0 0
1 0
0 0
0 1
0 0
1 2
1 1
0 0
0 0
0 1
0 1
0 1
0 1
1 0
0 0
1 1
0 1
0 0
0 1
0 1
2 0
0 1
0 0
1 1
0 1
2 0
0 2
2 0
0 2
1 0
1 0
1 0
0 0
0 0
0 1
0 0
0 0
1 1
3 0
1 3
0 1
2 0
1 2
0 2
0 0
0 0
1 0
0 3
0 0
1 0
1 0
0 0
0 3
1 0
1 1
1 0
0 0
0 1
0 1
2 1
3 1
1 0
0 0
0 1
1 2
0 0
0 0
0 0
0 1
1 1
1 1
1 1
1 3
1 0
1 0
1 1
2 0
0 1
0 0
0 1
0 1
0 0
1 1
0 0
0 0
2 0
0 0
0 1
0 0
0 0
0 1
1 0
0 0
0 0
0 1
0 0
1 0
3 0
0 0
1 0
2 1
1 1
0 2
0 0
1 0
1 1
0 0
0 1
0 1
0 0
0 1
0 0
0 0
0 1
0 1
0 0
0 0
0 0
1 1
0 1
0 3
0 4
0 0
0 2
0 0
0 2
2 0
5 0
2 0
1 1
0 1
2 1
0 1
1 0
1 0
1 0
2 2
0 1
1 0
0 0
0 1
0 1
4 2
0 1
2 0
2 0
1 3
0 3
0 2
0 0
1 0
0 1
0 1
0 0
1 1
0 0
0 2
0 2
0 1
0 1
1 0
2 1
0 0
0 1
0 2
0 0
2 1
0 0
0 0
1 2
2 2
1 1
2 0
0 0
2 0
1 0
1 0
0 0
0 0
0 2
0 1
0 1
3 1
0 0
0 1
0 0
0 0
1 0
0 1
0 0
0 1
0 0
3 1
0 0
1 0
0 1
2 0
1 0
0 0
0 1
1 0
0 0
0 0
0 0
2 3
0 0
2 0
0 0
1 0
0 0
0 0
0 2
0 0
0 1
1 1
0 1
0 0
0 2
1 0
0 2
0 0
1 0
1 0
0 0
1 1
0 0
0 1
0 1
1 1
1 1
2 0
0 0
0 0
0 0
0 0
1 1
0 0
0 1
0 0
0 0
0 1
1 1
1 1
0 0
0 0
1 1
0 0
0 0
1 0
0 1
0 0
0 0
0 0
1 2
0 0
0 0
1 0
1 1
1 3
2 1
0 0
0 0
3 1
0 4
2 2
3 2
0 1
2 1
3 0
1 0
1 0
5 2
0 1
0 0
2 0
1 2
0 1
0 1
1 0
3 1
0 1
0 2
0 0
1 1
1 0
2 0
1 1
0 0
0 1
1 0
0 0
0 3
2 3
0 2
0 1
0 1
0 1
1 0
1 0
0 3
0 2
0 1
0 2
0 1
0 0
1 0
1 0
1 1
0 1
0 1
0 1
0 0
1 0
2 7
0 0
0 2
2 1
0 0
1 3
1 0
1 0
0 0
2 0
0 1
0 0
3 0
0 1
1 2
2 1
1 0
4 0
1 1
0 0
2 0
2 1
2 1
0 1
1 1
0 3
0 0
1 1
0 0
0 3
0 1
0 0
0 1
0 1
1 0
0 1
1 1
0 3
2 1
1 3
0 0
1 0
0 1
0 0
1 0
0 0
2 0
0 0
0 1
2 1
1 1
1 1
2 2
2 0
0 1
2 1
1 1
0 0
0 0
0 2
1 0
0 1
2 2
0 0
1 1
0 1
2 2
1 1
1 1
1 0
2 0
2 2
0 0
2 2
0 0
0 0
0 0
0 0
0 0
1 1
1 2
0 0
0 1
0 0
0 1
0 1
1 0
0 1
0 1
1 1
2 1
2 0
0 0
0 1
1 0
2 0
1 0
0 0
0 0
0 2
1 0
0 1
1 0
2 0
0 1
1 2
0 0
0 0
0 1
1 0
0 2
0 0
0 0
0 0
1 0
1 4
0 1
0 1
0 1
2 2
0 0
0 2
0 0
1 1
0 0
1 1
0 4
0 0
0 0
0 1
1 3
0 0
0 0
0 0
0 0
1 0
0 0
1 0
0 0
0 1
0 1
1 0
1 2
0 2
3 0
1 1
0 0
0 1
3 1
0 2
2 1
0 0
0 1
0 0
0 1
1 0
2 0
1 0
0 1
2 0
2 0
2 1
0 1
2 1
0 0
0 0
2 0
3 3
2 2
0 1
0 1
2 0
0 0
1 1
0 1
0 0
0 0
0 0
3 0
0 0
0 1
0 0
0 1
1 1
0 1
0 1
0 0
1 0
0 1
0 0
0 1
0 1
1 0
1 0
0 2
1 0
2 1
2 1
0 2
1 2
1 4
1 1
0 2
1 1
1 0
2 1
1 0
1 1
0 1
2 1
0 2
1 0
0 0
1 1
0 1
1 2
0 1
0 0
0 0
1 0
0 0
1 2
0 1
0 1
0 0
1 1
0 0
1 1
0 0
1 2
0 1
0 1
0 0
1 2
2 0
0 0
0 0
0 3
0 0
0 3
2 2
0 0
1 0
1 0
0 1
0 0
0 0
0 0
3 1
1 2
1 1
1 1
0 2
2 1
0 1
0 2
2 2
1 0
1 0
1 2
0 1
0 0
1 1
1 0
0 0
1 1
0 0
0 0
0 0
2 1
1 0
0 0
1 1
1 0
3 1
2 0
1 1
1 1
0 0
0 1
1 1
0 1
0 2
0 2
1 0
0 0
0 0
0 0
1 0
0 0
1 0
0 2
1 0
0 0
1 1
0 1
2 0
1 0
0 3
0 1
1 0
0 0
1 1
0 1
0 0
0 0
0 0
1 1
0 2
0 1
0 1
0 0
1 0
0 1
0 2
0 0
1 0
2 1
0 1
0 1
0 2
2 0
1 2
0 2
1 0
0 0
0 1
1 1
2 1
0 1
2 0
1 0
1 0
1 1
2 2
1 1
1 0
2 0
0 0
0 0
2 0
1 1
2 0
2 0
4 0
0 1
0 1
0 0
1 1
0 2
1 1
0 0
0 0
0 0
2 2
1 1
1 0
0 1
1 1
0 0
1 0
0 1
1 0
2 0
0 1
0 2
0 0
1 2
1 0
0 0
0 1
1 0
0 0
2 0
0 0
0 0
1 0
0 0
0 1
0 0
0 0
0 0
0 0
0 1
0 0
0 1
0 0
1 1
0 1
1 0
0 0
2 0
1 0
0 0
0 0
2 0
0 1
1 1
0 2
0 2
2 0
3 1
0 1
0 0
1 1
0 1
1 1
0 1
0 0
0 0
3 0
0 2
2 0
0 1
1 0
0 0
0 2
1 2
1 1
0 1
0 2
0 0
1 0
0 2
1 1
1 0
0 0
0 2
0 0
0 1
0 2
0 1
2 2
2 1
0 1
0 1
0 0
2 0
0 0
0 0
1 0
1 1
1 0
0 0
0 0
1 0
0 0
0 1
0 0
0 1
2 2
3 2
0 0
0 1
0 0
0 1
1 0
0 1
0 0
2 0
0 1
0 1
0 1
0 1
0 3
1 0
0 1
0 0
0 0
0 0
0 2
1 0
2 1
1 1
0 1
0 0
0 0
2 0
1 2
0 1
0 0
0 0
0 0
1 0
0 0
1 1
0 2
0 1
2 0
1 1
1 0
0 0
0 2
0 0
0 0
1 3
0 0
1 3
1 1
0 1
0 0
1 1
1 2
0 0
1 0
0 1
0 2
0 1
0 1
0 1
2 1
0 0
0 1
0 1
1 0
0 1
0 0
1 0
1 0
0 1
0 0
2 0
1 1
0 2
1 1
2 0
0 1
0 1
0 1
0 2
0 1
1 1
0 1
0 0
0 1
0 0
0 2
3 0
1 1
0 2
1 2
0 0
1 1
0 1
1 0
1 1
0 0
0 0
1 2
1 1
1 1
0 2
0 3
0 0
1 0
1 1
1 1
0 1
0 1
0 1
0 1
0 1
0 0
1 0
0 0
0 0
1 0
2 1
0 0
2 2
3 1
1 2
0 0
0 3
0 0
1 0
0 0
0 0
0 2
0 0
0 1
2 0
4 0
0 0
0 0
0 0
0 2
2 1
0 0
0 0
1 0
1 0
0 1
0 1
0 0
3 1
1 0
1 1
1 1
2 0
3 1
1 1
1 0
0 0
1 2
1 0
1 0
1 0
1 0
2 1
1 1
1 2
1 1
1 1
0 1
0 0
2 1
0 0
0 1
1 0
1 0
0 0
0 1
0 1
0 0
0 1
1 1
1 1
1 0
0 0
2 0
1 2
0 1
0 1
0 0
0 0
0 0
1 2
0 1
2 1
1 0
1 1
2 1
1 1
0 1
0 1
0 1
2 1
0 0
0 1
0 0
1 0
1 0
0 2
1 1
0 0
1 1
0 0
0 1
0 1
0 0
1 1
0 2
0 0
0 0
1 1
1 0
2 0
0 0
0 1
0 4
2 0
0 1
0 0
0 0
2 0
0 0
0 1
1 0
1 0
1 1
2 1
0 0
0 1
0 1
0 0
3 1
1 0
1 0
2 0
1 0
0 1
0 0
0 2
1 0
0 0
1 0
2 0
0 1
2 0
1 1
2 1
0 1
1 0
2 1
0 0
0 0
0 0
1 0
1 0
0 3
0 1
0 2
1 1
0 2
1 2
0 1
0 0
1 0
1 0
1 0
2 1
0 0
0 2
0 0
2 0
1 0
1 2
0 0
0 1
0 0
0 1
0 1
0 0
2 0
1 0
0 1
2 1
0 1
0 1
1 0
1 1
1 0
0 0
0 1
0 1
1 2
3 0
1 0
0 0
1 0
1 1
0 0
1 0
0 0
1 0
0 1
0 1
1 0
0 0
0 2
0 2
0 1
0 1
1 0
1 1
2 0
0 1
2 0
1 0
1 1
1 0
1 2
2 1
1 0
0 1
2 1
2 1
1 0
0 0
3 1
2 0
0 0
2 2
0 0
2 0
0 1
0 1
0 0
0 1
1 0
1 1
1 2
2 1
1 0
5 0
0 0
1 0
0 1
1 2
0 1
0 1
1 2
0 0
1 0
1 0
0 0
2 1
0 1
1 1
0 0
0 0
1 0
0 1
0 1
0 0
2 0
2 0
0 0
0 0
2 0
0 0
0 1
1 1
1 1
0 1
1 1
2 1
0 1
2 2
1 0
2 0
0 1
1 0
3 0
1 1
3 0
0 0
1 1
1 2
1 0
1 0
0 0
2 1
0 0
0 1
0 0
2 1
1 1
0 0
0 1
1 0
0 0
0 0
0 0
2 2
0 1
0 0
1 1
1 1
1 0
1 0
2 0
0 0
1 4
0 0
1 2
1 1
2 0
1 0
0 1
2 1
1 1
0 0
2 1
0 2
1 1
1 1
0 0
1 1
1 3
2 0
0 1
0 0
0 0
0 2
1 2
0 0
1 0
0 1
0 0
0 0
0 0
1 2
1 0
1 0
1 1
0 5
2 2
2 1
1 2
1 1
0 0
1 2
0 1
0 1
1 0
0 3
1 3
1 2
0 2
1 1
0 1
1 0
0 1
1 1
1 0
0 0
0 2
0 2
1 0
0 1
0 0
1 1
1 0
1 0
0 0
1 0
0 0
2 1
1 0
0 1
0 0
1 2
1 3
0 0
0 0
0 1
0 1
0 1
1 0
1 0
1 0
0 2
3 0
1 2
0 0
1 0
0 0
1 0
4 0
2 0
1 0
1 0
0 2
2 1
0 2
1 1
0 0
0 0
0 1
1 1
0 2
0 2
2 1
0 1
0 0
3 0
3 3
0 0
0 0
1 0
0 1
0 1
2 0
2 2
0 0
0 2
1 1
0 0
1 1
0 0
1 0
0 2
3 1
1 0
1 0
1 0
0 0
0 1
0 1
0 1
0 0
0 0
0 2
3 1
1 0
2 0
0 0
1 1
1 0
0 2
0 1
0 0
2 2
0 1
1 0
1 0
2 0
1 1
1 1
2 2
0 0
1 2
2 1
0 1
0 0
0 1
2 0
0 1
1 0
0 0
0 0
1 0
1 0
1 2
1 1
0 1
0 0
1 1
0 1
1 1
0 0
3 0
0 2
0 0
1 0
0 0
0 2
0 1
1 1
1 1
1 0
0 1
0 1
1 2
1 2
0 0
1 0
0 0
0 0
0 0
2 0
1 1
0 0
2 1
0 0
0 2
0 0
1 2
1 0
0 1
0 1
1 1
2 1
0 1
1 0
0 1
0 1
0 4
0 1
0 0
0 1
1 0
0 0
1 2
0 0
0 0
0 2
0 0
1 0
0 0
2 0
0 0
1 0
0 0
0 2
3 0
0 0
0 0
0 0
0 1
1 2
0 1
1 1
0 1
0 2
1 1
1 0
0 0
0 0
1 0
1 0
0 2
1 1
1 0
0 2
1 0
2 1
1 3
0 1
0 1
0 0
2 0
1 2
0 0
0 3
3 1
0 0
1 0
0 1
0 0
2 0
0 0
1 1
1 2
1 0
0 1
2 1
0 0
0 2
1 3
0 3
1 0
2 0
1 1
0 0
0 1
0 2
1 0
0 1
1 1
0 0
4 0
2 1
1 1
0 1
1 2
1 2
0 0
0 1
0 0
1 0
1 2
2 3
0 1
0 0
0 1
2 1
1 0
0 3
0 0
3 2
0 1
2 0
0 0
0 1
1 0
3 0
2 1
0 0
2 0
2 0
0 0
1 0
0 2
0 0
0 0
0 1
1 0
0 0
1 0
0 1
0 1
2 0
1 1
1 0
1 0
0 2
0 0
0 1
0 0
0 2
1 0
2 0
1 0
0 0
0 1
0 2
1 1
0 2
1 1
0 3
2 0
1 0
0 1
1 0
2 0
0 1
2 0
0 1
0 1
1 1
0 0
1 1
1 1
0 0
1 3
0 0
0 2
0 0
1 0
1 2
0 0
0 0
1 1
2 1
0 0
2 1
0 1
1 1
0 0
1 0
0 2
0 1
2 0
1 0
1 2
0 1
0 3
2 0
0 1
2 1
1 1
1 2
0 2
3 2
1 0
0 0
0 1
0 0
0 0
2 1
1 2
2 0
0 1
1 1
0 1
1 0
0 0
2 0
1 0
0 0
0 0
0 1
0 0
2 0
0 0
2 0
3 2
0 1
1 1
5 1
1 1
1 2
0 1
1 0
0 1
1 0
1 0
1 2
1 0
0 0
3 0
0 0
0 0
1 0
2 3
2 0
0 0
0 2
1 4
1 1
0 0
1 1
0 2
0 2
0 0
3 0
2 0
1 0
0 1
0 0
1 1
0 2
0 1
0 0
1 0
0 0
1 1
0 2
0 0
1 3
0 1
0 0
0 1
0 2
0 2
0 0
1 0
0 0
2 0
0 1
2 4
0 2
1 3
1 3
1 0
0 4
0 0
0 0
1 0
1 2
2 2
0 3
0 0
0 1
0 1
1 0
0 1
2 0
1 1
1 1
1 1
0 4
1 1
2 1
1 1
2 1
1 1
0 4
1 0
1 0
1 1
0 0
0 2
2 2
1 1
0 1
1 0
0 0
0 0
1 2
0 0
0 2
0 0
1 1
1 0
0 2
5 0
0 1
0 0
0 2
1 0
1 0
1 1
0 0
1 0
0 0
0 4
1 0
0 0
1 0
0 3
0 0
0 1
2 0
1 0
0 1
0 0
0 1
0 0
0 0
0 1
1 2
3 0
1 0
0 0
0 2
1 1
0 0
0 1
0 0
1 0
0 0
3 0
4 0
0 0
0 0
3 1
0 0
4 1
1 1
0 1
1 0
1 0
1 0
0 1
1 0
0 0
1 1
0 0
1 0
1 0
3 0
0 1
2 0
0 0
1 0
0 2
2 0
0 0
0 0
1 0
0 1
0 0
1 0
2 1
0 1
0 0
1 1
2 0
1 1
0 0
0 0
2 0
0 0
0 0
1 0
0 0
1 0
1 0
0 0
0 0
1 0
1 0
0 0
1 0
1 0
0 0
0 1
1 1
1 0
1 0
2 0
3 0
1 0
0 0
1 0
0 0
1 0
1 0
0 0
1 2
0 0
4 0
0 0
1 0
2 0
1 1
2 0
0 1
1 2
3 1
0 1
1 0
0 0
0 1
1 0
0 0
4 1
1 0
0 2
0 1
1 0
2 0
0 1
2 0
4 2
0 1
1 0
0 0
2 1
1 2
0 1
0 0
0 0
2 1
0 0
2 0
0 1
0 0
0 0
0 1
1 1
0 0
0 0
0 0
0 0
0 0
0 0
0 1
0 1
1 1
0 2
0 1
0 0
0 1
0 0
0 0
0 2
0 0
0 2
0 0
0 0
1 1
0 0
0 0
0 2
1 1
0 1
0 1
0 2
0 0
1 0
1 1
3 1
0 0
1 0
0 0
1 1
1 2
1 1
1 1
1 0
0 1
0 2
0 2
2 1
1 0
0 2
0 1
1 2
1 1
0 0
1 1
0 1
1 3
1 1
0 2
0 0
0 0
0 0
1 0
0 1
0 0
1 0
0 1
2 2
1 2
0 4
0 1
0 1
0 0
1 0
2 1
0 0
2 0
0 0
1 2
1 0
2 2
1 1
0 1
0 1
0 0
1 0
0 0
2 1
1 2
0 0
0 1
2 0
0 2
0 0
1 3
0 0
0 2
1 1
0 0
0 0
1 0
0 1
0 0
2 0
1 3
2 2
1 1
2 2
0 1
0 1
0 0
0 0
2 0
1 0
0 0
1 0
1 0
1 0
1 0
0 1
0 2
2 1
1 1
1 1
0 1
0 0
0 0
2 0
0 0
1 0
1 0
0 1
1 0
0 2
1 0
0 0
3 1
0 0
1 1
1 1
1 0
0 1
1 0
1 0
2 0
4 0
3 1
0 1
0 1
0 0
0 0
1 1
0 1
1 1
1 1
2 0
0 1
1 0
1 0
0 0
1 3
0 0
0 0
0 1
1 0
1 0
0 0
3 2
3 0
2 0
3 0
2 0
1 0
0 1
0 0
2 0
0 0
0 2
0 1
0 1
0 0
0 1
2 0
3 1
0 0
0 0
0 1
1 0
2 1
0 1
0 0
0 0
3 0
0 0
1 0
1 2
0 0
1 1
1 4
1 0
1 1
1 1
2 0
1 0
0 0
0 1
1 1
2 2
0 1
4 0
0 3
1 0
0 1
2 1
0 4
1 0
2 2
0 1
0 0
0 0
1 0
1 0
1 0
0 0
1 0
1 0
0 0
0 2
0 0
1 0
0 2
0 1
0 0
0 1
0 0
2 1
0 0
1 2
1 3
1 0
0 0
0 1
0 1
1 1
1 0
0 2
1 0
1 2
0 0
0 2
0 0
1 1
1 0
1 3
1 3
0 0
1 1
1 1
0 1
1 1
0 1
0 0
0 0
0 2
0 2
0 0
0 0
1 1
0 0
1 0
2 1
1 0
0 0
0 0
0 3
1 1
0 0
0 3
0 2
0 1
0 3
0 0
3 1
1 1
0 2
3 0
2 2
1 1
3 0
0 2
4 0
0 0
3 1
1 3
0 0
0 0
0 0
1 3
0 2
0 4
0 0
0 0
0 0
0 2
1 0
0 1
0 0
0 1
2 0
1 1
0 0
1 0
2 1
2 0
0 1
0 0
1 0
0 0
0 0
0 4
0 0
0 1
0 0
0 1
0 1
1 0
0 0
1 1
1 2
0 0
0 0
1 0
0 0
0 0
1 1
1 0
1 0
0 0
0 1
2 0
2 0
1 1
2 2
3 0
2 0
0 0
0 2
1 0
1 1
1 0
0 0
0 1
0 0
0 1
0 1
0 1
0 0
0 0
1 1
1 1
1 2
2 0
2 0
0 1
1 1
1 0
0 0
1 1
0 0
2 1
1 0
1 1
1 1
1 1
0 0
0 1
1 1
0 2
1 2
0 0
2 2
0 0
2 2
1 0
0 1
0 0
2 2
0 0
1 0
2 0
2 0
0 0
1 0
0 0
1 2
0 2
1 0
0 1
0 1
0 1
0 1
1 0
1 0
3 1
1 1
0 3
0 0
0 0
0 1
0 1
0 1
0 1
0 3
0 1
0 0
2 0
1 1
1 1
2 2
0 0
0 0
1 0
1 0
1 1
1 0
0 0
0 0
0 1
0 1
1 1
2 2
1 0
1 0
0 0
1 2
0 2
2 1
0 0
0 4
0 2
4 0
0 1
2 1
2 1
2 2
1 1
4 3
0 0
1 0
0 1
0 0
1 1
1 1
1 0
1 0
2 0
0 0
0 1
0 2
0 0
1 3
0 0
0 1
1 1
0 0
0 1
0 3
0 0
0 2
0 0
0 0
0 0
0 0
0 0
1 2
1 0
3 1
1 0
2 0
1 0
0 0
0 0
0 0
0 3
0 2
0 1
1 3
0 0
0 0
1 0
1 0
1 2
1 1
0 0
0 0
0 0
0 1
1 0
1 1
0 1
1 0
0 1
0 0
1 1
0 3
0 1
0 0
0 0
1 0
0 3
0 1
0 0
3 1
0 2
0 2
0 1
2 0
0 2
1 0
1 0
1 0
0 3
1 1
1 2
0 1
1 2
2 3
0 1
0 2
0 1
0 0
2 0
0 0
0 0
2 1
2 2
1 1
1 0
0 1
0 2
0 1
0 0
1 1
0 2
2 0
0 0
0 1
4 0
0 0
0 0
0 1
0 0
1 0
1 0
0 1
1 1
0 0
0 0
0 3
2 0
0 2
2 0
0 0
0 1
1 1
0 1
0 0
1 0
0 2
0 0
0 1
0 0
0 0
0 0
2 0
0 0
0 0
0 1
0 0
0 1
0 3
1 1
2 2
0 0
0 0
0 0
0 0
1 0
0 0
2 1
1 2
2 0
0 1
1 0
0 1
0 2
0 1
1 0
1 0
1 0
1 0
0 2
3 0
2 0
0 0
2 1
0 1
0 0
2 1
0 0
1 0
0 0
1 1
0 3
1 0
0 1
0 0
1 2
0 1
0 1
0 0
0 1
1 1
1 0
0 0
1 0
0 1
1 1
1 0
0 0
0 1
2 1
2 0
3 0
2 1
0 0
1 0
2 0
1 1
0 3
0 2
0 2
2 1
1 0
1 0
0 0
1 0
1 0
0 0
1 1
1 2
0 1
2 1
0 1
1 1
0 0
0 1
1 0
1 0
2 0
0 1
0 1
1 3
0 2
1 0
0 1
0 1
0 3
0 0
0 0
0 0
1 0
0 1
0 2
0 0
0 0
2 1
0 0
0 0
2 1
1 0
0 1
1 0
1 1
0 0
0 0
0 2
2 1
1 0
0 1
0 1
0 2
2 1
0 2
1 0
3 0
1 2
0 0
0 0
2 0
2 1
1 1
1 1
3 0
1 2
0 0
2 1
0 2
2 1
0 0
0 1
0 0
0 1
0 1
2 1
1 0
1 0
1 1
0 1
2 1
0 1
1 0
0 1
1 0
0 0
1 1
2 3
2 1
2 0
1 0
0 0
0 0
2 0
2 0
1 1
1 0
4 0
1 1
1 1
2 0
2 3
0 4
0 1
2 0
0 1
2 0
0 2
2 0
1 0
0 1
0 0
3 0
2 0
4 1
1 1
1 2
1 1
2 1
2 0
2 0
1 0
4 0
2 1
0 0
2 0
2 1
2 0
2 4
2 1
5 3
2 3
2 2
1 1
0 1
3 2
1 1
1 0
1 0
4 0
1 0
2 0
4 0
2 0
0 0
2 0
0 0
1 1
2 0
0 1
2 1
4 0
6 2
1 0
0 2
1 0
2 3
0 1
3 2
0 0
4 3
3 0
0 1
2 3
2 5
1 7
1 5
1 2
3 5
1 2
1 0
0 1
1 2
0 1
1 3
0 2
0 1
1 2
0 2
0 2
1 1
2 3
1 4
3 0
1 1
1 2
4 2
0 0
0 0
0 4
1 2
1 2
1 2
2 4
0 1
2 0
2 0
0 3
1 5
0 4
2 1
0 0
0 3
2 0
0 2
0 3
0 1
0 0
0 1
0 2
0 2
1 3
0 4
1 0
0 0
1 2
0 1
0 1
0 3
1 2
0 2
1 0
1 1
1 0
0 1
1 3
0 2
0 0
1 3
0 1
2 1
0 0
0 1
0 1
0 0
1 0
0 1
2 0
0 1
0 0
0 2
1 1
1 0
0 4
1 0
2 1
0 1
1 1
1 1
1 0
0 1
1 0
3 0
0 0
0 0
0 0
1 1
0 1
0 0
1 2
1 1
1 4
2 1
3 0
0 2
1 0
2 1
0 1
1 1
1 1
0 0
1 0
1 2
1 3
0 1
1 0
0 4
1 2
0 3
1 1
0 0
1 2
0 1
1 0
0 1
0 0
0 0
1 2
0 0
2 0
1 0
2 0
0 1
0 0
4 1
1 1
0 1
1 1
1 1
1 2
0 0
3 1
1 0
2 0
1 1
1 0
2 1
0 0
1 3
1 0
2 0
0 1
0 0
1 1
2 1
0 1
0 1
2 1
0 0
1 0
1 0
1 1
0 0
0 0
0 1
1 0
2 0
0 0
0 0
2 0
0 1
1 1
0 2
0 0
0 1
1 1
0 1
2 2
1 0
0 0
1 1
0 2
0 1
1 0
0 0
2 0
1 0
2 0
1 0
1 0
0 0
0 1
0 0
2 1
0 2
1 1
1 0
0 0
2 0
0 1
0 1
2 2
1 1
0 0
1 0
0 0
0 1
0 1
1 1
1 0
0 1
1 1
0 0
0 0
0 0
1 1
0 0
0 1
0 0
0 2
0 1
0 0
0 0
0 0
0 1
0 0
0 0
0 0
0 3
0 0
1 1
0 0
0 1
0 0
0 2
0 0
1 1
1 2
1 0
0 0
0 0
1 4
2 1
2 1
0 0
2 0
1 0
0 2
1 2
0 0
0 1
0 0
2 0
1 1
0 0
0 0
0 1
1 1
3 2
1 0
0 0
2 1
0 0
0 0
4 0
0 0
2 1
0 0
1 0
1 0
0 0
0 1
2 0
0 0
1 1
1 0
0 0
0 0
0 2
2 0
0 0
0 0
1 0
2 0
0 0
1 0
0 0
5 1
0 1
2 1
1 1
0 0
0 3
0 1
0 0
0 2
1 0
0 1
1 1
1 4
1 0
0 0
3 1
1 1
1 0
0 1
1 1
0 1
0 1
1 2
0 1
1 1
0 1
0 0
0 0
0 4
0 0
0 0
0 0
1 0
1 2
0 0
0 1
0 1
0 3
1 0
0 1
0 0
0 2
1 2
1 0
0 2
0 1
0 2
0 0
0 0
1 0
1 0
1 0
0 1
0 3
0 1
0 0
0 0
0 0
1 1
1 2
0 1
7 1
0 1
1 1
1 0
1 0
0 0
0 0
2 2
2 0
3 2
0 3
0 0
1 0
1 1
1 1
1 1
0 0
1 0
0 1
0 1
0 1
1 0
3 1
0 0
1 2
0 2
1 1
3 2
2 0
0 2
0 3
1 1
2 0
0 0
3 0
2 0
0 1
2 0
3 2
0 4
0 1
0 2
0 0
3 1
1 1
2 0
0 3
0 0
0 1
0 0
1 0
2 0
1 1
0 1
0 0
0 1
2 0
0 1
0 0
1 0
2 1
1 1
1 0
0 2
1 0
2 2
1 0
1 2
0 0
1 2
1 2
3 0
0 0
0 2
1 0
0 0
2 1
2 0
1 2
0 0
1 1
0 0
5 0
0 0
1 0
0 0
0 0
0 0
1 0
1 0
0 1
0 0
0 0
1 0
1 1
0 1
2 0
2 1
0 0
1 2
0 0
0 0
0 0
1 1
1 0
0 0
1 0
1 0
0 1
0 1
0 2
2 0
0 1
0 0
0 0
2 2
0 0
0 0
0 0
0 1
2 1
0 0
0 0
0 2
0 1
1 1
1 0
0 1
0 0
0 2
0 1
3 0
1 0
1 2
0 0
0 1
0 0
0 2
3 0
2 0
0 0
0 0
2 2
0 0
1 2
0 0
0 1
1 1
1 1
0 0
1 0
2 0
0 0
0 1
0 0
0 1
0 0
1 1
1 0
0 1
0 1
0 0
0 2
1 0
1 0
0 0
1 1
0 0
0 0
0 1
1 0
0 0
2 2
1 1
2 2
1 0
0 0
1 0
0 0
1 1
1 2
0 2
0 0
0 2
1 3
2 2
1 1
2 1
0 0
3 0
0 3
1 0
1 0
0 1
0 0
0 0
1 0
1 0
0 1
2 0
1 0
0 0
0 1
1 1
0 4
3 0
0 0
1 0
0 1
0 0
0 0
0 1
0 0
0 0
0 0
2 0
1 3
0 0
0 1
1 1
1 1
1 1
1 0
0 3
0 0
2 0
2 0
2 0
0 1
0 0
1 0
1 0
2 0
1 1
1 0
1 1
1 0
2 0
1 1
0 2
1 0
1 1
0 0
0 0
0 3
0 1
2 0
2 0
0 0
0 0
1 1
0 1
0 0
0 0
0 2
0 0
1 2
0 0
1 0
0 1
0 0
1 1
1 0
0 0
0 1
1 3
1 0
0 0
0 0
1 1
0 1
0 1
0 0
0 1
0 0
0 0
0 1
1 0
0 2
1 1
2 0
0 0
1 1
1 1
0 0
2 0
0 0
1 0
0 2
0 0
0 1
0 0
2 0
2 0
2 1
0 0
1 2
1 1
2 0
1 2
0 0
1 1
1 0
1 2
1 0
1 0
2 2
0 1
1 0
0 1
1 1
1 0
0 0
1 0
0 0
0 0
0 1
1 0
1 0
1 0
1 0
1 0
0 0
3 0
0 0
0 1
0 0
0 0
2 1
1 0
2 0
1 0
0 1
1 1
1 1
0 0
0 0
0 1
0 1
1 0
0 0
0 1
0 1
0 2
0 2
2 2
2 0
0 2
1 0
0 0
0 1
0 0
1 0
0 1
1 1
3 2
0 1
2 1
0 0
0 0
1 2
1 0
1 0
0 0
0 0
0 1
3 0
2 2
0 1
2 0
0 0
0 1
0 0
2 1
1 0
0 0
0 1
0 0
0 1
0 0
1 1
1 0
0 0
1 1
0 1
0 0
1 1
2 1
0 1
0 2
3 1
0 0
0 0
0 3
0 1
0 0
1 1
1 1
0 1
0 1
0 1
0 0
0 2
0 0
0 0
1 0
0 0
0 0
0 1
1 0
0 0
0 2
0 1
0 0
0 1
1 0
0 1
0 1
1 0
1 0
0 0
0 0
0 1
1 1
0 0
0 0
0 0
1 0
0 1
1 1
0 0
1 0
0 1
2 0
1 0
0 0
0 1
0 0
0 0
0 0
0 0
2 0
1 1
0 1
0 0
1 3
1 0
0 1
1 2
0 0
0 0
0 1
1 0
2 1
1 0
2 0
0 0
0 1
1 0
2 0
2 0
0 3
0 0
0 1
1 0
0 2
0 0
0 1
0 0
2 0
0 1
0 0
0 1
0 0
1 0
1 0
1 2
1 1
1 0
0 0
0 1
1 1
1 0
0 0
1 3
0 2
1 0
2 0
0 0
1 1
0 1
2 0
1 3
0 2
1 0
1 0
3 0
2 2
2 2
0 1
0 0
0 0
0 1
0 1
1 0
0 0
0 0
1 1
1 1
0 0
1 1
0 0
2 2
1 1
0 1
2 0
0 0
1 4
2 0
1 1
2 2
0 0
1 1
0 0
1 0
0 0
0 0
2 0
2 2
0 0
0 0
1 0
0 0
0 0
1 2
0 0
1 0
0 1
1 1
0 0
0 0
0 0
0 0
1 1
1 0
0 1
1 0
0 1
0 1
0 0
4 0
0 2
0 1
0 2
1 2
1 1
0 0
0 0
1 1
1 0
1 0
0 1
1 0
0 0
1 1
0 3
2 1
0 1
0 0
1 0
1 0
0 0
1 1
1 1
1 0
0 2
0 1
2 1
1 0
0 0
0 1
0 0
0 1
0 1
0 1
1 0
1 0
1 0
0 0
2 1
0 0
1 0
0 0
0 1
0 2
1 1
0 0
0 2
0 0
0 0
0 1
0 0
1 2
0 0
0 2
0 0
0 0
2 1
0 2
1 3
0 2
0 1
0 3
0 1
0 1
1 2
1 1
0 1
0 0
0 0
0 0
0 1
0 3
0 1
0 0
0 1
1 0
0 0
0 1
0 1
0 1
0 0
1 0
1 1
0 1
1 1
0 0
1 3
1 1
0 0
0 0
0 0
0 1
1 2
1 0
2 0
0 1
2 0
1 0
0 0
2 0
0 0
1 0
0 0
2 0
0 0
0 0
0 0
0 2
1 1
0 3
0 0
1 0
1 1
1 0
1 0
0 3
1 0
0 1
0 1
0 0
0 1
0 0
0 0
0 1
2 0
1 1
0 2
3 1
0 2
0 2
1 1
0 2
0 0
2 2
0 1
0 1
0 2
1 0
0 1
1 1
0 0
1 0
0 1
3 0
1 0
1 0
1 3
1 1
0 0
0 1
0 1
2 1
0 1
1 0
0 0
1 0
1 0
0 0
0 0
0 1
2 0
1 0
1 0
1 2
0 0
0 1
1 0
0 0
0 1
0 0
0 0
0 1
2 2
0 0
0 2
2 0
2 1
0 0
1 0
1 0
2 1
0 1
1 0
1 1
2 1
1 0
1 0
2 1
3 1
1 0
0 0
0 1
1 0
1 0
2 3
1 0
0 0
0 1
0 0
1 2
1 0
1 1
0 1
1 1
0 0
0 1
1 0
0 1
2 0
0 0
2 0
3 2
1 1
2 0
1 0
4 1
1 1
2 0
1 0
0 1
1 1
0 0
0 0
1 1
0 0
1 0
0 0
0 1
0 0
0 0
1 0
2 1
1 1
1 0
0 0
1 1
2 0
0 1
1 1
0 0
0 1
0 3
1 1
0 1
2 1
1 0
1 0
0 1
3 0
1 0
0 0
2 0
1 0
1 1
2 1
1 1
0 0
1 1
0 0
0 2
1 1
0 0
0 0
0 0
0 0
1 0
3 1
2 1
0 1
0 1
1 0
1 0
1 0
1 3
2 2
0 0
1 0
1 0
2 0
0 0
0 3
1 0
0 0
0 1
0 0
1 1
2 4
2 1
0 1
0 1
2 0
2 1
4 0
1 1
0 1
1 0
1 3
1 5
1 0
1 1
0 0
0 1
0 1
0 0
2 0
0 0
2 0
0 3
0 0
0 2
1 1
0 0
0 0
0 0
0 0
2 1
1 3
2 0
3 6
2 1
0 0
2 2
1 0
0 2
0 0
0 4
2 3
1 0
0 1
0 0
0 0
3 2
2 2
2 3
4 2
1 1
0 2
0 0
1 0
1 3
2 1
0 1
0 0
1 0
1 1
0 0
1 2
1 1
0 0
3 0
2 1
1 1
0 0
0 0
0 0
0 2
0 1
1 2
1 0
0 2
1 0
0 0
0 0
0 1
0 0
3 0
0 1
6 0
0 2
2 0
0 1
1 1
1 1
1 0
0 2
0 1
1 2
2 0
0 2
0 0
0 1
1 0
0 3
0 1
2 2
2 1
1 0
1 0
1 0
2 0
0 0
2 0
1 1
0 0
0 1
1 2
3 2
1 0
1 1
0 1
1 2
0 1
0 2
1 0
0 0
0 1
0 1
0 0
0 1
1 0
0 1
0 1
1 0
1 3
0 1
0 0
0 1
0 0
0 0
1 2
2 0
0 1
1 1
1 2
1 0
1 0
1 0
1 0
2 1
0 1
0 0
0 0
0 3
0 0
1 1
1 3
0 0
1 0
3 0
3 2
0 1
2 1
0 2
0 0
0 2
2 1
1 3
0 0
0 2
0 2
2 0
1 0
0 0
0 2
0 0
0 0
0 0
0 0
3 0
0 0
1 0
0 1
1 3
0 0
1 0
0 2
1 1
0 0
0 1
0 2
0 0
0 1
0 0
0 2
0 1
3 0
0 0
1 0
0 0
0 0
0 0
0 1
0 0
1 0
0 0
0 1
0 3
0 0
2 1
1 0
0 1
0 0
0 2
3 1
1 1
1 0
1 0
0 1
0 0
1 3
0 3
0 0
0 0
1 0
0 0
3 1
1 1
1 2
3 0
1 0
0 1
0 0
3 0
1 1
1 0
2 2
1 0
1 1
2 0
0 0
0 2
2 0
0 0
3 1
1 0
1 1
0 1
0 1
2 0
0 2
0 1
0 2
0 0
0 1
0 1
2 1
1 0
1 1
1 1
0 0
0 1
1 2
0 0
0 0
0 1
2 0
0 1
1 0
0 1
1 0
3 2
2 0
2 0
1 0
1 0
1 0
3 1
0 0
0 0
0 0
1 1
1 0
1 0
4 0
1 0
1 1
0 0
0 3
0 1
0 1
1 1
1 0
2 0
0 0
1 0
0 0
1 0
2 0
1 0
1 0
2 0
1 1
1 0
1 0
1 0
0 0
1 1
1 0
1 0
0 0
0 0
0 0
1 5
1 1
0 0
2 0
0 2
1 2
1 2
1 0
1 1
2 0
3 0
1 0
0 1
2 3
2 0
1 0
2 0
2 0
2 0
0 2
0 1
0 0
0 0
0 1
0 0
0 1
2 0
0 2
0 0
1 1
0 0
2 1
0 0
0 2
0 0
0 0
3 1
0 0
0 2
0 1
0 0
1 0
1 1
0 4
1 0
0 0
2 1
1 1
1 1
0 3
0 1
1 1
0 1
0 3
1 0
0 2
2 0
0 0
0 0
2 0
0 0
1 0
0 0
0 2
1 0
0 2
0 0
0 1
0 0
1 1
0 0
0 0
0 0
2 1
1 1
0 2
1 2
0 0
0 1
1 1
0 1
3 2
3 0
0 1
0 0
2 0
2 0
6 0
0 0
0 0
0 2
0 2
1 1
1 1
2 0
1 0
0 2
0 0
1 0
0 3
1 2
4 0
3 2
0 3
1 0
2 2
1 1
0 0
1 2
1 0
0 1
2 0
0 0
0 0
0 6
0 3
1 1
0 2
0 1
0 0
0 0
0 0
1 2
0 0
2 0
1 0
0 0
1 1
0 0
1 4
1 0
2 4
1 1
2 0
0 2
1 1
1 1
0 1
0 1
1 1
1 0
0 0
1 0
2 1
1 0
0 1
2 1
0 0
0 1
0 1
0 0
1 1
0 0
0 1
1 0
1 1
0 1
0 1
2 2
0 1
0 2
1 0
1 0
1 0
0 0
0 2
0 1
0 1
1 0
2 1
0 2
0 0
0 1
0 1
2 2
0 0
2 1
1 1
0 0
1 3
0 0
1 0
0 2
0 0
0 2
0 0
1 1
1 1
2 0
1 1
0 1
2 3
0 1
0 0
0 2
0 0
1 1
2 1
0 1
1 1
1 0
1 5
1 0
0 1
1 0
1 1
2 2
2 0
1 3
0 1
1 0
1 0
0 0
0 0
0 1
0 1
0 0
2 0
0 0
0 0
1 2
1 1
0 1
0 0
1 0
0 4
0 1
0 0
0 1
1 0
0 3
0 0
0 0
1 0
1 1
0 2
0 2
1 2
0 0
0 0
1 1
3 0
0 1
0 0
0 0
0 0
1 1
1 1
1 0
1 0
2 0
0 0
1 2
1 0
0 0
1 0
0 0
1 0
1 1
1 1
0 1
0 0
0 2
1 1
0 0
1 0
1 2
0 0
1 0
0 0
2 2
0 1
0 0
0 1
0 1
0 1
1 0
0 0
0 0
0 0
1 0
0 0
0 0
1 0
0 0
0 0
0 0
1 0
0 1
0 1
0 2
0 0
0 0
0 0
0 0
0 1
0 1
1 0
1 0
0 0
2 1
0 0
1 0
0 0
0 1
0 1
1 0
1 0
1 0
2 1
0 0
1 0
0 0
1 1
0 1
1 2
1 0
3 0
2 0
1 0
1 1
2 1
1 0
1 0
0 1
0 0
1 0
2 0
1 0
1 2
0 0
2 0
1 0
0 0
1 1
2 0
1 1
1 2
1 1
0 0
1 1
0 0
0 0
1 2
0 0
0 0
0 2
1 2
1 0
0 0
0 2
0 0
0 0
0 0
1 0
0 2
0 0
1 0
0 1
1 0
1 1
0 0
1 0
2 0
0 3
1 1
0 1
0 0
0 1
2 0
0 1
0 0
2 1
1 0
1 0
1 1
0 4
0 1
2 0
2 1
0 0
1 1
0 5
1 0
0 0
3 0
1 0
1 0
1 0
2 0
2 0
0 2
0 0
1 2
1 0
0 0
1 1
1 1
0 0
0 0
0 0
0 3
0 3
1 0
1 0
1 2
0 1
1 1
2 3
1 0
1 1
2 0
0 0
1 2
0 0
0 2
3 1
0 2
1 0
2 0
0 2
2 1
0 1
0 1
0 2
0 0
0 1
0 0
0 0
0 0
0 0
2 0
0 1
1 1
1 0
2 3
2 2
1 2
1 0
1 3
1 1
0 0
1 1
2 1
1 2
0 1
0 2
0 0
0 1
0 0
2 0
1 0
0 0
1 1
2 0
0 0
2 0
1 0
0 2
0 0
2 0
0 4
0 0
2 1
0 0
1 1
0 1
0 0
3 1
1 3
2 0
0 1
3 2
1 0
0 2
1 3
0 1
0 1
2 0
0 0
2 1
5 0
0 2
0 1
1 0
1 1
0 0
0 1
2 3
2 0
2 0
0 0
2 2
1 2
4 0
0 0
3 1
0 2
1 0
1 1
0 1
1 0
0 0
0 2
1 1
0 1
1 0
0 1
0 1
2 2
1 0
1 2
0 1
1 0
2 1
0 2
0 0
0 1
1 1
1 0
0 1
2 1
1 2
0 1
1 0
0 0
3 0
2 5
1 0
2 2
3 0
1 1
1 3
0 0
0 2
0 2
1 0
0 0
1 2
0 2
2 0
0 2
1 1
2 1
1 2
2 2
1 3
2 1
0 2
0 1
0 2
1 1
2 2
0 0
1 3
1 1
0 0
0 1
1 0
1 0
0 3
0 2
0 0
0 1
0 0
1 1
0 1
1 0
1 0
0 1
0 1
1 0
1 0
0 0
1 0
1 0
3 0
1 1
0 0
0 0
0 1
1 2
1 0
2 1
3 1
0 2
2 0
4 0
2 2
1 0
1 0
1 1
1 0
0 3
0 0
1 0
0 0
0 0
0 1
0 0
1 0
0 0
0 1
0 1
1 0
1 0
0 0
2 1
1 1
1 0
0 2
6 0
1 1
2 0
2 0
0 0
3 1
0 4
0 2
0 0
0 0
0 1
0 0
0 2
2 0
0 0
1 3
0 0
0 3
0 0
0 0
0 0
0 1
0 2
0 0
2 2
0 1
0 3
0 1
1 2
4 2
0 0
0 1
0 1
0 0
1 0
0 2
0 0
0 0
0 1
0 1
0 1
1 0
1 0
2 0
2 2
2 0
2 0
0 0
1 2
1 0
1 1
2 0
0 0
0 0
1 1
1 1
0 0
1 0
0 0
1 0
1 0
1 0
0 1
1 2
0 0
1 1
0 0
1 2
0 0
1 0
2 0
0 1
0 1
1 1
2 1
1 2
0 2
0 0
1 0
0 0
0 2
1 0
1 2
1 1
1 2
0 0
0 1
0 0
0 0
0 0
0 0
0 0
2 0
0 2
2 1
0 1
1 0
0 0
0 0
0 2
0 0
0 4
0 1
1 1
1 2
0 0
1 3
2 0
0 0
1 0
3 0
0 0
0 3
0 0
1 0
2 0
2 0
0 1
1 0
1 1
1 2
0 1
0 2
1 1
1 2
1 0
0 0
1 0
1 1
1 1
1 1
2 0
1 0
1 1
1 0
0 1
2 2
1 0
0 0
0 2
0 1
0 0
0 0
0 1
0 0
0 0
0 0
0 0
0 0
1 0
1 0
1 1
1 0
0 0
0 0
3 1
1 1
0 0
2 0
1 0
1 0
0 0
2 0
0 1
0 1
2 1
0 0
1 0
2 0
3 0
0 0
0 0
1 0
1 0
1 0
0 0
0 0
0 1
0 0
0 1
0 1
0 0
0 1
0 3
0 0
1 1
0 1
0 1
3 0
0 0
1 0
2 0
0 2
0 3
0 0
1 1
0 1
1 1
1 0
0 0
2 0
0 1
1 2
0 0
1 1
2 2
1 0
0 1
0 1
1 1
0 1
1 0
1 1
1 1
0 0
0 1
1 0
0 1
1 0
0 1
3 0
0 0
1 0
0 1
2 1
2 0
0 0
0 1
0 0
2 0
0 0
2 1
0 2
0 1
0 0
1 2
0 2
1 1
2 2
1 0
1 0
0 0
1 1
1 0
1 0
0 0
0 0
0 0
2 0
1 0
1 0
1 0
0 0
0 1
1 0
0 0
0 0
0 0
4 1
1 0
1 0
0 1
3 1
1 0
0 0
0 0
0 1
0 0
1 2
0 2
0 1
1 0
0 1
1 0
0 0
1 0
0 1
1 0
1 0
2 1
0 0
1 0
2 0
2 0
1 0
0 0
0 1
1 0
0 0
2 1
2 0
1 2
3 1
1 2
0 1
2 0
2 2
1 2
0 1
1 0
1 2
0 1
1 0
1 1
1 2
0 1
1 2
1 1
1 1
1 1
0 3
2 1
0 0
2 4
2 1
2 0
1 2
2 3
0 0
1 2
0 0
2 0
2 0
1 2
1 0
0 2
0 1
2 1
1 1
0 0
0 1
0 0
0 1
0 0
0 2
1 1
0 0
0 1
0 0
0 2
1 1
0 0
1 0
1 0
1 3
2 0
0 1
0 4
0 0
0 2
1 1
1 0
1 0
0 1
1 2
0 0
2 1
1 1
0 1
0 1
1 1
0 1
0 0
1 1
0 0
5 2
0 1
1 0
0 1
0 0
1 1
0 1
0 0
0 0
0 0
1 0
1 1
0 0
1 0
0 0
1 2
1 0
1 2
1 0
0 0
0 1
0 1
0 1
1 0
0 0
3 0
1 1
0 1
1 0
0 1
1 0
1 0
0 0
1 0
1 1
0 1
1 1
0 0
1 1
1 0
1 0
0 0
5 0
1 0
0 0
0 2
2 1
1 0
1 0
2 1
0 3
1 2
2 0
0 1
1 0
0 0
1 2
0 0
1 0
1 0
2 2
0 0
1 0
1 0
0 0
0 0
0 2
1 1
0 1
1 0
0 2
0 0
1 0
1 0
0 0
0 1
1 0
1 0
1 0
0 2
0 0
1 0
0 1
2 1
0 1
0 0
0 1
1 0
1 0
1 2
1 0
1 2
2 0
0 0
0 1
0 1
1 0
1 1
0 0
1 1
1 0
1 0
1 0
0 1
0 1
1 2
0 0
0 0
0 0
0 0
1 1
0 0
0 0
0 2
0 1
0 0
0 0
0 0
2 1
1 1
1 0
1 1
0 0
0 0
0 0
0 1
0 0
0 0
0 0
0 0
0 0
2 0
0 5
0 0
3 1
1 1
2 0
1 1
1 1
2 1
0 0
1 0
0 0
0 0
0 1
0 1
1 0
0 1
0 1
0 0
1 0
1 1
2 0
1 0
0 0
1 0
0 0
2 1
0 0
0 1
1 1
1 1
2 0
3 0
1 0
3 1
4 1
0 0
0 1
2 0
0 0
1 0
3 1
0 0
0 1
0 0
4 0
0 1
3 0
1 0
2 0
0 0
1 1
0 1
0 1
1 0
0 0
0 0
0 1
0 1
1 0
0 0
1 1
0 0
3 0
0 0
1 1
0 2
0 0
0 0
0 0
0 2
0 1
0 0
0 0
1 1
0 0
0 0
0 0
1 1
0 0
0 1
0 1
1 1
1 1
1 0
0 1
0 2
1 1
0 0
3 1
0 1
0 0
1 0
0 2
1 1
1 1
0 1
0 0
3 0
1 0
1 1
0 1
0 1
0 2
0 1
0 0
2 0
1 1
3 2
4 1
0 0
0 0
1 0
1 1
2 0
3 1
1 0
2 1
0 1
0 0
1 1
0 0
1 1
0 0
1 2
0 0
0 0
3 0
0 0
0 1
1 1
1 0
0 0
1 1
0 2
2 0
0 0
0 0
1 0
0 0
0 3
1 0
0 0
2 0
2 1
1 0
2 2
0 1
0 2
0 2
0 1
0 3
0 0
1 0
0 2
1 1
0 0
2 1
1 0
0 2
0 1
2 2
0 0
1 0
0 1
1 1
0 0
0 0
1 2
0 0
2 1
1 0
0 2
3 0
0 1
0 0
1 0
1 0
0 1
0 4
0 1
1 0
3 1
0 1
0 1
1 0
1 0
1 1
0 1
0 0
1 0
1 2
2 0
1 0
0 0
0 0
1 1
0 0
0 0
0 0
0 0
1 0
0 1
1 0
1 3
0 0
0 0
0 0
0 0
0 1
1 0
0 3
0 0
0 1
0 1
0 0
1 0
1 2
2 1
1 1
0 1
0 1
0 1
0 1
3 1
1 1
0 1
0 0
1 0
1 1
1 0
1 0
0 2
0 0
0 0
0 0
1 0
0 1
0 0
0 0
1 2
0 0
0 0
0 1
3 1
0 2
0 1
0 2
1 1
0 2
2 0
0 0
0 1
0 1
1 1
0 0
0 1
0 1
0 0
0 0
0 1
1 0
2 0
0 1
2 3
0 1
0 0
0 2
0 0
0 3
2 1
0 0
1 1
1 0
2 2
0 0
0 0
1 1
1 2
1 1
2 0
1 1
0 2
1 0
0 1
1 2
1 0
0 1
0 1
0 0
1 1
0 0
1 0
0 0
1 1
2 0
0 0
1 1
1 2
0 1
1 0
0 0
2 0
0 0
0 1
0 0
2 1
0 0
0 2
1 2
0 1
0 0
0 0
1 0
1 2
0 0
2 1
0 0
0 0
0 1
0 2
0 1
2 0
1 0
0 0
2 0
0 1
1 0
0 1
0 0
0 0
0 1
0 0
1 0
0 0
0 0
2 1
0 0
1 1
1 1
0 0
0 0
3 0
1 0
0 1
0 0
1 0
2 0
0 1
0 1
2 1
1 1
1 1
0 1
0 2
0 1
2 1
0 0
0 0
0 0
1 1
2 2
0 1
0 0
0 0
3 2
2 1
0 2
0 2
1 1
1 1
0 0
1 0
0 2
0 0
0 1
0 0
1 1
0 0
0 1
2 2
0 2
2 0
0 2
1 1
0 2
0 1
1 0
0 0
1 0
1 0
0 2
0 1
1 0
2 1
1 0
0 0
1 0
0 3
1 2
1 2
2 3
0 1
0 0
0 1
1 0
1 0
0 2
1 0
0 0
2 0
1 0
0 1
2 1
0 0
0 0
0 1
1 0
1 0
0 1
0 1
0 4
2 2
3 1
1 1
0 0
0 1
0 1
2 1
0 0
1 0
2 1
0 0
0 1
0 4
1 1
1 0
1 0
1 0
0 0
0 0
0 1
0 1
0 2
0 0
0 0
0 1
1 0
1 0
2 1
0 2
0 0
1 0
1 1
0 0
0 2
0 0
0 1
0 0
1 0
1 0
0 0
1 1
1 1
1 0
1 1
2 0
0 0
0 0
2 0
0 0
1 1
1 3
2 1
0 2
2 0
0 0
0 1
0 0
0 1
0 0
0 0
0 0
0 4
1 2
2 1
1 0
0 1
1 0
0 1
1 0
0 0
0 0
0 2
1 0
0 0
1 0
0 1
0 1
0 1
1 1
1 0
1 1
0 0
1 1
0 0
0 0
2 2
0 1
0 0
0 0
0 1
1 1
3 2
0 0
3 1
0 0
0 2
0 2
1 1
3 0
0 0
1 0
1 0
1 0
0 0
0 0
0 0
0 3
0 0
0 1
1 0
0 0
2 0
0 2
0 2
1 0
0 1
0 0
0 1
1 0
1 1
1 0
1 0
0 1
2 0
1 2
1 0
0 1
1 0
1 0
1 0
0 2
1 0
2 0
0 1
2 1
0 1
1 0
0 2
1 1
0 0
0 0
1 0
0 0
0 0
0 0
0 1
0 1
0 0
1 1
1 0
0 0
1 1
1 1
1 2
0 2
1 1
0 1
1 2
0 2
0 0
1 1
0 0
0 1
0 0
0 0
0 1
0 0
0 0
0 0
1 0
0 0
0 0
0 1
0 0
0 1
0 0
1 1
0 2
1 1
0 0
0 3
1 0
2 0
0 3
0 0
0 1
1 0
2 2
2 1
0 1
0 3
5 0
2 0
0 0
1 0
1 2
0 1
2 0
0 3
2 0
0 2
1 0
0 1
2 0
0 0
2 1
0 1
0 2
0 1
0 3
0 1
1 2
2 0
1 2
1 0
2 0
1 1
0 1
1 0
1 1
0 0
1 0
0 2
0 1
1 1
1 0
1 0
0 0
0 0
2 0
0 0
1 0
0 0
0 0
0 0
2 0
1 0
3 0
2 2
0 1
0 1
1 0
1 1
4 0
1 0
2 3
2 1
1 1
2 0
0 0
1 0
0 0
0 0
0 0
1 0
1 1
2 0
1 1
1 1
0 0
1 1
1 1
3 0
2 1
1 1
0 0
0 1
1 0
1 0
2 1
1 0
1 1
1 1
1 0
4 0
0 1
0 0
1 0
0 0
0 3
0 0
0 1
2 1
1 2
2 0
1 4
0 1
2 1
0 0
0 1
0 0
4 1
2 0
0 1
0 1
2 1
1 1
0 0
0 1
0 0
1 3
3 0
1 0
0 1
1 0
1 1
0 2
0 0
1 0
0 0
1 0
1 2
0 2
1 0
1 2
1 0
1 1
2 1
0 1
1 0
0 0
0 0
1 0
0 0
2 2
0 0
0 0
0 1
1 1
0 0
0 0
0 3
1 1
0 1
0 1
0 3
0 1
2 0
0 2
1 1
1 0
1 0
1 0
2 0
0 0
0 1
0 0
1 0
0 0
2 0
0 0
1 1
0 1
0 0
1 0
0 3
2 1
0 0
1 1
1 2
2 1
1 2
3 0
2 0
0 0
0 2
2 0
0 0
0 1
0 1
1 1
1 0
1 1
1 0
0 0
0 0
0 1
1 1
1 2
0 2
0 3
0 0
1 1
0 0
1 1
0 1
0 2
0 0
2 0
1 1
0 0
0 0
0 0
0 0
0 0
0 0
0 1
0 1
0 2
0 1
0 1
1 0
1 1
2 1
1 0
1 0
0 0
1 1
0 0
2 0
1 0
0 0
1 0
1 1
0 0
0 0
0 0
1 0
0 1
0 1
1 0
0 1
2 0
2 0
1 0
0 0
2 1
1 1
0 1
0 0
0 0
1 0
1 0
0 0
0 0
0 0
0 0
0 0
0 0
1 0
0 0
0 0
0 1
0 1
0 0
0 2
1 1
1 0
0 0
1 1
2 1
0 0
0 1
2 0
0 1
0 1
1 1
0 1
1 1
0 1
0 0
1 4
2 0
1 2
0 2
0 1
0 0
0 1
0 2
0 0
3 0
1 0
0 0
0 0
0 0
1 0
0 0
1 0
0 0
0 0
2 1
0 1
0 1
0 1
0 0
0 0
2 1
1 0
0 0
1 0
1 0
0 0
0 0
3 3
0 1
0 1
0 0
0 1
0 0
1 0
1 0
0 1
0 1
1 1
1 1
0 0
1 0
0 1
1 3
0 1
2 1
0 2
1 0
0 0
2 0
0 2
0 0
0 1
2 0
0 0
2 0
1 0
2 0
1 0
0 1
1 3
0 1
0 1
1 0
0 0
2 0
3 0
0 0
1 1
2 0
0 2
0 1
1 0
0 0
0 0
2 1
0 0
0 0
3 0
2 0
0 0
1 0
0 0
0 1
0 1
0 0
0 0
1 0
0 0
0 2
0 3
0 1
1 0
1 1
0 0
1 0
2 0
0 1
0 2
2 1
1 1
1 0
3 1
2 1
0 0
0 0
1 0
3 0
0 0
2 0
0 4
2 1
2 1
1 2
0 1
0 2
1 0
0 0
0 0
0 1
1 0
0 0
1 0
0 1
1 1
0 2
0 0
0 0
1 1
1 2
0 0
1 0
0 0
0 0
2 0
0 0
0 0
2 0
4 0
2 1
0 3
1 1
1 1
0 0
1 2
1 2
0 2
2 2
1 0
1 0
2 5
0 2
0 3
1 1
1 0
3 0
0 0
0 0
0 0
2 1
0 0
2 2
0 3
1 0
0 2
0 1
0 1
0 0
1 0
0 1
0 1
0 0
0 0
0 0
0 0
1 1
0 1
1 1
0 1
0 0
1 0
0 0
4 0
2 0
0 0
0 0
0 0
1 0
0 1
0 0
0 1
0 1
0 0
0 1
0 2
0 1
2 1
1 0
1 0
0 1
1 2
0 1
2 3
0 2
0 1
0 0
0 0
1 2
0 0
1 1
0 1
0 2
0 0
1 1
0 1
0 0
0 0
0 0
0 0
1 1
0 2
1 1
0 0
1 0
0 2
0 0
1 1
0 0
2 3
4 1
0 2
1 0
0 0
1 0
1 1
0 1
2 0
1 1
1 0
2 0
0 0
4 2
0 1
0 1
1 0
1 0
0 1
0 0
0 1
1 0
2 0
1 0
0 0
2 0
2 1
4 0
0 0
1 0
3 2
1 2
2 0
0 0
0 0
1 0
2 1
1 1
0 2
1 3
0 0
1 3
0 0
0 0
0 1
0 0
0 1
1 0
0 0
1 1
0 1
0 1
0 0
3 0
1 0
1 0
1 0
1 0
0 1
0 3
1 2
0 1
1 0
1 1
1 2
1 0
0 1
0 0
0 0
1 1
0 2
0 2
0 1
0 0
0 1
0 1
0 0
0 4
1 1
1 0
0 0
1 1
0 1
1 0
0 0
0 1
1 1
1 2
1 0
1 0
0 1
0 1
0 0
2 2
1 1
1 0
2 2
1 0
2 2
0 0
1 1
0 1
1 1
1 2
0 0
1 0
1 0
1 0
1 1
0 0
0 3
2 0
0 0
1 2
1 1
0 2
0 2
0 0
0 0
1 2
2 1
0 1
0 0
2 0
1 0
0 0
1 0
0 0
0 1
0 1
1 0
0 1
3 0
0 1
0 0
1 1
0 1
1 0
1 0
1 0
1 1
1 1
0 0
3 1
1 2
0 0
5 1
2 2
0 1
3 0
0 0
0 0
1 1
0 2
1 0
0 0
1 1
3 1
0 2
0 1
1 0
2 2
2 1
2 1
0 0
1 1
2 0
0 1
0 2
1 0
1 1
1 0
0 0
0 1
0 0
0 1
1 0
0 0
0 0
0 0
2 1
0 1
1 1
0 0
2 1
0 2
1 0
1 0
1 0
0 0
0 2
0 1
0 0
0 2
0 1
0 2
0 0
0 2
2 1
0 0
1 1
0 0
1 0
1 2
0 1
1 0
0 0
0 1
2 0
0 2
2 1
4 0
1 0
0 0
1 1
2 0
0 0
2 0
0 0
2 1
2 0
1 0
0 0
0 1
0 2
1 1
0 0
4 2
1 0
0 0
0 0
0 1
0 0
0 0
2 0
0 1
0 0
0 1
0 0
0 0
2 0
1 0
0 2
0 0
1 1
3 2
0 0
0 0
0 0
0 0
0 0
2 0
0 1
1 1
0 0
0 2
0 1
1 1
2 0
0 0
0 0
0 0
3 0
1 1
0 0
0 2
0 2
1 1
2 0
0 0
0 0
1 0
1 2
1 1
2 0
2 0
0 3
1 0
0 1
0 1
0 1
0 2
0 1
0 1
1 1
0 2
0 0
1 0
1 0
0 0
0 0
1 0
2 2
0 1
2 1
0 1
1 0
1 2
1 3
0 0
0 1
2 0
1 0
0 0
0 1
0 2
2 1
1 1
1 0
0 3
0 1
2 1
1 0
0 1
0 0
0 0
0 2
0 0
1 1
1 0
0 1
0 0
0 0
0 1
0 2
1 0
1 0
1 0
3 0
0 0
1 2
1 0
0 1
1 2
1 2
0 0
1 0
0 1
0 0
1 2
0 0
0 0
0 0
0 0
0 2
0 1
0 0
1 0
1 0
1 0
0 0
1 1
2 1
1 0
0 1
0 1
1 1
0 1
4 0
0 3
1 0
1 0
1 0
0 2
1 1
0 0
4 0
0 1
0 0
1 0
0 0
0 2
0 0
0 0
1 0
0 2
0 0
0 0
0 0
0 0
0 1
1 1
0 0
1 1
1 2
0 1
0 0
0 0
0 0
1 0
1 0
2 1
2 1
0 0
0 0
0 2
1 1
1 0
2 0
0 0
0 0
1 0
0 0
1 1
1 0
0 0
1 0
1 1
2 1
0 1
0 1
0 0
1 0
0 0
1 0
0 1
0 0
1 0
1 0
0 0
1 1
0 0
1 0
0 0
1 1
1 1
1 2
1 0
1 0
0 0
1 1
2 1
1 1
1 1
0 1
0 0
2 0
0 1
4 0
0 2
4 2
1 0
1 2
1 1
0 0
0 0
0 0
0 0
2 1
1 0
1 0
2 0
0 2
1 1
0 0
0 2
1 0
1 1
0 0
2 0
0 1
0 1
0 1
0 1
0 0
0 0
2 1
1 0
1 0
2 0
1 1
0 1
0 0
1 2
2 1
2 1
0 0
0 2
0 0
1 0
0 1
0 2
0 2
0 2
0 0
0 0
1 1
3 2
2 1
3 0
0 1
0 0
1 1
0 0
2 0
4 0
2 0
1 0
0 0
2 1
0 0
1 0
1 0
1 1
0 2
1 1
1 1
3 0
0 1
1 0
0 0
0 0
1 1
0 0
2 0
0 0
1 0
2 3
0 0
0 2
0 2
1 1
1 0
1 0
0 0
1 0
1 2
1 1
0 0
1 2
0 1
0 3
0 0
2 1
0 2
0 0
0 0
1 0
0 0
0 1
1 0
0 1
1 1
0 0
1 1
1 2
1 0
0 0
0 1
0 0
2 2
2 0
2 0
1 2
1 2
1 1
0 2
0 0
1 2
0 0
0 0
2 3
0 1
0 1
0 1
1 1
0 1
0 0
0 1
0 0
1 1
1 0
0 3
0 2
1 0
0 1
0 0
0 0
0 0
1 0
1 0
1 0
1 0
1 2
0 0
1 0
0 1
0 1
1 1
0 0
2 1
0 0
2 0
0 2
1 1
0 1
2 1
1 0
1 0
0 0
0 0
0 1
0 2
2 1
1 0
0 2
2 1
0 0
0 1
3 0
0 3
3 1
0 0
0 0
1 2
2 1
0 1
0 1
2 0
1 0
0 0
1 3
0 0
0 2
0 1
0 0
0 0
0 0
2 1
0 1
0 0
0 0
0 2
1 0
0 1
0 1
1 0
1 0
0 0
1 1
0 1
1 1
0 1
1 2
0 1
1 1
0 1
0 0
0 1
0 1
0 0
1 1
1 1
2 1
1 2
1 2
0 2
1 1
1 1
1 1
2 2
1 1
1 0
0 1
0 0
0 1
0 1
0 2
0 0
0 1
0 2
0 2
1 0
0 2
1 2
0 2
3 1
3 0
0 0
1 0
0 0
1 0
0 1
1 1
0 2
0 0
1 1
0 1
1 0
1 0
0 0
1 0
0 0
0 0
0 0
0 1
1 0
0 1
1 0
0 0
0 1
2 2
0 1
0 0
1 1
0 0
0 0
2 2
2 2
0 0
1 1
0 2
0 0
0 0
0 1
1 1
1 1
0 1
1 0
0 0
0 0
2 0
3 0
1 1
0 0
0 2
1 0
1 3
0 0
0 0
0 0
0 0
2 0
0 0
1 0
0 0
0 0
0 0
0 2
1 0
0 0
0 0
1 1
0 0
0 2
1 2
0 1
1 1
3 1
0 1
1 1
1 1
0 1
0 1
0 1
0 0
0 0
0 0
1 1
1 1
4 0
1 1
0 0
4 2
0 0
0 0
2 1
2 1
3 0
1 0
0 1
3 1
1 0
1 0
1 0
0 0
1 0
0 1
0 2
1 0
0 0
0 0
0 0
0 1
1 0
0 1
1 0
0 0
0 2
0 1
1 0
1 0
2 0
1 1
0 1
0 0
0 0
0 1
1 4
0 1
2 0
1 1
1 0
0 0
0 1
2 1
0 0
0 1
0 1
0 0
2 2
0 0
0 0
0 0
0 1
0 1
0 4
0 0
0 1
0 0
0 1
1 1
1 0
0 0
2 1
1 2
1 0
1 1
0 1
0 1
0 1
0 0
0 1
0 1
0 0
0 0
0 1
0 0
0 0
0 1
1 1
0 2
1 0
0 1
0 0
2 0
2 0
0 3
2 2
0 2
1 0
0 0
2 1
0 0
0 0
0 0
0 1
0 0
0 0
2 0
1 0
1 0
1 1
0 0
0 0
0 1
1 1
0 1
0 0
1 0
0 2
0 0
1 0
0 2
2 0
0 0
0 0
0 1
0 1
0 2
0 2
1 0
0 2
3 0
1 3
0 1
0 0
0 1
1 1
0 5
1 0
0 0
0 1
0 0
0 3
0 0
1 0
2 0
0 1
0 1
1 0
1 0
2 2
2 2
0 0
1 1
0 1
0 0
1 0
1 1
0 1
0 1
2 0
1 3
0 4
0 1
0 1
0 0
0 0
1 3
1 2
0 1
1 3
0 0
2 0
3 1
1 2
2 0
2 1
1 1
0 3
0 0
0 1
0 0
1 1
1 1
0 0
2 0
0 0
0 0
0 0
0 0
0 0
0 0
0 1
1 3
0 0
0 1
1 0
3 1
1 0
1 1
0 0
1 0
1 0
0 0
0 0
1 1
0 0
0 0
1 0
0 0
2 0
1 0
0 0
1 0
1 0
0 1
0 0
1 0
0 0
1 0
1 0
0 1
1 1
0 0
0 0
1 0
0 0
0 2
0 0
0 1
1 2
1 0
1 1
1 1
0 1
0 0
0 1
0 0
1 0
0 1
0 1
0 2
1 1
4 0
1 1
2 2
0 1
1 1
1 0
3 0
0 0
0 2
1 2
0 0
0 0
1 0
3 1
1 1
0 0
1 0
0 0
0 0
1 0
1 1
1 0
1 0
0 0
0 0
0 1
0 0
1 0
0 1
2 0
1 1
0 1
0 1
1 0
1 0
1 0
1 2
0 1
0 2
0 0
0 1
0 0
0 0
0 0
0 0
2 0
1 2
0 1
1 2
0 0
0 0
1 0
0 0
0 1
2 0
0 0
2 0
1 0
0 1
2 0
1 1
1 0
1 0
0 0
1 1
2 1
1 0
1 0
0 0
1 0
2 0
1 3
1 2
1 0
1 2
2 0
2 1
0 0
1 1
0 2
1 1
1 0
0 0
0 0
0 0
0 0
1 0
1 0
2 3
0 0
1 0
1 1
0 1
0 1
2 1
0 2
2 1
0 2
2 0
1 1
0 2
1 0
1 1
1 1
3 3
2 0
1 1
0 0
0 0
1 0
0 1
1 0
1 1
1 3
0 0
1 3
0 1
1 1
0 1
0 0
0 0
1 0
0 0
1 3
1 1
1 0
0 1
2 1
0 0
0 0
2 1
0 0
0 1
1 2
1 1
1 1
0 1
0 1
1 0
0 3
0 1
1 2
1 1
0 0
1 0
1 1
0 1
0 0
0 2
1 0
0 1
1 1
0 0
0 0
1 1
1 0
0 2
0 0
1 0
0 0
0 0
1 1
1 0
1 0
2 1
0 3
2 0
0 3
2 1
2 0
1 1
0 0
1 2
1 1
1 1
0 0
1 0
1 1
1 0
1 0
1 1
2 0
0 2
2 1
0 1
0 0
0 1
1 0
1 2
0 0
0 0
3 0
0 2
0 0
1 0
0 1
0 1
0 0
2 2
1 0
0 0
0 1
0 2
0 0
0 0
1 0
0 3
0 1
0 0
0 1
0 1
0 1
0 0
0 2
0 3
0 0
0 0
0 2
1 0
0 0
1 0
0 1
0 1
1 1
0 0
0 1
0 3
0 1
0 1
1 2
0 0
1 0
0 1
1 2
0 1
0 0
1 2
0 0
0 0
0 1
1 2
0 3
1 2
1 0
0 2
0 1
0 1
2 4
0 1
0 0
0 1
1 2
1 1
2 0
3 3
0 1
0 0
0 0
1 3
1 2
2 0
1 0
1 0
0 0
0 0
0 0
3 3
1 1
1 0
1 2
2 0
1 1
0 0
0 1
5 3
0 1
0 2
0 1
0 0
1 0
2 0
1 1
0 1
0 0
1 3
1 0
0 0
0 1
0 0
2 0
3 1
0 1
0 2
1 1
0 1
0 0
2 0
2 0
1 2
0 1
1 2
1 1
0 1
0 1
0 0
2 1
0 3
0 0
0 1
0 0
0 0
0 1
1 1
3 1
2 1
0 1
0 0
0 1
3 0
2 1
2 2
1 0
0 0
3 2
0 1
0 0
2 5
0 1
0 0
0 0
1 0
0 1
0 1
0 2
0 1
1 0
0 4
1 0
0 1
0 0
2 2
2 0
1 1
0 2
1 0
1 0
1 0
0 0
1 2
0 0
0 1
1 1
0 0
1 0
0 0
0 0
1 0
1 0
0 0
0 0
0 1
1 0
1 1
0 1
0 1
0 0
0 0
3 0
0 1
0 0
0 1
0 1
2 0
1 2
1 0
0 0
0 0
0 0
0 1
1 1
0 4
0 0
1 1
1 0
2 0
1 1
0 0
0 2
2 2
1 0
0 0
1 1
0 2
1 2
2 1
1 0
1 1
0 0
0 1
1 0
0 0
0 1
1 1
0 2
0 0
3 1
0 0
1 2
2 0
0 1
2 1
0 1
0 1
0 0
0 0
0 0
0 1
1 1
0 1
2 0
1 1
1 0
0 0
5 2
2 2
1 1
0 0
0 0
0 0
1 1
0 1
1 1
3 0
0 1
1 2
0 1
0 1
0 0
0 0
1 0
0 0
0 0
1 1
1 0
0 2
1 0
0 2
1 0
1 1
1 0
0 0
0 0
0 0
2 0
1 1
0 0
1 0
0 3
0 3
0 0
1 0
0 1
0 0
1 0
0 1
0 0
0 1
0 0
0 2
2 0
1 1
1 1
0 0
0 0
1 1
0 0
0 0
1 2
2 1
0 3
0 2
0 4
0 0
1 0
2 1
1 0
1 0
1 0
0 1
3 0
0 1
0 2
0 2
1 0
0 0
0 0
1 0
0 1
0 0
1 1
0 1
1 1
0 0
2 1
1 0
1 1
1 2
0 2
0 0
2 0
2 0
0 0
2 0
2 0
1 0
0 0
0 2
0 1
0 1
0 0
0 1
0 1
1 0
1 0
2 0
1 2
2 0
1 0
0 0
1 0
1 0
0 0
0 4
0 0
2 0
2 0
0 3
0 1
1 1
1 0
2 0
2 0
0 1
0 1
0 2
0 0
1 3
2 1
0 2
0 0
0 0
1 1
0 1
3 2
1 3
0 0
3 0
2 1
2 0
0 2
1 1
0 0
0 0
1 0
0 0
1 0
0 1
0 0
0 1
0 2
4 1
1 0
0 1
0 0
0 1
1 1
0 1
1 1
0 0
3 1
1 0
0 0
1 0
1 0
0 2
3 0
0 1
0 2
0 0
0 1
0 0
3 0
0 0
1 0
1 2
0 0
0 0
2 1
2 0
1 0
2 0
0 0
3 0
0 0
1 0
0 0
0 0
0 1
0 0
1 0
2 0
2 0
2 0
0 1
1 1
3 0
1 0
1 1
2 1
0 3
1 2
0 1
3 1
0 0
5 1
1 0
0 2
1 0
0 1
2 0
0 0
1 0
2 0
0 1
1 0
0 0
0 0
0 0
0 1
0 4
0 1
0 1
1 2
3 1
1 0
3 1
2 2
0 1
0 1
1 0
2 0
1 0
1 1
1 1
1 3
0 1
0 0
1 1
2 1
3 2
2 0
1 2
1 0
0 2
4 0
2 4
0 0
0 1
2 1
0 1
1 0
0 2
0 0
1 3
1 0
1 1
0 1
1 2
1 0
1 0
0 1
0 2
0 0
2 2
0 1
2 2
0 1
1 0
1 0
1 2
1 2
1 0
2 0
0 1
1 0
0 1
1 1
2 1
0 1
1 0
2 0
3 1
2 2
0 3
2 1
2 0
0 0
0 0
4 2
3 1
1 1
3 0
4 0
2 3
1 0
1 0
1 1
1 1
2 1
3 0
1 0
0 0
2 1
4 1
1 2
2 0
0 0
3 1
1 1
3 1
3 0
4 0
0 0
1 2
5 0
6 0
1 1
1 1
2 4
1 1
0 0
2 0
1 2
0 3
2 0
4 1
5 0
1 0
3 3
2 1
1 0
2 0
1 2
3 1
0 1
3 0
1 0
2 2
0 2
3 1
4 1
1 3
2 1
1 5
1 1
0 3
5 2
1 4
1 0
3 0
1 0
0 1
0 1
0 0
0 0
1 2
1 1
0 2
0 2
2 1
0 0
0 3
1 2
0 0
0 4
0 1
0 3
0 3
0 2
0 1
0 2
0 0
1 2
1 0
1 1
1 3
0 2
0 1
1 4
0 5
0 4
2 7
1 4
1 3
3 8
1 6
0 6
1 4
0 1
1 1
2 3
0 2
0 4
0 6
1 1
0 0
2 3
0 2
1 2
3 0
0 0
0 2
0 2
0 1
0 0
1 1
1 1
1 2
0 1
2 1
1 0
3 1
0 1
0 3
0 2
0 1
1 0
1 0
1 0
0 0
1 1
0 2
0 0
1 0
2 0
1 0
0 1
0 1
0 1
1 0
1 4
0 1
1 1
0 2
1 1
1 0
2 1
0 0
0 1
0 1
0 0
1 0
0 2
1 1
0 1
1 1
0 1
1 3
0 0
1 0
2 0
2 0
0 0
0 1
1 1
0 0
0 2
1 0
0 1
3 1
0 1
0 0
1 1
1 2
2 2
0 1
0 3
1 0
0 1
1 0
0 0
0 1
0 0
0 0
3 3
0 0
0 0
0 0
0 1
0 0
2 0
1 1
0 1
2 0
1 3
0 0
2 0
2 0
0 0
2 0
0 0
0 2
1 2
2 1
0 0
0 1
0 2
1 0
2 0
2 0
1 2
3 1
0 0
1 0
0 2
1 0
1 1
2 0
0 0
1 1
0 0
0 2
0 0
1 0
0 1
1 1
0 2
2 0
1 1
2 0
0 1
1 1
0 1
1 2
1 2
0 0
0 3
4 1
0 2
0 1
1 1
1 1
1 1
1 0
0 0
4 0
0 1
3 1
1 1
2 1
1 0
0 0
2 0
0 2
1 0
0 0
2 0
0 1
3 4
1 0
1 1
2 1
0 0
1 0
0 0
1 1
1 1
1 0
2 1
2 4
1 0
0 2
1 0
0 1
0 2
0 2
2 2
0 0
1 0
2 2
0 3
4 0
2 0
1 2
1 1
0 0
1 0
0 1
1 0
0 1
2 0
0 1
2 1
1 0
1 0
0 0
0 5
0 2
1 1
0 1
1 0
0 0
1 4
1 2
0 0
2 1
0 2
2 1
1 0
0 1
1 1
0 0
0 0
2 0
0 1
0 1
0 1
1 1
2 1
0 3
1 1
0 0
0 1
0 2
0 2
1 2
0 0
0 1
0 1
0 1
0 1
0 1
0 0
1 0
0 1
0 1
1 0
2 1
3 1
0 0
1 1
0 0
1 0
0 0
1 2
2 1
0 2
1 1
1 1
3 2
0 2
1 3
0 2
1 1
0 1
0 2
2 1
1 0
0 0
1 1
1 3
0 0
0 2
2 0
0 0
1 0
0 1
0 1
0 0
0 0
2 1
1 0
0 0
0 1
2 1
1 1
0 0
2 2
0 0
0 0
1 0
2 1
0 1
0 0
0 6
1 1
0 3
1 1
0 0
1 0
0 0
1 0
2 1
1 3
0 1
0 0
0 0
2 4
1 1
1 0
2 0
0 2
2 2
1 1
1 0
1 2
0 1
0 1
0 0
1 0
1 0
0 0
0 4
0 1
2 3
1 0
0 0
0 0
0 1
0 2
0 0
1 1
1 0
1 2
0 1
0 0
0 0
1 0
0 0
1 0
0 0
0 0
1 0
1 0
0 0
0 0
0 0
0 0
2 2
1 2
0 1
0 1
1 0
0 0
0 0
3 0
0 0
0 0
1 1
2 0
1 2
0 1
0 0
0 0
0 2
0 0
0 0
0 0
0 0
1 0
0 0
1 0
0 0
1 2
0 2
1 0
0 2
0 0
0 1
0 0
0 1
0 0
0 0
1 2
0 1
1 0
0 2
0 0
0 0
0 0
2 0
0 0
0 2
0 1
1 0
0 1
0 1
0 0
0 0
1 0
2 0
1 0
2 1
1 1
1 1
0 2
0 0
0 0
1 0
1 2
1 0
0 0
1 0
0 0
1 1
1 0
1 0
0 0
1 1
0 1
1 2
0 0
0 1
0 0
1 0
0 0
4 0
1 0
0 1
0 1
0 1
0 1
2 0
0 0
3 1
0 0
0 0
2 1
2 0
2 1
1 1
2 1
0 1
0 0
1 0
0 0
1 0
2 1
1 0
2 0
0 3
0 3
0 1
0 0
0 1
2 3
1 0
1 0
0 1
1 0
0 1
0 1
2 1
0 0
0 1
1 0
0 0
1 1
0 0
1 1
0 0
0 1
2 0
1 0
1 0
1 0
1 0
0 1
1 1
0 1
0 2
0 0
2 0
0 0
1 0
0 0
0 1
0 1
0 1
0 1
0 0
0 0
0 1
0 1
0 0
0 1
0 2
0 0
0 0
0 1
0 0
0 0
0 0
2 1
0 1
0 0
0 1
0 1
0 0
0 0
2 0
2 2
2 0
0 0
0 1
0 1
0 1
0 0
0 1
0 1
0 0
0 1
0 1
1 2
0 0
0 2
0 0
0 2
0 0
0 1
0 1
0 0
0 1
0 0
0 0
0 0
0 0
0 0
0 0
0 0
0 0
0 1
0 0
0 0
0 0
0 0
0 0
0 1
0 0
0 1
0 0
0 0
0 0
0 0
0 1
0 0
0 0
0 0
0 0
0 1
0 0
0 1
0 1
0 4
1 1
1 0
0 0
0 1
0 3
0 0
0 0
0 0
0 3
0 0
0 0
0 0
0 0
1 2
0 1
0 0
0 0
2 0
0 0
0 1
1 0
1 0
2 1
1 0
3 0
0 0
0 0
0 1
1 0
0 3
2 0
0 2
1 0
0 0
1 1
0 3
0 0
0 1
1 0
1 0
1 1
3 1
1 0
2 0
2 0
0 1
0 1
1 0
0 1
2 1
0 0
0 0
0 2
1 1
0 0
0 0
0 0
0 0
0 0
0 0
0 1
1 0
1 0
1 2
0 0
0 0
1 0
0 0
0 0
1 1
1 0
0 0
0 0
2 1
0 0
1 2
1 0
2 1
1 3
1 1
1 0
0 0
1 0
0 0
1 0
1 0
1 1
1 1
1 0
1 1
3 1
0 1
1 2
1 2
0 0
1 0
0 0
1 0
2 1
1 0
0 4
0 1
1 2
3 0
0 2
1 0
0 1
2 0
1 1
0 0
2 1
4 1
0 0
2 2
1 1
0 0
0 1
1 0
1 1
1 1
0 1
0 0
1 0
2 0
1 0
0 4
1 0
0 1
1 1
1 0
1 1
2 0
0 1
1 1
1 0
0 1
2 0
1 0
2 0
1 0
2 2
0 1
1 3
2 0
1 1
0 0
0 2
1 1
2 0
1 1
0 2
1 0
0 0
1 0
0 1
1 0
0 1
0 2
0 1
0 0
2 0
1 0
2 0
0 1
0 2
0 1
1 0
0 0
0 0
1 0
2 1
0 0
1 2
0 2
1 2
0 2
1 1
0 0
2 0
2 0
1 0
0 0
0 1
0 3
2 1
0 0
1 0
3 1
2 0
3 1
0 1
0 0
1 0
1 0
1 0
0 0
1 0
2 0
1 0
0 0
0 2
0 2
0 1
1 1
0 2
1 1
3 1
0 1
1 0
1 1
0 1
0 1
0 0
2 0
1 1
3 0
1 2
0 2
2 0
1 1
1 1
0 1
2 0
1 0
1 0
0 1
0 0
2 1
1 1
0 1
2 0
1 0
1 1
0 1
3 0
1 0
1 0
1 0
0 2
2 2
1 1
1 0
0 4
0 2
1 0
2 0
0 0
2 2
0 0
1 1
1 0
0 2
0 0
1 1
1 0
0 1
0 3
1 0
2 4
0 3
3 2
0 0
1 1
0 1
1 0
0 3
1 1
0 1
0 1
2 0
0 0
0 2
1 1
2 1
0 2
0 1
1 1
1 0
1 0
1 1
5 0
0 2
1 0
1 0
0 1
0 0
3 1
1 0
1 0
0 1
0 0
2 3
1 1
1 2
1 0
1 3
1 0
1 0
0 3
0 0
2 0
0 1
1 3
0 0
2 1
0 2
1 0
0 1
1 0
1 0
0 0
1 1
2 0
0 0
0 2
2 0
2 3
0 1
0 0
1 1
0 1
0 1
0 0
0 2
0 0
2 2
1 0
0 0
1 3
1 0
2 2
0 0
0 0
0 1
1 0
3 0
0 1
0 0
0 1
1 1
0 2
1 0
0 1
1 0
2 0
0 1
1 0
2 0
0 3
0 1
2 0
0 1
0 0
0 0
1 0
1 0
0 0
0 0
0 0
0 0
2 2
0 0
0 0
2 1
2 0
0 0
1 2
0 1
0 0
0 1
0 0
0 0
2 1
0 1
0 1
1 0
0 1
0 0
0 0
0 2
1 1
0 2
2 1
1 0
1 0
0 1
0 0
0 0
0 2
0 0
0 1
0 1
0 0
1 1
1 0
0 1
2 0
0 1
1 1
0 1
0 2
1 1
3 0
0 0
1 1
0 0
0 0
0 1
0 0
0 0
0 0
0 1
0 0
0 0
0 0
0 0
0 1
0 3
0 0
0 1
0 1
0 1
0 2
0 1
0 0
0 0
0 0
0 1
0 0
0 1
0 0
0 1
0 1
0 1
0 0
0 0
0 0
0 0
0 2
0 0
0 1
0 2
1 0
2 1
2 0
0 0
0 1
0 1
2 1
1 2
0 0
0 1
0 0
2 0
0 1
0 0
2 1
2 1
2 2
1 1
2 1
1 1
1 0
1 0
1 0
0 0
0 0
2 1
0 2
0 1
1 0
0 1
2 1
3 1
2 0
2 1
2 2
1 0
0 1
2 0
2 1
0 0
1 1
2 0
0 2
1 0
1 0
0 0
1 0
0 0
0 0
0 0
0 0
0 0
4 2
1 0
2 0
0 1
1 2
0 0
0 0
0 0
0 1
1 2
0 0
0 2
0 0
0 0
0 1
2 2
0 0
0 1
0 0
1 1
0 0
0 1
2 0
1 0
1 0
1 1
1 2
1 1
1 1
4 3
0 1
1 1
0 0
3 0
0 0
1 1
1 2
1 2
1 1
0 2
2 2
1 1
1 0
0 0
0 0
0 1
1 0
0 0
1 2
0 1
1 1
1 1
1 1
1 2
0 0
2 1
0 1
0 1
0 1
0 0
0 0
0 0
0 2
1 1
0 3
0 1
1 1
0 1
0 2
2 0
0 3
1 0
3 0
0 0
1 0
2 0
3 1
0 0
0 1
0 2
1 0
1 2
1 1
1 2
2 1
2 0
0 1
1 0
0 1
2 1
1 0
0 0
0 1
2 0
4 1
1 0
0 1
1 0
0 0
1 1
1 1
2 2
1 0
2 0
0 2
1 1
0 1
1 1
0 1
0 1
1 0
3 0
1 0
1 2
0 0
1 3
1 0
0 1
1 1
1 2
3 0
1 1
2 1
1 0
1 0
0 1
1 0
0 0
1 0
0 2
0 0
0 2
0 0
0 1
1 1
0 3
1 3
0 3
1 0
1 0
4 2
0 1
1 2
1 2
0 0
1 1
0 0
0 3
0 0
4 2
2 1
0 2
0 1
2 0
0 0
1 0
1 0
1 2
0 0
2 0
1 1
2 0
2 0
1 1
0 2
0 0
0 2
0 2
1 1
0 1
1 0
4 0
0 0
0 0
0 3
1 2
1 1
0 1
0 0
0 0
2 0
0 0
1 2
1 1
0 0
1 1
0 1
2 1
0 1
0 1
0 0
0 3
2 2
2 1
1 1
1 3
0 1
0 0
3 0
1 0
1 0
3 2
1 3
0 0
2 0
1 0
1 1
0 0
0 0
0 0
0 2
0 4
1 1
0 0
2 1
1 2
0 1
2 0
2 0
0 0
2 3
0 2
1 1
2 0
0 0
0 0
0 2
0 0
1 1
1 0
1 0
2 3
1 0
3 0
1 2
0 1
1 2
2 3
0 1
0 0
0 3
0 1
0 0
0 0
0 2
1 0
0 1
1 3
0 3
2 1
0 1
0 0
3 1
0 1
2 0
0 0
1 0
0 2
0 2
0 0
0 2
1 0
1 0
2 2
3 2
1 0
2 2
1 0
1 1
0 0
1 0
0 0
4 0
0 1
1 0
1 0
1 0
0 0
2 2
0 0
2 0
0 1
0 1
0 1
1 0
0 1
0 0
2 0
0 2
2 0
0 1
0 0
0 0
0 1
1 2
2 0
0 0
2 0
3 0
0 2
0 1
2 0
0 0
2 0
0 2
2 1
2 0
0 0
0 2
0 0
3 0
0 2
5 0
2 1
1 1
0 0
1 0
2 1
0 0
0 2
1 0
4 4
2 1
2 0
0 0
2 0
2 3
0 0
2 0
0 0
0 0
0 0
0 1
0 0
0 0
0 0
0 1
0 0
0 0
1 1
1 1
0 0
0 1
1 1
2 1
2 0
0 0
0 5
1 0
0 0
1 0
1 0
1 1
0 0
0 2
1 1
1 0
1 2
0 1
0 1
0 0
0 1
1 3
1 2
0 0
0 1
1 0
0 0
1 0
3 0
2 0
0 1
0 0
1 0
1 0
2 0
1 0
2 0
1 1
0 3
1 0
0 1
0 0
1 1
1 1
4 2
1 1
0 0
1 2
1 0
0 0
0 3
2 3
0 1
0 0
3 0
2 0
0 0
0 0
0 0
1 0
0 1
1 4
2 0
0 1
0 0
2 1
0 0
1 0
1 1
0 0
2 1
0 3
1 1
0 0
1 0
0 4
2 0
0 1
0 0
2 0
1 0
1 0
0 3
0 1
0 2
1 0
0 1
0 0
1 0
1 0
0 1
3 0
0 0
0 1
0 0
0 2
1 0
0 1
1 1
0 2
0 0
1 1
0 1
0 1
0 1
0 0
0 0
1 1
0 0
1 0
4 3
1 0
1 2
0 2
1 0
2 0
1 1
0 1
0 4
2 2
1 1
2 0
1 0
0 0
1 2
2 1
0 1
2 0
0 0
2 1
0 1
1 0
1 2
0 1
0 1
1 2
1 1
0 0
0 0
0 3
1 2
2 1
0 0
2 0
0 0
0 2
0 2
0 0
1 1
2 2
0 2
1 0
0 0
0 2
0 1
1 1
0 1
1 0
0 0
1 1
0 1
1 0
0 1
0 2
0 0
0 2
1 0
1 0
0 1
2 0
0 1
0 4
0 0
0 0
0 1
0 2
2 2
0 4
0 0
0 3
0 3
0 2
0 1
0 1
0 1
0 1
0 2
0 1
0 0
0 1
0 0
0 0
0 1
0 2
0 0
0 0
0 1
0 2
0 1
0 0
0 1
0 2
1 1
0 1
1 2
1 1
0 2
0 1
0 1
4 2
0 0
0 0
1 1
3 0
1 0
1 0
1 1
0 0
2 0
1 1
1 0
0 0
1 1
0 1
2 2
1 0
1 1
1 1
0 0
0 1
0 0
0 5
2 2
1 4
2 0
0 0
1 1
0 1
0 3
0 0
0 0
0 1
0 0
0 0
0 0
0 0
0 5
0 1
0 1
0 0
0 0
0 1
0 2
0 0
0 0
0 0
0 0
0 0
0 1
0 2
0 1
0 2
0 2
0 0
0 0
0 0
0 2
0 0
0 2
0 0
0 3
0 3
0 0
0 2
0 2
0 1
0 0
1 1
0 0
0 0
0 1
1 1
1 0
0 0
0 0
1 1
0 0
0 2
1 1
0 1
1 2
0 0
0 0
2 3
0 0
0 0
0 3
1 0
0 1
0 1
0 2
0 0
0 0
0 1
1 0
0 0
1 1
0 2
0 0
0 1
0 0
0 0
0 2
1 0
0 1
2 0
2 0
0 0
1 1
1 1
0 0
1 0
1 1
1 0
0 1
0 1
0 0
1 1
0 0
2 0
0 1
0 0
3 0
0 0
1 1
0 0
1 2
0 1
2 1
1 1
0 0
0 1
0 1
1 0
1 0
2 0
2 0
0 0
0 0
0 1
0 0
0 2
0 0
1 1
0 0
0 1
0 0
1 0
0 0
0 0
0 0
0 0
1 0
0 0
1 0
1 2
0 1
1 0
0 0
2 0
0 1
2 1
0 1
0 0
1 0
0 1
1 0
0 0
1 1
0 1
0 0
0 1
1 0
0 0
1 0
0 0
0 0
0 0
3 0
2 3
2 0
3 2
0 0
0 0
0 0
1 1
1 1
0 0
1 1
1 0
1 0
0 0
2 0
0 2
0 0
0 1
0 0
2 0
1 0
1 1
1 0
0 0
0 1
1 0
0 2
2 1
0 1
1 0
1 1
0 0
0 1
0 1
2 1
0 2
1 1
0 0
1 2
3 1
2 0
0 0
1 1
0 0
2 0
1 3
1 0
0 0
1 0
1 1
1 2
0 0
2 1
1 0
0 1
1 1
2 0
0 0
0 1
2 0
0 1
1 1
2 2
3 1
1 1
0 1
0 0
1 1
2 1
0 0
1 3
0 0
0 2
2 0
0 1
2 1
2 3
0 1
0 1
1 0
0 0
3 2
2 0
1 1
0 1
0 0
0 2
0 0
0 0
1 0
0 3
1 1
1 1
0 0
0 0
0 2
0 1
0 0
2 0
2 3
0 2
0 0
0 1
0 0
0 1
0 0
0 0
1 0
0 0
0 0
1 0
0 0
0 1
1 1
0 1
1 0
1 1
1 0
0 2
3 2
1 2
0 2
0 2
0 1
2 0
0 0
0 3
0 0
1 0
0 1
1 0
0 0
0 0
1 1
0 4
1 0
1 1
0 3
0 0
0 2
0 1
0 1
0 0
0 1
1 0
0 1
0 1
0 1
1 2
1 2
0 1
0 0
0 0
0 1
0 1
1 0
0 1
1 1
2 3
0 0
0 1
0 1
1 1
1 2
0 2
0 1
0 0
0 2
0 2
0 1
1 0
0 1
0 2
1 0
0 0
0 1
2 0
0 0
0 0
1 0
0 0
0 0
0 0
1 1
0 0
0 0
2 0
1 0
0 1
0 0
0 0
0 0
0 1
2 0
0 1
1 1
0 0
1 0
1 1
2 0
0 0
1 1
0 0
0 0
1 0
0 0
0 0
1 0
1 0
1 0
1 0
0 0
1 1
0 2
0 1
1 0
2 1
2 0
3 1
0 0
1 2
0 0
1 1
1 1
0 1
1 2
0 0
1 0
0 0
3 0
3 0
0 0
0 0
1 1
3 0
0 0
2 0
1 1
0 0
1 2
0 0
1 0
1 0
0 0
0 0
2 0
0 2
9 1
0 0
0 0
0 1
1 0
1 2
1 0
2 0
0 1
0 0
4 0
1 2
0 1
1 1
3 1
1 2
0 1
0 0
1 1
0 1
1 0
5 1
3 0
1 2
3 3
1 1
1 1
1 1
1 0
0 0
4 2
0 0
4 1
1 0
2 1
1 3
0 0
1 0
1 1
2 1
2 4
2 1
2 0
0 1
0 0
1 1
1 0
0 0
0 2
0 0
1 0
0 5
0 1
1 1
0 1
1 0
0 2
1 0
2 2
0 1
1 0
1 0
1 4
1 0
0 1
0 4
0 1
0 1
0 1
1 2
0 2
2 2
1 0
2 1
0 0
2 2
0 0
1 1
0 0
0 2
1 0
1 0
1 1
0 1
2 1
0 0
0 0
1 2
1 3
0 1
0 0
0 1
0 1
1 2
1 2
0 0
0 2
0 2
0 0
0 0
1 1
0 0
0 3
0 4
2 0
0 1
1 2
0 2
0 2
1 1
0 0
1 0
0 1
1 0
2 2
0 1
1 2
1 0
3 1
0 0
1 0
0 0
1 2
1 0
3 0
0 1
1 0
4 0
1 0
2 0
3 1
2 0
0 0
1 0
0 0
1 2
0 0
1 2
0 0
0 1
0 1
0 0
1 0
1 0
0 0
0 1
0 0
1 0
0 1
0 0
0 0
1 0
0 0
0 0
0 2
0 1
0 0
0 1
0 3
0 0
0 1
1 1
0 2
0 0
0 1
0 2
0 0
0 0
0 0
0 2
0 0
1 2
0 0
0 0
0 2
3 1
1 1
1 1
2 0
3 1
0 0
0 2
1 0
0 0
0 0
0 0
0 1
0 0
0 0
0 0
0 1
0 1
0 0
0 2
0 2
0 1
0 1
0 1
0 2
0 0
1 1
0 0
0 1
0 1
0 0
0 2
0 0
0 0
0 0
0 0
0 2
0 0
0 0
0 1
0 0
1 2
1 0
0 1
0 1
0 4
0 0
0 1
1 2
0 0
1 0
0 1
2 0
0 0
1 0
0 0
2 0
1 0
1 0
1 0
1 0
1 0
3 0
3 0
0 1
3 0
1 0
3 0
0 0
0 0
3 0
1 0
0 0
0 0
0 0
0 0
3 0
3 1
0 0
2 0
1 0
0 0
0 0
0 1
0 0
0 3
1 0
1 0
1 0
1 0
0 2
0 0
1 0
0 0
1 0
0 0
0 0
2 0
0 1
1 0
0 0
0 0
0 0
0 2
0 0
1 1
0 0
0 0
1 0
0 0
0 2
0 0
0 4
0 1
0 1
1 0
2 2
0 0
0 0
1 0
0 0
0 0
1 0
1 2
0 1
0 1
1 0
0 1
0 0
0 0
1 0
3 1
1 0
0 0
1 2
0 1
0 0
1 0
1 0
0 0
1 0
0 0
0 1
0 0
1 1
1 0
2 0
0 0
2 0
0 0
1 0
0 4
0 1
0 0
3 0
1 0
0 1
1 0
1 1
2 2
0 1
0 0
2 1
0 2
1 0
0 0
2 0
3 1
1 1
1 0
0 1
1 0
0 0
1 0
1 0
0 0
2 0
0 1
0 0
1 0
0 0
0 0
1 0
2 0
1 1
0 0
1 1
1 0
1 0
0 1
0 2
1 0
4 0
0 0
0 1
0 1
0 0
0 0
1 0
0 0
1 0
0 2
1 0
1 4
1 0
0 0
2 0
0 1
0 0
0 0
0 0
1 0
1 2
1 1
1 0
1 0
1 2
0 0
0 2
0 0
0 0
1 0
0 0
0 0
0 1
0 1
0 0
0 1
1 1
0 0
1 0
0 1
1 1
0 2
1 2
0 0
0 1
0 1
2 0
0 0
2 1
0 0
2 2
0 0
0 2
1 2
0 0
0 0
1 0
0 1
1 0
2 0
0 1
0 0
2 0
1 0
0 0
0 0
0 0
0 0
0 1
1 1
0 1
0 0
1 0
1 2
0 0
1 0
0 0
2 0
1 0
1 2
1 0
2 0
0 0
1 0
2 2
3 0
3 0
1 2
0 1
3 0
1 0
0 2
1 0
0 0
0 1
1 1
0 0
1 0
1 1
1 0
0 0
0 0
0 1
0 1
0 1
1 0
2 1
2 0
0 0
2 0
0 4
0 0
0 1
0 0
4 1
1 1
0 0
0 0
0 1
0 1
1 1
0 1
0 1
1 0
0 0
1 0
1 0
0 0
2 1
2 0
1 0
0 3
1 0
4 1
1 0
0 1
0 0
3 0
1 0
2 1
3 1
2 1
0 1
0 0
0 0
2 0
0 0
1 0
2 0
2 0
0 2
1 1
3 0
1 0
1 1
2 1
2 0
0 0
1 0
0 0
0 1
0 3
3 1
0 0
0 1
1 0
3 0
1 1
3 0
2 2
1 1
1 1
1 2
1 1
0 0
0 0
1 0
1 0
1 1
0 2
1 1
0 0
3 1
0 1
0 1
1 2
1 0
1 0
1 0
1 1
1 3
2 0
0 1
0 1
1 0
0 1
0 0
2 1
1 0
0 2
1 0
0 2
1 1
0 0
2 3
0 1
0 1
0 1
1 0
1 1
1 3
1 0
0 0
0 0
0 1
1 0
1 0
0 0
0 0
0 0
1 0
1 0
0 2
0 0
0 2
0 0
1 0
0 0
1 0
0 0
1 1
1 0
0 1
1 2
2 1
0 0
2 0
1 1
0 1
2 0
1 2
0 3
0 0
0 1
1 1
2 1
1 2
2 2
1 0
0 1
2 0
1 0
0 0
0 0
1 2
0 0
0 0
1 0
0 1
0 0
1 0
0 1
2 0
0 0
1 0
0 0
1 0
0 0
0 3
0 1
0 1
0 1
2 0
0 0
2 1
0 0
1 1
1 0
1 1
0 0
2 0
0 0
1 1
0 0
1 0
0 0
0 1
1 1
2 0
0 2
0 1
0 1
0 0
1 0
0 0
1 2
0 0
2 0
0 0
0 1
1 0
0 0
0 1
0 0
0 0
1 4
0 0
0 0
0 2
1 1
1 0
0 1
0 4
0 1
0 0
0 2
1 0
0 0
0 1
1 0
1 1
1 0
1 0
0 0
0 1
0 0
3 0
1 0
0 0
3 0
1 0
1 0
0 1
1 2
0 1
5 1
1 0
0 1
0 0
0 2
0 0
0 1
1 0
3 1
1 0
0 0
1 2
0 0
0 0
0 1
5 0
0 0
0 3
2 1
0 0
1 1
1 1
1 1
0 0
0 2
0 0
0 1
0 1
0 0
0 3
2 0
0 2
0 1
1 0
0 2
1 2
0 1
0 2
0 0
1 0
1 0
0 1
1 0
2 0
2 2
1 1
0 2
1 2
0 1
0 0
0 0
0 0
0 0
0 3
1 0
0 0
0 1
0 0
0 0
0 0
1 1
0 0
0 3
0 0
0 0
1 0
0 1
0 0
0 0
2 0
0 0
0 0
1 0
1 1
1 2
0 0
0 0
0 0
0 1
0 1
1 0
0 0
1 0
0 0
0 1
0 0
1 0
1 1
0 0
0 2
1 0
0 0
1 0
0 0
0 2
0 0
0 2
0 0
3 0
0 1
0 0
0 0
1 3
1 0
0 0
1 0
0 0
2 1
0 0
2 0
0 0
1 0
1 1
0 3
0 0
0 1
1 0
0 4
0 2
1 1
1 2
2 1
3 0
2 2
2 0
1 0
0 1
0 0
1 0
1 0
2 0
3 1
1 0
0 0
0 0
0 0
0 1
1 0
1 1
0 0
0 1
0 1
1 1
0 1
2 0
2 1
1 0
0 0
1 0
1 0
3 1
1 1
0 0
2 6
0 0
2 1
1 0
1 1
1 0
2 1
1 0
0 0
2 1
0 1
0 0
2 0
0 0
2 0
2 0
1 1
1 0
1 0
0 0
1 0
2 0
3 0
3 0
1 0
1 0
1 0
1 1
1 0
1 0
0 2
0 0
1 0
1 1
0 1
3 1
0 0
0 2
0 0
1 0
1 1
0 0
0 0
1 0
0 1
0 0
0 0
3 1
0 1
0 1
1 2
1 0
2 2
0 0
1 1
0 3
0 2
1 1
0 0
0 0
0 3
1 2
2 1
1 0
0 1
0 0
1 1
0 3
0 1
0 0
0 2
2 0
0 0
0 1
1 0
0 1
0 0
0 1
1 1
0 0
1 0
1 0
0 2
0 2
1 1
0 0
0 0
1 2
0 0
1 0
1 1
1 3
1 0
4 2
1 0
0 0
1 0
1 4
0 5
0 3
0 0
0 0
1 0
0 0
0 0
0 1
1 0
1 0
1 0
0 1
0 0
0 0
1 1
1 2
0 0
1 2
0 1
0 1
0 0
1 2
1 1
2 0
1 0
2 0
0 2
2 1
1 0
0 1
1 2
1 1
1 0
1 1
2 1
1 2
2 2
2 0
0 1
0 3
0 0
1 0
1 2
1 0
1 3
0 1
2 0
0 1
1 0
3 0
0 1
0 1
0 1
0 1
0 2
0 1
2 0
1 0
1 0
0 2
3 2
1 1
0 0
1 0
0 0
2 1
0 2
1 1
1 1
0 0
2 1
0 2
0 3
1 1
2 2
0 1
1 0
0 1
0 3
1 0
2 0
1 3
4 1
1 0
1 0
1 0
1 1
0 1
0 2
0 2
3 0
0 2
1 1
1 1
1 1
0 0
0 1
0 0
0 1
1 0
0 0
0 0
2 1
0 1
0 2
0 0
0 0
0 0
2 0
0 0
0 2
0 3
0 1
2 0
0 2
0 0
1 3
1 0
0 2
0 3
0 0
0 1
0 1
1 2
0 3
3 0
0 0
2 0
0 3
0 4
0 2
0 0
0 1
1 0
0 1
2 0
0 1
0 2
1 0
0 1
1 0
1 1
0 1
0 0
0 1
1 1
0 0
0 0
0 1
0 1
1 1
1 1
0 0
3 1
1 0
0 1
1 1
1 0
0 3
1 0
0 2
0 1
0 0
1 0
0 1
2 3
1 0
0 2
0 1
1 0
0 0
1 1
0 1
0 1
0 0
0 0
0 1
0 2
0 0
0 1
0 2
1 0
1 0
1 0
0 1
1 1
3 2
1 1
1 2
0 2
0 0
1 0
0 1
0 1
0 0
1 1
1 0
0 1
1 0
0 1
0 0
0 1
0 1
0 0
0 0
0 0
0 0
0 0
0 0
1 0
0 0
1 0
1 0
1 0
0 1
0 0
2 1
1 0
0 0
0 0
0 1
1 0
0 0
0 0
1 0
0 0
0 0
1 0
0 2
1 1
3 2
1 1
1 1
1 2
0 0
2 0
0 0
0 1
0 0
0 0
2 0
0 0
2 1
0 1
0 0
1 0
1 0
1 0
0 0
2 1
1 0
0 1
0 0
0 0
1 1
1 0
1 2
0 1
0 0
0 0
1 0
0 0
1 0
2 1
0 0
1 0
0 0
0 0
1 0
2 1
0 0
1 0
0 0
0 0
0 0
0 0
0 0
0 1
3 1
0 0
1 2
2 0
1 0
0 1
2 0
0 0
0 0
1 0
1 1
1 1
1 2
1 0
1 0
2 1
0 0
0 0
1 2
2 0
0 1
1 0
0 0
3 0
0 0
0 1
0 1
0 1
1 0
0 1
0 1
0 2
0 1
0 2
1 0
1 1
1 1
1 0
1 0
0 2
1 0
2 0
1 0
0 1
1 1
1 0
2 1
1 0
1 2
0 0
1 0
0 0
0 0
1 2
0 0
2 1
1 0
1 0
0 1
0 1
2 2
1 0
0 0
0 0
0 1
2 1
0 0
2 1
0 0
2 0
0 0
0 1
0 0
1 0
0 1
0 1
1 1
1 1
0 1
0 0
0 0
0 0
0 1
2 0
1 0
2 0
0 0
0 0
0 1
0 1
0 0
1 1
0 0
3 0
1 0
2 0
1 0
1 0
4 1
4 0
1 0
0 0
0 0
0 0
3 1
1 0
1 0
0 0
0 2
1 0
2 0
0 1
0 0
2 0
0 2
0 0
0 0
2 1
2 0
0 1
1 0
0 2
0 1
0 0
0 2
1 1
0 0
0 1
1 0
0 0
0 1
1 0
0 0
1 2
1 0
0 1
0 0
0 0
1 0
1 0
1 0
0 0
0 0
0 1
0 0
2 0
0 1
0 1
2 0
0 2
1 1
0 0
0 1
1 0
0 1
1 2
1 1
0 1
2 0
0 0
0 0
1 1
1 1
1 2
0 1
0 2
2 1
1 3
0 0
0 2
2 0
0 1
1 0
1 0
2 2
0 1
1 2
0 2
0 1
0 0
1 0
0 2
1 0
1 1
2 2
0 0
0 3
0 0
3 2
1 1
0 0
0 1
0 1
0 0
1 0
0 2
2 1
1 1
1 1
0 1
0 1
1 1
1 0
0 1
2 0
0 0
1 2
0 0
0 1
1 0
1 0
2 4
0 0
1 2
1 0
3 1
1 0
0 0
0 0
1 1
0 1
1 2
0 0
0 0
0 0
0 1
0 1
0 0
1 0
0 0
0 0
0 0
1 0
1 1
2 0
1 0
0 0
0 1
0 1
1 1
1 1
0 0
1 0
1 0
1 0
0 1
1 1
1 0
1 0
0 1
0 1
0 2
3 1
2 1
0 0
1 1
3 0
0 3
1 1
1 0
1 0
0 0
0 0
0 2
0 0
1 2
0 2
0 0
1 0
1 1
0 1
0 0
2 0
1 0
0 1
1 0
0 1
1 1
1 1
0 2
1 0
1 0
0 0
0 0
1 0
0 0
2 1
0 2
0 1
0 0
1 1
0 1
1 0
0 0
0 1
1 0
2 0
0 3
1 0
1 1
0 1
2 0
0 0
3 0
0 0
0 1
0 0
0 2
0 1
1 0
1 1
2 4
1 0
0 0
1 0
0 1
0 1
1 0
1 0
1 1
2 0
0 2
1 0
0 0
0 1
0 0
0 0
1 1
1 2
0 1
0 0
0 0
1 1
0 2
0 0
1 3
0 1
0 0
0 0
1 0
0 1
0 1
1 1
1 0
0 0
0 0
0 2
0 0
0 2
0 0
1 0
2 1
0 0
0 1
3 1
0 0
1 0
0 0
0 0
0 1
0 0
1 0
1 0
0 0
1 1
1 0
0 0
0 0
0 0
0 0
2 0
0 1
0 0
0 0
0 2
1 0
2 1
0 0
1 0
1 0
0 0
1 0
1 2
1 0
2 0
1 0
0 0
0 0
0 1
2 4
1 2
0 0
1 0
1 1
0 0
0 0
3 1
0 2
0 0
1 1
1 2
3 0
2 1
0 2
0 0
1 0
1 0
0 3
0 0
1 0
2 1
1 0
1 0
1 2
0 0
1 0
0 0
3 0
1 0
2 0
0 1
0 1
0 0
0 0
1 0
0 0
0 1
0 0
1 0
1 1
0 0
1 0
1 0
0 0
2 0
1 1
3 0
0 0
1 0
0 0
0 1
1 1
1 0
2 0
0 0
2 0
0 1
0 1
0 0
1 0
1 0
0 2
0 1
0 0
0 1
1 2
0 0
0 0
0 3
1 1
1 0
0 0
1 0
1 0
1 0
1 1
3 2
0 0
1 0
2 1
1 0
1 0
1 1
0 0
0 0
0 0
0 2
1 0
0 2
0 0
0 1
0 1
0 1
0 1
1 1
0 0
0 0
0 0
0 0
0 2
0 0
0 0
0 1
0 1
1 2
0 1
0 3
0 1
1 1
0 0
0 1
0 2
0 3
1 2
0 1
2 0
0 0
0 0
0 1
0 1
1 0
1 0
3 1
2 2
0 0
2 0
0 0
0 0
1 2
3 1
1 0
2 1
1 0
1 3
0 0
0 0
2 1
0 1
0 1
0 2
0 0
0 1
0 0
1 0
1 3
0 0
1 0
1 1
0 1
1 1
0 1
0 0
0 0
0 0
1 0
1 0
0 1
0 1
1 0
0 0
1 0
0 1
2 0
0 1
0 0
0 2
1 0
1 0
0 1
0 1
0 1
0 0
0 0
0 0
2 0
0 2
0 2
0 0
0 0
0 0
1 2
2 1
0 0
1 0
0 3
1 0
0 2
0 0
1 0
1 3
0 0
2 1
1 0
0 0
2 3
0 0
0 0
0 2
2 0
1 3
0 3
0 1
0 1
0 0
0 2
0 0
1 0
0 1
0 0
0 1
0 1
1 1
0 0
0 0
1 1
1 2
0 1
1 1
1 1
1 1
1 0
2 2
1 2
1 0
0 0
1 0
1 2
1 3
3 0
0 2
1 0
1 2
0 1
2 2
0 0
1 0
0 3
0 0
2 1
1 0
1 2
0 0
0 0
0 2
0 0
1 1
1 0
0 1
0 0
0 0
0 0
1 0
0 0
0 0
0 1
0 1
0 0
0 0
0 0
0 0
0 1
0 0
1 2
0 0
0 0
1 0
2 0
1 0
0 0
0 1
0 0
0 1
0 0
0 0
0 0
1 0
0 3
1 0
0 0
0 0
2 1
0 0
0 0
0 0
0 0
1 1
0 0
0 0
0 0
0 1
0 0
1 2
0 1
2 0
2 2
2 0
0 1
3 0
0 0
0 2
1 0
0 1
0 1
1 0
0 1
0 0
0 0
0 1
0 0
0 0
0 1
1 2
0 2
0 1
1 0
1 1
0 0
1 0
0 1
0 0
0 1
1 0
1 2
0 0
2 1
1 0
1 1
0 0
0 0
1 0
1 0
1 0
0 0
0 1
0 0
1 0
0 1
0 1
0 0
0 1
2 0
0 3
3 2
0 0
0 0
0 1
0 1
0 0
0 0
2 0
0 2
0 0
1 0
1 2
0 1
0 1
0 0
0 2
0 0
1 1
1 2
0 0
0 1
0 2
0 0
0 0
1 1
0 1
1 0
0 0
0 0
0 0
0 0
1 0
0 3
1 0
1 0
1 1
0 0
1 1
0 0
0 1
0 0
0 0
0 0
0 0
0 1
1 0
0 0
2 0
1 1
2 1
0 0
1 0
1 0
1 0
1 0
0 2
0 0
0 0
0 0
1 1
0 1
1 1
1 1
0 0
1 0
1 1
1 1
0 1
0 2
0 0
0 0
0 0
1 0
0 1
0 1
1 0
1 0
1 0
1 1
1 0
1 1
0 1
1 0
0 0
0 1
1 0
0 0
1 0
0 0
0 1
0 0
3 1
1 0
1 2
2 0
0 2
1 0
1 0
0 1
0 1
0 0
0 0
0 0
0 2
0 0
0 0
0 0
2 0
1 0
0 1
0 2
0 0
1 1
0 0
1 1
0 0
0 1
0 1
0 1
1 0
2 1
0 0
1 2
1 1
0 2
0 1
2 0
1 1
0 0
2 1
1 2
1 1
1 1
0 1
2 1
1 1
0 0
0 0
0 0
0 1
2 1
0 1
0 1
1 2
0 3
0 2
0 0
1 1
0 2
2 0
0 0
1 1
0 0
0 2
1 1
1 0
1 0
0 0
2 0
0 1
0 1
2 1
2 0
0 0
1 0
0 1
0 0
0 0
0 0
0 1
0 0
0 0
0 3
2 0
2 1
0 1
0 0
1 1
0 0
1 2
0 1
0 1
0 0
0 0
0 1
1 0
1 1
1 0
0 1
0 1
2 1
3 1
2 2
0 1
1 1
0 0
0 1
0 2
0 0
1 0
0 0
0 1
0 0
0 0
0 0
0 0
0 1
0 2
1 1
0 0
0 1
0 1
0 0
1 0
0 0
0 0
0 4
0 0
0 0
1 1
0 1
1 0
1 0
0 1
0 0
0 0
1 0
0 1
0 0
0 0
1 3
0 0
0 0
1 0
3 0
0 1
0 0
0 0
0 0
1 2
0 2
0 1
0 1
0 1
1 1
0 1
2 1
0 0
0 0
3 1
0 0
0 0
3 0
1 0
2 0
0 1
2 1
0 0
1 3
1 0
0 1
0 1
0 0
0 1
0 0
0 0
2 0
0 1
1 0
1 0
0 0
0 0
0 0
1 0
0 1
2 0
0 0
2 0
2 0
0 0
1 1
0 0
0 1
0 0
1 1
0 1
0 0
1 2
2 1
2 1
1 3
3 2
0 0
0 0
2 0
0 2
0 0
1 0
1 2
2 0
5 0
0 1
0 1
2 0
0 2
3 0
0 0
0 0
3 0
0 1
1 2
1 0
0 3
0 0
0 1
0 0
1 0
1 2
1 0
0 0
1 0
2 1
0 0
0 1
0 1
1 1
1 1
0 2
1 1
2 1
0 0
1 1
1 1
0 1
1 0
1 1
0 0
2 2
1 0
0 1
1 0
2 0
1 1
2 2
0 1
0 0
0 2
0 2
2 0
1 0
0 0
0 1
0 2
1 1
1 0
0 1
4 1
3 0
1 3
0 0
1 0
0 2
0 1
0 1
0 0
0 0
1 0
0 1
2 1
2 1
0 2
0 2
0 1
1 0
0 0
1 1
0 0
0 0
0 0
1 0
2 1
1 1
1 1
1 0
0 2
4 0
0 0
0 0
0 2
0 0
0 1
1 0
0 1
1 0
1 3
1 0
0 5
0 0
2 1
1 0
0 0
0 1
2 2
0 1
1 0
1 1
0 2
1 0
1 0
0 0
2 1
0 2
0 0
2 1
0 1
3 0
1 0
2 0
1 0
4 1
1 0
1 4
1 1
2 0
0 0
1 1
2 1
2 1
0 0
2 0
2 0
1 0
3 0
1 0
1 0
0 2
1 1
0 3
0 0
1 1
0 0
1 2
0 0
0 0
0 0
2 0
1 1
2 1
0 0
0 1
1 1
1 0
0 0
0 1
0 0
0 1
0 1
3 3
1 0
2 1
0 2
0 1
0 0
1 1
1 1
1 1
0 1
0 0
0 3
1 1
1 2
2 1
3 0
0 0
0 2
0 1
1 2
1 0
1 0
0 1
0 0
1 1
1 1
0 0
1 0
0 1
1 0
0 0
0 1
1 1
1 0
0 1
1 0
1 2
1 1
0 0
2 1
0 0
0 1
1 0
0 0
2 2
1 0
0 0
0 2
4 1
1 0
1 1
2 1
0 0
0 0
0 1
0 2
1 1
0 0
1 0
0 0
0 0
0 0
0 0
0 0
2 0
2 0
0 3
1 2
2 1
0 1
2 2
0 0
0 1
0 0
1 0
0 1
0 0
0 1
4 2
0 0
2 1
0 0
0 0
4 0
0 1
0 1
0 1
0 0
2 1
1 0
0 1
0 2
0 0
2 1
1 0
1 0
1 0
0 1
1 1
0 0
1 2
0 2
0 2
0 3
0 0
0 1
1 2
1 1
0 2
2 4
0 0
0 1
1 4
0 1
0 0
0 0
0 2
0 1
0 2
1 0
0 1
0 0
0 1
0 0
0 0
0 1
0 0
1 1
0 1
3 1
2 0
0 0
0 0
1 0
0 0
0 1
1 1
2 1
0 0
2 0
0 0
0 1
0 0
3 0
0 0
1 1
1 0
1 2
1 1
0 2
1 0
0 1
0 0
1 1
0 1
0 0
0 1
0 1
1 2
1 1
1 0
1 0
1 0
1 2
1 0
0 1
0 0
1 3
0 1
0 1
0 1
2 0
0 1
1 1
0 1
0 1
0 1
0 0
1 1
1 1
0 0
0 0
0 1
1 1
1 0
1 1
0 0
0 0
0 0
1 2
0 1
0 0
0 1
1 0
1 0
0 1
0 2
1 1
0 1
0 1
0 0
2 3
0 2
1 0
1 1
3 1
0 1
3 0
2 2
2 5
0 0
1 1
0 3
0 0
0 0
1 1
1 1
0 0
0 0
1 0
2 0
0 1
0 0
1 1
0 1
0 0
0 1
2 0
1 1
0 0
0 1
0 0
0 1
0 1
0 3
1 0
2 0
1 1
0 3
0 2
0 1
1 4
0 1
0 1
1 5
1 1
0 0
2 0
0 0
0 1
0 3
1 3
1 0
1 0
0 0
0 0
0 2
0 1
0 0
0 0
0 0
0 0
0 0
0 0
0 1
1 2
0 1
0 1
0 0
0 1
0 0
0 3
0 0
0 0
0 0
0 0
0 0
0 2
0 0
0 0
0 0
0 1
0 0
0 0
0 1
0 0
0 2
0 2
0 2
1 1
1 1
1 0
0 1
1 1
0 0
0 2
0 1
3 0
2 0
1 0
2 1
3 2
2 1
1 0
1 0
0 0
1 1
0 0
2 0
1 0
1 0
1 1
1 0
2 0
0 3
1 1
1 0
0 2
0 0
0 0
0 1
2 0
0 0
0 0
0 1
1 0
1 0
1 0
0 1
1 1
2 1
0 1
2 0
3 0
0 0
0 0
1 0
1 1
0 0
1 1
1 1
2 2
1 0
1 2
1 0
0 0
1 1
1 0
0 1
0 1
0 2
1 0
0 1
0 0
1 0
0 2
0 0
0 1
0 0
2 1
2 1
1 0
0 1
1 0
0 1
0 0
1 3
1 1
0 1
2 1
1 1
1 1
1 0
0 1
0 1
0 0
0 1
2 0
0 0
2 1
1 1
0 3
1 2
0 0
0 0
0 2
1 1
4 3
0 1
0 4
0 0
2 3
1 2
0 1
3 2
0 1
2 3
0 0
0 3
0 2
1 1
0 0
0 1
3 0
0 2
0 0
0 2
1 0
0 0
0 2
1 0
1 2
0 0
0 1
0 0
0 0
1 2
0 1
0 0
0 0
1 1
1 1
0 0
0 2
1 2
0 2
0 0
0 2
0 2
0 1
1 1
0 1
0 1
0 0
0 0
1 2
0 0
0 0
0 3
0 1
0 1
0 0
2 0
0 1
0 0
1 1
0 0
0 1
0 0
0 1
0 1
0 0
1 0
0 3
0 1
0 1
0 1
0 1
0 0
0 0
1 0
0 0
1 1
0 0
0 0
0 0
0 1
0 1
0 1
3 2
0 1
5 0
0 0
0 2
1 0
1 1
0 1
2 1
1 0
0 0
1 0
2 0
0 0
1 1
0 1
1 1
1 2
0 0
0 1
3 0
0 1
1 0
0 0
1 1
0 0
0 0
1 3
0 0
0 0
4 2
2 2
3 0
0 1
2 1
0 1
0 3
1 2
2 0
0 0
2 0
0 0
0 0
0 0
1 1
0 0
0 1
1 1
2 1
0 0
0 4
1 2
2 0
1 1
2 0
0 0
0 0
0 0
0 1
1 1
1 0
0 0
1 1
1 2
0 0
0 3
1 2
0 2
0 1
0 0
0 1
0 0
1 1
0 2
0 1
0 0
2 1
1 0
4 1
1 1
2 0
0 0
1 0
4 0
1 0
0 1
1 2
1 1
0 1
1 0
1 1
0 0
0 0
0 0
0 1
0 0
0 2
0 0
0 1
3 0
0 1
1 0
3 2
1 0
0 1
3 1
2 0
0 1
0 1
1 1
0 0
2 0
3 2
1 1
1 3
0 0
2 0
0 0
1 1
1 1
0 1
0 0
1 2
0 0
0 1
1 1
2 0
1 2
0 0
2 1
1 0
1 2
0 0
0 1
2 1
0 1
1 0
0 0
2 0
1 0
2 1
1 0
1 2
1 1
0 1
0 1
0 0
0 1
0 2
1 3
0 2
1 0
0 1
1 3
1 0
1 0
1 0
0 0
0 0
1 0
0 0
1 0
1 0
1 0
1 0
0 2
1 1
1 1
0 2
0 0
0 0
1 0
1 0
1 0
1 0
1 0
1 0
1 1
1 0
1 0
2 0
0 0
1 0
0 1
2 0
6 1
1 2
0 1
3 3
1 0
1 1
1 1
0 0
0 1
0 1
0 0
0 0
0 1
1 1
0 2
4 0
1 0
2 0
1 2
1 2
1 4
1 2
1 0
1 0
3 0
1 0
1 2
0 0
3 1
0 0
1 1
1 1
0 0
0 1
1 1
0 1
0 2
1 1
1 0
1 0
0 1
0 2
0 2
1 0
1 4
0 0
2 2
0 2
0 0
1 1
0 1
0 0
1 0
1 0
1 0
0 2
0 0
0 0
0 0
0 1
0 4
0 0
0 1
0 0
1 1
2 0
0 1
0 0
0 1
1 0
1 1
0 0
0 2
0 1
0 0
0 0
0 0
0 1
0 0
1 0
0 1
0 0
1 0
0 0
0 0
0 0
1 1
0 0
2 1
0 1
0 1
1 0
1 3
0 0
2 3
0 2
0 0
0 1
1 0
1 1
2 1
0 1
1 1
1 0
1 0
0 2
0 0
0 1
0 1
0 1
0 1
1 0
0 2
0 0
0 0
1 0
0 1
0 0
0 1
0 0
1 1
0 0
4 0
0 0
0 0
1 0
0 0
2 0
0 1
1 2
1 1
0 0
0 1
0 1
3 1
2 2
1 1
0 1
1 1
2 0
1 3
1 1
0 0
0 0
0 0
0 3
2 0
0 0
3 0
0 0
2 0
0 0
0 0
2 0
0 1
0 0
0 0
0 2
2 0
0 0
2 0
0 2
1 0
1 1
0 1
0 1
1 1
1 0
0 0
1 2
1 0
0 0
0 0
0 0
2 1
1 0
0 0
1 1
2 0
0 2
0 2
1 0
0 1
0 0
2 1
0 0
1 0
0 1
0 1
0 0
0 0
1 1
0 1
2 0
1 2
0 4
0 1
1 2
0 0
0 0
0 0
0 0
0 0
0 0
1 1
1 1
0 0
2 0
2 0
0 0
2 1
0 1
0 2
0 2
2 0
0 0
1 0
0 4
0 1
1 0
1 0
2 0
0 0
2 0
0 0
1 0
0 3
2 0
1 1
1 1
1 0
0 0
1 0
1 1
2 0
1 0
0 0
2 0
0 0
1 1
1 0
0 0
1 0
0 0
0 2
1 0
0 1
0 1
1 0
2 0
0 0
2 0
2 0
1 0
2 1
0 1
0 1
0 1
1 0
3 0
0 3
1 1
0 0
2 0
0 0
0 1
1 0
0 0
0 0
2 3
0 2
1 0
0 1
0 1
1 0
1 2
0 1
0 2
2 1
0 0
0 2
0 1
0 0
0 2
1 2
0 0
1 0
1 3
1 2
2 0
0 1
0 1
0 0
0 2
1 0
0 0
0 0
2 1
1 0
0 3
0 1
0 0
1 0
1 1
0 1
2 2
1 2
1 2
3 0
0 1
0 0
0 1
0 1
0 0
0 0
0 0
0 2
1 0
1 1
0 0
1 0
0 1
0 0
1 1
1 0
2 0
1 0
3 0
2 0
1 0
1 1
0 2
0 2
1 0
0 0
1 1
0 0
1 0
1 1
0 0
0 0
2 1
2 1
0 0
0 0
1 0
2 0
2 1
1 0
1 2
0 0
0 1
1 0
0 2
1 0
3 0
0 0
1 0
0 1
1 0
0 0
0 0
1 1
1 1
0 0
0 0
0 0
0 1
1 0
0 1
0 1
0 0
1 0
1 1
0 1
1 0
0 0
0 1
2 0
1 0
1 1
1 1
1 2
1 2
0 0
0 0
0 0
0 0
0 1
0 1
0 0
2 0
1 0
1 0
0 1
1 2
1 1
3 2
2 1
0 1
3 0
1 0
2 1
3 2
0 1
2 1
1 0
1 1
1 0
2 1
0 2
2 1
1 0
1 0
0 0
1 0
2 0
0 0
0 0
0 0
0 0
0 0
0 1
0 0
0 0
0 0
0 0
1 0
0 1
0 0
2 0
0 1
1 2
0 2
0 0
1 0
0 0
2 2
2 0
2 0
0 0
1 0
0 1
0 0
2 1
0 1
2 1
1 2
0 1
0 0
0 1
3 0
0 0
0 0
0 0
0 3
0 0
0 0
0 1
3 0
2 0
0 0
1 0
1 0
1 1
0 1
2 1
2 0
0 2
1 0
0 0
0 2
1 0
0 1
1 0
0 0
0 1
0 0
0 1
2 0
0 1
1 1
1 0
0 1
0 1
0 0
1 0
1 0
0 0
0 1
0 1
1 0
0 2
1 4
0 0
1 1
1 0
1 0
1 1
0 1
0 0
1 3
0 1
3 0
1 1
0 1
0 1
1 1
0 1
1 2
0 2
0 1
0 1
0 2
0 0
1 2
1 0
0 2
0 0
0 1
0 1
1 2
1 2
3 1
0 0
1 1
1 0
2 0
0 1
0 1
0 2
0 0
1 1
1 1
0 1
0 0
0 1
0 1
0 1
1 0
0 0
0 0
0 0
0 1
2 2
0 0
0 0
0 1
0 0
0 0
3 0
0 2
1 0
2 1
0 0
1 2
0 1
0 2
1 0
1 1
0 0
2 3
1 1
0 0
0 1
1 0
0 0
0 0
0 2
1 1
0 1
0 1
1 1
1 0
0 0
1 0
1 1
1 1
0 2
1 0
1 0
0 2
0 0
0 0
1 1
1 0
0 1
1 0
2 0
0 1
1 0
1 1
0 0
0 0
0 1
1 1
0 0
0 0
0 1
1 0
0 1
0 1
0 0
1 0
1 1
0 1
1 0
0 0
1 0
0 0
0 0
0 1
1 3
1 1
0 0
1 0
0 1
1 0
0 0
0 0
1 1
1 0
0 3
2 1
0 1
2 0
0 1
1 1
0 0
1 0
1 0
1 4
0 0
0 0
0 1
0 1
0 0
0 1
0 1
1 1
1 0
1 0
0 1
1 1
1 2
0 0
1 1
1 0
0 0
0 0
2 0
1 1
1 1
2 4
1 1
0 3
1 0
1 1
1 1
0 2
0 1
1 1
0 0
0 0
0 2
0 2
1 0
1 2
0 1
1 0
0 2
0 0
0 1
0 2
0 0
0 0
0 0
1 1
1 0
0 1
2 0
0 2
1 1
2 1
0 0
2 0
0 1
1 0
1 0
4 1
0 0
0 0
1 1
1 0
0 0
2 1
3 2
0 0
0 1
1 3
0 0
2 0
1 1
0 4
1 1
1 0
2 0
0 1
1 0
0 0
1 2
2 1
1 0
0 0
2 1
0 0
0 0
1 1
0 1
2 1
1 0
1 2
2 0
1 1
0 0
1 0
0 0
2 0
2 0
0 0
2 0
0 0
0 0
1 3
2 1
1 0
1 0
0 0
1 0
3 1
1 3
0 0
1 0
1 2
1 0
0 2
0 0
1 0
1 1
0 4
1 0
0 0
0 3
0 0
1 1
0 0
1 0
0 0
3 0
1 0
0 0
0 1
0 0
2 0
0 0
0 2
1 0
0 0
1 1
1 0
0 0
2 0
0 3
1 0
0 0
0 0
1 0
0 0
1 0
2 0
0 2
1 0
0 0
1 0
0 3
1 0
3 2
1 1
3 2
1 0
1 1
0 1
0 0
1 1
3 2
0 1
0 1
0 1
0 0
0 0
1 3
0 1
0 1
0 2
0 1
2 1
0 0
1 0
2 1
0 0
1 0
0 0
0 0
0 0
2 1
2 6
0 1
0 0
1 0
1 1
0 0
1 1
0 0
0 0
0 0
1 1
0 1
0 0
0 0
1 0
0 2
0 0
1 1
0 1
0 0
1 1
0 0
0 0
0 0
0 1
1 0
0 0
0 0
1 1
1 1
2 0
0 1
0 2
0 0
1 0
0 1
0 0
0 1
0 0
0 1
1 0
3 0
1 1
2 0
2 0
1 0
0 0
1 1
2 1
1 1
0 0
2 1
1 1
0 3
0 0
1 0
1 0
0 0
0 0
0 0
2 0
0 0
0 1
0 0
0 0
2 1
0 1
3 1
1 0
1 0
0 0
1 1
0 0
0 0
0 0
1 1
1 1
0 2
1 0
2 0
1 0
2 0
0 1
2 0
0 0
1 1
1 1
0 1
0 2
1 2
0 0
1 1
0 0
0 1
4 0
0 0
0 1
0 1
0 1
0 0
2 1
0 0
0 1
0 0
0 2
0 0
0 2
2 0
1 1
1 1
0 0
2 1
0 0
0 0
0 1
1 0
2 0
0 0
0 2
0 1
0 0
1 1
2 1
0 0
0 0
2 1
1 0
1 0
1 1
2 0
2 2
0 0
1 1
0 1
2 1
1 0
0 1
0 0
0 1
0 0
0 3
1 1
0 0
0 0
0 0
0 0
0 0
1 2
1 0
1 2
1 0
1 0
1 1
2 0
0 0
0 1
0 0
1 1
0 0
2 0
0 1
0 1
0 1
0 1
0 1
0 3
0 1
0 1
0 0
0 0
0 0
1 1
0 0
0 1
0 0
0 0
0 0
0 2
0 0
0 0
0 0
0 0
0 1
0 0
0 0
0 2
0 2
0 0
0 0
0 2
0 0
0 2
3 1
1 1
1 0
0 0
2 1
1 1
0 0
0 0
2 1
0 0
0 1
0 0
0 0
0 0
1 1
2 0
0 0
0 1
1 0
1 1
0 0
1 0
0 1
0 0
2 0
0 0
0 1
1 0
1 0
0 1
0 0
1 1
0 1
0 1
0 0
1 1
1 1
1 0
1 1
0 0
0 2
0 3
0 0
0 0
0 1
2 0
1 1
0 0
0 0
0 0
0 0
2 0
0 1
1 1
1 0
1 1
0 1
2 2
2 1
1 0
0 0
0 1
1 2
0 2
1 0
1 2
1 1
1 1
0 1
1 2
2 0
0 0
0 1
0 1
1 1
1 0
0 1
2 0
4 0
1 0
0 2
0 0
0 1
0 1
0 0
0 1
0 1
2 2
0 0
0 0
0 1
2 0
1 1
0 0
1 1
0 0
0 0
1 2
0 0
0 0
1 1
1 1
1 1
2 0
0 0
0 0
2 0
0 2
0 0
1 0
1 3
0 1
1 0
0 0
1 2
0 1
1 1
0 0
0 0
0 3
0 0
2 1
2 0
0 0
1 0
0 2
0 2
1 0
1 0
0 0
0 0
0 2
1 0
1 0
1 0
1 1
0 1
2 0
1 1
0 0
0 0
2 0
0 0
2 0
1 0
1 0
0 2
2 0
0 0
1 0
0 0
0 1
0 0
0 1
0 0
1 1
1 0
1 0
2 0
1 2
0 0
1 0
1 1
0 0
0 0
1 0
4 0
0 1
0 1
0 1
1 1
1 1
1 2
1 0
0 0
1 1
2 1
1 1
0 0
0 0
0 0
2 0
1 1
2 0
0 3
1 0
0 0
3 1
0 1
0 0
1 1
1 2
1 1
1 0
1 1
1 1
0 0
1 1
0 0
0 0
0 1
2 1
0 2
0 0
3 1
0 1
0 1
1 1
1 1
2 0
1 0
0 0
0 1
0 1
3 1
0 1
2 0
0 2
1 0
0 0
1 2
1 1
1 1
0 1
1 2
0 0
1 1
0 1
0 1
0 3
1 1
0 0
1 4
1 1
1 2
1 2
1 1
0 1
1 0
1 0
0 1
1 4
2 1
1 2
0 0
1 0
1 0
0 0
3 4
0 2
0 1
1 2
0 2
0 1
1 1
1 0
1 1
0 3
0 1
0 0
1 2
2 0
1 0
0 1
1 0
0 4
2 0
3 1
0 2
0 0
1 1
0 1
1 0
0 0
2 0
2 1
1 0
1 0
1 2
1 1
0 0
1 1
2 0
2 0
0 0
0 1
1 0
1 1
2 1
0 1
1 1
1 1
1 1
0 1
1 1
0 4
0 1
2 0
1 1
2 0
1 1
2 0
0 1
1 2
0 3
4 0
0 0
0 1
2 0
0 0
2 0
0 2
2 0
1 2
0 2
1 2
2 0
1 1
1 0
0 2
1 0
0 2
0 3
0 1
1 1
0 1
0 1
0 2
3 3
2 2
1 1
1 1
1 1
0 2
2 3
0 0
1 1
0 1
0 0
0 0
0 0
0 1
0 0
0 2
0 0
2 2
0 1
0 0
0 0
2 0
1 1
1 2
0 0
1 2
1 0
1 0
0 0
1 2
0 0
0 0
1 0
1 0
2 0
2 4
0 1
0 1
2 1
1 1
0 2
2 1
0 0
1 3
1 0
0 2
0 0
0 1
0 2
0 1
3 0
2 1
0 1
0 0
1 0
0 0
0 0
2 0
1 1
2 0
0 0
1 0
0 1
0 0
1 2
0 1
1 0
1 0
2 0
0 1
1 0
0 0
0 0
0 1
0 0
0 0
1 2
1 1
1 1
0 2
1 0
0 1
0 2
1 1
2 0
1 1
3 2
1 0
0 1
3 0
0 2
0 2
1 1
0 1
0 0
0 1
0 2
1 1
0 0
1 0
0 0
0 0
0 1
0 2
1 0
0 1
2 0
0 1
1 2
0 1
0 1
1 1
1 0
0 0
0 0
1 0
1 0
1 4
1 0
2 2
2 0
0 1
1 0
1 0
2 0
0 3
0 2
0 0
0 0
1 0
4 0
0 1
3 0
1 0
0 1
1 0
0 0
0 1
3 0
0 1
0 3
0 1
1 0
0 0
1 0
0 0
0 1
2 0
3 0
1 0
1 0
1 1
1 1
0 0
1 1
1 1
0 0
1 0
1 1
1 2
0 0
1 4
0 0
1 1
0 0
0 0
1 1
0 3
0 1
0 2
2 0
1 0
0 1
1 0
0 0
1 0
1 0
0 0
1 1
1 0
0 2
0 2
2 3
1 2
1 2
1 3
1 1
2 0
2 0
0 2
1 1
0 1
1 1
0 2
0 2
1 0
1 0
1 2
0 0
1 0
1 1
0 2
0 0
0 2
1 0
1 0
0 1
0 1
1 0
2 1
1 1
0 2
0 2
2 0
1 1
0 1
1 1
0 0
0 0
0 1
1 0
1 1
0 0
1 0
1 0
0 2
1 1
1 0
0 0
0 0
2 1
2 1
1 0
2 1
0 0
0 2
2 0
1 1
0 2
0 0
2 0
2 1
2 4
1 0
1 1
0 2
1 3
0 2
0 1
2 3
0 1
1 1
1 0
1 0
1 3
0 1
4 0
1 0
2 0
0 1
1 0
0 1
0 1
1 3
0 1
0 1
2 1
1 1
0 0
2 0
0 1
1 1
1 1
0 0
2 0
2 0
2 1
0 0
0 1
2 1
2 1
0 3
0 2
0 0
2 0
1 1
1 1
1 1
1 4
0 1
3 0
0 0
1 2
0 4
0 0
0 0
1 1
0 1
1 0
2 1
2 1
1 0
0 1
2 1
1 2
0 0
1 3
2 1
2 1
0 0
0 2
0 1
0 1
1 3
1 0
1 1
0 0
0 1
1 0
2 2
2 0
2 0
0 0
1 0
2 0
0 1
1 1
0 1
0 0
3 0
1 0
1 1
0 0
2 0
1 0
2 0
0 0
1 3
0 0
1 0
1 0
1 0
0 3
1 0
2 0
1 2
1 0
1 0
0 1
0 1
1 1
1 1
3 1
0 1
2 0
0 0
2 0
0 0
0 1
1 0
0 2
1 1
2 0
0 3
1 0
3 2
1 1
3 1
1 1
2 1
0 1
1 1
1 0
2 0
0 0
4 0
1 2
2 1
1 1
1 0
3 2
1 2
6 1
0 0
2 0
1 1
3 0
1 0
3 0
1 2
2 1
1 1
1 3
3 0
0 0
1 3
1 1
3 1
1 0
4 2
1 0
1 0
3 1
3 1
1 2
2 1
3 2
1 1
1 1
0 0
1 0
0 0
0 0
3 0
1 0
1 0
1 1
4 0
3 3
1 1
0 1
3 0
1 0
3 2
0 1
1 0
2 0
2 2
1 1
2 1
1 0
1 0
1 1
4 0
2 0
0 1
3 0
4 1
0 1
0 0
2 1
3 0
0 1
3 0
0 0
2 2
2 2
1 2
0 0
3 0
0 1
1 2
1 2
0 1
1 0
1 0
0 0
2 1
3 1
3 2
4 3
1 3
1 1
0 1
2 0
1 0
2 2
4 2
2 5
5 2
1 0
2 3
4 6
3 1
3 4
1 0
3 4
3 1
7 4
2 4
3 5
1 4
2 5
1 4
3 3
2 3
0 1
3 1
4 1
2 0
0 0
2 5
0 4
1 1
0 1
4 1
2 1
2 1
1 3
0 5
0 1
2 2
0 2
1 2
1 0
2 5
0 0
1 2
0 1
0 1
0 2
1 0
0 1
1 2
0 0
1 2
2 4
1 1
0 2
1 3
1 3
1 2
1 1
0 4
0 0
2 0
1 4
0 2
1 4
0 0
0 0
0 4
1 1
0 1
0 0
0 1
1 4
0 1
3 1
1 2
0 0
0 0
0 2
1 3
0 1
0 1
0 3
1 1
0 3
2 1
1 0
0 0
2 4
0 2
0 0
0 2
0 1
1 0
1 1
1 2
1 0
1 2
0 1
0 2
1 3
0 0
0 1
1 1
0 2
1 1
1 0
1 0
0 0
0 1
0 0
1 1
1 2
1 0
0 1
1 3
0 0
0 0
0 3
1 1
0 1
0 1
0 0
2 0
4 0
0 1
2 0
0 0
0 1
1 1
2 0
1 0
0 1
1 0
0 1
2 0
0 2
2 1
1 0
1 0
0 0
2 3
2 3
0 0
3 0
1 1
1 0
2 0
1 1
1 4
2 0
3 0
1 0
3 1
1 0
0 0
1 0
2 1
0 1
2 0
0 0
0 1
1 1
2 0
0 1
3 0
0 0
1 1
2 1
0 0
4 0
1 0
0 0
3 1
0 1
0 0
2 0
2 1
2 0
4 0
5 1
2 1
1 0
7 0
1 2
1 1
3 1
2 0
2 0
4 1
1 0
5 0
0 1
3 1
0 0
3 1
0 2
0 1
0 0
0 0
1 0
0 0
2 1
2 2
1 0
1 0
0 0
3 0
2 0
1 1
1 0
2 0
2 0
2 0
3 2
4 0
3 0
0 0
3 0
3 2
2 0
4 1
1 2
3 0
3 0
3 5
2 0
6 1
2 0
0 0
1 1
1 0
0 1
3 4
2 1
1 1
1 2
4 1
0 1
5 3
1 4
1 1
1 0
0 2
0 1
1 1
2 1
2 3
1 0
2 2
1 0
0 2
1 2
0 2
0 0
0 1
0 2
1 3
2 2
1 3
1 2
1 2
1 1
0 1
0 2
0 1
2 0
0 0
1 3
0 1
1 1
3 1
2 2
0 0
0 2
0 1
1 1
0 3
0 2
1 0
2 1
1 2
0 1
1 3
1 1
0 4
1 0
0 3
0 2
1 1
3 1
2 0
0 0
1 1
1 3
0 0
0 2
2 3
1 0
3 1
1 4
0 2
1 0
2 2
2 1
0 2
0 0
1 1
0 3
0 2
0 0
0 2
3 1
1 2
2 1
1 2
1 0
0 1
1 0
0 1
0 1
0 0
2 2
1 0
0 0
0 2
0 2
1 0
2 1
0 0
1 0
2 0
0 1
0 1
1 4
0 0
0 0
1 2
0 0
1 1
1 0
1 1
0 0
0 0
0 0
0 1
0 3
0 1
0 0
0 2
0 2
0 0
1 1
2 0
0 4
0 0
1 0
0 1
1 1
1 0
0 4
0 1
0 2
1 0
1 2
0 0
3 2
1 1
0 0
1 1
0 1
0 0
0 0
0 1
0 1
2 0
2 0
0 0
1 0
0 1
0 0
0 0
0 2
0 0
0 0
2 0
1 0
0 2
1 1
0 2
0 0
1 0
1 2
1 0
1 0
0 1
0 0
0 1
0 1
0 0
0 0
0 0
0 0
2 0
1 0
0 1
0 0
0 0
0 0
0 1
2 1
0 0
0 1
1 1
0 1
0 0
0 0
0 3
0 0
0 0
0 0
1 0
0 1
1 0
1 0
0 1
2 0
0 2
1 0
2 1
0 0
0 0
0 2
1 0
1 1
0 2
0 1
1 1
0 0
0 0
1 0
0 1
0 0
0 0
0 1
2 1
0 1
0 0
0 1
0 0
0 0
1 2
1 0
2 1
0 0
1 3
2 0
0 2
0 2
0 0
1 0
1 1
0 2
1 2
1 0
1 1
0 0
1 1
1 2
0 0
2 0
0 0
1 1
0 2
0 0
0 1
1 0
2 3
0 1
0 0
1 0
2 1
1 0
0 1
1 1
0 1
0 0
2 2
0 0
0 2
0 0
2 0
0 0
0 1
1 2
1 2
0 0
0 0
1 0
0 1
0 1
3 1
1 0
0 1
0 0
1 0
0 0
1 0
0 0
2 1
0 0
1 0
0 0
0 1
0 2
3 0
0 2
0 0
1 0
1 2
0 3
1 1
2 0
1 1
1 1
2 0
1 1
0 0
3 1
0 0
2 1
0 1
1 0
2 1
0 1
0 0
2 1
0 0
0 0
0 2
1 0
0 3
0 1
0 1
0 0
0 0
0 0
1 0
1 0
0 0
0 1
0 1
1 0
1 0
0 0
0 1
0 0
1 2
1 0
1 0
0 1
1 0
2 1
2 1
2 0
0 0
0 1
1 0
0 0
1 4
0 1
0 1
0 1
1 0
1 0
0 0
3 0
1 2
0 1
0 2
0 0
1 0
3 2
0 0
3 2
2 0
0 1
2 2
0 2
0 0
0 1
1 0
0 0
0 5
2 0
0 0
1 1
0 1
0 1
3 0
0 2
1 0
0 0
0 0
1 0
0 1
1 1
0 0
0 5
0 1
0 0
0 0
0 1
0 0
2 1
2 0
1 1
0 0
0 1
0 1
1 3
1 0
1 0
0 1
0 0
0 0
1 0
3 1
1 1
0 0
0 0
2 1
2 0
1 2
0 4
1 1
0 0
0 2
1 1
2 0
0 1
2 1
1 1
0 0
0 1
0 1
1 1
0 2
1 1
0 0
0 2
1 1
1 0
2 0
1 0
1 1
2 1
1 0
1 0
0 0
0 0
0 0
2 0
1 0
3 0
0 0
0 1
2 0
1 0
0 0
0 1
0 2
0 0
1 2
0 0
1 0
0 1
2 1
1 1
2 1
0 0
0 1
0 0
0 2
2 1
1 0
0 2
1 0
0 0
1 1
1 2
0 1
0 0
0 2
0 1
0 1
0 0
0 4
2 0
1 0
1 0
0 0
0 0
1 1
1 2
0 1
0 1
1 1
1 0
0 1
2 0
0 0
0 1
2 0
0 0
1 1
0 1
0 0
0 0
2 1
0 0
2 0
0 0
1 0
0 1
0 1
0 0
1 1
1 0
0 1
0 1
0 1
3 0
1 3
2 2
0 1
0 0
1 0
0 1
1 0
3 0
0 0
1 0
0 2
0 1
0 1
0 1
0 0
0 0
1 0
0 0
0 0
1 2
1 1
0 0
0 0
1 1
1 0
1 0
1 3
2 2
2 2
0 1
3 2
0 1
2 2
0 2
1 1
0 1
0 1
0 2
0 0
0 2
1 1
0 0
1 1
1 0
2 1
0 0
1 0
1 0
2 0
1 0
0 0
1 0
1 0
2 0
1 0
1 0
1 0
0 2
2 0
0 0
0 1
0 0
2 0
0 0
1 0
1 0
0 0
0 1
0 0
1 0
0 0
0 0
0 1
1 0
0 1
1 0
1 1
1 0
1 0
0 1
0 0
3 0
0 0
0 2
1 1
0 0
0 0
1 0
0 1
0 0
0 0
1 1
0 0
0 0
0 0
0 1
0 1
0 0
1 1
0 0
0 2
2 3
0 0
0 2
3 0
0 0
2 2
2 1
0 0
0 2
0 1
1 1
0 1
0 1
0 0
0 0
1 2
0 0
0 1
1 2
0 0
0 0
1 0
0 0
0 1
2 1
0 1
0 1
0 0
0 1
0 1
1 1
0 3
0 1
1 0
1 1
0 0
1 1
0 2
0 0
1 2
0 1
2 1
2 0
0 0
0 1
1 0
1 0
2 0
0 0
1 0
3 0
0 0
0 2
1 0
1 3
3 1
0 1
0 1
1 0
2 1
0 0
0 0
0 1
0 1
0 0
0 0
0 0
0 0
1 0
0 1
2 0
1 0
0 1
1 0
0 0
0 0
2 0
1 0
0 0
1 0
1 0
2 0
0 0
1 1
0 0
1 0
0 2
0 2
0 1
0 0
0 0
1 2
1 0
0 0
0 2
0 1
0 0
1 0
0 0
2 3
0 2
0 1
1 1
0 2
0 1
0 0
0 2
0 2
0 0
0 1
0 2
1 1
0 1
0 0
0 1
0 0
0 1
0 0
0 2
0 0
0 3
0 0
0 1
0 0
0 0
0 1
0 1
0 1
0 0
1 0
0 0
1 1
0 1
0 0
0 0
0 0
1 1
1 1
0 1
2 0
1 0
2 0
1 0
0 2
1 0
1 3
0 2
2 0
1 2
0 0
0 1
0 0
0 1
0 1
0 2
0 0
1 1
0 0
0 0
0 0
1 0
3 2
1 0
3 0
2 0
1 1
0 1
0 2
0 3
0 1
1 0
0 0
0 2
0 2
2 1
2 1
0 1
0 1
2 0
2 1
1 1
2 2
0 0
0 1
0 1
1 1
1 1
0 0
3 0
0 0
0 0
1 0
0 0
0 0
1 2
1 0
1 0
0 1
1 1
4 1
1 2
1 1
0 0
0 1
1 0
1 1
0 0
1 0
1 0
0 1
0 0
2 0
2 0
0 0
0 1
0 1
0 0
0 0
0 1
0 1
0 2
0 2
2 0
0 1
1 0
0 2
1 0
1 0
1 0
2 1
0 0
0 1
1 1
0 1
0 1
1 0
2 1
2 0
1 0
0 1
1 0
3 2
1 0
0 1
0 1
2 1
0 2
0 0
0 1
1 0
0 1
1 4
0 0
1 1
0 2
0 1
0 0
1 0
0 0
0 1
1 0
1 0
0 0
0 1
0 1
2 0
0 2
2 0
2 1
2 0
1 1
0 0
3 0
0 1
0 1
0 0
0 2
0 2
0 0
1 2
0 0
3 0
0 1
1 1
3 1
3 0
2 1
1 0
0 1
1 1
2 3
0 0
2 0
0 0
0 0
2 0
0 2
1 0
1 1
1 0
4 0
2 1
0 0
0 0
1 1
1 0
1 0
2 1
1 1
0 2
2 0
0 0
1 2
0 1
1 0
2 0
0 0
0 0
1 0
1 0
0 1
0 0
2 1
0 0
1 0
2 4
2 0
0 0
1 1
0 0
0 0
1 1
0 0
0 1
1 0
0 1
1 1
1 3
0 1
0 2
0 0
0 0
1 0
1 0
2 1
0 0
0 1
1 1
5 1
0 1
0 0
0 1
1 0
0 1
1 0
0 3
0 0
0 1
3 0
1 1
1 0
1 0
2 1
1 1
4 2
0 0
1 0
1 0
2 3
1 0
0 0
2 1
0 0
1 1
3 0
0 0
1 0
1 2
0 3
0 1
0 0
1 0
0 0
1 0
2 1
1 0
2 0
0 0
0 1
1 0
1 1
0 1
1 1
0 1
0 0
1 0
0 0
0 1
2 0
0 1
0 0
2 0
0 0
0 1
0 3
2 1
0 0
2 0
3 0
0 1
0 1
1 1
1 0
1 0
2 1
2 0
1 2
4 2
0 1
0 0
0 2
0 0
0 0
1 0
0 0
0 0
2 0
1 0
0 0
0 2
0 0
0 2
1 1
0 0
1 1
0 0
0 1
2 3
0 0
0 0
0 0
1 2
3 1
0 1
1 4
0 0
0 1
0 1
0 0
0 1
0 1
1 1
0 0
0 0
1 3
3 0
0 0
0 1
1 1
0 1
0 0
0 0
0 1
0 0
0 1
0 1
1 0
1 0
1 0
3 0
1 0
0 1
1 0
0 1
1 0
0 0
3 0
1 0
1 0
0 1
0 1
0 0
0 2
1 0
0 0
0 0
0 0
0 2
0 0
1 1
0 1
0 1
0 0
1 0
0 0
1 0
0 1
2 0
2 1
1 1
0 0
1 0
0 0
0 1
2 0
1 0
1 0
1 0
0 0
0 0
0 0
0 1
1 1
1 1
0 1
0 0
0 0
1 0
0 0
0 0
0 0
0 0
0 1
0 0
1 1
2 3
0 0
0 0
0 0
0 0
0 0
0 1
1 1
1 1
1 2
0 1
0 1
0 1
1 1
0 0
1 0
0 0
0 2
1 1
0 0
0 1
1 0
0 2
0 0
1 0
0 0
0 1
0 0
0 1
0 1
0 1
0 1
0 1
0 1
0 0
0 0
0 0
0 0
1 0
0 0
2 0
0 1
0 2
0 0
1 0
2 0
0 1
1 0
0 1
0 1
0 0
1 0
0 0
1 0
1 0
0 0
0 1
1 0
1 0
1 0
0 0
0 0
0 0
1 1
1 0
0 0
1 0
0 0
2 1
0 1
0 2
0 1
0 1
0 2
0 1
2 1
0 0
2 2
1 0
3 0
0 0
1 2
3 0
1 2
0 0
0 1
4 0
0 0
1 1
1 0
1 1
1 0
3 1
3 0
1 0
2 1
0 2
0 0
0 0
0 1
1 0
0 4
0 1
0 0
0 1
1 1
1 0
1 1
1 1
0 0
1 1
1 0
1 0
2 1
0 0
0 2
0 0
1 0
1 0
1 0
0 2
0 1
1 1
0 0
1 0
1 1
0 1
1 1
0 1
1 0
1 1
1 1
0 1
1 1
0 3
1 0
0 2
0 0
0 2
0 0
0 2
3 0
2 0
1 0
0 0
0 1
0 4
1 1
1 1
1 0
0 0
1 1
0 1
0 0
0 0
1 0
0 0
2 0
4 0
1 2
1 1
0 0
0 0
0 0
0 1
1 1
2 0
0 1
5 0
0 0
2 1
0 2
0 1
2 2
1 1
0 2
1 1
1 1
0 0
1 0
1 2
1 1
0 0
0 0
0 0
2 1
0 0
0 2
0 0
1 1
0 0
5 1
1 1
1 1
0 0
0 0
2 0
0 0
2 0
1 0
1 0
0 0
0 1
0 0
0 1
3 1
1 3
1 0
1 1
1 0
1 2
0 1
0 1
0 1
0 1
1 2
0 1
0 0
0 2
0 0
0 1
0 0
0 0
0 0
0 1
1 0
0 0
2 0
0 0
2 0
1 0
2 0
1 2
2 0
0 1
1 0
1 0
0 0
0 1
0 1
0 2
1 0
1 0
1 0
1 0
1 2
0 2
0 1
1 1
0 0
1 0
1 0
0 0
0 1
2 0
0 0
2 1
1 2
0 2
0 0
0 1
0 1
0 0
1 1
0 1
0 0
1 1
1 1
0 0
1 0
0 1
1 1
0 1
0 0
1 0
0 0
0 0
1 1
0 1
0 1
2 1
2 0
2 0
1 0
0 0
0 2
1 1
3 0
1 0
1 0
0 0
0 0
0 1
2 0
0 0
3 0
1 1
0 0
0 0
2 0
1 0
0 0
1 0
0 0
2 0
0 1
1 1
1 0
0 1
1 0
0 1
1 0
1 1
0 0
2 1
3 2
1 2
0 1
0 0
2 2
0 1
0 1
1 1
0 0
0 0
0 0
0 2
0 1
2 0
0 0
2 2
0 0
1 0
0 0
1 0
3 1
2 0
1 1
0 0
1 0
1 1
1 1
0 0
0 0
0 1
0 3
0 1
0 2
2 1
1 0
0 0
2 1
0 0
0 1
0 0
0 1
2 1
2 1
2 0
0 0
0 0
2 1
1 1
0 0
1 1
3 1
1 0
0 1
1 0
1 0
1 2
2 0
1 2
0 0
2 2
0 1
0 1
1 3
2 0
0 1
1 0
0 1
1 1
0 3
0 3
0 0
0 0
1 0
0 2
0 1
1 0
0 1
1 1
0 1
2 0
1 1
2 1
1 0
0 2
1 0
1 0
1 4
1 0
1 0
0 0
0 1
0 1
0 2
1 0
0 0
0 1
0 1
2 1
2 0
0 0
1 0
0 1
0 1
0 2
1 1
2 0
1 1
0 0
0 0
1 0
0 1
1 0
1 1
0 0
0 1
4 0
1 0
0 1
1 0
2 0
0 1
1 1
0 1
2 2
0 0
2 3
1 0
3 1
0 0
1 1
2 1
0 2
2 1
0 5
0 1
1 3
1 0
1 2
1 3
0 0
0 1
2 1
0 0
0 0
0 1
0 0
1 1
1 0
3 0
2 2
0 0
0 1
0 0
0 0
0 0
0 1
1 1
1 0
0 1
1 2
1 1
0 0
0 2
1 1
2 0
1 1
1 0
0 1
2 1
3 1
1 0
0 2
1 1
0 0
1 2
2 1
0 0
2 0
1 0
1 0
1 1
1 0
1 1
1 0
0 1
2 0
2 1
2 1
0 1
0 0
2 2
1 0
0 2
0 1
0 2
1 1
2 2
2 1
1 1
0 0
2 2
1 1
0 1
0 1
0 0
1 0
1 0
1 1
0 0
2 0
2 2
0 2
2 0
0 0
2 0
1 0
1 1
0 1
1 0
1 0
0 2
2 1
3 1
1 0
3 2
1 0
3 1
2 2
3 1
0 2
0 1
1 2
1 0
0 1
1 0
0 2
2 1
3 2
1 0
1 2
0 0
2 0
0 0
0 0
3 0
0 0
0 0
2 2
0 0
0 0
0 1
0 0
1 2
0 2
1 1
1 1
1 2
1 0
0 1
2 0
1 0
3 1
2 1
0 1
0 0
1 0
0 0
1 2
0 1
2 0
1 0
1 0
0 0
1 0
0 0
2 0
0 0
0 0
1 1
3 3
0 1
0 0
1 1
0 1
1 1
1 0
0 0
0 2
0 0
0 0
1 0
1 1
0 0
0 1
0 0
2 0
1 0
0 0
0 0
2 0
2 1
0 0
0 0
0 1
0 1
0 0
0 1
1 0
0 2
1 1
0 0
1 0
0 2
0 2
1 2
2 1
2 0
0 0
0 1
1 3
1 1
0 0
0 2
0 0
1 2
2 0
3 1
0 0
0 0
2 2
0 2
1 0
1 0
1 1
0 1
2 3
1 1
0 2
0 1
1 1
1 0
2 0
1 0
2 2
1 1
0 0
0 1
1 2
1 0
0 2
1 1
1 1
1 1
2 1
1 1
0 0
0 1
0 1
0 0
2 2
0 0
3 4
0 0
1 2
1 2
0 0
0 0
1 0
2 0
1 0
1 1
1 0
0 1
0 0
1 0
0 0
1 0
1 1
0 0
1 2
1 0
0 1
0 0
0 0
0 2
0 0
1 0
1 1
1 0
2 2
2 1
3 3
0 0
2 1
2 0
0 0
0 1
0 3
1 0
1 1
0 1
0 1
0 0
1 0
0 1
0 2
0 3
0 1
0 1
0 1
1 0
0 0
1 0
1 0
1 1
1 1
1 2
0 2
0 1
0 1
0 0
0 0
0 0
0 0
0 0
2 0
2 2
0 2
1 1
1 2
2 1
1 0
1 1
1 2
1 0
1 0
0 1
1 1
0 0
2 1
1 0
0 0
0 0
2 1
1 1
0 0
0 0
0 2
1 1
1 2
0 2
0 2
1 2
0 5
0 2
1 1
1 0
0 3
0 0
0 2
1 0
0 1
1 0
0 0
0 1
1 0
1 0
0 2
1 1
0 1
1 1
0 0
0 1
1 0
0 1
0 0
1 0
1 1
2 0
1 0
0 0
0 0
0 0
0 1
2 0
0 0
0 0
0 1
0 0
0 1
0 0
0 0
0 1
1 1
0 1
0 0
0 1
0 1
1 1
0 2
0 0
0 1
1 1
0 0
1 0
2 1
0 0
1 2
0 1
0 0
0 1
2 1
2 0
0 1
1 0
1 0
1 0
0 0
1 1
2 1
2 2
0 0
0 0
2 0
3 0
0 1
2 0
0 0
0 1
0 0
0 0
0 0
0 1
2 0
1 1
0 0
0 1
2 1
0 1
0 2
2 0
1 1
1 1
2 0
0 2
1 4
0 1
0 0
0 0
1 0
0 0
0 1
0 1
2 1
1 3
0 1
0 0
0 3
3 1
0 4
0 2
0 1
2 2
0 0
0 2
1 1
1 1
0 3
1 1
1 0
1 0
1 0
2 2
1 0
0 0
1 1
0 0
1 0
1 0
0 1
3 1
0 2
0 1
3 2
1 0
2 0
0 0
0 2
0 0
0 1
0 1
3 0
1 1
0 2
0 0
1 0
0 0
0 0
3 0
1 1
0 0
0 1
1 0
0 0
0 1
1 0
0 1
0 1
2 0
3 2
0 5
1 1
1 0
0 0
0 0
2 0
1 0
0 0
2 0
1 0
0 0
0 0
0 0
2 1
0 3
0 0
1 1
0 0
0 0
0 1
0 0
0 0
2 0
1 0
0 3
0 0
0 1
1 0
1 1
0 0
1 0
1 0
1 1
0 0
0 1
0 2
0 0
1 0
0 0
1 0
1 0
0 0
0 0
0 0
2 1
1 2
3 1
0 0
2 0
0 2
0 1
1 0
0 2
1 2
1 0
0 1
0 2
1 1
1 0
1 0
0 0
1 1
1 1
0 1
0 0
0 0
0 0
0 3
0 1
1 0
1 0
1 1
1 4
0 1
0 0
1 0
0 0
1 3
0 0
0 0
1 0
1 0
0 0
0 0
0 1
0 0
1 0
1 0
0 0
0 2
1 2
1 1
0 0
1 0
1 0
0 1
0 2
0 0
0 5
0 1
2 0
1 4
0 0
1 1
0 0
0 1
2 0
0 0
0 0
4 0
1 1
0 0
0 0
0 0
0 0
0 0
1 0
1 0
0 1
0 1
0 0
0 0
0 0
3 0
2 2
0 0
0 0
2 1
1 1
1 0
1 0
0 1
1 2
1 1
0 0
0 3
0 0
0 0
0 0
0 0
0 0
0 0
0 0
1 0
3 1
0 0
1 0
0 0
1 1
1 0
0 0
1 0
1 1
0 0
0 0
0 1
1 1
0 0
2 2
2 0
0 0
0 0
0 3
2 1
1 0
0 0
1 0
0 0
0 0
0 0
0 2
2 1
2 0
1 0
0 0
0 0
2 1
0 1
0 0
0 0
1 1
0 1
1 0
0 2
0 1
1 0
1 1
3 1
1 0
1 0
0 0
1 1
0 1
1 1
0 0
0 0
2 0
3 0
0 1
0 1
0 0
2 2
0 1
1 0
1 1
2 1
0 0
0 1
0 0
2 0
0 0
0 1
0 0
1 0
0 0
1 0
3 1
1 0
1 1
1 1
1 0
1 0
0 0
0 1
1 2
0 1
1 1
0 0
2 1
0 1
1 0
0 0
1 1
0 1
1 0
1 1
1 0
0 0
1 0
0 1
0 3
0 2
0 0
0 0
1 0
0 0
0 0
0 0
0 1
0 0
0 1
0 1
1 0
2 0
3 0
1 0
1 3
0 0
2 0
0 0
0 1
1 1
1 1
0 0
0 0
0 1
0 0
0 1
0 2
0 0
1 0
2 0
0 2
1 1
1 2
0 0
1 0
0 2
2 2
2 0
0 0
0 1
2 0
1 1
1 1
1 1
0 0
0 1
1 3
1 0
3 0
0 0
1 1
1 4
3 0
0 0
2 2
2 0
2 1
0 1
1 2
1 0
1 0
0 0
0 0
0 1
1 0
3 0
0 1
3 1
0 1
0 0
0 1
1 2
1 0
0 0
1 0
0 1
0 0
0 1
3 0
1 1
1 0
1 2
0 2
1 1
2 0
1 0
1 0
0 1
0 1
0 2
0 0
1 0
2 0
0 0
1 2
1 0
0 1
2 0
1 0
1 1
2 0
2 1
1 1
0 0
0 0
2 0
1 0
0 0
0 1
1 1
0 1
0 1
0 1
0 3
0 2
2 1
1 0
2 1
2 1
0 0
0 2
1 0
2 2
2 0
0 3
0 0
0 0
1 0
0 0
1 1
1 0
0 1
0 2
0 3
0 2
2 0
1 0
1 0
0 0
2 0
0 0
0 0
0 0
0 1
0 1
0 1
0 1
0 0
0 0
3 0
0 0
0 0
3 0
0 0
1 0
2 0
0 1
2 0
2 1
0 2
1 1
0 1
0 0
1 0
3 0
0 0
0 1
1 0
0 1
0 1
0 1
1 0
0 1
0 0
0 0
1 0
0 0
1 0
0 0
0 0
1 1
0 1
2 1
0 1
0 0
2 0
0 3
1 1
0 0
1 3
1 2
[truncated: 25,195,227 more chars]
