# Supplementary material for: The ECF sigma factor, PSPTO_1043, in Pseudomonas syringae pv. tomato DC3000 is induced by oxidative stress and regulates genes involved in oxidative stress response
Source: PLoS One. 2017 Jul 12;12(7):e0180340. doi: 10.1371/journal.pone.0180340 (PMC5507510; doi:10.1371/journal.pone.0180340)
Supplement: S2 Dataset — Naive profiles and file format is described in [17]. (ZIP) [file pone.0180340.s009.zip]

Archive with 1 entries (1 files):
- S2_dataset.profile
