# Supplementary material for: The ECF sigma factor, PSPTO_1043, in Pseudomonas syringae pv. tomato DC3000 is induced by oxidative stress and regulates genes involved in oxidative stress response
Source: PLoS One. 2017 Jul 12;12(7):e0180340. doi: 10.1371/journal.pone.0180340 (PMC5507510; doi:10.1371/journal.pone.0180340)
Supplement: S2 Dataset — Naive profiles and file format is described in [17]. (ZIP) [file pone.0180340.s009.zip › S2_dataset.profile]

0 0
0 1
0 1
2 1
2 1
4 1
4 3
5 3
5 3
5 3
5 5
5 8
8 8
9 8
11 10
13 10
13 10
15 10
15 10
18 11
18 11
20 11
21 12
21 13
21 13
21 13
22 14
22 14
22 14
24 15
27 15
28 15
28 15
31 15
33 17
33 17
33 18
33 19
34 19
35 20
35 20
35 20
35 20
36 20
37 22
37 27
38 28
36 29
38 29
38 29
40 29
40 29
40 30
40 30
41 29
43 28
40 31
40 34
38 32
37 33
37 35
35 38
35 40
33 43
34 47
35 48
34 47
36 47
36 47
38 47
40 50
41 51
41 51
39 50
37 50
37 50
39 55
36 55
35 53
35 54
35 55
36 58
35 58
34 57
34 57
35 57
36 57
36 59
35 57
35 53
36 53
37 52
37 54
36 55
37 54
36 54
36 53
38 53
37 52
35 50
35 49
36 47
36 48
36 47
37 46
37 44
40 43
39 40
39 37
37 36
38 37
37 37
39 38
37 38
34 35
33 34
33 34
33 34
32 34
32 34
30 32
31 32
31 33
32 34
32 32
31 29
33 30
34 30
36 30
35 31
35 32
35 30
35 30
35 28
35 28
35 29
34 28
33 28
30 27
30 28
31 29
29 29
32 30
33 31
33 30
32 29
32 28
33 30
32 30
32 29
30 28
31 27
31 26
32 26
31 25
31 25
30 24
30 24
31 24
33 24
33 24
33 25
35 26
34 27
34 24
33 25
32 25
32 24
33 25
34 24
33 24
34 26
32 26
33 26
32 27
31 28
31 28
32 29
32 28
32 27
31 26
31 26
32 26
32 26
31 26
31 29
28 28
27 27
27 26
28 26
29 26
27 26
28 27
28 28
27 28
26 29
25 29
24 29
24 31
24 30
23 30
24 31
24 31
23 31
24 31
24 30
22 30
23 29
23 29
23 28
23 27
22 26
21 26
20 26
19 25
17 24
17 25
16 24
17 23
18 23
18 23
17 23
15 23
14 23
14 25
16 24
16 27
16 26
16 25
16 22
16 22
20 22
20 22
18 22
17 23
18 21
17 20
19 19
20 21
20 22
21 22
20 22
20 20
19 20
19 20
19 21
19 23
19 23
19 24
20 25
21 24
20 26
22 26
22 26
22 26
25 27
26 26
26 29
27 32
29 32
31 32
33 33
32 32
33 32
35 33
36 32
36 33
36 34
36 32
34 35
33 34
33 35
33 36
33 36
33 37
29 37
29 41
29 41
29 40
28 41
28 40
26 41
25 39
25 37
24 38
24 39
24 40
24 40
24 40
23 38
22 37
21 38
20 37
20 36
20 36
20 34
18 35
18 35
19 35
17 34
18 34
18 33
18 31
16 31
14 31
13 31
13 33
11 32
11 31
11 31
12 32
12 34
12 34
13 32
13 33
13 33
13 34
16 35
17 35
17 36
18 32
20 34
22 34
24 34
25 35
26 34
27 34
27 37
27 38
28 37
28 37
29 38
31 40
32 40
33 38
34 38
35 38
35 38
34 39
35 39
37 38
37 39
36 39
36 39
36 40
36 38
36 37
38 37
39 37
38 36
39 35
39 36
37 37
37 37
36 35
36 32
36 35
35 35
37 32
38 32
39 31
37 30
38 29
38 29
38 31
36 29
36 29
35 30
34 29
35 30
34 32
34 30
36 28
36 28
36 27
35 26
33 24
33 25
32 27
33 26
32 28
31 29
33 30
33 32
32 32
32 32
32 34
31 37
29 36
29 36
28 36
26 36
25 35
25 36
24 35
27 34
28 35
27 35
28 37
29 37
31 36
32 35
30 35
29 34
30 33
29 33
27 34
27 34
28 34
29 36
28 38
27 37
27 37
25 36
25 36
26 37
26 38
26 38
26 38
27 39
28 39
27 38
28 37
26 37
26 35
28 34
27 32
27 31
28 32
28 31
28 30
28 28
29 30
30 30
31 31
31 30
33 30
33 29
33 30
30 32
29 30
30 31
30 29
32 29
32 32
32 37
32 37
33 37
31 39
31 39
32 38
32 38
30 36
29 36
28 35
28 34
28 36
28 38
28 36
27 34
26 33
25 33
26 35
25 35
24 36
24 36
23 36
25 36
26 37
24 39
25 40
25 40
23 39
24 39
25 38
25 40
25 39
24 39
26 38
27 38
25 40
25 40
26 39
28 38
28 39
29 38
29 39
27 39
26 34
26 29
26 30
28 30
28 29
28 29
28 31
28 30
30 30
30 29
32 28
32 28
32 26
35 24
36 24
36 26
36 28
37 29
36 27
38 28
41 27
41 28
41 30
39 31
38 31
39 29
37 29
36 29
36 30
35 32
35 32
36 29
35 29
36 31
33 31
32 31
32 29
32 31
32 32
30 31
31 32
32 33
33 32
32 32
31 32
30 33
30 32
27 32
27 31
28 31
27 31
27 33
25 34
25 33
23 33
23 33
23 33
21 33
20 33
20 31
19 30
19 29
19 29
21 27
18 27
18 26
18 23
19 23
20 24
20 24
20 23
20 22
20 21
20 19
19 19
19 19
19 18
19 16
19 16
21 16
21 17
21 15
20 14
21 14
23 13
21 13
21 13
23 14
26 15
27 17
30 18
30 19
30 19
30 19
31 17
31 15
31 14
31 14
33 15
34 16
34 16
35 16
35 16
35 16
35 16
34 16
34 17
30 17
30 18
31 19
31 19
31 18
30 18
29 19
30 19
30 19
30 20
31 20
33 21
33 23
33 23
32 23
32 23
30 25
30 27
30 29
30 29
30 30
27 31
27 30
25 31
23 31
20 31
19 29
17 29
18 28
20 28
20 28
19 29
21 29
21 33
21 33
19 32
20 33
21 33
19 33
19 34
19 34
19 33
19 33
19 33
21 35
24 35
23 35
24 35
23 35
23 33
24 33
24 34
26 35
26 37
25 38
25 38
25 36
25 36
26 36
26 36
26 36
26 33
27 31
27 33
27 34
28 33
27 33
27 34
27 33
28 34
29 34
29 35
28 38
27 38
27 42
27 41
25 41
26 39
28 39
28 39
27 39
26 42
26 42
26 41
27 43
28 43
29 44
29 43
27 41
24 41
25 42
25 43
26 44
29 44
29 44
28 43
27 43
27 42
28 42
26 41
25 41
26 42
26 43
27 45
28 43
29 43
28 43
30 41
32 41
31 41
31 43
34 42
35 42
35 41
34 40
34 38
35 35
34 35
33 31
34 33
34 33
36 33
34 33
34 34
34 32
35 29
36 29
36 30
38 28
39 28
38 27
38 29
39 29
39 29
39 28
40 27
40 26
37 27
38 26
39 28
38 29
39 28
38 28
40 29
40 31
39 33
39 33
39 31
38 31
38 31
40 31
38 31
36 31
37 31
38 30
35 30
34 30
33 30
33 30
34 31
33 31
34 31
34 31
33 29
33 29
33 28
33 29
35 29
35 29
34 30
34 30
35 29
32 30
30 30
30 31
31 30
30 31
30 31
29 30
29 31
29 31
30 30
29 33
28 31
28 29
28 29
28 29
26 29
26 29
29 27
29 28
29 28
32 28
31 28
29 29
30 29
29 28
28 28
27 27
28 26
30 26
30 25
31 25
29 24
30 25
29 26
30 27
31 27
32 28
34 28
35 27
33 27
34 27
35 27
34 29
34 30
35 32
35 32
35 32
34 32
34 33
34 33
35 35
34 34
34 34
35 35
34 34
34 34
36 34
36 36
38 35
39 34
39 33
36 32
35 32
35 32
32 33
33 35
34 34
33 36
34 37
35 36
36 36
36 37
34 39
34 40
33 40
34 41
33 43
34 42
35 42
34 43
36 43
31 42
30 42
30 42
30 42
29 41
30 40
31 39
31 39
31 40
32 41
32 42
35 40
35 40
36 39
35 41
35 41
34 40
34 38
34 38
32 39
31 37
29 37
28 37
28 36
29 36
32 34
31 34
32 33
32 31
33 33
33 34
33 32
32 34
31 34
31 35
32 33
33 32
33 33
33 34
33 32
32 33
30 33
32 33
29 32
29 32
30 32
30 31
30 31
30 33
29 33
27 33
26 31
26 31
27 33
27 31
24 31
25 31
24 30
24 29
25 30
24 32
27 34
30 36
31 36
33 39
33 40
33 41
34 42
33 43
30 43
33 43
32 43
31 44
30 42
30 41
29 42
29 42
29 42
29 41
29 41
28 41
28 42
27 40
28 40
28 39
29 40
28 40
30 41
30 42
29 42
31 43
29 43
30 42
30 41
31 42
32 41
33 40
31 36
32 37
33 37
32 39
32 40
33 39
31 40
32 39
30 37
27 36
29 36
27 32
28 31
28 30
30 29
30 29
31 29
28 29
29 30
30 29
31 29
31 27
31 27
31 25
31 25
30 24
29 24
30 24
30 24
30 24
31 24
31 24
31 24
32 23
31 23
33 23
33 23
31 23
31 23
30 22
31 23
31 23
30 24
30 27
32 27
31 26
31 26
32 23
32 23
31 23
32 23
32 24
32 25
35 26
32 27
32 27
31 27
32 27
30 27
32 26
32 27
32 28
33 27
36 27
36 27
37 27
37 26
37 27
37 27
38 27
38 28
37 28
40 26
40 26
38 25
38 25
40 24
38 24
39 24
37 23
39 23
40 23
40 24
40 24
42 25
42 25
42 26
42 23
42 23
43 23
42 23
41 24
40 25
42 25
42 23
42 21
43 20
40 19
41 17
42 19
43 20
43 20
42 21
41 23
42 25
42 26
42 26
39 26
39 26
38 28
38 30
40 30
41 30
40 32
41 32
41 34
39 35
39 36
41 38
41 38
40 38
42 38
42 43
42 43
41 43
41 42
41 41
41 41
38 42
37 41
38 40
37 44
36 46
35 46
35 46
36 45
36 43
35 43
35 47
34 49
33 50
36 49
36 51
36 49
35 50
35 52
35 52
37 53
35 50
37 48
35 48
37 49
35 49
35 47
35 46
33 46
33 47
34 45
34 45
35 43
34 42
34 41
32 39
33 41
32 42
33 43
31 38
33 38
32 38
31 39
32 40
34 43
35 43
35 43
35 43
35 39
35 39
36 39
36 40
36 40
36 43
35 44
35 41
37 41
36 43
33 44
33 44
32 45
32 43
32 41
33 41
30 38
31 39
29 39
30 42
28 41
29 43
30 43
30 43
30 42
30 41
29 41
28 40
27 40
28 40
30 40
31 42
30 41
31 39
28 38
28 37
27 37
28 38
29 39
29 38
27 37
29 34
30 34
30 34
31 35
30 34
29 34
33 33
32 33
32 31
33 30
34 30
33 28
34 25
34 26
33 24
33 23
33 25
32 26
31 25
31 26
30 25
30 27
29 26
28 27
27 26
26 26
28 25
29 25
28 27
29 30
32 31
32 32
31 32
29 32
30 30
30 29
28 29
29 29
31 29
31 29
30 29
30 28
30 29
30 27
28 27
27 27
26 26
26 26
26 26
29 26
27 27
28 28
30 28
29 28
27 30
27 31
27 32
28 30
29 32
33 32
34 30
35 30
35 30
37 32
40 32
42 30
45 28
45 28
46 28
46 29
45 30
44 30
44 31
43 28
40 27
40 26
41 27
42 27
40 29
40 29
42 31
41 33
40 34
39 34
40 34
40 34
39 33
39 34
38 34
39 34
39 35
38 35
39 35
37 35
35 34
34 34
32 33
32 34
32 31
32 32
31 32
31 33
30 31
26 33
26 33
25 32
25 32
25 30
24 31
24 31
22 32
22 32
21 32
22 31
21 31
21 32
22 30
22 30
22 30
23 30
24 29
23 29
24 27
24 27
23 28
23 26
22 26
22 26
21 26
21 25
22 25
24 25
24 26
26 26
26 25
26 24
25 23
24 23
25 23
26 24
26 24
26 23
26 24
25 22
26 21
26 20
27 20
29 18
28 19
28 19
28 19
27 18
26 17
25 17
25 16
26 16
26 16
26 16
27 15
28 15
27 16
29 17
29 18
30 19
28 20
29 20
29 22
29 22
29 19
31 19
32 18
32 18
32 18
32 19
31 22
30 22
33 24
31 24
31 25
31 26
31 26
31 26
32 26
31 24
32 27
32 29
34 31
35 31
34 32
33 32
34 33
32 33
32 33
33 34
34 35
33 35
34 35
34 35
37 36
36 35
37 34
36 35
36 36
36 37
37 36
36 38
39 38
37 37
38 37
37 37
36 35
36 35
37 35
35 37
34 37
36 37
38 37
38 37
38 34
39 33
36 32
35 32
37 31
38 30
38 30
38 30
37 31
38 33
37 30
38 29
36 27
35 30
35 29
36 30
34 29
35 30
35 29
39 29
38 29
38 29
36 30
37 30
34 29
35 32
36 32
36 33
36 32
37 31
38 31
37 29
35 29
36 31
36 30
36 31
36 32
38 32
36 33
36 31
36 32
36 32
34 33
34 33
35 36
33 36
33 35
33 36
31 39
30 40
30 41
30 42
29 41
29 41
29 41
28 41
29 41
30 39
31 39
33 38
34 39
35 42
36 42
32 41
32 40
33 40
33 40
32 41
31 41
31 39
30 39
31 37
32 37
31 36
29 37
30 36
31 35
31 33
31 34
32 34
34 33
32 33
32 32
34 32
36 31
34 32
35 30
34 29
34 26
35 26
37 27
40 28
40 25
41 26
41 25
42 24
43 26
43 26
43 28
44 27
43 27
42 27
42 27
39 27
38 26
36 22
35 24
34 25
36 27
35 28
36 28
36 27
38 27
38 26
37 27
37 28
36 29
36 29
36 27
35 28
33 29
32 29
31 29
30 30
30 30
30 30
30 31
29 31
27 31
27 30
26 31
26 34
25 34
25 36
24 34
24 32
25 33
25 32
27 33
26 34
25 34
24 32
28 32
27 33
28 32
28 31
28 31
29 31
29 36
31 36
35 36
36 35
34 33
35 35
36 35
35 36
33 37
32 38
32 39
31 40
31 39
30 41
31 41
33 42
35 41
35 42
35 42
36 41
35 42
35 43
35 43
35 44
35 44
35 44
35 45
37 42
37 44
36 42
36 43
33 44
33 45
32 46
31 45
34 46
36 44
37 45
33 45
33 44
32 45
32 47
32 47
32 47
32 43
31 47
27 45
26 47
28 48
28 46
27 47
28 46
30 47
31 46
32 45
32 44
31 44
32 43
32 43
30 42
28 43
31 44
31 45
30 46
29 45
33 47
34 48
33 48
34 48
35 48
36 46
34 46
34 44
34 44
34 43
34 42
35 40
36 38
36 38
33 36
31 36
31 35
31 33
38 33
38 35
40 35
40 35
39 35
41 35
40 32
40 33
42 31
40 30
39 29
38 30
37 30
36 30
36 30
36 30
36 30
37 30
37 29
36 29
36 28
38 27
37 26
38 24
39 22
39 23
38 20
37 18
38 17
39 18
39 19
39 19
40 20
43 22
44 22
43 22
43 24
41 25
41 25
41 25
42 26
42 28
43 28
43 30
38 31
40 28
38 26
38 27
38 31
37 33
37 34
39 33
37 34
37 35
37 37
38 36
38 38
37 37
36 37
37 39
38 39
39 39
39 39
40 40
40 40
38 40
37 40
36 41
36 43
36 43
33 45
33 46
32 47
30 47
30 46
29 47
29 48
26 46
27 47
29 48
30 46
30 46
32 47
31 47
32 49
32 49
30 49
31 47
30 46
28 46
29 46
30 46
30 43
30 40
30 38
28 38
28 37
29 36
29 34
30 32
31 31
32 30
33 30
31 27
30 28
28 30
27 31
27 30
28 30
29 30
29 32
29 31
28 29
29 29
30 29
30 28
30 27
30 26
31 27
31 26
31 24
31 25
29 24
29 23
28 23
29 23
27 23
28 23
26 20
26 18
27 20
27 20
26 22
27 23
27 24
25 23
25 23
24 25
24 26
25 28
26 29
26 29
28 33
28 33
28 35
30 35
31 35
33 36
34 34
35 33
35 33
34 34
34 34
36 34
35 31
36 31
36 32
36 31
36 30
38 30
40 30
43 30
41 31
42 31
43 31
44 30
45 30
43 30
43 30
42 30
42 31
41 31
42 31
42 31
41 29
40 29
40 27
39 26
38 25
38 26
40 26
41 24
43 25
42 23
43 22
44 25
42 22
40 22
41 20
39 20
37 21
36 20
36 21
36 21
37 21
37 22
37 22
34 23
36 23
35 23
36 22
36 22
35 21
34 21
33 21
30 22
30 23
29 24
27 24
27 24
26 24
26 24
29 25
29 28
30 27
30 28
32 28
35 29
37 30
42 31
42 31
42 31
44 31
45 31
45 31
45 34
44 33
45 35
43 35
41 34
41 34
43 35
41 35
41 35
41 35
40 36
39 35
39 34
39 33
40 31
40 32
40 31
38 31
39 32
39 32
40 32
40 33
39 34
38 35
39 36
39 33
40 32
40 32
40 32
42 33
44 34
41 34
42 31
42 32
43 32
40 34
39 33
38 33
35 32
37 34
38 34
37 35
37 34
35 33
36 31
36 33
35 31
36 32
36 34
36 33
35 33
36 32
36 32
38 33
40 32
41 32
40 32
39 33
40 36
40 36
44 36
44 36
43 37
42 40
42 42
42 41
42 41
43 41
45 39
46 40
46 40
46 40
45 40
44 39
43 38
44 39
44 38
43 37
42 36
42 34
40 36
40 35
39 37
38 35
37 35
38 36
38 36
38 36
36 36
36 33
39 34
38 34
38 30
40 32
40 32
40 32
39 33
37 32
36 32
37 32
38 33
39 33
37 30
36 31
32 32
34 32
34 30
34 28
34 28
34 29
35 28
34 28
31 29
30 28
30 29
31 29
32 29
32 30
32 30
31 29
30 29
29 29
29 29
31 29
33 28
33 28
32 26
31 26
31 28
29 27
28 28
29 28
29 30
30 31
27 30
29 30
29 32
28 30
28 30
28 30
28 30
29 30
28 32
26 33
26 32
25 31
27 33
28 33
28 34
28 35
29 36
30 36
29 34
31 33
31 33
31 32
32 31
33 31
33 30
34 31
34 31
34 32
34 32
35 32
35 32
36 31
36 33
34 33
35 32
34 33
35 33
36 35
37 33
38 33
40 33
39 35
39 33
37 33
39 35
39 34
40 33
40 33
40 32
39 34
39 36
40 35
41 33
42 34
42 36
44 36
42 34
43 33
43 31
42 31
42 31
42 30
42 31
41 32
40 33
41 33
40 33
39 33
40 33
40 33
39 34
39 33
39 34
38 33
40 34
41 35
41 34
41 34
41 36
42 36
43 36
42 35
41 37
40 36
39 35
41 35
41 35
41 34
40 33
39 34
40 33
39 33
38 35
40 35
40 32
38 33
37 33
36 32
36 30
35 30
35 30
33 32
34 32
33 31
32 30
31 31
31 31
30 31
30 30
29 30
30 30
30 31
30 31
28 31
29 30
29 29
30 28
30 29
28 28
26 27
26 27
28 28
25 28
24 29
23 29
24 28
26 27
26 27
27 29
25 27
26 29
26 31
25 30
25 29
24 29
24 31
24 29
24 28
24 30
28 30
30 30
30 31
30 31
29 32
29 32
29 33
29 33
29 34
30 35
33 35
34 35
34 35
34 36
34 40
33 42
33 43
31 44
31 45
30 45
29 45
29 46
30 47
30 48
30 50
30 50
30 49
31 53
33 52
33 53
33 53
32 53
36 53
34 51
34 52
34 50
36 51
37 52
36 52
35 54
37 52
38 53
37 53
37 51
33 50
31 51
35 49
34 51
36 50
37 50
38 46
41 47
46 46
45 46
42 46
40 47
41 48
42 47
44 43
45 43
46 45
48 46
51 44
51 45
52 46
50 47
49 47
51 47
51 45
52 44
51 45
53 39
51 39
50 39
52 40
52 40
48 40
51 41
53 42
53 41
51 40
51 39
52 39
53 37
52 38
51 37
51 37
51 37
52 38
53 37
49 38
49 36
48 38
48 40
47 41
45 43
40 43
40 42
40 41
45 39
46 38
45 38
43 40
42 38
42 34
40 33
38 35
39 35
39 34
40 33
40 32
39 31
40 31
41 32
42 32
39 32
40 31
40 31
39 30
38 33
38 33
36 33
34 31
35 32
35 33
34 33
34 33
33 33
32 33
33 33
32 35
32 35
31 34
30 34
31 35
34 35
34 33
34 31
34 31
35 28
35 28
35 28
35 28
30 29
28 29
29 30
29 29
30 31
29 33
29 33
28 31
28 31
27 31
26 31
26 30
25 31
24 31
25 30
23 29
25 29
24 29
24 29
23 29
24 26
24 27
25 26
26 27
25 26
27 24
27 25
26 26
27 26
29 26
30 26
30 24
30 24
30 25
31 28
30 27
28 27
30 27
33 27
34 27
34 27
36 27
36 28
36 28
37 27
37 28
38 27
38 26
39 27
41 27
42 28
44 29
44 29
44 30
44 33
47 35
47 36
49 37
46 37
47 37
49 41
50 43
53 42
55 43
54 45
55 45
53 45
56 46
55 49
56 48
57 48
58 49
57 53
56 53
56 54
58 53
58 53
60 52
59 50
60 54
59 54
56 54
53 56
52 57
50 58
49 59
52 60
52 60
53 60
56 59
55 63
58 64
56 61
54 60
56 60
55 59
54 58
54 57
55 53
52 51
53 51
51 50
53 50
52 50
50 47
50 46
47 48
44 48
44 45
43 44
45 44
42 43
42 41
39 42
39 43
38 41
40 37
40 36
38 37
36 38
37 38
37 39
39 38
41 33
41 34
41 35
41 34
42 33
44 33
44 32
44 33
47 34
48 34
48 34
48 30
45 29
47 31
47 30
45 29
44 29
46 29
46 29
45 32
46 33
45 31
47 31
46 32
46 33
44 33
43 32
45 30
46 29
46 29
47 30
47 31
47 30
48 33
48 32
47 30
49 30
47 31
46 31
47 29
48 28
49 29
47 29
45 30
42 31
42 31
43 31
43 31
42 32
42 32
42 32
39 29
36 28
33 28
30 27
31 27
31 28
32 29
32 29
31 28
31 29
31 30
31 31
33 28
32 28
33 29
34 29
35 29
37 29
37 31
39 31
38 32
42 32
43 33
43 33
41 32
44 34
46 31
46 33
47 33
47 33
51 34
53 35
53 35
52 37
53 40
56 42
57 44
58 45
59 46
58 47
58 50
60 50
58 49
57 52
58 54
62 61
65 64
66 67
66 71
69 72
68 69
69 73
70 74
72 74
73 76
74 78
72 79
74 82
75 84
74 84
74 84
77 85
79 84
78 87
79 88
74 89
75 90
75 90
79 91
76 90
73 89
74 88
76 88
74 92
70 93
69 92
69 95
70 94
68 92
66 90
66 87
66 87
66 88
67 86
67 85
67 85
70 87
71 85
73 83
70 81
70 79
70 77
68 74
67 72
67 72
68 72
67 73
65 72
63 69
63 67
65 69
63 66
62 65
60 66
58 65
54 65
53 64
54 61
52 62
53 62
51 60
51 63
48 63
48 65
48 65
47 66
44 67
44 68
44 65
43 66
43 64
43 64
42 62
43 61
42 61
41 60
41 59
41 59
41 57
41 55
38 53
37 52
34 52
34 47
32 47
33 46
33 45
32 47
31 47
30 43
31 41
32 41
31 44
30 43
29 40
30 41
30 39
30 39
31 40
30 39
32 42
31 43
32 40
31 39
32 39
31 35
31 35
31 32
31 34
32 32
32 35
32 31
33 32
34 32
36 32
35 31
35 31
33 33
33 33
34 32
35 31
34 32
35 32
35 33
34 33
35 34
36 35
36 35
36 34
34 35
34 35
34 34
34 35
34 35
36 35
38 35
39 33
39 34
38 35
37 33
36 35
37 35
37 35
39 34
36 31
35 30
35 33
36 34
35 35
35 35
35 34
34 35
35 33
34 35
34 31
35 31
35 30
34 29
32 30
33 30
34 33
36 33
36 34
36 34
35 33
36 34
34 33
33 33
33 33
32 33
32 32
31 32
30 32
32 35
32 35
33 35
33 34
32 36
32 36
29 36
28 35
28 34
28 33
28 33
28 34
27 37
27 38
25 38
25 37
25 39
25 37
24 38
25 40
26 40
25 42
26 42
26 43
28 41
28 44
28 44
28 45
29 46
28 44
28 44
27 41
26 40
27 41
27 41
27 41
27 41
29 41
28 41
29 42
32 41
31 42
31 44
31 45
29 41
30 44
30 43
29 44
33 43
31 45
33 45
33 45
34 45
35 46
35 48
36 45
36 41
35 40
37 41
37 42
37 42
38 44
39 42
40 39
40 42
43 42
42 42
42 41
42 41
42 38
42 38
41 37
41 37
42 38
42 38
42 39
41 39
41 39
41 40
41 40
41 39
41 39
41 39
41 40
38 41
40 43
41 42
41 42
42 42
41 41
40 42
40 42
37 43
37 43
36 44
37 45
36 45
38 44
39 43
38 43
39 43
39 46
38 46
39 46
40 45
38 43
40 43
40 45
39 42
36 41
36 41
36 41
35 43
35 44
34 45
34 46
35 45
35 47
34 48
34 48
35 48
34 47
33 47
32 49
31 49
30 49
31 49
30 47
31 46
29 43
29 43
32 43
31 44
31 43
30 43
30 42
29 41
28 39
27 38
26 37
28 38
26 38
25 37
26 37
25 38
25 36
24 36
24 35
24 34
25 33
22 34
20 32
22 35
22 34
23 35
22 37
23 35
24 36
27 35
30 34
28 37
27 34
27 34
29 34
28 33
30 33
32 33
33 31
35 31
34 32
33 33
34 34
34 34
34 34
33 33
31 34
33 35
33 34
34 35
34 35
36 35
36 35
37 35
37 37
35 37
35 38
35 38
36 38
36 38
37 36
38 35
38 36
37 37
38 37
39 39
42 40
42 37
43 38
43 36
43 34
42 35
42 33
40 32
37 33
39 30
40 31
40 31
40 31
40 32
39 31
37 30
36 30
35 31
36 30
39 29
38 31
37 33
37 34
37 35
36 34
36 32
38 32
39 32
40 33
38 32
38 33
38 35
41 34
41 35
41 34
41 35
41 37
41 36
42 36
45 36
46 35
47 37
45 37
44 34
42 33
40 35
39 35
38 35
39 35
38 35
37 35
36 35
37 35
35 35
35 34
35 34
33 33
33 32
35 32
35 32
36 33
38 32
39 33
38 32
38 30
39 28
39 27
39 28
44 27
43 29
41 30
39 30
38 29
39 30
42 29
44 30
41 29
43 29
44 29
44 29
42 27
42 28
40 29
36 30
34 32
33 29
34 31
34 32
33 32
34 30
38 30
40 32
42 32
44 32
45 33
45 34
46 35
46 36
47 36
47 36
48 36
50 36
47 36
49 38
50 37
48 38
47 39
46 40
46 39
45 39
45 41
51 39
46 39
46 38
47 38
47 36
47 38
47 39
44 39
41 38
43 42
43 42
41 44
42 46
46 46
48 45
48 44
49 44
49 43
51 45
50 46
50 45
50 47
53 47
50 46
50 46
48 48
46 48
45 47
47 48
45 47
45 46
43 47
44 46
44 46
45 47
46 50
44 48
46 50
47 48
46 47
46 47
49 47
50 50
50 48
44 48
45 48
45 48
44 47
45 50
46 50
46 50
46 52
46 51
45 49
45 47
45 45
47 42
44 42
44 43
45 43
45 42
47 41
47 40
48 38
49 40
51 39
47 39
47 40
48 39
49 37
49 36
49 36
50 37
50 37
50 37
50 36
49 37
50 38
47 38
46 37
46 38
43 38
41 40
41 41
40 40
38 42
39 39
41 39
42 39
41 41
44 40
45 41
44 38
43 36
42 34
42 32
42 32
41 30
40 30
41 30
38 32
37 32
35 32
34 33
33 33
31 35
29 34
28 33
28 34
26 36
26 37
27 36
25 35
24 35
25 38
25 39
22 37
23 36
23 38
23 38
26 38
28 37
28 36
28 35
29 34
28 32
29 32
30 31
32 31
32 30
31 30
31 30
31 30
33 28
32 28
31 27
31 29
31 31
32 31
35 31
35 30
38 30
37 31
39 33
39 31
40 32
41 31
41 30
44 31
47 29
47 31
48 31
48 29
49 26
50 29
49 31
51 33
51 33
51 33
52 33
55 34
56 36
57 34
60 36
59 35
56 37
58 38
59 38
62 39
62 39
62 38
63 38
63 38
62 38
63 40
61 43
63 44
62 45
63 47
67 47
70 46
72 46
72 46
72 47
73 48
72 48
72 47
69 46
70 48
71 49
72 51
73 54
71 55
71 57
76 55
82 56
84 56
85 60
86 56
89 55
89 54
89 57
89 56
92 56
91 56
90 54
95 54
93 58
97 58
97 58
97 57
99 57
95 58
105 60
108 63
111 62
118 67
123 69
124 75
128 76
131 80
134 87
134 91
132 94
131 99
135 106
135 114
132 115
132 119
132 126
134 129
137 129
143 136
145 137
145 139
146 141
149 146
150 147
150 150
143 152
148 153
150 152
154 156
154 157
151 165
156 167
159 172
165 182
167 184
173 191
172 197
173 198
172 205
173 206
174 211
177 212
179 211
172 209
172 205
170 209
173 209
177 208
180 204
180 204
179 202
176 197
172 194
176 197
179 192
174 187
175 181
176 182
181 178
179 172
178 171
175 174
171 168
169 169
167 165
168 161
164 156
160 157
157 157
157 157
149 160
148 161
145 162
141 162
143 156
141 155
138 150
128 141
124 140
118 139
114 134
112 130
107 124
105 124
104 120
99 122
98 122
98 125
94 126
92 125
81 120
74 122
69 118
66 119
63 117
62 117
62 117
56 111
51 111
54 109
53 108
53 107
48 106
50 106
49 104
50 100
49 98
47 94
47 94
45 93
45 91
46 88
44 86
45 83
45 79
43 78
41 74
42 73
41 72
37 68
37 67
37 67
38 65
37 59
38 61
39 58
40 57
40 55
40 55
41 51
40 51
40 50
40 53
40 50
41 51
41 49
40 49
39 46
39 46
42 44
43 42
44 43
45 42
43 41
42 41
42 39
42 39
41 39
42 39
44 40
42 40
44 40
45 40
44 43
45 45
45 44
45 44
44 45
44 45
43 42
43 41
42 42
41 40
42 40
41 39
43 40
43 39
43 40
43 40
46 40
45 40
45 41
45 41
44 41
45 40
43 40
44 36
44 36
43 36
41 35
44 36
46 35
45 34
42 33
42 32
41 31
40 31
38 30
38 29
37 31
36 33
37 32
37 34
34 33
35 33
33 35
32 37
33 34
32 32
31 32
31 32
32 31
34 31
36 31
36 31
38 29
38 30
39 30
39 30
37 29
38 29
38 28
36 25
32 25
32 25
32 23
30 24
30 24
30 26
29 24
28 25
27 26
27 25
27 26
26 26
27 25
26 26
27 26
26 27
27 27
27 28
28 28
29 29
29 27
29 26
29 28
30 27
30 28
29 27
31 26
31 25
31 26
31 27
31 30
33 29
33 30
31 29
31 29
32 31
30 31
31 32
29 33
29 33
29 33
28 33
29 35
29 37
30 37
30 38
31 39
32 37
32 37
32 35
35 35
35 36
36 36
35 39
36 37
35 38
32 39
32 38
34 39
35 38
37 42
39 41
39 42
40 42
40 42
41 41
40 39
38 38
40 39
41 42
41 41
42 40
42 39
43 38
44 37
43 37
44 37
45 40
45 40
44 39
44 40
43 40
44 41
44 42
45 41
44 42
43 40
43 38
42 38
42 37
44 37
45 41
46 43
47 43
44 43
46 42
46 41
47 40
47 42
47 40
49 39
49 40
46 39
46 41
47 37
46 37
46 36
44 37
44 37
43 37
44 38
45 39
44 37
43 36
42 37
41 37
40 37
41 38
41 36
43 37
43 36
42 34
40 35
39 36
39 38
41 40
42 38
43 39
42 40
44 41
46 43
49 43
49 46
49 48
48 47
46 45
44 43
44 43
46 43
44 42
45 43
45 42
44 42
44 43
43 43
44 42
46 44
45 43
41 45
40 48
39 49
40 47
43 47
43 48
42 47
41 46
42 46
43 45
42 44
42 46
42 46
40 45
41 45
39 45
37 48
37 47
38 47
38 47
38 44
36 41
35 42
34 42
36 40
35 43
35 43
33 43
33 40
34 40
32 41
32 39
32 39
32 39
31 40
33 41
32 42
32 41
34 39
34 39
33 40
35 40
35 40
36 39
36 37
37 36
37 36
36 36
33 36
34 35
33 35
34 36
33 37
33 37
33 37
34 36
36 39
37 40
35 41
34 43
35 42
35 43
35 44
35 42
35 42
35 42
34 43
35 41
33 42
34 38
33 40
33 42
33 42
32 41
32 41
33 42
34 42
32 43
31 42
31 41
30 40
31 40
29 41
30 41
32 40
29 41
28 39
27 41
27 41
26 40
26 40
28 40
28 40
27 41
29 41
30 42
30 42
29 41
29 42
29 41
27 39
26 38
27 37
29 35
28 33
29 32
28 30
28 30
30 31
30 30
32 28
31 28
31 27
30 26
31 22
30 20
30 20
31 19
31 19
33 19
32 19
32 18
33 20
31 21
32 22
30 22
30 22
29 24
27 25
27 26
26 26
27 25
28 25
29 24
30 25
29 25
29 26
29 25
28 26
26 24
26 25
26 25
26 24
25 24
25 26
27 26
26 27
24 27
24 28
24 30
24 30
25 31
25 30
25 30
24 31
26 31
26 31
25 32
25 32
26 34
26 34
26 35
26 34
23 35
25 36
25 36
24 34
25 34
25 32
25 35
25 35
25 32
26 32
26 30
26 31
25 30
24 31
23 31
24 29
24 29
24 31
24 32
24 32
25 32
24 30
24 30
28 30
28 30
30 27
28 27
30 28
33 27
34 26
35 24
35 24
35 24
34 26
34 26
35 25
33 25
36 25
37 24
36 26
38 25
39 26
41 25
42 26
43 25
43 24
43 24
43 24
43 23
42 24
44 21
44 21
43 22
44 24
44 25
47 24
47 24
48 24
49 24
47 24
47 25
47 22
49 24
49 25
50 25
52 26
52 28
49 29
49 30
49 31
49 31
48 30
46 31
45 31
45 32
45 32
46 31
46 29
47 29
47 29
49 30
48 30
47 31
46 31
44 32
43 33
41 34
41 34
40 33
38 35
38 36
39 38
38 38
39 37
40 38
40 37
40 36
39 34
40 33
37 33
37 35
37 36
36 37
37 37
36 37
37 38
38 36
39 37
39 38
38 37
38 37
37 37
37 37
36 36
37 37
38 40
39 39
39 39
37 39
38 40
36 41
38 42
38 42
37 44
35 43
33 45
35 44
37 44
38 42
39 41
38 40
37 40
37 42
37 40
38 40
39 38
39 39
38 39
37 38
37 41
38 41
37 40
37 41
37 41
39 42
38 40
38 39
39 41
40 40
39 39
36 38
34 36
33 36
33 37
36 38
39 37
39 37
40 37
39 37
38 33
36 34
36 34
37 33
37 33
37 33
35 33
34 33
35 32
35 32
35 32
33 32
32 30
30 30
29 30
31 32
33 32
33 32
33 33
32 33
31 33
31 32
31 35
30 36
33 33
32 34
33 36
32 35
32 37
31 34
32 35
32 35
32 33
32 34
32 34
32 34
35 34
34 34
35 35
32 34
29 37
30 38
30 40
31 43
30 46
32 46
32 47
31 47
31 48
33 49
33 49
35 51
33 50
34 50
35 49
35 49
35 51
36 51
36 50
34 48
34 48
35 47
37 46
37 45
36 47
39 47
39 45
38 45
35 45
36 46
35 45
35 46
37 46
36 47
37 46
37 48
36 52
35 52
37 52
39 52
36 54
36 54
34 52
36 52
36 49
37 47
35 45
36 41
38 39
37 40
38 41
38 41
37 39
37 37
38 37
39 35
39 35
40 36
42 37
44 40
46 40
46 42
47 43
47 43
46 42
47 41
46 42
46 43
47 44
45 45
45 45
45 45
45 46
46 46
47 45
48 45
46 43
46 43
44 44
45 42
45 39
46 38
45 40
43 40
43 38
43 38
43 39
42 37
42 40
41 43
42 46
42 46
41 45
40 45
39 44
39 44
40 45
39 45
38 44
36 45
36 45
35 45
32 43
32 41
29 39
28 38
27 39
27 40
26 41
24 41
23 40
23 39
24 37
23 36
23 35
23 34
24 33
22 31
22 31
21 30
22 30
22 30
23 30
22 30
22 29
22 31
23 29
24 29
25 28
26 27
26 26
26 27
27 26
26 23
26 21
24 21
24 21
24 21
24 23
24 23
24 22
23 22
25 24
28 23
30 23
30 23
30 24
28 23
29 24
29 23
31 21
31 21
31 20
31 20
31 20
32 20
30 19
30 19
31 21
32 24
32 26
32 27
31 27
33 27
34 29
34 29
34 28
35 29
36 31
35 29
33 29
33 31
35 31
34 33
34 35
34 35
35 36
37 37
37 36
38 38
37 39
37 38
37 36
40 37
39 38
39 38
37 37
33 37
32 37
32 36
32 35
33 36
32 36
36 37
36 37
36 37
37 37
38 37
38 37
38 41
38 42
39 43
38 43
40 43
40 42
41 41
41 42
41 42
40 40
41 40
40 42
40 41
39 40
39 41
40 41
39 42
38 43
39 42
42 41
43 42
41 40
42 45
42 46
41 45
41 45
41 46
41 46
38 46
40 45
41 49
41 48
43 49
42 50
42 50
43 52
44 51
44 51
42 50
41 51
42 52
41 53
40 56
40 58
40 55
40 55
40 56
41 56
39 53
38 54
37 54
37 54
35 57
34 57
33 56
33 54
32 54
31 55
33 54
32 55
33 52
32 54
31 53
29 53
29 52
29 52
27 46
26 47
27 47
28 49
30 47
31 46
33 45
34 47
33 43
34 43
32 43
34 42
33 42
32 42
30 43
30 44
28 44
28 43
30 42
31 41
32 39
32 38
31 38
34 38
36 36
35 34
34 35
34 33
37 34
38 33
39 32
42 33
44 35
45 36
46 36
46 36
44 37
45 38
46 38
45 35
45 36
44 35
43 34
44 34
44 35
44 34
44 34
43 31
43 32
42 33
41 35
39 34
41 36
39 36
42 35
40 36
43 37
43 36
43 35
44 35
45 35
45 37
42 37
41 39
40 38
40 37
41 37
38 36
37 36
37 37
38 38
39 39
36 39
37 41
36 40
33 41
31 39
30 39
29 39
31 37
31 38
31 37
29 38
29 38
29 39
29 39
30 40
30 40
31 39
32 38
31 38
32 39
30 38
30 37
30 35
31 35
29 33
30 34
29 35
30 35
28 34
29 34
31 34
30 32
30 33
32 32
35 32
35 33
36 35
40 37
39 36
39 38
37 38
37 39
36 38
37 40
37 40
35 38
37 38
40 36
40 36
40 35
41 36
39 38
39 36
39 35
39 34
39 35
40 33
41 34
40 35
39 35
37 38
38 39
41 40
40 40
40 41
41 41
40 41
39 41
40 41
41 41
39 42
38 46
37 48
36 47
34 50
34 54
34 55
31 57
29 57
31 55
31 53
30 51
30 52
32 53
32 54
35 52
38 53
36 52
36 52
36 53
35 54
32 55
33 55
34 56
33 55
33 56
34 56
37 56
38 56
39 55
38 58
37 57
37 55
37 55
38 52
36 51
33 50
35 50
35 49
36 49
36 50
35 50
34 51
32 55
32 54
32 52
33 51
34 52
36 50
36 46
36 45
36 42
37 43
35 43
37 43
34 43
35 43
33 40
36 40
34 41
32 40
32 38
33 39
33 42
32 41
32 40
31 40
31 39
31 40
32 38
31 39
28 39
28 39
27 39
27 37
27 38
26 38
27 39
27 39
28 40
28 40
27 40
28 41
26 41
26 40
26 39
26 38
26 34
26 33
27 31
26 32
26 32
24 32
26 32
25 33
25 36
24 34
25 36
22 37
23 38
23 38
24 39
21 38
21 37
20 37
20 37
19 36
21 33
22 33
22 33
22 34
21 35
22 36
22 35
23 35
24 39
24 40
27 40
29 41
29 43
30 45
29 43
30 43
34 43
34 42
35 42
34 42
36 42
36 42
36 44
36 44
37 46
38 47
38 48
39 48
38 48
40 47
38 47
40 47
42 46
41 46
42 43
42 42
42 42
41 45
43 45
44 47
45 49
47 48
47 48
47 48
46 47
47 46
47 47
47 47
49 49
48 47
48 47
47 46
45 43
45 42
42 45
40 43
40 41
39 40
40 41
38 42
33 41
34 41
34 40
34 40
34 40
35 40
36 38
38 38
41 35
40 34
41 32
41 31
41 31
40 31
41 31
41 31
40 30
41 30
39 30
39 30
39 32
39 29
36 29
36 28
35 27
35 28
37 28
38 27
38 28
36 28
37 28
38 27
36 24
36 24
35 26
35 26
36 28
39 28
41 26
43 27
43 27
43 28
43 27
47 27
47 27
46 27
45 27
47 26
46 27
47 28
48 30
48 32
44 33
46 34
44 34
43 33
44 34
43 36
44 38
42 37
41 40
41 40
42 41
43 42
43 39
43 40
43 40
42 41
41 40
39 39
38 39
37 41
36 40
36 41
36 41
37 43
39 44
39 45
39 43
39 43
39 41
37 42
36 41
35 41
37 41
40 41
40 41
36 41
36 42
36 42
36 43
34 45
34 45
32 44
31 42
29 41
29 40
27 39
28 39
28 41
27 39
27 38
26 36
28 35
29 31
28 31
28 30
28 30
28 31
28 29
29 28
31 27
31 27
31 28
32 28
33 26
34 27
36 26
35 25
33 23
31 22
31 22
34 23
35 25
35 24
33 24
32 24
32 23
31 22
29 22
28 22
29 22
32 22
33 22
32 23
33 21
32 20
32 22
31 24
31 23
31 23
31 26
30 27
30 28
30 28
30 28
29 28
27 29
27 30
27 30
27 32
26 31
25 30
25 30
26 30
25 29
26 30
26 30
24 30
23 31
24 31
25 32
25 32
26 33
26 35
26 34
24 33
24 31
23 31
24 31
24 32
24 34
23 35
22 33
23 33
22 33
19 35
19 35
21 33
20 33
20 34
20 34
22 32
22 33
23 33
23 30
23 29
23 26
23 27
23 27
23 28
23 27
22 26
22 26
21 25
21 27
21 30
22 32
20 33
21 34
21 34
21 33
21 33
21 33
22 32
20 32
21 32
21 31
22 29
22 29
21 29
20 29
22 29
22 29
22 28
22 28
23 27
23 27
22 28
22 30
24 27
26 28
24 28
25 28
25 28
26 27
25 27
25 27
25 28
27 29
27 30
31 32
32 32
32 31
34 32
34 32
35 33
35 33
35 34
36 35
38 33
37 32
37 31
37 31
37 30
38 31
38 32
40 31
39 31
38 30
38 32
37 33
37 33
37 35
37 35
38 37
37 38
37 37
40 40
39 41
41 41
42 43
45 42
47 41
47 43
47 42
49 43
50 44
51 43
50 42
51 42
52 45
51 45
49 45
49 45
48 44
47 45
48 47
49 46
50 46
51 45
51 47
51 45
52 43
51 42
51 43
51 44
49 43
48 43
47 44
47 43
48 43
48 44
49 46
49 44
51 44
51 44
51 48
52 53
51 53
50 54
49 55
46 52
46 49
44 49
43 49
42 50
41 48
41 47
38 47
37 49
36 48
35 48
35 49
35 50
35 46
38 46
38 46
39 45
37 44
40 44
40 43
40 44
40 44
38 44
39 43
40 43
42 45
41 47
41 45
42 45
43 46
44 46
44 45
44 45
43 45
43 49
42 48
42 48
41 49
40 49
41 43
41 40
42 39
45 38
46 38
47 40
47 42
47 43
48 41
46 42
48 44
46 44
46 45
45 46
46 48
46 49
46 49
45 48
45 48
42 50
42 49
41 49
40 52
37 51
37 51
34 52
33 53
33 55
32 54
31 56
27 54
29 52
30 52
33 51
32 54
32 55
36 55
37 55
37 55
36 50
37 50
36 50
35 48
37 49
37 53
36 51
35 52
32 51
31 50
30 48
36 47
35 47
35 48
37 46
34 44
36 43
37 42
40 38
38 36
39 35
39 34
39 35
39 36
41 33
42 35
42 39
43 37
46 37
46 37
46 34
49 36
51 34
51 34
51 33
53 32
52 32
51 34
47 35
47 31
46 32
45 34
45 35
43 38
44 39
45 38
45 38
46 39
45 38
46 34
46 34
47 33
49 33
50 35
52 37
46 36
48 37
48 36
46 37
47 37
45 37
44 39
42 40
43 40
42 41
43 41
43 43
42 43
41 44
42 43
42 41
42 42
40 41
40 42
40 42
38 40
37 40
38 41
39 43
38 43
37 44
37 42
37 41
37 41
38 40
36 39
35 39
35 38
33 37
32 37
33 37
32 39
32 40
31 41
31 41
31 42
29 43
28 41
27 39
27 41
27 41
27 42
28 42
28 42
30 43
32 41
31 43
31 45
31 46
30 46
29 44
32 46
32 46
31 45
32 43
31 41
30 43
29 41
29 41
28 40
29 41
29 40
28 38
27 40
27 39
27 39
28 41
28 41
27 41
27 40
28 39
30 37
30 38
29 38
29 38
30 36
29 35
32 34
32 34
31 34
34 33
37 33
37 33
37 31
35 29
34 30
33 29
33 29
33 28
31 30
32 30
33 29
35 27
35 27
37 27
34 25
34 24
36 24
35 24
37 25
38 23
38 23
39 24
39 24
37 24
36 25
37 26
38 25
39 25
40 28
39 26
41 26
42 26
41 25
43 27
42 31
44 30
45 31
45 31
45 33
46 33
43 33
43 33
45 31
44 33
45 34
45 34
45 34
46 34
48 32
49 35
49 35
48 36
48 34
48 31
46 30
44 31
45 33
46 32
46 32
45 32
42 33
42 35
40 34
40 34
40 36
40 36
42 37
42 38
42 39
41 38
40 40
40 42
40 39
41 39
41 41
42 41
44 44
43 44
43 40
42 42
45 42
47 42
46 39
46 39
45 39
45 41
43 41
42 40
39 39
39 42
41 42
40 44
38 44
37 41
36 42
36 41
38 41
39 41
39 44
39 43
39 41
36 41
36 41
37 42
37 43
37 41
38 42
37 43
37 42
37 42
37 41
37 40
39 41
39 41
41 38
41 36
41 36
41 36
40 35
39 35
38 33
36 31
37 31
36 32
33 32
32 32
33 33
32 33
33 34
33 33
33 34
32 33
32 34
31 32
30 32
31 30
32 32
33 33
36 37
35 38
33 39
31 39
32 36
34 36
33 37
33 37
36 38
37 38
40 36
40 39
39 38
39 37
41 36
40 36
38 38
39 39
37 37
37 37
35 37
34 38
34 39
33 39
32 38
31 37
30 38
31 38
31 39
31 36
31 36
31 40
31 40
31 42
30 41
32 41
33 43
33 44
34 44
35 45
34 47
33 49
34 48
33 47
30 42
30 43
30 43
31 44
31 44
29 45
30 45
31 46
28 45
27 45
26 45
27 43
28 43
30 44
28 45
29 45
30 43
30 42
30 41
31 41
32 42
32 41
32 40
32 41
34 42
35 42
35 42
34 44
32 43
33 45
32 44
31 40
31 39
31 37
31 39
31 39
30 38
31 37
29 37
28 36
28 34
28 32
27 31
28 31
29 32
29 30
32 30
31 30
30 30
30 30
29 29
29 29
30 28
29 29
29 30
28 29
30 30
28 30
30 29
29 30
29 30
28 30
28 30
28 31
27 31
27 31
26 32
26 32
24 31
23 31
23 29
23 27
23 27
23 25
24 25
24 25
24 25
24 25
27 25
26 24
28 23
27 23
27 23
27 23
27 24
27 25
26 28
27 28
27 27
28 28
25 29
25 29
25 29
27 29
28 29
27 28
27 29
27 30
26 30
26 30
24 29
24 30
23 30
23 28
22 28
23 28
23 28
22 26
22 25
22 26
22 27
24 26
25 27
27 27
27 27
27 31
27 32
26 35
25 39
24 40
23 40
23 41
21 41
21 41
21 40
21 42
21 41
21 41
21 40
23 39
24 36
23 37
23 38
22 38
22 37
23 36
24 37
24 37
23 37
25 37
25 36
25 33
24 32
25 32
24 32
24 32
25 32
25 32
27 32
27 31
29 32
30 32
30 32
31 31
32 29
30 30
29 29
27 29
28 29
28 26
28 27
31 25
34 21
35 21
35 24
35 24
34 23
33 23
31 23
33 22
35 23
36 26
36 27
34 29
33 29
32 29
31 28
31 27
33 26
32 27
31 28
29 28
30 29
28 29
27 29
27 29
30 29
29 29
31 30
31 28
29 29
29 30
28 30
27 30
25 31
24 34
26 35
28 35
28 37
30 37
31 37
32 37
31 37
32 37
33 36
32 35
32 37
34 37
34 34
34 33
35 34
36 35
36 35
34 34
32 33
31 29
32 30
32 30
33 30
34 30
34 31
36 33
36 35
37 36
38 34
39 33
39 32
39 32
39 33
41 33
40 34
41 35
40 34
41 34
42 34
43 33
43 34
45 35
46 34
48 32
46 32
44 32
46 30
47 30
47 30
46 30
46 32
46 31
45 32
45 32
43 30
41 29
42 30
43 31
43 31
46 32
46 33
46 35
47 35
50 36
49 35
51 35
51 35
52 34
53 34
52 33
51 31
52 30
52 32
53 34
54 35
54 36
57 37
56 37
54 36
54 35
53 37
53 37
52 39
51 41
51 41
50 40
50 40
48 41
48 42
47 44
47 47
44 47
43 48
43 49
44 47
43 48
44 46
45 47
44 49
44 49
43 49
42 49
41 48
39 49
40 49
42 50
42 50
39 50
39 50
37 49
37 49
37 51
36 51
35 51
35 52
33 53
32 52
30 50
29 49
29 50
26 48
25 49
26 49
25 49
26 47
25 47
25 44
25 42
25 42
24 43
23 42
24 41
24 42
24 41
22 39
23 39
24 39
24 39
23 41
23 41
23 43
21 42
21 41
20 42
20 41
21 41
22 41
20 38
21 37
19 35
18 35
19 34
20 33
20 34
19 36
19 34
22 35
22 34
21 35
22 33
23 33
24 33
23 33
23 32
23 33
24 32
23 32
24 32
24 32
24 33
25 33
26 33
25 34
26 33
26 34
27 33
28 31
29 30
30 30
32 30
32 29
34 28
34 26
36 26
35 25
35 25
36 25
36 24
36 24
36 24
35 24
37 25
37 25
39 26
39 26
38 27
37 28
39 27
40 25
39 25
36 25
37 26
38 25
38 26
38 25
38 25
38 25
39 26
39 25
40 25
40 26
40 26
41 27
42 26
42 28
42 28
45 26
45 27
46 26
46 28
47 28
47 30
46 30
43 33
44 36
42 36
43 38
43 39
45 40
46 40
45 39
47 39
48 39
47 39
47 38
45 37
44 38
44 37
44 37
45 39
48 40
47 39
46 40
47 40
47 39
47 38
47 37
47 38
46 38
46 38
49 38
48 37
49 37
48 38
48 37
48 39
47 41
48 43
47 44
46 48
43 49
43 50
43 51
44 49
43 49
42 47
43 46
44 43
42 41
42 41
43 40
41 39
39 37
40 39
41 39
40 39
39 41
41 42
41 43
42 49
44 51
44 52
45 52
45 51
43 50
45 51
45 53
43 53
44 55
43 57
42 58
42 57
42 57
42 58
39 58
41 59
40 61
41 60
42 61
43 59
43 56
44 55
44 53
44 49
44 52
43 51
43 50
41 53
42 52
45 53
44 54
44 53
45 52
45 52
45 53
45 53
46 54
43 53
43 54
42 54
43 54
41 53
41 52
40 49
38 46
36 44
35 44
34 42
34 42
32 41
32 38
32 38
32 36
33 34
34 34
36 33
36 33
37 35
39 35
40 33
40 31
40 31
39 30
37 30
37 31
34 31
35 30
37 30
38 27
38 27
37 27
36 24
36 24
33 23
33 23
33 23
32 23
33 24
31 23
32 22
33 23
35 22
35 23
35 24
34 24
36 23
37 24
38 21
37 21
38 24
39 26
39 26
38 25
37 25
37 25
37 26
36 25
36 27
36 26
33 26
34 27
32 24
30 25
27 26
28 27
27 27
28 27
30 27
29 27
30 26
29 27
27 27
27 27
27 27
27 27
28 29
27 30
28 32
28 31
28 31
28 31
28 31
28 32
30 32
30 31
28 32
28 30
28 29
31 28
31 28
30 28
30 29
30 29
29 27
29 26
29 27
29 27
29 27
31 30
33 29
34 29
33 29
33 29
33 30
32 29
33 30
33 30
33 29
32 28
31 28
30 30
28 31
28 30
28 31
29 30
29 30
29 30
29 29
29 31
30 29
29 28
29 26
28 27
28 27
29 28
28 28
28 26
26 28
26 28
26 27
25 27
26 27
23 27
21 27
22 28
21 27
21 27
23 26
22 28
22 28
22 28
23 29
22 26
20 27
21 29
25 29
25 30
25 31
25 31
24 31
24 32
24 33
24 33
24 35
25 36
26 36
26 37
26 38
25 40
25 40
26 40
26 40
26 38
24 41
24 42
23 42
24 43
24 44
23 43
24 43
25 43
24 42
23 41
23 41
24 42
24 43
25 42
26 42
27 43
27 43
28 43
26 44
26 41
26 42
26 42
25 42
24 43
24 43
22 42
20 41
20 40
21 38
22 39
22 39
22 38
23 38
24 39
25 38
24 36
23 36
23 35
22 33
23 31
24 32
22 31
22 31
23 31
24 29
24 28
26 28
27 26
28 25
29 25
28 25
27 25
27 24
28 25
31 25
30 25
30 24
30 25
29 25
28 23
28 27
28 27
28 27
29 30
29 29
31 30
33 29
33 28
33 27
33 26
31 27
31 28
31 29
30 28
31 28
32 27
34 26
34 26
33 25
34 24
34 23
35 23
36 23
35 23
34 22
37 22
37 23
36 24
35 24
36 25
35 27
34 27
33 27
32 29
32 28
32 28
32 31
31 30
28 30
31 29
32 29
32 28
32 28
31 28
32 24
31 24
31 24
30 21
30 20
30 20
28 20
29 21
29 21
30 21
30 19
30 19
30 19
32 21
32 22
31 23
29 25
29 24
30 25
31 25
32 25
33 27
33 27
34 27
34 29
33 29
35 28
35 27
35 28
34 27
34 25
33 26
32 27
32 28
32 29
32 30
32 30
32 30
34 31
32 31
30 31
29 32
29 32
29 33
29 33
29 34
30 33
32 33
34 34
32 35
32 36
32 35
33 35
36 37
39 38
39 38
40 38
38 39
38 37
38 37
40 35
39 38
38 38
37 39
42 42
42 41
45 42
44 43
44 41
44 42
44 43
44 44
45 42
48 42
47 42
47 43
47 42
48 40
48 39
48 38
48 36
48 36
47 36
47 37
48 38
50 38
50 39
50 38
49 39
49 39
49 40
48 43
48 42
48 42
48 42
48 42
50 44
48 42
46 41
46 41
45 41
45 39
44 39
44 39
41 40
42 37
44 37
45 36
39 34
41 35
38 34
38 33
38 33
36 32
35 31
36 30
35 30
33 31
34 31
34 30
34 31
34 31
35 32
36 33
36 32
35 32
34 32
33 32
32 32
33 33
33 32
34 31
34 31
36 32
37 31
36 29
36 30
38 28
38 28
40 29
38 27
36 28
35 28
35 29
34 28
34 27
34 27
36 26
38 25
37 27
35 26
33 26
33 27
32 26
31 26
31 27
31 28
31 29
31 29
30 31
31 32
31 32
30 33
30 32
30 31
30 30
30 33
29 33
29 33
30 36
31 35
31 35
32 34
29 33
29 33
28 33
29 32
27 30
25 32
25 31
23 30
21 31
22 30
20 30
21 30
21 29
21 29
22 27
23 27
23 27
23 27
22 27
20 31
20 30
22 31
22 31
23 31
20 30
22 30
25 29
26 28
27 28
29 28
30 26
30 25
30 26
30 25
34 25
35 26
36 27
35 23
35 22
36 22
35 19
35 19
36 18
36 19
36 18
36 18
38 18
37 19
37 19
38 17
38 18
38 18
39 18
40 19
40 19
38 19
39 20
39 20
37 21
36 21
36 23
37 23
37 24
37 22
38 23
36 22
38 22
38 22
39 22
37 24
34 25
33 27
32 27
30 28
29 29
29 30
30 28
31 29
27 31
27 30
25 30
25 30
25 30
25 33
26 33
25 34
27 35
26 34
26 34
27 34
25 36
26 35
26 36
26 40
28 40
28 40
27 39
26 39
25 40
25 40
24 40
24 40
24 41
24 41
24 39
23 39
24 38
24 36
25 35
25 37
24 37
27 37
26 38
27 36
28 36
30 35
31 35
30 34
30 33
29 33
27 33
26 33
26 33
27 34
27 33
27 33
28 36
27 35
26 36
26 37
24 38
24 39
26 40
25 41
26 42
26 43
27 43
26 39
25 40
26 42
28 43
28 43
28 42
28 42
29 41
29 42
29 41
29 41
29 42
29 42
27 42
28 42
27 41
28 39
27 41
23 39
23 39
22 40
22 40
20 41
19 41
21 42
21 42
24 41
24 41
24 40
24 38
22 38
23 38
23 41
22 39
24 39
26 38
28 37
28 36
30 35
28 34
28 34
28 32
27 31
27 30
28 30
27 28
26 27
24 26
24 25
25 24
26 24
25 26
25 25
25 24
28 27
28 26
32 26
32 27
31 27
31 27
31 28
32 27
32 28
32 28
33 27
34 27
34 27
34 29
32 28
34 28
32 30
33 30
33 31
33 32
33 31
32 32
33 32
34 31
33 30
32 31
31 30
32 30
30 32
30 33
32 32
32 32
33 32
33 32
33 32
35 33
36 34
39 36
39 36
39 36
39 36
40 34
40 34
41 34
38 31
39 32
35 35
36 34
36 34
37 34
36 33
35 32
35 33
35 33
34 34
32 35
32 33
33 31
34 32
32 32
31 30
30 30
32 30
32 29
32 30
32 29
31 28
30 28
29 27
28 26
27 26
25 26
28 25
29 24
28 24
28 23
29 23
28 23
27 23
25 25
25 23
23 22
23 22
22 23
21 23
22 23
22 23
22 23
25 24
26 24
27 21
27 21
28 21
26 21
29 23
30 24
32 22
32 21
32 21
34 19
34 21
33 20
33 19
35 19
35 19
35 21
33 21
33 23
33 22
35 22
35 21
35 23
36 25
37 25
38 28
38 28
35 27
35 29
34 30
34 30
32 33
32 35
33 35
33 32
32 32
33 32
32 34
32 33
33 33
33 34
34 34
34 34
31 34
30 34
29 36
29 36
28 36
28 37
25 35
24 35
22 35
22 36
22 36
23 37
23 35
26 35
25 36
23 36
23 36
24 34
26 40
27 38
27 38
27 38
27 37
28 35
27 36
26 37
25 34
26 33
26 33
26 31
27 31
26 32
27 30
30 29
29 29
30 30
30 30
28 30
28 28
31 30
31 32
30 31
31 32
31 32
31 31
31 30
31 29
31 29
31 30
32 29
32 30
32 30
32 33
32 32
33 32
30 32
31 34
30 36
30 36
30 36
30 36
30 37
28 32
29 32
31 32
30 33
30 34
29 35
29 33
30 33
31 35
33 35
34 35
33 36
32 35
33 35
33 34
30 34
31 34
30 34
30 35
31 36
32 37
30 35
30 34
30 34
28 33
27 33
29 34
28 38
30 37
30 39
30 38
29 39
31 38
31 37
31 34
31 34
30 33
30 32
29 30
28 29
29 29
29 31
29 31
30 31
30 29
28 29
26 31
26 32
27 32
30 31
30 32
30 32
31 30
28 32
27 32
28 34
28 34
27 33
26 33
26 32
25 32
25 31
25 30
24 28
23 27
22 27
21 26
20 26
20 26
20 26
18 25
18 21
16 21
15 19
15 19
15 18
13 18
13 18
13 18
13 18
13 18
13 18
13 18
12 17
11 16
11 14
11 14
9 13
9 13
9 13
9 11
8 9
7 8
4 8
4 6
3 5
1 5
1 3
1 3
0 0
0 0
0 0
0 0
0 0
0 0
0 0
0 0
0 0
0 0
1 0
2 1
2 2
3 2
3 2
3 3
3 3
4 3
4 3
5 3
5 3
5 3
5 3
5 3
5 4
5 4
5 4
6 4
7 5
7 5
7 5
7 6
7 7
7 8
7 8
7 9
7 9
7 9
7 9
8 9
9 9
10 9
12 11
12 11
12 11
13 12
13 12
14 12
14 15
15 15
15 15
15 15
17 15
19 15
18 15
18 16
18 15
17 16
18 16
18 15
18 16
17 17
17 17
16 17
17 19
17 19
17 19
19 20
19 19
19 19
20 19
19 19
20 19
20 19
21 19
21 20
22 19
22 18
22 18
23 17
23 17
24 20
24 21
24 22
23 22
23 22
21 20
22 20
22 20
22 19
22 20
21 20
22 18
22 18
22 18
22 18
20 19
20 19
22 20
22 19
22 19
22 19
22 19
22 19
22 20
22 19
22 19
24 19
24 17
24 18
24 19
23 18
23 18
24 19
23 19
24 19
22 18
22 18
21 18
21 16
20 16
20 16
20 18
19 18
20 18
19 16
19 15
18 14
19 15
19 15
23 15
23 16
23 16
22 18
23 17
24 18
23 17
22 18
23 19
25 19
25 18
24 20
22 21
21 21
23 24
24 23
23 24
24 25
26 23
27 23
27 24
26 24
26 24
26 24
26 23
25 24
25 25
24 25
24 26
25 26
25 28
26 28
26 28
29 29
30 30
30 30
35 28
35 30
35 31
38 30
38 30
39 30
40 29
40 29
37 29
38 29
38 31
39 29
40 30
39 30
40 30
40 34
39 37
37 38
37 38
36 36
36 34
37 38
36 36
35 37
36 36
35 37
33 37
33 39
33 38
32 38
31 39
31 38
31 38
31 37
31 37
32 36
34 36
32 36
32 35
33 35
35 35
32 34
31 33
31 33
27 33
28 32
27 31
27 31
27 32
26 33
25 33
24 34
25 34
24 34
25 32
25 33
23 33
23 32
24 33
24 30
25 29
25 29
25 29
25 30
25 30
25 25
25 24
25 23
25 23
27 22
28 23
29 22
30 22
32 22
32 21
33 21
34 22
35 22
36 22
35 22
35 22
35 23
35 22
35 22
34 23
34 23
36 23
37 23
36 24
35 24
35 24
32 24
32 23
32 22
31 22
31 21
29 21
28 22
27 22
28 22
28 21
28 22
28 21
28 19
28 17
28 16
28 16
28 16
29 16
28 16
27 17
27 17
26 17
24 16
24 15
23 14
23 16
22 17
23 18
22 18
23 17
22 17
21 18
22 21
21 22
23 21
23 21
22 21
21 22
21 22
19 23
18 23
18 22
18 22
18 23
19 23
20 23
20 24
20 24
20 24
21 25
22 24
22 25
21 24
21 25
22 25
20 25
20 26
19 25
20 25
21 26
22 27
21 29
21 31
22 31
22 31
23 31
24 31
23 31
23 31
24 30
24 29
23 28
23 28
21 29
21 29
22 27
23 25
22 25
21 25
21 26
20 26
20 24
20 25
20 24
22 24
22 24
22 23
23 23
24 23
23 23
23 22
24 22
24 22
23 21
22 20
22 20
22 21
22 21
21 21
21 21
22 21
22 22
21 23
20 22
19 21
19 21
20 22
19 21
21 23
20 24
20 24
20 24
19 24
18 26
17 26
19 26
19 26
19 25
19 25
19 25
18 24
18 24
18 24
20 23
21 25
21 27
22 26
22 28
20 28
20 29
21 30
20 29
18 30
18 32
19 32
19 33
20 33
20 33
21 34
22 34
21 35
21 34
21 33
21 33
20 32
20 31
20 32
21 33
21 33
21 32
20 30
21 30
21 28
24 28
25 28
25 30
25 30
26 28
27 28
25 28
25 29
25 30
25 30
25 30
25 31
26 29
25 29
23 29
22 27
22 25
21 26
21 24
21 24
23 23
23 22
24 23
25 22
25 20
24 22
25 22
26 23
28 24
27 23
28 22
28 20
29 22
29 22
30 22
31 23
32 23
32 22
31 22
31 21
31 22
31 22
33 22
31 24
28 23
26 23
28 22
29 22
28 23
27 23
27 24
27 24
27 23
27 23
26 23
26 22
28 23
29 23
29 26
32 26
33 27
33 26
35 28
36 28
35 30
34 30
35 29
34 29
34 30
34 29
33 28
35 27
34 26
34 27
33 27
35 28
36 26
36 26
36 26
35 26
34 30
35 30
37 29
37 30
37 28
37 27
35 29
35 27
35 28
35 30
33 30
32 31
31 30
32 30
35 30
36 31
40 31
41 31
43 34
42 34
41 35
42 36
49 35
48 36
47 38
48 38
49 37
50 37
50 37
50 37
48 39
48 40
48 40
49 40
48 41
44 42
43 42
43 43
42 43
40 42
38 42
38 43
37 43
37 42
37 38
36 38
34 39
35 41
35 42
35 42
34 40
35 40
35 39
36 37
37 36
37 36
39 35
38 35
36 34
36 33
32 33
31 34
30 31
30 33
29 31
27 31
22 29
21 28
21 26
21 27
18 28
17 28
16 27
18 27
19 26
21 26
22 25
22 24
22 24
23 25
24 25
25 25
26 26
27 27
27 27
28 26
28 27
30 27
30 29
30 28
31 28
30 25
30 24
31 24
32 24
31 25
32 25
32 25
32 25
33 26
32 26
33 26
32 27
31 26
31 26
31 25
31 25
32 24
31 25
31 26
29 26
29 26
29 26
28 25
28 24
28 25
28 24
27 24
26 24
25 24
26 24
26 26
26 25
26 23
25 23
24 23
24 23
25 23
25 25
25 25
25 24
23 25
24 23
24 23
24 23
25 23
26 23
25 24
26 24
28 23
27 24
26 25
26 27
26 25
25 25
24 25
27 24
27 24
27 25
28 25
27 25
26 24
28 24
28 22
29 22
28 23
28 23
28 23
28 23
28 22
28 24
27 24
29 23
30 22
29 24
28 22
28 22
28 23
29 23
31 21
32 20
31 19
33 17
32 18
33 18
34 19
33 21
34 21
34 20
35 20
34 21
34 20
33 21
33 22
34 21
35 20
36 18
38 18
38 19
38 19
35 19
36 19
36 18
36 18
38 20
39 20
37 19
38 20
37 21
38 20
38 20
39 20
39 20
40 22
41 24
42 24
41 25
40 25
42 23
43 26
43 26
44 25
45 26
43 28
41 28
41 30
40 32
40 32
41 32
40 31
41 29
41 30
40 33
39 33
41 33
42 35
43 34
41 36
40 38
39 38
42 38
39 39
39 39
39 39
39 39
38 39
39 40
39 40
37 39
37 39
37 40
36 40
37 39
36 39
38 38
38 39
39 40
37 38
37 34
37 34
37 33
36 33
33 34
33 31
34 31
33 33
31 32
32 33
32 34
32 32
31 33
31 33
30 34
32 33
31 33
30 32
30 29
30 30
29 29
28 29
26 30
28 27
30 25
31 26
26 26
26 25
27 24
27 25
27 25
28 26
27 25
26 26
26 26
26 26
29 26
31 25
32 25
37 25
37 25
37 26
37 24
39 24
39 24
38 25
37 25
37 25
37 24
37 24
36 25
35 25
36 25
36 22
37 24
39 24
40 22
42 21
43 22
41 24
41 25
41 26
43 26
43 25
42 26
44 25
44 24
43 28
41 28
40 27
41 29
42 30
44 30
44 29
45 32
44 31
47 33
47 33
47 32
47 32
44 32
42 33
41 33
37 34
35 36
35 34
35 34
35 36
34 36
35 36
35 36
35 37
35 38
34 40
36 40
36 38
37 40
37 40
36 38
33 38
32 38
30 39
28 37
28 36
29 35
31 35
29 35
30 35
31 37
30 38
33 42
33 39
33 41
35 42
36 41
35 40
33 40
35 42
34 39
37 40
34 38
36 37
37 40
38 43
38 43
39 44
39 46
39 48
39 46
39 46
38 46
40 44
40 45
40 45
41 47
41 46
42 45
44 45
43 44
43 44
41 43
40 44
41 44
41 45
42 44
43 45
45 46
47 45
48 46
47 45
47 47
45 51
44 49
44 49
42 46
41 48
42 48
40 48
39 48
40 49
39 52
38 52
39 53
38 54
42 55
40 56
40 53
40 52
41 52
40 50
39 49
41 46
42 47
44 51
45 51
42 52
44 51
46 51
45 50
46 51
45 51
45 49
45 50
46 52
46 51
46 51
45 51
45 50
45 51
44 50
42 50
43 52
43 51
44 51
47 49
47 46
50 47
49 46
49 48
49 45
49 44
50 43
49 44
49 45
50 42
49 41
48 40
48 39
45 39
45 38
44 38
42 36
41 38
42 38
42 38
39 39
38 38
35 34
34 34
34 33
33 34
32 34
33 33
32 34
34 34
33 35
32 36
32 34
33 34
34 34
35 33
35 35
36 34
37 33
37 32
37 32
36 34
36 35
33 36
33 35
30 33
30 32
29 30
31 31
30 30
29 31
29 29
29 28
28 28
29 27
30 28
30 27
30 28
30 29
32 29
33 29
35 27
34 27
35 26
36 25
37 26
37 28
38 28
38 29
38 28
36 27
36 27
38 27
37 31
37 30
40 28
39 29
39 31
39 32
39 32
40 31
38 32
38 35
38 35
35 34
34 32
35 34
35 34
35 35
36 35
37 35
38 35
36 35
37 35
39 36
39 38
40 38
41 38
42 38
46 37
44 38
43 38
44 37
44 39
43 41
41 41
41 42
41 42
42 42
41 41
41 41
40 43
39 44
39 44
39 45
39 47
38 47
38 44
37 44
36 45
36 44
35 43
36 41
35 41
34 41
36 40
36 37
37 37
39 36
41 40
40 37
40 37
40 37
39 38
39 38
38 38
38 38
37 40
35 43
35 43
33 44
32 46
30 46
27 47
27 46
29 44
28 44
26 44
26 43
26 42
26 42
25 43
24 44
26 47
26 47
26 45
27 43
27 43
27 42
26 40
26 38
25 38
25 38
23 38
23 38
24 38
22 38
22 39
23 39
21 39
20 40
19 41
18 41
16 37
15 37
15 36
19 35
19 35
19 35
19 35
20 36
21 34
21 29
21 28
22 27
23 26
23 26
21 25
21 25
19 26
20 27
20 25
20 24
21 25
23 26
24 25
23 26
22 23
23 23
24 24
26 24
27 25
27 27
30 28
29 30
29 30
32 31
32 31
32 32
32 31
34 32
36 31
36 30
37 31
39 30
39 29
39 29
39 30
38 31
38 32
35 33
35 35
34 35
35 36
34 35
33 37
33 38
33 37
32 37
31 37
32 38
32 38
32 39
32 38
31 37
31 37
31 37
30 36
28 34
27 35
28 33
27 34
27 33
26 34
23 36
21 36
21 34
18 34
18 34
18 33
15 33
15 33
15 32
14 32
13 32
12 33
12 33
11 33
10 34
11 36
11 36
12 35
13 35
15 35
16 34
18 32
19 32
19 30
22 30
22 29
22 28
22 28
24 29
25 29
26 28
27 30
27 29
27 29
28 29
28 30
29 33
29 34
30 35
31 35
30 35
31 34
30 33
31 31
31 31
32 31
32 31
33 32
34 30
35 30
37 29
37 28
37 28
37 31
37 31
37 32
38 32
38 31
37 30
36 29
35 30
36 30
36 29
35 28
34 30
32 29
31 30
31 30
29 32
30 32
31 32
31 32
30 32
29 32
28 34
27 32
27 34
29 34
28 34
28 35
28 33
31 32
30 32
32 31
33 32
33 33
33 33
32 35
32 34
34 34
35 34
34 33
33 33
32 33
30 36
30 38
30 38
31 36
30 36
29 34
28 34
30 35
31 36
32 36
32 35
30 35
29 37
28 37
27 37
28 38
28 37
28 37
27 34
28 33
27 34
28 34
27 33
27 33
29 31
29 31
30 29
31 30
31 30
32 29
32 32
31 32
31 33
29 33
30 32
31 32
32 34
33 32
34 32
33 31
33 33
33 33
35 35
37 36
38 33
38 32
39 32
38 31
39 30
41 30
43 32
41 31
43 31
44 30
44 30
44 30
44 29
44 29
48 27
48 27
50 30
49 32
50 32
48 33
49 34
49 36
49 35
52 35
49 35
49 35
48 36
46 36
48 41
49 42
48 38
48 41
50 40
51 41
49 42
48 41
49 42
49 43
48 43
47 45
46 43
47 43
45 42
43 41
42 42
43 42
42 42
43 42
43 42
41 43
39 41
39 42
37 41
35 41
35 43
36 44
36 44
36 46
32 46
31 47
29 45
31 44
31 45
33 45
32 45
31 44
32 44
30 43
30 45
30 47
30 47
29 47
27 42
25 40
25 40
24 38
22 37
22 38
25 38
24 39
23 36
23 35
23 36
22 34
22 34
22 33
23 32
23 33
23 32
22 32
24 32
27 32
26 33
26 32
25 33
25 34
25 34
25 34
28 33
27 33
27 32
30 30
31 32
32 30
34 30
32 29
32 29
30 28
30 27
30 27
30 28
31 29
34 27
34 26
35 26
36 26
37 26
39 26
40 26
40 25
40 25
39 23
36 23
36 22
37 22
36 22
37 20
40 21
40 22
40 22
39 22
39 21
41 22
41 21
40 23
38 24
40 24
41 24
41 23
44 24
43 24
45 24
42 24
44 23
44 27
43 27
44 27
43 27
41 26
42 26
42 25
42 25
43 24
43 23
42 22
41 21
38 21
39 21
38 22
37 21
37 23
35 23
36 24
35 26
35 27
34 28
36 28
37 28
36 28
36 29
37 30
34 29
37 28
36 29
36 30
36 31
34 30
36 31
36 29
37 28
38 27
39 28
41 29
43 27
43 27
41 28
42 27
40 28
41 26
39 27
37 25
38 25
39 26
38 26
37 27
37 27
36 27
36 27
36 28
35 28
36 29
36 28
36 26
36 27
35 27
36 27
34 27
34 25
34 25
34 24
32 23
35 23
36 23
36 23
34 23
35 24
32 26
33 27
34 27
34 26
34 29
32 28
31 30
29 31
26 31
26 30
26 30
21 31
25 31
26 31
26 31
26 30
26 28
26 29
27 29
27 31
28 30
28 32
28 31
28 31
31 33
31 33
32 33
32 33
32 32
31 33
31 35
32 35
33 35
32 35
33 35
33 36
35 37
37 37
38 39
34 39
33 39
35 40
37 39
36 38
37 36
37 35
37 34
37 34
38 31
39 32
39 30
40 31
40 32
43 34
42 34
42 32
38 33
38 32
38 34
38 35
37 35
38 36
38 38
39 37
39 38
39 36
41 37
41 38
38 37
40 37
42 36
43 38
43 38
43 38
43 37
44 37
45 36
46 36
45 36
46 35
45 34
43 36
42 34
45 34
47 37
45 36
45 36
49 38
48 39
47 38
48 38
49 39
49 43
50 42
50 43
49 42
49 43
44 42
44 41
44 42
44 41
45 41
45 41
46 41
47 41
47 39
46 37
44 36
42 36
43 37
41 36
41 36
42 37
40 38
37 38
37 37
36 40
37 39
37 39
35 38
34 38
33 39
33 38
32 40
31 40
32 39
33 40
30 41
27 39
27 39
27 40
23 39
24 38
25 38
23 38
24 37
24 33
22 35
23 37
23 38
23 39
23 38
22 39
24 38
25 38
23 40
24 38
24 37
23 37
23 37
24 38
26 38
27 40
26 40
27 40
28 39
28 37
28 37
28 37
27 36
27 33
28 33
28 32
28 32
28 31
28 30
29 30
29 28
30 29
30 29
30 28
30 28
30 27
32 28
30 28
31 28
30 29
30 29
31 29
29 31
29 34
30 33
29 30
28 28
28 26
28 27
30 28
28 33
27 33
28 31
27 31
27 32
27 33
27 32
26 31
26 31
26 30
28 29
28 31
29 31
29 32
29 31
30 32
30 32
32 33
30 33
30 34
31 35
33 37
34 38
34 38
35 38
34 36
36 35
36 36
37 35
38 35
37 33
38 33
39 32
39 32
38 32
37 33
39 32
39 29
38 28
41 29
42 29
43 28
43 28
42 26
42 23
42 23
42 23
41 24
41 23
41 23
40 25
41 25
39 25
40 23
39 23
38 21
36 21
36 21
37 21
36 21
36 25
34 26
36 27
36 27
36 26
34 25
36 27
38 27
37 27
37 28
35 31
34 31
35 31
34 32
35 32
35 31
33 31
33 31
34 33
35 32
33 31
32 31
32 31
30 34
29 35
29 35
29 35
30 36
30 34
31 35
31 35
31 34
30 34
31 33
31 31
31 32
31 34
29 35
28 35
28 35
29 35
30 34
31 35
32 34
32 32
32 32
30 31
31 30
30 31
29 30
27 27
26 27
27 27
27 26
28 24
29 26
31 28
34 28
32 29
31 29
31 30
31 29
32 27
32 27
35 27
36 27
39 28
39 25
39 24
39 24
41 24
40 24
40 24
39 26
40 27
40 27
41 27
40 27
40 28
39 30
40 28
40 27
40 27
40 29
40 30
38 31
36 31
35 32
36 30
36 28
37 28
37 30
37 29
37 29
37 29
35 29
34 29
35 29
35 28
37 25
33 23
30 24
30 23
31 23
34 22
34 22
33 22
32 22
29 22
29 23
27 22
27 21
31 23
33 24
31 24
30 25
31 25
31 22
30 21
30 22
34 22
35 22
36 21
38 18
38 18
39 20
40 21
41 19
42 18
42 17
43 17
44 17
43 17
43 17
43 17
43 16
45 17
46 17
45 17
45 17
46 19
45 19
44 19
41 19
44 20
45 19
46 20
45 20
42 20
43 21
42 22
45 22
45 23
46 22
47 23
46 24
42 22
40 22
40 22
41 20
41 20
43 22
42 23
42 24
37 25
37 25
38 25
37 26
36 27
35 26
34 25
34 25
33 25
34 27
33 28
33 29
34 33
36 34
35 35
35 35
33 35
33 36
35 36
35 36
37 34
39 34
40 34
40 35
37 35
37 34
37 33
37 36
37 36
38 37
38 36
35 36
35 35
33 36
32 36
34 38
34 38
33 37
33 37
32 37
31 37
30 35
30 35
31 34
31 34
31 34
31 35
31 34
31 34
32 35
35 36
35 37
34 37
34 35
36 35
36 33
37 30
36 30
37 30
38 29
39 32
38 31
37 31
37 31
34 31
32 31
30 31
30 30
31 29
31 29
30 29
30 26
30 28
29 27
29 27
29 28
31 28
31 27
34 26
32 23
32 23
33 23
33 23
33 23
33 23
34 26
35 26
34 27
34 28
33 29
33 32
33 33
34 32
34 30
31 30
30 29
32 29
31 30
30 28
30 29
30 29
30 29
29 28
28 28
29 24
30 24
29 25
30 25
31 25
32 27
33 27
33 27
32 27
34 27
35 27
35 28
35 27
34 26
35 26
35 27
34 27
35 28
31 29
31 30
33 30
33 32
34 33
34 33
35 33
33 31
33 30
34 29
34 27
35 26
33 22
32 21
31 22
32 22
32 22
33 23
31 23
31 22
30 22
29 21
27 21
26 20
26 20
26 20
24 22
25 23
25 23
25 23
24 24
24 25
25 27
26 27
26 27
23 27
22 27
24 27
24 28
26 28
25 28
26 28
25 31
24 30
24 30
24 30
22 30
24 28
24 27
24 28
24 31
25 30
25 32
25 32
25 32
25 33
25 35
25 36
26 35
24 36
24 35
23 34
23 34
23 34
24 35
25 35
25 35
26 38
26 40
25 40
25 39
23 39
24 38
24 39
24 38
24 35
23 33
22 34
23 34
24 34
24 35
22 35
22 34
20 35
21 35
20 33
21 30
21 30
21 30
21 29
21 29
19 29
20 29
20 30
20 27
22 27
22 25
21 25
21 26
20 28
21 27
21 28
23 28
23 27
23 27
24 27
25 27
25 29
24 28
23 28
24 28
23 26
23 25
23 28
23 28
24 29
23 31
23 32
23 32
23 36
23 36
24 36
26 36
27 37
28 36
28 36
28 36
28 36
29 36
31 39
32 39
34 40
34 39
34 39
34 39
33 41
32 41
33 39
32 39
29 40
28 41
29 40
29 40
30 40
29 39
30 37
28 39
28 39
28 40
28 42
27 42
28 41
28 42
30 43
30 43
30 42
31 42
31 40
31 39
33 38
35 39
34 37
36 37
35 33
34 34
34 34
32 34
31 35
30 36
31 36
31 35
31 36
30 36
28 33
27 34
26 33
26 35
27 36
28 36
28 36
29 35
28 35
29 37
29 36
29 35
29 35
31 35
30 34
32 35
33 35
34 34
36 35
37 34
38 32
39 33
39 33
40 33
38 33
38 35
41 38
40 37
40 37
40 38
37 37
36 37
37 38
37 38
37 39
40 38
39 37
40 38
39 36
40 35
39 34
39 35
39 33
41 33
42 36
41 35
41 35
41 34
41 35
41 37
43 35
41 36
43 36
43 34
44 35
45 36
44 39
42 38
42 36
40 35
39 36
38 35
36 34
36 34
34 36
33 35
33 35
32 35
32 35
32 32
32 30
32 30
32 31
35 30
36 30
35 27
34 27
33 27
35 26
33 26
34 27
32 27
32 27
32 28
35 28
35 27
36 30
36 30
35 27
36 29
37 29
38 29
37 27
37 26
37 27
38 28
37 31
36 31
35 32
35 31
36 29
37 31
39 31
39 31
38 30
38 30
38 30
38 30
38 29
40 29
40 28
40 28
41 27
40 27
37 26
37 28
37 28
34 29
34 29
34 29
35 28
35 30
35 30
35 30
34 29
34 28
34 28
34 28
31 28
32 29
31 26
29 26
30 26
31 24
30 24
32 23
32 25
31 25
29 24
31 22
30 19
31 19
31 18
31 21
30 20
29 19
27 19
28 20
29 20
28 20
28 21
27 21
29 20
27 20
30 20
30 19
31 21
31 21
33 24
33 23
33 23
35 24
34 24
36 25
35 27
34 28
32 28
34 28
34 28
35 28
35 30
38 30
38 31
37 31
37 32
37 32
36 32
35 33
35 33
32 33
33 32
34 32
36 35
33 36
34 36
33 36
35 35
35 33
36 35
37 35
37 35
37 35
36 35
36 36
36 36
38 36
37 37
38 37
34 37
34 39
32 37
34 37
32 35
32 35
34 33
33 34
34 34
33 36
33 35
34 32
35 32
32 32
33 33
32 33
33 33
31 32
32 33
32 33
32 33
32 33
33 35
32 35
31 35
33 35
32 34
33 34
33 31
33 30
33 31
35 31
34 32
34 32
35 31
36 33
36 34
37 36
38 36
38 36
38 36
36 37
35 36
35 37
38 38
41 36
41 38
41 38
41 37
44 38
43 38
42 35
43 35
42 33
42 32
43 32
42 33
42 33
42 33
43 34
42 33
41 35
42 33
43 32
44 32
43 34
43 33
44 32
46 33
45 34
45 34
43 34
42 34
44 34
44 33
44 34
46 36
48 37
46 36
44 35
45 34
43 32
42 33
42 32
42 32
42 31
44 33
43 32
42 31
39 32
39 31
37 34
38 34
35 32
34 32
35 32
34 33
36 32
36 33
36 34
37 34
40 37
41 36
41 37
43 38
42 37
44 38
44 38
43 37
44 35
45 35
46 37
45 36
44 35
45 36
46 36
46 36
45 38
44 41
42 41
39 39
36 37
36 37
37 38
36 39
38 38
38 37
38 38
39 37
40 37
40 35
41 35
39 35
39 34
40 34
42 32
41 33
43 33
44 33
44 34
44 33
44 34
45 33
45 32
44 32
42 30
40 31
40 29
39 27
39 28
37 27
37 27
38 28
37 28
35 30
34 28
33 28
34 28
33 27
32 26
32 27
31 25
32 22
33 22
34 21
35 21
35 21
35 19
35 18
34 19
35 19
36 19
36 19
36 19
35 20
36 20
36 21
36 23
36 22
35 22
35 24
34 26
35 26
34 27
34 29
32 28
33 29
32 30
32 29
31 29
31 29
30 29
30 29
31 27
29 27
28 29
29 28
29 28
32 25
33 25
34 25
34 28
34 29
36 29
36 28
37 28
37 29
36 28
35 29
35 30
35 31
36 30
38 31
39 31
38 31
38 30
38 30
39 31
39 30
37 30
37 32
38 32
38 32
37 31
37 29
36 29
35 29
36 27
37 25
38 27
36 26
35 26
37 27
38 26
38 25
39 25
38 25
37 25
38 26
40 25
38 26
38 26
35 26
33 26
33 26
35 23
35 22
34 22
33 22
34 22
34 23
35 27
36 29
35 28
37 27
37 27
35 26
33 25
33 25
32 25
32 25
30 24
31 24
32 24
34 21
33 19
36 19
37 21
38 20
38 18
38 20
38 20
38 21
37 20
37 23
38 22
37 21
39 22
41 23
40 23
40 25
41 25
42 24
40 23
41 22
42 22
43 22
44 23
44 24
42 27
42 27
43 27
44 30
43 31
42 30
43 26
42 25
44 25
42 25
40 26
41 27
41 27
41 27
41 28
42 28
42 28
41 29
40 29
39 31
41 31
38 31
38 29
38 29
38 30
38 30
37 30
36 31
36 31
37 28
36 28
36 28
35 28
34 29
35 30
36 28
40 29
39 31
39 32
38 32
37 33
36 34
38 33
38 33
38 30
38 31
37 33
36 30
36 31
36 30
34 30
35 29
34 29
35 29
36 30
35 29
35 30
37 31
37 30
35 31
36 32
37 33
37 33
36 32
35 32
34 34
34 36
33 36
33 36
33 34
33 34
32 33
35 32
34 34
34 34
33 34
32 34
31 32
30 31
29 31
24 31
23 29
25 29
26 29
27 29
27 28
24 28
24 27
25 28
25 27
25 25
26 27
25 25
25 26
25 27
24 26
23 26
22 28
22 27
22 27
23 27
21 27
22 28
23 29
22 28
21 28
21 29
21 29
21 29
21 27
21 25
21 25
23 25
22 25
22 25
23 25
20 25
20 25
20 26
21 26
20 26
20 26
21 26
21 26
22 27
22 27
20 26
20 26
19 26
20 26
22 26
23 26
24 26
26 27
25 28
24 26
24 26
25 25
25 25
26 26
28 27
28 25
28 26
29 28
30 28
30 28
31 28
31 28
31 28
32 26
32 28
32 29
31 29
33 30
32 30
32 30
30 30
30 30
31 30
31 29
33 30
33 28
34 28
34 28
34 27
35 30
35 31
35 31
36 29
39 29
39 32
40 32
40 32
40 32
39 32
38 33
38 33
38 32
40 31
40 31
41 34
42 34
42 33
41 33
40 32
40 32
43 30
42 29
40 29
42 30
41 32
41 31
41 32
39 32
39 30
40 29
41 29
39 31
40 33
40 33
42 34
44 36
45 36
46 36
47 40
49 40
48 39
48 40
48 41
49 39
48 39
48 42
46 43
44 46
46 45
44 46
44 46
44 46
45 47
44 46
42 47
40 47
38 47
39 47
40 45
38 47
40 48
40 47
40 47
41 47
37 48
37 47
40 46
41 44
41 43
42 42
43 44
46 46
47 46
49 45
50 46
50 43
49 43
49 46
47 44
45 43
43 43
42 43
40 38
38 39
38 39
37 38
37 37
38 37
39 36
40 34
42 33
41 31
40 29
40 30
40 29
39 30
38 29
39 30
39 29
40 30
40 31
40 32
38 32
38 30
38 29
38 29
40 31
44 32
45 32
45 32
43 34
41 34
41 34
42 35
43 33
40 33
40 34
37 34
35 34
36 37
36 36
36 34
38 34
38 33
39 34
38 35
37 36
39 35
39 35
39 35
40 35
37 34
37 34
36 33
34 38
34 38
34 40
34 38
35 39
36 38
39 38
40 37
40 37
39 37
40 36
40 36
42 35
42 35
41 35
41 37
41 36
38 36
37 35
37 37
39 36
38 36
39 35
37 34
35 33
35 31
34 29
35 30
35 30
34 27
34 26
35 25
33 26
33 26
32 26
33 25
33 24
34 24
34 26
35 27
34 27
35 27
34 27
35 30
37 25
38 25
39 24
39 24
41 26
40 27
36 27
35 27
34 28
34 28
34 28
35 29
34 29
35 32
34 33
34 32
31 31
29 31
30 34
32 33
29 32
29 34
29 33
28 33
28 36
28 37
28 37
28 36
30 35
32 36
32 38
31 38
31 37
32 39
32 39
31 42
31 42
30 43
31 42
30 42
30 42
33 42
34 44
33 42
31 43
30 42
28 41
28 42
26 39
27 39
27 42
28 44
29 42
29 42
29 43
29 41
28 41
28 38
28 37
29 36
29 36
30 35
29 32
27 31
27 32
28 31
27 31
28 32
28 30
30 29
30 30
29 30
29 30
27 29
28 28
29 32
30 35
30 33
30 32
31 29
31 29
30 30
30 31
32 32
33 32
31 32
31 31
32 31
32 30
34 31
34 31
34 30
33 31
32 32
32 30
32 28
34 29
34 29
34 30
32 32
33 34
35 38
35 39
35 39
36 40
35 42
35 43
35 44
35 43
34 43
33 43
33 42
34 41
32 41
32 40
33 41
31 42
31 43
31 43
31 40
30 39
29 39
30 40
30 40
32 41
31 42
33 40
32 39
32 40
30 40
29 41
29 40
29 40
27 39
28 40
29 43
34 42
34 41
34 40
32 40
29 40
29 40
28 39
28 38
28 36
25 33
25 32
24 33
25 32
26 32
27 31
27 30
29 30
30 29
31 32
32 32
31 33
31 34
31 35
30 35
32 34
32 33
31 32
30 31
30 31
30 31
29 31
28 32
26 31
26 29
23 30
22 29
21 28
21 28
21 27
20 27
20 27
20 28
19 28
18 25
13 25
13 24
13 25
13 25
13 24
13 24
13 24
13 23
12 24
12 23
12 24
12 25
10 26
9 25
9 25
10 25
8 25
8 25
8 22
7 23
7 23
7 24
7 23
7 22
6 22
6 22
6 23
7 23
8 21
10 21
11 21
13 21
14 22
15 22
16 22
17 23
19 23
20 23
22 22
25 22
26 24
27 23
27 22
28 22
30 24
31 25
34 24
34 25
34 28
37 28
38 29
38 31
39 32
39 32
39 33
40 31
40 32
40 31
39 31
38 31
39 31
38 32
37 33
37 33
38 33
38 31
39 31
41 32
41 32
42 35
43 36
44 37
43 37
41 37
41 37
41 37
40 36
40 36
39 36
39 35
40 36
40 36
38 37
35 38
35 37
35 37
36 37
36 38
34 37
34 36
31 37
33 37
34 36
32 37
32 37
32 35
32 35
32 38
33 37
33 39
34 38
34 38
35 38
35 38
35 39
35 39
36 38
36 38
36 38
37 40
38 41
37 40
36 41
36 38
38 37
37 36
37 36
40 37
39 36
38 35
39 35
39 37
40 38
39 38
38 39
37 41
37 41
37 40
37 39
37 41
36 44
35 44
37 44
38 44
41 45
42 44
44 43
43 41
46 40
47 40
47 39
48 37
47 37
47 37
47 36
48 39
49 42
49 44
49 45
49 45
48 45
48 44
48 44
48 42
46 41
45 42
46 41
46 41
43 40
42 41
42 41
41 42
42 42
41 43
41 43
40 41
39 39
39 39
39 37
39 38
40 37
40 39
39 39
40 38
40 35
41 35
40 35
38 35
35 33
33 34
30 33
30 34
26 34
28 35
27 34
27 34
27 35
26 34
26 35
25 33
23 31
23 29
22 27
22 27
22 30
23 31
22 30
21 30
21 30
22 29
21 29
21 29
23 30
24 30
24 32
22 32
21 32
24 32
24 32
25 31
25 31
25 31
24 31
24 29
24 30
25 28
25 29
26 29
28 30
27 29
26 29
26 29
26 29
25 28
25 28
25 27
27 26
24 27
25 27
24 27
25 25
25 25
24 24
24 24
26 24
26 26
26 26
26 27
26 24
25 23
25 23
25 26
25 26
24 26
25 28
25 29
24 28
24 27
24 26
24 24
25 25
23 25
22 25
22 25
22 25
22 26
22 27
23 26
22 25
21 25
21 26
19 25
18 25
19 25
20 26
20 26
20 29
20 29
20 29
20 29
18 29
18 28
17 29
18 28
17 29
18 28
19 30
19 29
17 29
18 28
18 29
18 28
19 28
19 28
19 28
19 25
19 27
21 27
20 25
19 24
18 24
18 24
19 23
19 23
18 23
17 22
17 22
16 22
16 22
17 21
17 21
17 21
17 22
17 22
17 20
16 20
15 19
14 20
13 19
13 20
13 17
14 17
14 18
14 21
15 21
15 20
17 19
18 19
20 18
22 19
23 17
24 17
26 16
26 15
26 14
27 15
26 15
26 16
27 17
28 17
28 16
27 16
28 17
28 17
29 18
28 18
27 18
28 20
29 20
29 20
29 22
29 22
30 25
29 25
29 26
29 26
30 25
32 26
32 29
34 29
34 29
36 28
37 27
38 28
39 29
39 29
39 28
39 25
39 28
39 29
37 29
35 31
33 34
31 33
29 34
30 35
29 36
29 36
29 36
28 34
28 34
27 34
28 35
30 35
30 35
30 35
29 34
30 35
29 34
29 34
31 35
30 33
29 33
29 33
30 31
33 32
33 30
33 30
32 30
31 32
31 34
29 33
29 32
27 32
27 34
25 34
26 35
26 35
25 36
24 37
26 38
26 39
25 36
26 35
26 36
26 34
26 34
26 34
26 33
24 32
23 31
22 33
23 33
24 33
25 33
25 32
23 31
21 31
21 30
20 32
20 34
19 33
19 33
19 33
18 32
20 32
20 32
22 34
22 34
19 35
18 34
20 34
21 32
21 31
21 30
21 31
25 30
25 30
27 28
29 30
27 30
26 28
26 27
27 27
26 26
26 25
28 25
28 26
29 25
30 26
30 24
29 25
29 25
30 27
30 27
30 25
32 25
31 27
30 27
30 27
30 26
29 28
30 29
30 27
32 25
32 25
32 26
33 27
33 27
31 28
31 27
30 25
29 25
30 24
32 26
30 29
29 29
30 30
30 29
30 29
27 29
28 29
26 30
26 28
27 28
27 30
28 29
28 28
27 28
27 28
26 28
25 27
24 28
23 27
23 26
25 25
25 26
25 25
26 25
26 25
23 25
23 23
23 24
23 24
23 25
23 23
22 22
22 22
20 23
20 24
20 23
19 24
21 26
21 25
22 28
21 28
21 28
20 27
18 25
19 23
19 23
18 22
18 22
18 22
18 22
19 23
22 23
24 24
23 24
24 22
23 23
23 23
24 23
24 23
25 25
26 25
26 25
28 27
30 28
30 29
30 29
29 29
28 29
29 29
29 30
29 32
29 31
29 33
30 32
31 32
34 32
35 32
37 32
37 31
38 32
38 30
35 29
36 29
36 26
37 26
39 27
39 27
40 29
40 29
40 29
40 29
39 30
39 29
38 29
36 29
33 29
29 31
31 31
31 32
31 31
31 32
30 32
30 33
30 33
29 35
31 35
30 33
28 32
27 33
29 34
30 34
30 34
29 35
30 34
30 32
30 32
30 32
29 33
29 34
26 35
27 37
27 37
28 37
27 40
28 41
28 41
27 42
26 43
27 43
25 42
25 42
26 41
25 43
25 44
27 44
27 45
28 45
28 44
29 46
30 45
30 45
29 44
32 44
34 46
33 47
35 47
36 47
37 46
38 45
37 45
36 45
36 45
36 44
36 42
37 41
38 41
39 43
38 44
39 46
39 46
43 45
43 45
42 46
42 45
40 43
41 42
41 46
41 42
41 43
43 42
44 42
45 43
43 43
44 43
44 43
42 43
45 40
46 39
47 39
49 38
49 40
50 41
50 38
52 38
56 37
56 37
54 36
55 36
56 35
55 35
54 36
54 35
54 34
56 37
56 37
57 37
57 36
57 36
56 38
56 38
55 36
55 37
54 36
54 37
50 36
52 35
52 33
52 34
54 34
52 35
51 31
51 32
52 31
50 31
50 33
49 32
50 33
52 33
53 34
55 34
52 34
53 34
50 34
49 34
48 33
47 34
46 36
43 37
39 37
41 41
40 41
37 39
36 38
35 38
36 37
34 37
33 40
30 36
32 37
31 38
32 38
30 38
29 36
28 36
28 36
28 34
30 34
30 35
30 37
28 38
30 38
30 37
28 38
27 38
27 40
28 39
27 39
27 41
26 38
27 39
26 38
25 38
24 37
23 36
25 38
23 38
24 38
23 37
23 37
23 35
24 34
24 36
24 34
21 30
20 31
20 31
20 32
20 34
19 34
18 34
19 31
20 32
19 32
20 31
20 31
22 31
23 32
24 33
26 32
27 32
27 31
27 29
28 28
29 28
28 28
28 29
30 28
30 27
30 25
30 25
30 24
30 22
32 22
31 20
31 20
29 20
29 20
30 20
28 18
28 18
27 17
28 17
28 16
28 16
27 17
27 14
28 14
28 15
29 15
30 15
32 14
32 12
34 11
36 11
40 11
39 10
38 9
38 9
36 9
35 9
35 9
34 9
33 9
32 9
30 12
31 12
32 11
31 10
31 11
32 10
30 10
31 12
31 14
31 17
30 18
31 19
30 21
30 22
31 24
32 24
32 27
30 27
30 28
31 28
32 28
31 28
32 28
32 28
33 27
34 28
34 30
34 30
33 29
33 31
32 32
33 32
33 32
31 33
27 34
28 35
29 37
28 37
29 38
28 38
27 39
28 38
28 40
29 40
29 39
29 40
27 40
27 40
26 40
26 41
27 41
27 40
28 39
27 36
27 35
26 34
25 32
25 32
24 31
24 31
24 29
25 30
25 31
24 31
23 32
24 32
23 33
23 35
23 34
22 33
22 32
23 31
24 32
23 31
23 30
22 31
22 33
24 32
23 31
22 30
21 30
21 32
21 31
22 31
24 31
23 31
22 29
22 30
22 28
21 28
22 31
23 31
25 33
26 32
26 33
25 34
26 33
26 35
26 38
28 39
34 39
35 40
35 41
34 41
34 42
33 43
33 44
35 48
36 48
35 48
35 48
35 46
34 47
35 47
35 46
36 46
35 46
37 47
37 47
38 46
36 45
34 47
35 47
36 50
36 50
37 48
37 48
37 48
37 46
37 48
37 48
36 48
36 49
37 48
38 46
37 46
37 43
35 43
36 42
36 40
36 40
36 39
37 36
36 36
32 36
31 34
32 32
34 34
35 33
36 33
38 30
38 27
38 26
38 27
39 26
40 26
42 26
42 27
41 28
40 28
40 28
39 26
38 28
37 28
37 27
37 25
38 26
37 23
39 24
38 25
40 25
41 27
39 28
40 26
41 27
42 26
42 26
43 26
43 25
44 26
43 26
43 27
43 27
43 29
41 29
41 29
41 29
40 28
38 28
38 30
37 33
35 34
34 35
33 33
31 33
29 32
29 33
29 34
28 34
28 35
26 35
26 34
26 34
26 34
27 33
26 33
27 33
27 34
28 34
28 34
27 33
28 33
26 31
26 30
23 31
22 30
24 29
24 30
25 30
25 31
25 31
24 32
23 33
22 34
21 34
21 33
19 34
19 32
19 33
22 33
22 33
23 35
24 35
26 36
26 34
26 33
28 32
29 32
29 33
29 34
30 34
31 34
31 37
30 38
31 39
31 42
31 41
30 41
29 42
29 46
28 44
29 43
28 43
28 43
27 45
27 46
27 45
28 46
28 47
27 46
25 47
24 47
23 46
23 46
23 46
24 46
23 45
23 44
24 45
25 47
26 46
26 46
26 48
26 47
26 47
25 47
24 47
22 44
22 44
23 44
21 45
21 45
21 44
23 43
22 43
23 42
24 39
27 37
26 35
26 33
29 33
29 33
29 32
29 28
30 30
29 31
30 31
30 31
31 29
32 28
33 29
33 28
34 27
35 28
36 28
36 28
35 33
34 32
34 31
33 30
33 30
33 29
33 28
34 26
33 26
33 27
33 25
31 26
30 26
31 25
32 26
32 27
33 26
33 26
33 25
32 25
32 25
31 25
31 24
29 23
28 24
28 24
28 24
27 24
24 24
24 24
24 25
25 25
24 25
24 24
23 24
24 24
23 25
21 25
23 25
23 25
22 25
21 25
21 25
21 26
21 21
21 23
22 24
21 24
21 25
21 26
21 26
19 28
19 28
19 28
20 28
19 27
20 27
19 27
18 26
18 26
17 26
16 25
16 24
17 26
18 26
17 26
16 27
18 27
18 26
16 26
17 26
17 25
18 26
19 26
21 26
20 27
21 25
21 25
21 25
20 26
21 25
21 25
18 26
17 26
20 25
21 24
20 23
20 22
20 22
20 21
19 22
19 22
19 21
19 20
18 21
18 21
19 21
20 20
19 20
19 23
18 24
18 24
19 24
20 23
20 23
21 23
21 23
20 21
21 22
22 22
22 22
22 24
23 24
22 24
21 24
21 25
20 24
19 24
18 23
18 22
17 23
17 24
20 25
20 24
19 25
21 25
21 24
26 24
23 24
22 24
23 24
23 23
23 23
23 22
23 21
24 22
25 22
26 22
27 21
27 19
26 21
25 22
25 21
26 18
26 18
26 19
26 20
25 20
26 21
25 20
26 21
27 23
26 22
26 22
27 22
27 20
26 21
26 22
26 22
26 22
27 23
27 24
26 24
29 25
29 24
29 23
26 22
26 24
27 23
26 25
27 26
22 26
22 27
23 28
24 29
25 29
25 29
25 29
29 28
28 29
27 30
27 31
26 31
28 33
30 31
31 32
31 32
30 35
30 36
33 35
34 35
34 35
35 35
36 35
36 34
36 32
35 33
35 33
35 33
33 33
34 33
35 33
37 33
38 33
37 32
38 32
38 32
39 31
39 31
39 32
40 33
44 34
44 34
43 32
42 31
42 31
43 30
43 30
43 31
42 31
44 31
44 33
41 33
45 31
46 30
46 30
48 32
46 31
45 31
44 30
44 32
44 31
45 31
42 30
40 30
41 30
39 30
39 30
38 31
39 32
39 31
38 32
38 32
38 32
37 32
38 33
39 34
39 35
40 35
40 35
40 36
37 38
37 39
38 38
40 37
36 35
36 35
37 36
38 36
41 38
43 39
42 38
40 36
43 37
41 38
41 38
40 40
39 41
38 41
38 40
36 39
38 42
38 42
39 41
40 39
40 39
39 38
39 39
42 40
44 40
45 39
45 39
45 39
44 38
45 40
45 43
45 43
47 43
49 42
48 40
46 42
46 40
48 40
47 40
48 39
47 39
48 39
48 40
45 40
47 40
46 40
47 39
46 40
45 38
43 38
43 40
43 40
41 39
41 38
41 36
41 34
38 35
39 35
39 36
41 35
43 31
44 32
43 33
43 37
45 37
46 37
47 38
45 38
42 39
43 40
42 40
44 40
46 41
48 40
48 38
48 38
47 41
46 41
45 42
45 39
44 39
42 41
42 40
41 40
41 40
41 39
40 40
40 40
42 41
43 41
41 41
42 41
41 42
40 42
41 42
41 43
42 44
43 45
43 45
43 45
44 43
47 43
46 42
46 42
43 43
42 42
42 41
42 37
41 37
40 39
39 39
38 41
38 40
38 40
39 40
38 39
37 39
34 38
34 39
33 40
32 38
31 38
31 38
30 39
31 41
31 40
31 41
31 41
31 39
31 40
32 40
32 41
30 39
29 41
29 41
28 40
27 39
28 39
28 38
28 37
27 36
27 36
27 37
28 37
27 39
23 39
23 39
21 40
21 41
21 41
21 41
20 43
21 41
21 40
22 38
23 36
25 37
23 37
25 38
25 39
23 39
24 39
24 36
24 34
25 33
25 33
25 34
25 35
25 35
24 34
25 34
25 37
26 37
25 36
24 36
24 35
22 35
23 36
25 36
25 36
26 38
25 38
25 39
25 39
25 40
27 40
27 39
26 41
27 40
27 40
28 41
28 40
27 40
26 42
28 43
29 46
28 47
28 45
27 46
27 44
25 43
25 42
22 41
22 41
22 40
21 41
21 41
22 43
22 43
23 44
24 42
26 42
25 40
26 40
25 39
26 36
25 39
25 40
29 38
30 39
31 40
32 38
33 39
33 38
33 37
33 38
32 37
34 37
33 37
31 36
32 36
33 34
33 34
33 37
32 36
32 39
33 39
33 40
31 39
30 34
30 33
30 34
30 33
29 33
30 33
31 33
31 34
31 33
31 34
32 33
33 34
35 32
34 32
33 32
32 33
30 32
32 33
34 33
34 34
33 34
33 32
33 31
29 32
28 32
28 32
27 34
27 34
28 34
27 35
27 34
27 33
26 33
26 33
25 34
24 34
23 34
22 34
23 34
25 34
25 33
24 32
24 32
25 32
26 35
25 36
27 37
28 38
29 39
28 39
27 40
27 40
27 40
27 39
27 41
26 40
25 41
25 42
25 41
26 40
27 42
25 41
26 44
28 43
29 44
30 43
31 45
32 45
32 46
31 45
32 43
30 43
29 44
29 43
29 43
29 44
31 45
31 45
32 46
33 46
33 46
34 45
35 42
33 42
34 41
34 41
34 38
34 38
33 35
33 34
32 33
31 33
30 32
30 33
32 32
32 32
31 34
32 34
31 34
32 34
30 33
30 32
30 34
30 35
30 32
30 33
29 30
28 30
28 29
27 30
27 28
26 28
26 26
27 27
25 27
25 26
25 26
26 25
26 24
26 23
23 22
23 22
24 21
23 22
23 23
23 23
24 24
24 25
26 25
27 26
27 27
26 28
26 28
27 28
29 27
29 26
30 26
30 25
28 27
28 26
28 24
29 24
30 23
33 23
33 24
33 25
33 23
34 24
33 26
34 25
33 27
32 29
31 29
31 30
30 30
32 31
33 32
32 32
34 31
35 32
35 31
34 32
35 32
38 32
39 32
40 31
38 30
40 30
40 29
40 30
37 29
38 29
36 30
35 28
37 28
39 27
40 27
39 27
36 29
37 30
36 30
36 31
39 29
40 29
42 30
40 30
42 30
38 30
39 30
39 29
40 31
40 29
40 28
41 30
42 28
43 27
44 28
45 26
46 26
45 25
45 26
45 26
44 30
43 29
44 29
46 28
45 30
44 31
43 32
43 33
44 33
44 32
45 33
45 34
46 35
45 37
44 36
45 37
43 37
41 37
41 37
41 38
44 37
44 37
46 37
46 37
44 37
43 39
42 38
42 39
40 38
40 38
41 38
41 39
42 37
40 37
41 36
40 34
40 34
41 35
41 35
40 37
39 37
38 36
37 34
40 35
39 32
41 32
40 32
39 32
40 31
39 30
39 29
39 29
39 29
37 30
39 30
38 28
39 28
39 25
40 26
39 26
41 26
41 26
40 27
40 26
37 27
38 26
37 27
37 26
37 27
38 26
37 28
37 30
36 31
38 31
36 30
36 29
34 29
37 29
36 29
35 29
32 29
31 27
30 28
30 28
30 28
31 30
35 30
33 29
34 29
32 31
35 32
34 35
33 34
32 36
32 39
32 38
32 40
32 40
30 40
30 41
29 40
29 41
28 39
28 38
26 37
26 37
27 39
27 39
27 38
26 38
25 39
25 40
24 41
23 41
23 39
23 39
24 38
22 39
22 40
23 40
23 41
20 41
21 42
21 42
22 42
22 43
22 41
22 39
23 39
22 37
18 38
19 38
18 38
18 38
17 38
18 35
18 37
18 36
18 33
17 35
16 33
17 32
17 32
17 31
17 32
17 31
18 31
18 32
19 32
19 32
18 31
19 31
21 31
20 31
20 31
22 30
22 28
23 28
24 29
24 26
23 27
25 26
25 26
25 26
25 27
25 28
25 27
26 30
27 31
26 30
27 31
27 32
26 32
27 32
27 32
26 31
27 30
26 28
25 27
24 27
25 26
25 25
25 26
25 24
25 24
24 24
23 24
23 24
23 23
23 23
22 23
22 22
21 22
21 22
21 21
21 22
19 22
22 23
24 23
23 23
24 23
23 22
22 21
23 21
24 20
23 20
23 21
22 22
24 21
26 20
27 20
26 18
25 17
26 18
26 18
30 18
30 19
29 20
29 19
29 19
29 19
29 21
30 21
30 22
30 21
31 24
31 25
31 27
33 29
33 29
33 28
34 29
33 29
34 30
35 31
36 32
38 33
41 33
43 33
43 32
43 33
42 32
41 31
43 32
42 32
42 33
43 34
42 34
41 35
41 37
43 35
45 34
46 34
45 34
43 37
43 40
42 40
41 39
40 38
36 37
36 38
36 38
36 38
35 38
34 39
35 37
34 38
36 37
35 37
34 34
34 35
35 34
33 32
33 34
34 34
35 34
36 34
35 34
36 35
35 34
33 33
31 33
30 33
31 34
31 32
31 34
31 33
29 34
29 34
30 34
30 33
34 35
35 34
34 32
34 33
32 35
30 35
29 35
31 35
32 32
34 33
36 34
38 34
38 35
38 34
41 33
42 34
42 34
44 33
44 36
45 36
43 36
44 36
44 38
45 35
45 34
46 34
48 32
47 34
45 34
45 36
46 36
44 34
45 34
45 35
44 36
45 38
44 38
44 40
44 39
43 39
43 37
44 37
44 36
45 37
42 36
41 36
41 37
40 36
40 35
40 35
42 36
41 33
41 33
39 32
38 32
36 33
36 32
37 33
34 35
34 36
35 38
34 39
34 36
32 37
33 38
32 38
32 36
32 36
32 36
32 38
31 40
32 38
32 37
32 35
32 34
33 36
33 37
35 36
37 36
35 34
35 34
35 33
35 32
35 32
35 32
34 34
33 35
32 35
32 34
33 36
33 36
33 36
33 36
34 36
32 35
32 36
33 35
33 38
32 37
33 38
33 39
32 38
34 38
34 37
33 37
32 37
31 38
33 36
32 35
32 36
34 36
33 36
34 38
34 38
33 37
32 37
32 38
32 40
32 41
31 39
32 38
33 38
33 37
34 36
34 36
35 36
33 37
35 37
37 37
37 36
38 35
37 35
36 36
38 36
39 35
39 35
41 34
39 34
40 36
39 35
37 36
37 34
39 34
39 33
42 33
44 32
44 30
44 29
44 29
44 31
45 32
43 32
44 35
46 36
44 37
44 38
42 38
41 36
43 36
43 37
44 39
43 37
44 37
46 37
44 37
41 38
39 39
38 39
38 39
37 38
37 37
35 38
33 38
34 37
33 40
34 39
35 38
32 38
31 38
30 39
28 39
30 38
30 39
31 42
32 41
33 40
31 40
30 40
28 39
26 40
26 40
26 40
26 39
27 38
28 37
28 39
27 36
27 34
28 34
30 34
30 32
31 32
29 31
30 31
29 29
29 30
28 29
26 30
29 30
31 30
31 30
32 30
32 29
32 30
32 33
32 33
33 35
32 36
32 33
31 33
32 34
32 32
35 32
37 31
37 32
35 34
35 31
35 29
35 31
34 34
34 35
35 34
34 35
34 35
33 35
35 35
35 34
36 33
34 33
36 32
36 34
36 36
35 36
33 35
34 35
34 37
35 37
35 36
36 36
37 37
36 39
38 38
35 38
35 38
35 39
34 40
33 40
34 40
37 37
39 36
40 34
41 34
42 36
43 37
41 37
41 37
38 37
37 37
37 36
38 36
38 37
38 36
37 35
37 32
37 33
36 34
37 36
37 35
37 35
34 36
34 38
33 39
33 38
31 38
32 36
31 34
33 33
35 33
34 33
33 31
33 35
35 35
34 37
33 36
33 35
31 35
35 37
34 36
36 34
37 33
37 35
36 35
33 36
31 37
28 37
27 37
26 35
25 34
25 34
25 34
25 36
25 37
26 37
25 35
24 34
25 34
26 33
27 34
27 34
27 33
26 30
28 30
28 31
29 33
31 32
31 32
31 32
32 34
32 35
31 36
29 37
28 38
29 38
29 38
28 34
25 34
27 31
30 31
32 31
33 32
29 30
28 32
27 36
30 36
30 34
30 34
30 35
31 34
31 36
31 35
32 35
32 37
33 39
34 40
35 38
34 37
33 37
33 40
34 41
32 42
31 43
30 43
31 41
32 42
32 42
30 42
30 41
30 39
29 40
28 38
29 39
29 38
28 40
28 40
28 40
28 39
27 39
29 40
31 40
31 40
29 42
27 41
25 40
24 40
25 40
25 39
25 35
21 39
21 41
21 40
21 40
20 40
20 43
21 43
20 43
20 42
21 39
21 39
20 39
21 41
21 41
23 38
23 37
23 36
23 35
23 34
22 34
22 34
23 34
23 34
22 34
21 34
21 33
21 33
20 32
19 30
19 27
19 26
19 25
18 25
19 25
19 25
18 26
19 26
21 25
21 25
21 25
21 25
22 25
24 25
23 25
24 21
27 20
28 20
28 19
28 20
28 15
27 15
27 15
27 14
27 15
26 14
26 14
28 12
29 12
28 12
27 13
27 14
29 14
31 15
31 15
30 14
29 15
30 15
30 15
30 14
29 15
29 15
30 16
31 16
32 17
33 17
38 17
39 19
38 22
37 21
39 21
38 21
37 21
36 21
36 23
36 22
34 23
32 23
33 25
32 28
29 27
28 27
29 26
31 26
32 27
33 27
33 27
36 28
34 27
35 27
37 29
37 31
36 32
35 34
37 33
37 32
36 32
35 35
36 37
38 37
39 37
39 38
40 39
40 39
40 37
41 38
40 37
39 38
38 37
37 39
32 39
31 37
32 34
32 34
29 33
32 33
31 33
31 33
31 32
33 33
34 32
34 32
33 30
33 27
34 27
34 27
33 27
32 26
32 26
31 26
31 26
28 26
28 26
27 28
27 28
24 27
24 26
25 24
23 25
25 25
25 26
25 25
25 24
23 25
22 27
22 27
22 30
22 30
23 32
23 32
26 33
27 34
27 35
28 33
29 34
29 34
29 34
28 34
28 35
25 35
26 35
27 37
28 36
27 37
26 38
26 37
27 38
27 39
27 39
27 39
28 39
27 40
26 39
27 39
27 40
27 41
27 42
28 40
26 38
26 38
26 41
25 42
25 42
24 43
23 43
22 40
22 43
22 44
22 41
21 40
20 37
20 39
19 39
18 39
15 39
14 38
14 37
13 37
12 36
12 36
11 36
11 36
14 35
14 35
13 34
12 32
11 32
10 31
12 31
12 31
11 30
11 29
11 29
11 29
11 29
12 29
12 29
12 29
12 28
12 26
12 25
13 26
13 27
13 26
13 25
17 24
18 24
20 24
21 23
22 23
23 19
23 18
23 19
23 21
24 20
24 20
27 18
27 17
28 16
28 15
29 17
29 19
30 19
31 19
33 22
35 22
34 23
34 25
34 27
34 30
35 31
35 31
33 30
33 31
34 32
34 33
34 34
34 35
33 36
33 35
33 36
32 38
32 38
33 38
35 38
33 37
34 36
35 36
36 34
32 35
31 34
28 34
27 35
27 36
27 37
27 36
28 35
28 33
27 33
28 31
26 32
26 32
25 33
25 33
24 31
25 30
24 32
23 33
21 30
19 32
18 33
18 34
21 32
22 29
21 28
22 28
23 29
23 28
23 28
24 28
23 27
24 27
24 26
23 26
23 25
24 23
25 23
25 23
23 24
23 27
23 27
22 28
22 29
24 31
27 31
27 30
28 29
28 29
28 28
28 28
28 28
30 28
31 29
30 30
30 31
30 31
30 30
31 32
34 33
34 32
34 32
35 32
36 32
37 30
36 29
37 28
34 28
34 28
34 30
34 29
34 29
36 30
35 30
34 31
34 33
33 34
33 35
33 35
33 35
34 36
33 36
34 36
35 35
37 34
38 34
39 35
40 34
38 35
36 35
37 36
38 36
37 35
36 35
38 35
38 36
36 36
37 35
38 34
38 34
40 34
40 35
40 33
40 33
39 33
44 31
47 31
47 33
46 34
48 34
47 32
47 32
47 33
47 31
46 34
47 34
46 34
48 33
49 32
50 32
50 30
50 29
50 29
52 31
51 31
51 32
50 32
51 33
50 31
48 32
47 31
45 31
46 27
46 28
45 27
44 27
45 28
44 30
42 31
41 33
44 33
43 34
44 34
44 33
42 33
44 34
44 35
42 37
46 37
41 37
37 36
37 35
37 38
39 38
40 39
40 42
43 42
44 44
45 43
44 42
43 41
42 41
41 44
44 44
46 47
48 49
49 50
48 52
47 53
47 53
46 54
44 54
45 55
45 55
47 56
47 56
47 56
46 58
47 61
49 63
48 62
48 62
48 65
50 63
48 65
47 64
46 65
46 64
48 66
49 65
51 65
53 66
53 67
54 68
56 71
56 72
56 68
53 70
53 69
53 68
52 68
52 67
52 66
56 67
57 70
59 71
61 69
60 71
59 71
61 71
63 73
65 70
65 71
65 73
65 75
65 76
66 76
66 75
64 76
65 77
65 77
65 75
64 72
61 74
61 76
62 76
62 74
60 74
59 72
59 75
58 74
57 76
55 75
52 74
49 73
47 69
43 69
42 70
40 68
39 69
39 69
38 66
37 66
38 66
36 66
36 65
35 64
30 63
29 60
26 62
24 64
22 60
22 58
18 58
15 55
12 57
13 57
13 54
14 52
14 51
11 50
13 51
13 48
12 47
11 48
11 48
13 48
14 45
15 44
14 43
18 43
19 42
20 42
21 41
22 42
22 41
22 40
22 40
22 41
21 42
21 43
25 42
25 43
25 41
25 44
25 46
28 47
27 45
26 45
25 47
26 47
27 49
27 49
27 46
28 44
28 46
28 48
28 46
28 47
28 44
29 41
29 41
29 41
30 41
31 42
30 41
30 42
33 43
34 42
37 41
35 43
35 42
34 41
34 42
31 40
31 40
30 41
30 39
30 39
30 40
30 41
32 42
32 41
32 40
33 38
30 37
32 35
33 34
34 31
35 29
34 28
35 29
36 28
37 29
36 29
36 28
36 28
36 29
35 28
35 27
36 26
36 26
37 25
37 25
35 25
35 26
35 25
34 25
34 24
33 26
33 27
31 26
30 26
27 27
27 27
26 28
26 30
27 28
27 28
28 28
28 28
27 29
27 28
28 27
29 27
27 27
27 27
28 28
27 28
27 28
25 29
25 29
24 31
24 33
22 33
23 32
22 33
21 31
22 33
23 32
24 32
24 31
24 31
24 31
22 29
23 29
25 33
28 33
29 34
29 34
29 34
29 33
30 33
30 33
32 33
32 33
32 33
32 35
32 36
32 35
32 34
31 35
31 36
30 37
30 37
31 36
30 36
30 35
29 35
32 35
33 37
35 36
35 36
35 38
35 38
34 39
36 41
35 40
37 40
35 40
36 39
37 38
36 36
36 36
35 37
37 37
38 37
37 37
37 37
36 37
34 33
32 34
31 33
31 32
30 32
32 32
30 32
30 31
29 29
29 30
29 31
30 28
32 25
33 25
34 26
34 25
33 24
33 23
34 23
33 23
33 23
35 23
35 22
32 21
33 19
32 21
33 21
34 19
34 18
34 17
34 13
34 13
33 13
33 13
33 13
34 14
35 14
34 14
34 14
34 15
35 14
35 15
35 15
37 16
37 16
36 15
37 15
38 15
39 16
37 16
37 16
37 15
36 16
35 16
35 18
34 18
32 19
33 20
32 18
32 18
32 19
32 19
31 20
31 22
31 23
28 26
29 27
31 29
30 31
29 29
29 29
27 31
28 32
29 32
30 33
31 33
31 33
31 34
31 34
29 33
28 33
27 34
28 34
27 35
26 36
26 34
26 35
28 35
27 35
28 35
27 36
27 36
27 35
28 35
28 35
29 35
31 34
32 33
32 31
32 32
34 33
34 33
35 34
35 35
35 34
34 38
34 38
34 38
37 38
38 35
39 34
37 33
37 31
36 32
37 32
38 31
37 31
38 31
36 30
35 29
34 30
36 30
36 30
36 30
36 31
38 31
39 31
41 29
40 31
41 32
41 31
39 30
40 32
39 32
39 33
38 36
39 38
38 39
40 40
39 42
38 43
37 43
38 42
40 42
38 40
37 41
36 41
36 40
38 42
39 38
40 36
41 34
38 36
38 37
38 37
39 37
38 38
38 38
36 39
35 39
36 39
34 39
34 40
34 41
35 41
33 41
32 42
34 44
35 44
33 43
31 42
28 42
28 42
28 41
28 42
26 42
26 40
28 40
28 39
28 36
26 35
27 34
26 34
26 32
25 31
25 31
24 31
22 30
22 30
21 28
21 29
23 30
22 28
21 29
21 31
21 31
22 29
22 28
21 28
22 29
22 28
22 28
22 27
25 27
27 27
27 27
26 26
27 25
26 26
27 26
29 25
27 23
26 23
28 24
28 24
29 26
30 24
32 24
33 25
33 25
32 26
30 26
31 26
31 26
31 27
31 28
32 29
32 29
32 29
33 30
33 31
35 32
35 33
36 34
37 33
36 33
35 34
36 33
35 33
34 33
34 33
33 34
32 35
30 34
30 35
31 34
31 35
28 36
25 35
27 35
27 35
26 35
27 34
27 34
25 34
27 34
27 34
25 34
26 34
25 32
25 31
22 34
21 35
22 35
23 34
24 34
23 34
23 38
24 36
24 35
23 34
24 34
25 35
24 34
24 34
24 33
25 33
24 33
23 33
23 33
24 32
24 32
24 30
24 30
23 29
23 29
23 30
24 30
24 30
25 33
26 32
29 32
31 33
29 35
29 36
30 36
30 37
29 36
30 36
28 37
31 36
31 35
30 36
30 38
30 39
31 36
32 34
32 34
31 35
31 36
33 36
34 32
34 33
33 33
35 32
34 32
33 32
33 33
34 34
32 34
34 33
34 33
35 32
35 32
35 32
34 33
34 34
34 35
34 40
35 39
35 39
34 39
34 38
32 35
31 35
28 34
27 34
27 32
27 32
26 34
25 33
25 33
25 33
25 33
22 35
22 35
22 36
22 35
21 34
20 34
19 33
18 33
18 33
19 33
17 36
18 36
19 36
19 38
18 38
19 40
19 39
20 38
19 36
19 37
16 37
16 38
16 40
16 39
18 40
18 40
19 42
19 41
19 36
18 36
19 34
19 34
20 35
21 37
21 39
23 39
24 38
25 39
28 38
29 36
30 35
30 39
30 39
32 41
33 39
35 40
36 38
36 39
36 39
36 40
37 40
37 41
38 40
38 39
39 36
37 37
35 36
36 34
34 34
34 32
34 32
34 33
35 34
35 33
35 33
35 33
34 33
34 33
34 33
35 33
34 31
35 31
37 32
37 33
36 33
41 34
40 34
41 37
41 35
40 36
42 36
42 35
40 35
39 35
41 35
43 31
43 32
43 29
44 29
43 30
46 32
51 30
53 30
54 32
53 33
55 32
54 34
54 34
53 34
53 35
55 37
58 39
59 41
58 48
60 54
62 56
64 58
65 61
67 63
69 67
70 65
69 69
69 69
68 71
68 71
68 73
68 73
70 72
70 77
65 78
66 78
64 77
65 79
68 80
66 81
65 82
68 84
70 86
67 88
65 88
65 89
66 91
66 94
66 93
64 91
60 93
60 95
62 96
64 97
67 99
67 98
67 100
68 102
68 102
68 104
64 104
64 104
64 99
63 93
60 91
57 89
57 88
55 87
55 83
54 83
54 80
52 79
52 79
53 78
53 76
52 77
52 80
53 76
54 73
53 74
53 70
52 72
48 70
47 71
47 72
44 70
43 68
43 68
44 68
45 68
42 67
40 64
40 63
38 63
40 63
40 61
38 57
36 57
34 56
34 56
33 56
32 57
32 55
31 52
31 50
31 50
32 48
31 48
32 47
32 46
31 44
31 44
29 43
30 45
30 44
29 48
30 45
31 46
32 46
31 44
29 44
29 46
29 48
30 46
30 47
30 44
30 46
30 45
30 43
29 43
28 43
28 41
28 41
26 39
28 38
28 38
27 39
27 39
25 37
23 37
22 38
22 37
19 36
19 37
18 35
20 31
20 32
22 32
22 34
22 32
21 33
21 34
21 34
23 35
24 38
27 40
30 39
29 38
31 39
32 37
32 38
32 39
30 40
31 41
33 39
32 36
31 36
30 38
30 38
30 38
30 37
29 36
29 36
29 36
29 37
30 38
32 41
32 42
30 43
31 45
31 44
32 45
31 45
31 45
33 44
33 44
34 45
36 45
36 46
35 47
35 46
33 46
34 44
33 45
34 44
35 43
36 44
34 43
34 40
31 39
28 40
28 42
28 41
28 39
27 39
26 38
26 38
26 37
26 37
26 39
27 41
30 40
30 40
30 39
30 37
31 38
31 39
31 39
33 39
33 38
30 35
32 35
32 34
31 34
34 36
33 36
34 38
34 40
32 40
32 39
32 38
31 36
32 35
32 34
34 34
33 35
33 35
34 34
33 36
32 36
32 38
32 38
34 38
34 37
34 39
38 36
38 36
39 36
40 36
39 38
40 37
40 38
39 38
41 36
43 33
40 33
40 32
42 33
43 34
42 34
44 33
44 35
45 36
49 36
49 36
47 36
47 36
48 34
46 34
48 33
47 32
48 30
48 30
48 30
48 30
48 32
48 33
48 34
47 34
49 32
48 32
47 33
48 31
49 31
50 28
52 28
51 28
52 28
52 25
48 26
46 27
45 28
44 28
45 25
44 25
43 24
42 23
41 23
38 22
40 22
42 22
40 21
40 21
40 20
38 21
40 19
38 17
35 17
35 18
35 19
36 20
35 21
34 20
34 20
35 19
36 19
36 19
37 20
37 20
37 20
37 19
36 18
36 18
35 21
35 23
37 22
38 22
37 23
34 24
33 27
32 27
32 30
34 33
35 32
37 32
38 31
38 30
37 30
37 30
37 30
37 32
36 35
36 37
36 37
34 38
34 40
35 41
35 42
35 41
34 42
33 42
31 42
31 42
31 41
30 40
30 39
31 38
29 40
31 41
30 43
31 44
30 45
29 47
29 46
29 47
29 48
28 48
28 45
30 44
29 44
28 44
30 44
30 46
29 43
28 44
28 41
26 38
25 39
24 39
25 39
27 40
27 42
28 43
30 45
31 43
31 40
31 39
30 38
34 38
34 37
32 35
33 34
34 34
34 34
35 34
38 34
38 34
38 34
38 35
39 36
38 36
38 34
36 34
35 32
34 33
35 32
35 32
35 32
34 32
34 32
34 33
33 33
33 32
32 32
31 33
29 32
30 29
31 29
32 29
32 29
33 31
35 34
34 34
31 34
29 33
29 31
29 30
29 29
29 31
30 31
30 30
30 30
26 29
26 28
26 28
25 29
26 29
26 28
26 29
23 30
24 30
25 29
25 28
25 30
26 31
27 31
27 30
29 33
31 31
31 30
32 28
32 27
32 29
34 32
34 31
36 32
35 33
35 35
35 35
36 37
35 38
36 41
36 40
35 40
37 40
36 37
38 36
40 38
41 38
42 39
41 39
39 38
40 38
39 39
39 40
39 40
39 40
39 41
39 43
39 42
37 47
37 47
36 46
36 45
35 44
35 44
37 44
37 41
36 41
35 41
34 41
32 39
30 41
29 41
28 42
27 43
27 41
25 39
26 40
25 42
24 42
25 41
26 40
27 38
28 37
26 36
25 36
25 36
22 34
21 34
19 34
17 32
16 33
15 34
16 34
16 34
15 32
15 31
15 31
14 32
14 33
14 32
14 31
14 32
16 28
15 31
15 32
16 32
17 32
17 32
16 33
15 33
16 33
16 34
17 35
18 35
18 34
18 34
19 33
19 32
19 31
19 29
21 29
21 27
22 27
21 27
21 27
21 27
20 28
20 26
20 27
22 26
23 26
23 27
23 27
24 27
24 26
25 24
24 25
25 25
24 26
25 27
25 26
26 27
26 27
26 28
26 27
26 26
24 25
24 23
24 22
24 23
24 24
25 25
25 25
25 25
27 24
27 23
26 22
25 24
25 25
26 27
25 27
26 27
27 27
28 27
26 27
26 27
26 27
27 28
27 29
25 30
26 29
26 30
26 31
25 32
24 32
24 30
25 30
24 31
24 31
24 31
26 30
26 32
26 31
25 30
26 30
25 28
25 27
26 26
26 27
28 27
29 29
29 32
30 32
29 31
28 30
26 29
26 29
27 29
25 29
26 29
28 29
28 27
32 26
31 25
31 25
31 26
30 27
30 28
29 28
29 27
30 27
31 26
30 27
31 26
31 29
33 29
33 27
34 29
34 30
35 32
36 32
38 31
39 35
38 35
36 35
35 33
35 33
35 34
35 36
35 39
35 42
36 42
38 41
36 41
35 39
35 35
34 35
35 36
36 37
36 37
35 36
35 36
34 37
34 37
32 38
35 38
31 37
31 37
31 39
33 38
33 38
33 37
34 38
33 39
32 38
30 37
30 37
29 38
30 35
31 35
32 36
30 33
31 34
33 33
32 34
31 35
31 31
32 32
32 32
33 32
35 32
35 31
35 29
35 26
35 24
34 26
32 26
32 26
33 26
34 28
34 28
33 27
33 27
33 28
33 29
32 30
32 29
32 29
32 28
29 28
29 28
29 28
30 26
27 27
27 28
27 28
27 26
27 25
26 26
26 27
27 25
27 24
26 25
24 25
23 25
25 26
24 24
21 24
20 23
19 24
19 24
21 24
21 24
21 24
19 24
20 24
19 24
19 25
19 24
20 22
21 22
22 23
21 24
20 23
22 23
24 26
23 26
23 26
25 25
26 24
27 24
27 25
28 25
28 24
29 25
30 24
29 24
29 25
29 24
28 24
27 24
27 25
28 24
28 24
28 24
28 24
27 24
27 23
27 23
26 22
27 23
28 23
32 23
33 21
33 21
30 20
31 20
32 21
32 24
33 25
33 27
35 28
35 31
34 32
35 32
36 31
36 30
36 32
35 34
34 31
34 30
34 30
33 32
35 33
34 33
33 32
33 32
33 33
32 33
31 33
32 33
32 34
32 34
32 34
32 35
32 34
31 34
31 33
31 33
31 34
31 33
31 33
33 32
34 33
34 32
35 31
31 32
30 33
29 33
29 33
30 34
28 33
28 30
26 29
26 27
24 27
24 24
24 24
22 24
20 24
22 25
22 23
21 23
20 23
22 23
22 22
21 20
18 19
18 19
18 19
17 19
17 18
17 17
17 18
16 18
17 16
17 15
17 15
17 14
17 14
17 14
17 14
16 14
16 13
16 13
15 13
13 13
11 12
10 12
8 12
8 11
8 10
8 10
8 10
6 9
6 9
6 9
6 9
6 9
6 7
6 7
5 6
5 6
5 6
3 5
3 4
3 2
3 2
1 2
1 2
1 2
1 2
1 2
1 2
1 2
1 2
1 2
1 1
1 1
0 0
0 0
0 0
0 0
0 0
0 0
0 0
0 0
0 0
0 0
0 0
0 0
0 0
0 0
0 0
0 0
0 0
0 0
0 0
0 0
0 0
0 0
0 0
0 0
0 0
0 0
0 0
0 0
0 0
0 0
0 0
0 0
0 0
0 0
0 0
0 0
0 0
0 0
0 0
0 0
0 0
0 0
0 0
0 0
0 0
0 0
0 0
0 0
0 0
0 0
0 0
0 0
0 0
0 0
0 0
0 0
0 0
0 0
0 0
0 0
0 0
0 0
0 0
0 0
0 0
0 0
0 0
0 0
0 0
0 0
0 0
0 0
0 0
0 0
0 0
0 0
0 0
0 0
0 0
0 0
0 0
0 0
0 0
0 0
0 0
0 0
0 0
0 0
0 0
0 0
0 0
0 0
0 0
0 0
0 0
0 0
0 0
0 0
0 0
0 0
0 0
0 0
0 0
0 0
0 0
0 0
0 0
0 0
0 0
0 0
0 0
0 0
0 0
0 0
0 0
0 0
0 0
0 0
0 0
0 0
0 0
0 0
0 0
0 0
0 0
0 0
0 0
0 0
0 0
0 0
0 0
0 0
0 0
0 0
0 0
0 0
0 0
0 0
0 0
0 0
0 0
0 0
0 0
0 0
0 0
0 0
0 0
0 0
0 0
0 0
0 0
0 0
0 0
0 0
0 0
0 0
0 0
0 0
0 0
0 0
0 0
0 0
0 0
0 0
0 0
0 0
0 0
0 0
0 0
0 0
0 0
0 0
0 0
0 0
0 0
0 0
0 0
0 0
0 0
0 0
0 0
0 0
0 0
0 0
0 0
0 0
0 0
0 0
0 0
0 0
0 0
0 0
0 0
0 0
0 0
0 0
0 0
0 0
0 0
0 0
0 0
0 0
0 0
0 0
0 0
0 0
0 0
0 0
0 0
0 0
0 0
0 0
0 0
0 0
0 0
0 0
0 0
0 0
0 0
0 0
0 0
0 0
0 0
0 0
0 0
0 0
0 0
0 0
0 0
0 0
0 0
0 0
0 0
0 0
0 0
0 0
0 0
0 0
0 0
0 0
0 0
0 0
0 0
0 0
0 0
0 0
0 0
0 0
0 0
0 0
0 0
0 0
0 0
0 0
0 0
0 0
0 0
0 0
0 0
0 0
0 0
0 0
0 0
0 0
0 0
0 0
0 0
0 0
0 0
0 0
0 0
0 0
0 0
0 0
0 0
0 0
0 0
0 0
0 0
0 0
0 0
0 0
0 0
0 0
0 0
0 0
0 0
0 0
0 0
0 0
0 0
0 0
0 0
0 0
0 0
0 0
0 0
0 0
0 0
0 0
0 0
0 0
0 0
0 0
0 0
0 0
0 0
0 0
0 0
0 0
0 0
0 0
0 0
0 0
0 0
0 0
0 0
0 0
0 0
0 0
0 0
0 0
0 0
0 0
0 0
0 0
0 0
0 0
0 0
0 0
0 0
0 0
0 0
0 0
0 0
0 0
0 0
0 0
0 0
0 0
0 0
0 0
0 0
0 0
0 0
0 0
0 0
0 0
0 0
0 0
0 0
0 0
0 0
0 0
0 0
0 0
0 0
0 0
0 0
0 0
0 0
0 0
0 0
0 0
0 0
0 0
0 0
0 0
0 0
0 0
0 0
0 0
0 0
0 0
0 0
0 0
0 0
0 0
0 0
0 0
0 0
0 0
0 0
0 0
0 0
0 0
0 0
0 0
0 0
0 0
0 0
0 0
0 0
0 0
0 0
0 0
0 0
0 0
0 0
0 0
0 0
0 0
0 0
0 0
0 0
0 0
0 0
0 0
0 0
0 0
0 0
0 0
0 0
0 0
0 0
0 0
0 0
0 0
0 0
0 0
0 0
0 0
0 0
0 0
0 0
0 0
0 0
0 0
0 0
0 0
0 0
0 0
0 0
0 0
0 0
0 0
0 0
0 0
0 0
0 0
0 0
0 0
0 0
0 0
0 0
0 0
0 0
0 0
0 0
0 0
0 0
0 0
0 0
0 0
0 0
0 0
0 0
0 0
0 0
0 0
0 0
0 0
0 0
0 0
0 0
0 0
0 0
0 0
0 0
0 0
0 0
0 0
0 0
0 0
0 0
0 0
0 0
0 0
0 0
0 0
0 0
0 0
0 0
0 0
0 0
0 0
0 0
0 0
0 0
0 0
0 0
0 0
0 0
0 0
0 0
0 0
0 0
0 0
0 0
0 0
0 0
0 0
0 0
0 0
0 0
0 0
0 0
0 0
0 0
0 0
0 0
0 0
0 0
0 0
0 0
0 0
0 0
0 0
0 0
0 0
0 0
0 0
0 0
0 0
0 0
0 0
0 0
0 0
0 0
0 0
0 0
0 0
0 0
0 0
0 0
0 0
0 0
0 0
0 0
0 0
0 0
0 0
0 0
0 0
0 0
0 0
0 0
0 0
0 0
0 0
0 0
0 0
0 0
0 0
0 0
0 0
0 0
0 0
0 0
0 0
0 0
0 0
0 0
0 0
0 0
0 0
0 0
0 0
0 0
0 0
0 0
0 0
0 0
0 0
0 0
0 0
0 0
0 0
0 0
0 0
0 0
0 0
0 0
0 0
0 0
0 0
0 0
0 0
0 0
0 0
0 0
0 0
0 0
0 0
0 0
0 0
0 0
0 0
0 0
0 0
0 0
0 0
0 0
0 0
0 0
0 0
0 0
0 0
0 0
0 0
0 0
0 0
0 0
0 0
0 0
0 0
0 0
0 0
0 0
0 0
0 0
0 0
0 0
0 0
0 0
0 0
0 0
0 0
0 0
0 0
0 0
0 0
0 0
0 0
0 0
0 0
0 0
0 0
0 0
0 0
0 0
0 0
0 0
0 0
0 0
0 0
0 0
0 0
0 0
0 0
0 0
0 0
0 0
0 0
0 0
0 0
0 0
0 0
0 0
0 0
0 0
0 0
0 0
0 0
0 0
0 0
0 0
0 0
0 0
0 0
0 0
0 0
0 0
0 0
0 0
0 0
0 0
0 0
0 0
0 0
0 0
0 0
0 0
0 0
0 0
0 0
0 0
0 0
0 0
0 0
0 0
0 0
0 0
0 0
0 0
0 0
0 0
0 0
0 0
0 0
0 0
0 0
0 0
0 0
0 0
0 0
0 0
0 0
0 0
0 0
0 0
0 0
0 0
0 0
0 0
0 0
0 0
0 0
0 0
0 0
0 0
0 0
0 0
0 0
0 0
0 0
0 0
0 0
0 0
0 0
0 0
0 0
0 0
0 0
0 0
0 0
0 0
0 0
0 0
0 0
0 0
0 0
0 0
0 0
0 0
0 0
0 0
0 0
0 0
0 0
0 0
0 0
0 0
0 0
0 0
0 0
0 0
0 0
0 0
0 0
0 0
0 0
0 0
0 0
0 0
0 0
0 0
0 0
0 0
0 0
0 0
0 0
0 0
0 0
0 0
0 0
0 0
0 0
0 0
0 0
0 0
0 0
0 0
0 0
0 0
0 0
0 0
0 0
0 0
0 0
0 0
0 0
0 0
0 0
0 0
0 0
0 0
0 0
0 0
0 0
0 0
0 0
0 0
0 0
0 0
0 0
0 0
0 0
0 0
0 0
0 0
0 0
0 0
0 0
0 0
0 0
0 0
0 0
0 0
0 0
0 0
0 0
0 0
0 0
0 0
0 0
0 0
0 0
0 0
0 0
0 0
0 0
0 0
0 0
0 0
0 0
0 0
0 0
0 0
0 0
0 0
0 0
0 0
0 0
0 0
0 0
0 0
0 0
0 0
0 0
0 0
0 0
0 0
0 0
0 0
0 0
0 0
0 0
0 0
0 0
0 0
0 0
0 0
0 0
0 0
0 0
0 0
0 0
0 0
0 0
0 0
0 0
0 0
0 0
0 0
0 0
0 0
0 0
0 0
0 0
0 0
0 0
0 0
0 0
0 0
0 0
0 0
0 0
0 0
0 0
0 0
0 0
0 0
0 0
0 0
0 0
0 0
0 0
0 0
0 0
0 0
0 0
0 0
0 0
0 0
0 0
0 0
0 0
0 0
0 0
0 0
0 0
0 0
0 0
0 0
0 0
0 0
0 0
0 0
0 0
0 0
0 0
0 0
0 0
0 0
0 0
0 0
0 0
0 0
0 0
0 0
0 0
0 0
0 0
0 0
0 0
0 0
0 0
0 0
0 0
0 0
0 0
0 0
0 0
0 0
0 0
0 0
0 0
0 0
0 0
0 0
0 0
0 0
0 0
0 0
0 0
0 0
0 0
0 0
0 0
0 0
0 0
0 0
0 0
0 0
0 0
0 0
0 0
0 0
0 0
0 0
0 0
0 0
0 0
0 0
0 0
0 0
0 0
0 0
0 0
0 0
0 0
0 0
0 0
0 0
0 0
0 0
0 0
0 0
0 0
0 0
0 0
0 0
0 0
0 0
0 0
0 0
0 0
0 0
0 0
0 0
0 0
0 0
0 0
0 0
0 0
0 0
0 0
0 0
0 0
0 0
0 0
0 0
0 0
0 0
0 0
0 0
0 0
0 0
0 0
0 0
0 0
0 0
0 0
0 0
0 0
0 0
0 0
0 0
0 0
0 0
0 0
0 0
0 0
0 0
0 0
0 0
0 0
0 0
0 0
0 0
0 0
0 0
0 0
0 0
0 0
0 0
0 0
0 0
0 0
0 0
0 0
0 0
0 0
0 0
0 0
0 0
0 0
0 0
0 0
0 0
0 0
0 0
0 0
0 0
0 0
0 0
0 0
0 0
0 0
0 0
0 0
0 0
0 0
0 0
0 0
0 0
0 0
0 0
0 0
0 0
0 0
0 0
0 0
0 0
0 0
0 0
0 0
0 0
0 0
0 0
0 0
0 0
0 0
0 0
0 0
0 0
0 0
0 0
0 0
0 0
0 0
0 0
0 0
0 0
0 0
0 0
0 0
0 0
0 0
0 0
0 0
0 0
0 0
0 0
0 0
0 0
0 0
0 0
0 0
0 0
0 0
0 0
0 0
0 0
0 0
0 0
0 0
0 0
0 0
0 0
0 0
0 0
0 0
0 0
0 0
0 0
0 0
0 0
0 0
0 0
0 0
0 0
0 0
0 0
0 0
0 0
0 0
0 0
0 0
0 0
0 0
0 0
0 0
0 0
0 0
0 0
0 0
0 0
0 0
0 0
0 0
0 0
0 0
0 0
0 0
0 0
0 0
0 0
0 0
0 0
0 0
0 0
0 0
0 0
0 0
0 0
0 0
0 0
0 0
0 0
0 0
0 0
0 0
0 0
0 0
0 0
0 0
0 0
0 0
0 0
0 0
0 0
0 0
0 0
0 0
0 0
0 0
0 0
0 0
0 0
0 0
0 0
0 0
0 0
0 0
0 0
0 0
0 0
0 0
0 0
0 0
0 0
0 0
0 0
0 0
0 0
0 0
0 0
0 0
0 0
0 0
0 0
0 0
0 0
0 0
0 0
0 0
0 0
0 0
0 0
0 0
0 0
0 0
0 0
0 0
0 0
0 0
0 0
0 0
0 0
0 0
0 0
0 0
0 0
0 0
0 0
0 0
0 0
0 0
0 0
0 0
0 0
0 0
0 0
0 0
0 0
0 0
0 0
0 0
0 0
0 0
0 0
0 0
0 0
0 0
0 0
0 0
0 0
0 0
0 0
0 0
0 0
0 0
0 0
0 0
0 0
0 0
0 0
0 0
0 0
0 0
0 0
0 0
0 0
0 0
0 0
0 0
0 0
0 0
0 0
0 0
0 0
0 0
0 0
0 0
0 0
0 0
0 0
0 0
0 0
0 0
0 0
0 0
0 0
0 0
0 0
0 0
0 0
0 0
0 0
0 0
0 0
0 0
0 0
0 0
0 0
0 0
0 0
0 0
0 0
0 0
0 0
0 0
0 0
0 0
0 0
0 0
0 0
0 0
0 0
0 0
0 0
0 0
0 0
0 0
0 0
0 0
0 0
0 0
0 0
0 0
0 0
0 0
0 0
0 0
0 0
0 0
0 0
0 0
0 0
0 0
0 0
0 0
0 0
0 0
0 0
0 0
0 0
0 0
0 0
0 0
0 0
0 0
0 0
0 0
0 0
0 0
0 0
0 0
0 0
0 0
0 0
0 0
0 0
0 0
0 0
0 0
0 0
0 0
0 0
0 0
0 0
0 0
0 0
0 0
0 0
0 0
0 0
0 0
0 0
0 0
0 0
0 0
0 0
0 0
0 0
0 0
0 0
0 0
0 0
0 0
0 0
0 0
0 0
0 0
0 0
0 0
0 0
0 0
0 0
0 0
0 0
0 0
0 0
0 0
0 0
0 0
0 0
0 0
0 0
0 0
0 0
0 0
0 0
0 0
0 0
0 0
0 0
0 0
0 0
0 0
0 0
0 0
0 0
0 0
0 0
0 0
0 0
0 0
0 0
0 0
0 0
0 0
0 0
0 0
0 0
0 0
0 0
0 0
0 0
0 0
0 0
0 0
0 0
0 0
0 0
0 0
0 0
0 0
0 0
0 0
0 0
0 0
0 0
0 0
0 0
0 0
0 0
0 0
0 0
0 0
0 0
0 0
0 0
0 0
0 0
0 0
0 0
0 0
0 0
0 0
0 0
0 0
0 0
0 0
0 0
0 0
0 0
0 0
0 0
0 0
0 0
0 0
0 0
0 0
0 0
0 0
0 0
0 0
0 0
0 0
0 0
0 0
0 0
0 0
0 0
0 0
0 0
0 0
0 0
0 0
0 0
0 0
0 0
0 0
0 0
0 0
0 0
0 0
0 0
0 0
0 0
0 0
0 0
0 0
0 0
0 0
0 0
0 0
0 0
0 0
0 0
0 0
0 0
0 0
0 0
0 0
0 0
0 0
0 0
0 0
0 0
0 0
0 0
0 0
0 0
0 0
0 0
0 0
0 0
0 0
0 0
0 0
0 0
0 0
0 0
0 0
0 0
0 0
0 0
0 0
0 0
0 0
0 0
0 0
0 0
0 0
0 0
0 0
0 0
0 0
0 0
0 0
0 0
0 0
0 0
0 0
0 0
0 0
0 0
0 0
0 0
0 0
0 0
0 0
0 0
0 0
0 0
0 0
0 0
0 0
0 0
0 0
0 0
0 0
0 0
0 0
0 0
0 0
0 0
0 0
0 0
0 0
0 0
0 0
0 0
0 0
0 0
0 0
0 0
0 0
0 0
0 0
0 0
0 0
0 0
0 0
0 0
0 0
0 0
0 0
0 0
0 0
0 0
0 0
0 0
0 0
0 0
0 0
0 0
0 0
0 0
0 0
0 0
0 0
0 0
0 0
0 0
0 0
0 0
0 0
0 0
0 0
0 0
0 0
0 0
0 0
0 0
0 0
0 0
0 0
0 0
0 0
0 0
0 0
0 0
0 0
0 0
0 0
0 0
0 0
0 0
0 0
0 0
0 0
0 0
0 0
0 0
0 0
0 0
0 0
0 0
0 0
0 0
0 0
0 0
0 0
0 0
0 0
0 0
0 0
0 0
0 0
0 0
0 0
0 0
0 0
0 0
0 0
0 0
0 0
0 0
0 0
0 0
0 0
0 0
0 0
0 0
0 0
0 0
0 0
0 0
0 0
0 0
0 0
0 0
0 0
0 0
0 0
0 0
0 0
0 0
0 0
0 0
0 0
0 0
0 0
0 0
0 0
0 0
0 0
0 0
0 0
0 0
0 0
0 0
0 0
0 0
0 0
0 0
0 0
0 0
0 0
0 0
0 0
0 0
0 0
0 0
0 0
0 0
0 0
0 0
0 0
0 0
0 0
0 0
0 0
0 0
0 0
0 0
0 0
0 0
0 0
0 0
0 0
0 0
0 0
0 0
0 0
0 0
0 0
0 0
0 0
0 0
0 0
0 0
0 0
0 0
0 0
0 0
0 0
0 0
0 0
0 0
0 0
0 0
0 0
0 0
0 0
0 0
0 0
0 0
0 0
0 0
0 0
0 0
0 0
0 0
0 0
0 0
0 0
0 0
0 0
0 0
0 0
0 0
0 0
0 0
0 0
0 0
0 0
0 0
0 0
0 0
0 0
0 0
0 0
0 0
0 0
0 0
0 0
0 0
0 0
0 0
0 0
0 0
0 0
0 0
0 0
0 0
0 0
0 0
0 0
0 0
0 0
0 0
0 0
0 0
0 0
0 0
0 0
0 0
0 0
0 0
0 0
0 0
0 0
0 0
0 0
0 0
0 0
0 0
0 0
0 0
0 0
0 0
0 0
0 0
0 0
0 0
0 0
0 0
0 0
0 0
0 0
0 0
0 0
0 0
0 0
0 0
0 0
0 0
0 0
0 0
0 0
0 0
0 0
0 0
0 0
0 0
0 0
0 0
0 0
0 0
0 0
0 0
0 0
0 0
0 0
0 0
0 0
0 0
0 0
0 0
0 0
0 0
0 0
0 0
0 0
0 0
0 0
0 0
0 0
0 0
0 0
0 0
0 0
0 0
0 0
0 0
0 0
0 0
0 0
0 0
0 0
0 0
0 0
0 0
0 0
0 0
0 0
0 0
0 0
0 0
0 0
0 0
0 0
0 0
0 0
0 0
0 0
0 0
0 0
0 0
0 0
0 0
0 0
0 0
0 0
0 0
0 0
0 0
0 0
0 0
0 0
0 0
0 0
0 0
0 0
0 0
0 0
0 0
0 0
0 0
0 0
0 0
0 0
0 0
0 0
0 0
0 0
0 0
0 0
0 0
0 0
0 0
0 0
0 0
0 0
0 0
0 0
0 0
0 0
0 0
0 0
0 0
0 0
0 0
0 0
0 0
0 0
0 0
0 0
0 0
0 0
0 0
0 0
0 0
0 0
0 0
0 0
0 0
0 0
0 0
0 0
0 0
0 0
0 0
0 0
0 0
0 0
0 0
0 0
0 0
0 0
0 0
0 0
0 0
0 0
0 0
0 0
0 0
0 0
0 0
0 0
0 0
0 0
0 0
0 0
0 0
0 0
0 0
0 0
0 0
0 0
0 0
0 0
0 0
0 0
0 0
0 0
0 0
0 0
0 0
0 0
0 0
0 0
0 0
0 0
0 0
0 0
0 0
0 0
0 0
0 0
0 0
0 0
0 0
0 0
0 0
0 0
0 0
0 0
0 0
0 0
0 0
0 0
0 0
0 0
0 0
0 0
0 0
0 0
0 0
0 0
0 0
0 0
0 0
0 0
0 0
0 0
0 0
0 0
0 0
0 0
0 0
0 0
0 0
0 0
0 0
0 0
0 0
0 0
0 0
0 0
0 0
0 0
0 0
0 0
0 0
0 0
0 0
0 0
0 0
0 0
0 0
0 0
0 0
0 0
0 0
0 0
0 0
0 0
0 0
0 0
0 0
0 0
0 0
0 0
0 0
0 0
0 0
0 0
0 0
0 0
0 0
0 0
0 0
0 0
0 0
0 0
0 0
0 0
0 0
0 0
0 0
0 0
0 0
0 0
0 0
0 0
0 0
0 0
0 0
0 0
0 0
0 0
0 0
0 0
0 0
0 0
0 0
0 0
0 0
0 0
0 0
0 0
0 0
0 0
0 0
0 0
0 0
0 0
0 0
0 0
0 0
0 0
0 0
0 0
0 0
0 0
0 0
0 0
0 0
0 0
0 0
0 0
0 0
0 0
0 0
0 0
0 0
0 0
0 0
0 0
0 0
0 0
0 0
0 0
0 0
0 0
0 0
0 0
0 0
0 0
0 0
0 0
0 0
0 0
0 0
0 0
0 0
0 0
0 0
0 0
0 0
0 0
0 0
0 0
0 0
0 0
0 0
0 0
0 0
0 0
0 0
0 0
0 0
0 0
0 0
0 0
0 0
0 0
0 0
0 0
0 0
0 0
0 0
0 0
0 0
0 0
0 0
0 0
0 0
0 0
0 0
0 0
0 0
0 0
0 0
0 0
0 0
0 0
0 0
0 0
0 0
0 0
0 0
0 0
0 0
0 0
0 0
0 0
0 0
0 0
0 0
0 0
0 0
0 0
0 0
0 0
0 0
0 0
0 0
0 0
0 0
0 0
0 0
0 0
0 0
0 0
0 0
0 0
0 0
0 0
0 0
0 0
0 0
0 0
0 0
0 0
0 0
0 0
0 0
0 0
0 0
0 0
0 0
0 0
0 0
0 0
0 0
0 0
0 0
0 0
0 0
0 0
0 0
0 0
0 0
0 0
0 0
0 0
0 0
0 0
0 0
0 0
0 0
0 0
0 0
0 0
0 2
0 2
0 4
1 4
2 4
2 5
3 6
3 6
3 8
3 9
3 9
4 9
4 9
4 9
4 9
4 11
4 11
5 12
8 13
8 13
9 14
9 16
9 16
9 16
10 16
11 16
13 17
13 17
13 17
16 17
17 18
17 18
18 20
18 20
18 21
18 22
19 25
19 26
19 27
19 27
20 28
21 28
22 28
23 29
25 28
25 29
27 28
27 28
27 29
29 28
31 31
32 33
33 32
33 35
35 36
34 36
36 36
37 39
37 39
38 38
42 39
45 38
43 37
44 37
45 36
45 34
45 34
45 35
44 36
45 37
43 37
45 37
45 37
42 38
41 37
42 38
42 37
43 38
43 38
43 38
42 35
43 34
45 34
48 36
48 36
47 37
49 39
48 41
46 40
50 39
49 39
48 41
50 40
49 41
47 39
46 37
46 38
46 37
47 39
47 39
45 39
44 36
44 36
43 36
41 35
38 37
38 39
38 39
38 39
38 39
38 40
38 40
39 39
37 41
38 40
40 41
41 42
42 41
44 43
43 42
43 41
42 40
44 40
44 39
44 41
46 41
45 40
43 41
42 40
42 39
40 39
41 37
41 37
39 40
40 41
41 40
39 40
38 39
38 37
39 37
41 35
41 34
38 33
38 35
39 36
41 37
42 37
43 36
41 38
42 37
42 35
42 37
43 37
45 39
46 40
47 40
47 41
50 39
51 41
47 42
48 41
47 41
45 41
45 43
45 43
45 43
43 43
44 43
44 41
41 41
41 42
40 39
40 41
42 45
43 43
42 44
43 44
42 42
40 41
39 40
39 40
40 41
40 43
39 43
37 43
39 41
39 39
41 39
40 39
38 38
37 38
36 40
39 38
38 38
39 38
38 39
35 39
33 37
32 35
31 34
30 35
29 34
28 33
28 33
27 33
29 33
29 32
31 30
31 32
34 33
35 33
35 34
35 35
35 36
35 36
35 37
36 36
34 33
32 34
33 32
34 32
35 31
36 30
37 30
36 32
35 34
35 32
37 33
37 35
35 35
35 36
33 34
33 33
33 34
34 34
34 33
31 33
30 33
28 34
29 34
30 35
30 36
31 36
31 37
32 38
31 38
30 37
30 36
29 36
28 37
29 36
27 36
26 34
23 33
22 32
22 31
23 30
23 29
23 28
23 28
23 27
23 26
23 26
22 27
20 29
18 29
19 30
19 30
19 28
20 25
19 27
17 26
16 24
17 24
17 24
18 25
19 25
21 25
21 27
22 26
23 28
25 27
25 26
28 23
28 22
28 21
28 21
30 21
31 18
30 19
33 20
38 20
40 20
41 19
41 20
43 20
43 22
44 23
45 25
44 26
43 27
43 27
42 28
42 28
42 30
44 30
45 34
45 33
45 33
45 34
45 34
46 36
46 36
45 36
47 36
48 36
49 36
50 37
50 37
49 36
49 37
47 37
47 37
47 37
46 36
44 37
44 37
40 38
40 38
41 40
41 40
41 41
40 42
42 42
39 42
36 42
34 42
32 42
32 41
30 41
30 40
29 39
29 39
30 38
33 37
33 38
36 37
37 37
36 35
36 36
35 31
38 32
38 34
38 37
38 37
38 36
40 37
41 38
40 36
39 37
38 38
36 41
39 42
39 43
40 44
40 43
43 41
42 41
42 40
44 39
44 39
45 38
45 39
45 39
47 39
45 38
44 37
43 38
46 37
44 36
44 36
46 37
45 37
48 37
48 36
48 36
49 36
49 37
47 38
48 37
47 38
47 38
48 39
47 38
47 41
44 40
44 38
44 34
43 34
41 33
40 34
39 33
39 34
41 33
43 35
44 31
41 33
43 33
42 32
44 32
41 32
42 33
44 34
44 35
45 37
47 39
47 38
47 38
46 38
47 38
47 38
46 36
43 38
46 38
46 38
44 39
45 39
43 40
48 40
48 41
46 39
46 39
45 38
44 39
43 39
43 39
43 38
42 40
43 38
44 38
45 36
46 37
46 37
46 38
48 37
48 38
48 38
47 38
46 36
47 36
47 32
45 31
44 30
42 31
44 33
44 32
45 34
45 34
45 32
42 30
41 30
41 28
41 29
41 29
41 31
42 32
43 30
41 32
43 33
43 31
42 32
44 34
41 35
41 35
41 35
40 34
42 36
43 38
42 41
42 40
44 42
45 41
45 43
44 45
43 45
45 45
44 45
44 44
43 43
44 45
44 45
44 46
44 46
42 46
43 47
43 47
44 48
44 48
42 47
42 47
40 45
38 44
37 44
38 44
38 46
37 46
36 46
35 45
35 43
35 42
34 45
33 44
31 43
31 43
31 42
29 40
27 39
28 40
28 40
28 41
27 39
26 40
26 38
25 39
23 38
22 37
22 34
22 32
23 33
22 35
24 34
24 35
22 35
21 33
23 32
22 31
21 30
21 31
21 30
22 31
21 30
21 30
20 29
19 31
19 31
19 31
19 31
18 34
18 33
19 33
19 33
20 33
21 35
22 35
22 34
24 33
24 33
25 34
27 35
27 34
27 35
28 33
30 33
30 32
31 35
32 31
33 32
34 32
33 33
33 33
33 33
36 33
39 33
39 30
37 31
38 31
38 32
38 32
38 32
39 32
40 32
41 33
40 33
40 33
41 34
42 35
42 36
43 34
42 34
43 34
45 36
46 33
47 32
50 33
51 35
51 36
50 36
50 38
50 36
49 37
50 37
50 37
48 36
47 36
47 37
47 38
47 39
49 39
47 36
46 39
45 37
45 37
48 35
48 38
47 38
44 39
41 39
40 39
40 39
40 38
43 37
43 38
41 40
41 40
42 40
42 38
42 38
41 37
40 36
39 34
40 33
39 33
39 35
38 36
37 37
37 40
36 41
34 40
32 37
31 37
33 37
32 37
34 38
34 37
35 39
34 38
34 38
34 39
34 38
32 38
30 37
28 37
29 38
29 35
30 35
30 34
29 35
29 33
29 33
29 32
29 32
28 33
28 32
28 33
26 33
26 31
26 29
26 32
24 32
24 34
26 35
26 35
27 37
27 37
28 38
30 38
30 35
31 34
31 33
30 31
30 30
28 31
28 31
28 30
26 29
25 28
24 27
23 30
21 29
25 32
25 32
26 32
27 32
28 35
29 35
29 35
29 34
29 35
29 34
30 34
30 33
30 34
31 35
32 37
34 41
36 41
37 41
37 44
36 44
38 44
37 46
36 44
37 45
38 46
36 47
38 49
37 47
37 47
36 46
35 47
37 47
36 48
37 47
39 48
40 48
41 49
42 52
43 53
44 55
45 54
45 54
45 51
45 51
41 49
41 49
41 51
41 50
40 46
40 46
40 46
40 46
42 47
41 48
39 49
37 49
37 47
36 49
35 47
34 43
33 43
33 43
32 41
33 44
31 46
31 45
33 44
33 43
33 41
35 39
33 39
33 39
33 39
32 39
31 38
30 39
31 39
29 39
28 38
27 38
26 36
26 34
26 34
26 31
27 31
27 32
27 32
27 32
27 31
27 32
26 30
26 30
26 31
27 31
28 31
27 32
25 30
26 29
26 28
26 28
26 28
26 26
26 27
24 27
23 26
22 26
22 24
22 21
22 21
24 20
23 20
23 20
23 22
21 24
21 24
21 24
22 24
23 24
25 25
25 24
27 23
27 23
27 22
27 23
27 23
27 22
26 21
25 22
23 23
23 22
23 22
23 21
23 21
23 23
25 22
26 22
27 22
26 23
26 23
26 22
27 22
26 22
27 22
27 24
27 24
27 23
28 22
28 21
30 22
31 22
31 22
31 23
32 21
31 25
32 27
33 28
32 25
34 23
37 22
38 22
37 23
37 24
36 23
35 23
34 24
35 24
36 24
38 23
38 23
38 23
38 23
38 22
38 22
39 24
39 26
40 26
41 29
41 27
40 27
40 28
40 28
40 28
43 28
43 30
43 30
43 30
42 33
43 33
44 35
47 35
47 35
51 36
50 36
50 37
51 39
50 38
52 38
51 34
49 34
49 36
48 37
46 37
43 38
42 38
42 37
42 38
42 38
44 38
43 38
42 37
41 38
41 39
42 40
41 42
42 42
43 42
45 41
44 40
45 38
44 39
45 36
46 37
47 38
46 39
46 38
45 37
42 39
43 38
42 38
44 38
47 35
48 33
48 31
47 32
47 35
44 34
44 35
43 34
44 33
45 34
44 36
44 38
45 38
44 35
47 36
47 37
48 35
51 37
51 38
50 36
51 37
49 38
48 37
48 37
47 36
46 35
45 35
45 35
45 36
46 36
45 37
44 38
43 41
44 40
44 40
43 39
42 40
42 39
41 39
42 39
42 37
41 36
41 38
39 40
36 41
34 41
33 41
32 41
31 40
33 40
32 42
32 42
30 41
31 40
29 39
31 37
30 36
30 36
27 34
28 33
27 33
24 31
24 30
24 30
22 29
22 28
22 29
22 29
22 29
21 29
21 28
21 27
20 26
18 26
17 25
17 25
17 23
16 26
14 27
14 26
13 24
12 24
13 25
13 26
14 27
15 27
15 26
15 24
17 23
18 23
19 24
19 25
21 26
20 26
20 22
21 22
23 22
21 23
21 24
19 25
19 24
18 24
18 26
17 27
17 27
17 29
18 29
18 30
19 30
20 31
20 30
21 30
21 31
21 31
23 31
24 30
26 30
26 30
27 31
28 30
28 31
29 28
32 27
32 27
33 27
34 26
33 25
32 25
31 25
30 25
30 24
32 24
31 25
30 26
29 26
28 25
26 23
25 24
27 24
27 25
25 28
25 28
27 27
28 26
29 27
29 27
30 27
33 26
33 27
33 26
32 27
34 27
34 30
33 30
33 30
32 30
34 30
35 31
35 33
34 35
32 35
32 37
31 36
31 36
32 35
31 35
28 35
28 36
27 36
26 37
26 37
27 38
26 37
27 38
29 39
28 39
28 38
29 37
33 38
34 38
35 37
37 36
35 36
34 35
35 32
38 32
36 31
36 31
35 30
37 30
37 28
38 28
38 27
39 27
41 27
40 26
40 24
40 24
44 25
45 26
46 25
46 24
47 23
47 24
47 27
50 27
50 27
53 27
53 28
55 28
57 31
62 32
63 34
65 34
68 34
69 36
71 38
71 38
71 40
72 41
73 44
75 44
71 44
72 47
71 53
71 53
72 54
74 58
74 58
71 58
73 63
72 67
72 71
73 73
76 74
73 77
74 82
74 83
74 84
77 87
76 87
78 89
76 88
77 92
76 94
77 94
74 95
81 96
85 93
86 91
91 93
89 95
90 96
89 98
87 97
84 100
87 98
87 98
86 99
87 97
85 95
85 97
83 98
87 103
86 104
85 108
86 106
84 102
89 97
90 100
93 102
97 100
99 106
100 106
98 104
99 103
100 104
98 102
96 102
97 102
97 98
97 97
96 98
92 95
92 98
90 98
88 101
87 101
89 100
87 102
90 102
83 100
80 100
77 100
72 100
71 98
69 96
68 95
69 93
69 89
67 89
67 89
65 90
62 89
62 89
63 89
64 88
58 84
58 80
57 78
56 78
57 78
55 79
51 77
48 74
42 72
39 68
38 67
38 65
37 63
37 59
38 59
36 62
34 61
33 60
32 59
33 58
33 58
35 54
35 51
36 49
36 44
33 44
33 43
30 41
30 39
31 42
32 42
32 41
31 41
31 42
32 41
33 42
31 41
30 41
28 40
29 39
30 39
30 39
29 36
28 33
29 32
28 32
27 30
27 30
28 30
26 28
26 28
27 28
28 28
28 26
32 26
33 26
35 25
34 24
34 25
34 21
35 19
35 20
36 22
35 21
37 23
37 23
37 23
38 22
39 23
38 22
39 21
41 22
41 22
40 22
39 22
40 22
40 23
40 21
39 23
37 22
38 22
37 22
38 22
37 24
36 25
37 26
37 26
38 26
38 25
38 25
39 25
39 26
38 26
37 27
37 26
36 27
37 27
37 27
33 29
32 28
31 28
33 29
31 28
31 28
31 28
31 27
31 27
30 28
29 26
27 27
28 27
26 27
24 29
24 30
24 30
22 29
23 29
23 26
22 26
21 27
21 25
21 25
23 26
23 26
22 27
23 27
25 28
25 25
25 25
24 25
24 27
24 28
23 28
23 29
22 30
22 30
22 30
22 30
23 32
22 31
23 31
25 31
25 29
25 31
25 32
23 33
24 34
24 36
24 37
24 38
25 37
25 35
25 35
25 34
25 35
26 36
26 34
26 33
26 35
26 36
26 36
25 37
26 37
26 36
26 38
27 38
27 35
28 35
29 34
28 35
25 34
25 35
25 35
25 35
26 33
26 32
27 32
27 32
27 31
29 31
28 32
29 32
28 31
30 33
28 33
27 33
28 35
32 33
31 33
31 31
31 30
32 28
31 27
32 27
30 27
30 27
29 28
30 28
33 28
32 30
32 30
33 30
33 29
35 28
34 29
34 30
34 30
34 29
35 27
34 28
32 29
32 29
31 30
31 29
31 29
31 28
31 27
31 26
30 26
29 26
28 27
28 26
28 27
27 28
28 27
27 30
27 30
25 29
27 29
27 29
28 30
24 31
24 30
25 31
26 31
26 31
27 31
26 30
27 30
29 30
29 29
29 30
25 29
25 26
26 25
25 25
26 24
27 27
27 26
28 24
27 27
28 28
29 29
30 29
31 28
30 28
30 29
32 29
33 30
35 30
35 29
35 32
34 32
36 33
36 33
36 33
40 32
41 34
41 36
41 33
41 33
42 33
40 33
39 34
37 31
37 31
37 32
38 32
36 32
37 34
36 35
36 36
35 36
33 36
34 36
34 35
36 35
37 37
36 37
37 38
36 38
34 35
34 38
33 39
33 36
35 36
33 35
33 34
32 34
32 34
32 33
30 33
29 32
27 32
28 32
30 30
31 31
30 30
30 30
30 31
26 33
24 30
25 30
27 29
27 28
27 27
27 27
28 27
29 28
29 28
31 27
29 26
30 26
29 26
29 25
29 25
29 24
29 24
28 24
29 24
28 24
27 22
27 22
26 22
26 22
25 22
25 21
26 22
26 22
24 22
24 23
24 25
24 26
24 27
24 28
25 30
25 30
26 30
26 30
24 29
23 29
23 29
23 29
23 28
23 26
23 25
21 23
19 23
19 23
18 23
17 23
16 22
15 21
15 20
13 20
13 21
12 22
11 20
11 21
11 20
11 20
11 21
11 21
9 21
8 22
8 22
8 22
8 23
7 24
7 25
7 23
6 21
6 23
5 22
5 21
4 19
4 19
4 18
4 16
3 15
3 16
2 16
1 16
2 17
2 17
1 19
1 18
1 19
1 20
1 20
1 20
1 20
1 21
1 22
1 22
1 22
1 24
1 24
1 24
1 23
1 23
1 23
1 23
1 23
1 25
1 24
1 24
1 24
1 23
1 23
1 23
1 21
1 20
1 20
1 20
3 20
4 18
5 18
5 19
5 19
6 18
7 18
8 19
9 19
9 18
9 18
9 18
9 17
9 17
9 15
10 15
12 14
12 13
12 13
13 13
14 14
14 14
14 13
14 14
14 15
17 14
18 15
19 15
20 16
22 17
22 18
22 19
22 20
23 19
23 21
23 21
24 22
24 22
24 23
26 23
26 23
27 24
27 24
28 25
26 26
26 26
27 27
28 27
30 27
29 27
30 28
29 27
29 26
29 28
29 28
29 30
28 30
29 30
31 33
31 33
30 33
30 33
31 33
30 36
31 35
32 35
33 38
35 38
36 37
35 37
35 38
37 39
38 39
37 38
38 37
39 35
39 35
38 35
38 34
38 35
38 34
38 34
40 34
39 34
39 34
39 34
40 35
40 35
41 34
40 37
38 36
37 36
36 36
37 37
35 36
35 37
34 39
34 38
34 40
34 40
34 40
34 40
32 39
31 39
32 41
32 42
32 42
33 39
32 39
31 40
30 37
29 36
28 37
27 36
26 35
26 34
24 35
23 34
22 36
22 38
22 39
22 38
22 38
23 39
22 40
23 40
22 39
22 39
22 39
22 39
21 39
20 38
19 38
20 35
20 35
21 34
21 35
21 36
21 36
21 36
21 34
21 34
21 32
21 31
21 32
20 31
20 29
20 29
18 28
18 27
19 27
19 28
19 29
19 27
19 27
18 27
18 28
18 28
20 28
18 29
18 27
18 27
18 25
17 25
18 23
18 23
18 23
19 22
20 21
20 22
19 23
18 23
18 23
17 22
18 22
19 22
19 23
19 25
20 25
20 25
20 25
19 24
21 25
21 24
22 24
24 23
24 24
25 23
25 24
26 27
28 30
28 30
29 29
32 31
31 33
31 35
33 35
34 35
34 38
35 39
35 37
35 37
38 39
37 38
39 38
41 38
43 39
43 37
43 39
44 40
48 39
46 38
47 38
46 38
49 37
50 39
50 39
51 39
51 37
52 38
52 38
51 37
50 38
49 38
48 37
48 36
46 36
47 37
47 38
45 38
45 39
45 39
46 37
48 35
49 32
50 33
51 33
48 33
48 32
48 30
46 30
45 30
45 29
46 28
46 30
46 32
41 29
43 32
41 33
42 33
40 32
41 36
41 36
40 36
36 36
36 38
34 39
34 39
31 39
32 37
32 37
31 38
30 38
29 39
30 39
31 38
32 37
32 39
34 40
37 42
37 44
37 43
37 42
39 42
40 41
41 41
41 41
39 41
37 42
38 41
36 41
36 40
36 40
36 40
35 40
35 40
36 38
35 38
35 38
35 37
36 39
34 36
35 36
32 36
32 36
32 32
32 30
32 29
33 29
33 28
35 27
35 26
35 27
34 27
35 28
37 27
37 28
37 27
37 26
36 26
35 27
37 26
38 25
35 23
35 21
34 24
33 25
33 26
32 25
32 25
31 25
32 24
32 23
32 24
34 26
34 27
34 26
34 25
34 24
34 26
33 26
32 26
32 25
31 25
30 24
30 24
29 25
30 26
31 26
30 26
30 27
30 27
30 27
30 26
28 27
30 27
30 27
29 28
28 27
26 27
26 29
26 29
26 29
26 29
28 28
26 28
23 31
23 31
25 31
25 28
25 27
23 26
23 28
21 28
21 29
20 29
19 31
19 30
17 30
17 28
17 28
16 29
16 29
18 28
19 30
19 31
19 31
19 30
21 30
21 30
21 29
22 28
21 29
23 29
23 28
24 28
24 30
24 30
24 29
22 29
23 28
23 27
23 27
23 27
24 24
23 23
22 24
23 24
21 24
22 23
23 20
23 20
22 19
23 19
23 19
25 21
26 19
26 19
26 18
25 18
25 17
24 17
24 16
25 16
24 16
25 16
27 16
26 15
25 13
27 12
27 13
27 14
25 13
25 13
25 12
23 12
23 14
22 15
21 15
20 15
19 13
19 14
20 16
20 16
19 17
19 17
20 17
21 18
20 19
20 20
20 20
19 20
19 21
18 22
19 22
20 23
20 24
20 24
21 25
20 23
19 23
19 24
19 24
19 24
19 24
18 24
18 23
18 24
19 24
19 25
17 26
16 27
16 27
15 27
15 25
15 24
16 24
18 24
18 25
19 25
21 24
22 23
23 23
24 23
25 24
25 23
25 23
25 23
25 22
26 24
25 24
24 25
24 25
24 25
25 24
26 27
28 27
28 27
28 28
28 28
27 27
27 29
27 29
26 29
27 30
27 29
27 29
27 29
27 28
28 28
28 30
30 31
29 31
30 30
30 29
32 29
32 29
32 31
33 31
33 31
33 31
32 33
32 32
31 33
30 31
29 31
28 31
28 32
28 31
28 31
27 29
28 29
28 30
27 29
28 29
30 29
31 28
32 27
31 28
30 26
29 25
29 25
29 26
30 26
31 27
30 26
31 25
31 27
31 29
32 30
33 31
33 32
33 32
32 32
32 33
30 31
30 31
28 31
29 31
27 30
27 30
27 30
26 30
26 30
27 31
26 30
29 31
31 30
30 30
30 30
31 30
31 31
30 31
30 31
32 31
32 31
32 31
32 30
32 31
30 29
30 29
29 29
29 28
29 31
28 31
28 31
27 30
26 30
27 31
28 30
26 30
26 28
25 27
24 26
23 26
24 27
25 29
26 29
26 27
26 27
26 27
26 26
25 26
25 26
25 26
24 24
24 24
24 24
24 25
24 24
21 24
20 24
21 24
20 25
19 27
18 26
20 29
20 29
19 30
18 30
18 30
19 31
19 30
20 30
21 30
24 31
26 31
27 30
27 31
27 31
26 30
25 30
23 29
22 29
24 30
25 31
25 30
25 32
26 33
26 32
25 30
24 30
26 29
28 29
30 29
31 29
31 29
31 29
31 29
31 29
32 29
32 30
33 29
33 29
34 28
34 28
33 28
33 27
34 25
34 24
35 21
35 21
34 20
35 21
35 20
35 20
34 22
35 23
34 23
32 22
31 22
30 19
31 19
31 19
31 19
32 18
32 18
33 19
32 18
31 17
32 17
33 15
32 13
32 12
34 12
35 13
33 13
31 13
30 13
30 13
30 15
30 15
32 17
33 17
32 20
32 19
31 19
31 20
30 21
30 21
30 22
32 22
33 22
34 23
33 23
34 25
34 27
33 26
33 28
32 27
33 27
31 27
31 28
30 28
31 30
35 30
35 29
36 28
36 29
35 29
36 28
35 29
35 29
38 29
38 28
37 28
38 30
39 31
39 34
38 35
39 35
39 36
39 39
39 39
39 37
40 39
39 40
39 41
40 39
42 41
40 40
40 41
40 40
39 40
39 39
37 39
35 41
35 41
33 42
33 40
33 38
34 38
34 40
35 40
34 38
34 37
33 37
33 37
31 35
28 36
27 38
26 40
27 39
27 40
27 40
28 38
27 40
24 42
24 42
27 42
26 41
24 40
22 37
22 37
21 38
20 38
19 35
19 35
20 36
19 34
18 32
17 31
17 30
16 29
18 29
18 27
18 29
18 29
18 30
20 31
20 31
20 30
20 30
20 31
20 31
20 31
20 29
19 29
19 30
21 31
21 30
21 31
22 31
24 30
25 28
25 27
25 30
28 29
28 29
27 29
27 29
27 27
27 27
25 29
25 28
26 29
27 29
29 28
30 27
32 26
32 28
31 28
30 28
31 28
31 28
31 28
31 29
31 28
29 28
30 29
31 27
31 27
31 27
30 27
32 25
32 26
34 26
37 25
38 26
39 26
39 24
39 26
40 25
39 25
39 25
39 26
39 26
36 26
35 27
35 27
36 24
34 24
34 27
34 28
34 27
36 28
36 29
35 28
35 29
37 29
37 29
38 29
37 29
37 29
37 28
39 28
39 27
38 27
40 26
41 26
41 25
42 25
42 26
43 25
42 25
42 27
43 27
42 26
40 27
39 27
37 26
33 26
34 25
32 27
32 29
32 28
31 29
30 31
30 31
30 30
29 31
30 31
30 31
30 30
28 32
27 35
27 33
28 32
28 33
27 32
26 31
27 31
27 30
24 30
23 30
20 31
21 31
21 32
22 32
20 32
20 33
22 35
22 36
24 41
23 42
23 42
24 41
22 41
24 41
24 40
24 40
24 41
24 42
25 41
25 42
26 44
25 45
25 44
27 43
28 44
29 43
29 40
30 42
31 44
32 44
31 46
31 47
31 47
32 46
32 43
31 42
30 43
30 43
30 44
33 44
33 43
34 46
34 45
34 45
37 43
36 44
35 43
34 42
34 43
36 42
34 40
32 40
31 36
34 35
33 35
32 36
33 37
31 38
33 37
32 36
33 36
34 34
33 34
33 33
32 33
31 33
32 34
31 35
30 33
30 33
31 33
31 32
31 29
30 29
31 28
31 26
31 26
30 25
31 25
34 25
35 25
35 25
34 24
31 25
32 25
33 23
33 23
33 23
31 23
33 22
33 24
35 24
35 23
33 23
33 23
33 22
31 21
28 22
28 23
28 23
28 23
30 22
28 23
28 24
27 25
27 27
27 27
28 28
31 27
32 26
31 24
30 24
30 26
31 29
31 29
30 28
29 28
31 27
32 27
33 28
35 31
35 31
36 31
34 31
34 31
34 29
35 29
35 28
35 29
33 29
33 29
34 31
33 31
32 32
32 31
30 31
30 32
30 32
30 33
33 33
34 33
35 32
34 31
34 30
35 29
33 30
35 30
37 29
37 28
37 26
40 28
40 27
38 27
37 29
40 29
41 28
41 27
40 24
39 26
39 26
39 28
38 28
36 28
36 27
34 25
34 25
34 25
33 27
32 26
33 28
32 29
34 29
33 30
33 30
35 32
34 33
35 35
34 34
34 33
36 33
38 34
39 35
43 35
40 36
40 36
42 38
43 39
43 40
44 40
44 40
42 39
40 40
40 39
40 40
38 39
40 41
40 40
40 38
37 38
36 38
38 37
37 37
38 37
38 37
41 36
40 37
40 36
39 36
39 35
40 35
38 37
40 35
41 37
40 36
41 36
40 36
39 34
39 33
37 33
40 30
39 29
40 31
40 35
40 35
39 33
39 32
35 31
35 31
37 31
35 29
34 28
34 28
32 28
33 28
33 29
34 29
36 30
35 29
36 28
34 27
36 27
37 27
37 27
37 27
35 28
35 30
34 28
35 30
32 30
32 30
32 32
32 32
35 35
34 35
36 34
34 34
34 33
36 34
36 34
37 34
37 35
37 36
37 35
35 37
36 37
35 35
35 33
33 33
32 33
33 33
34 33
34 33
33 35
33 35
34 36
34 36
33 37
32 36
33 38
32 37
31 36
31 36
31 39
30 39
28 39
28 41
28 41
30 41
30 42
32 42
32 42
31 40
32 39
32 38
32 37
34 37
31 35
31 35
29 34
30 34
30 33
30 31
29 32
27 32
28 31
29 32
30 31
29 29
28 30
28 31
29 29
30 29
33 30
31 30
30 33
30 35
29 34
28 34
27 33
30 32
32 31
33 33
32 30
32 31
31 31
31 32
29 31
31 31
31 31
31 30
31 31
30 30
31 28
30 26
31 26
31 26
30 28
30 30
30 29
29 29
31 28
33 30
34 32
34 32
33 32
31 32
31 30
31 31
30 31
29 30
28 31
28 31
28 30
28 30
28 30
29 30
26 30
26 31
30 28
32 27
32 26
33 27
33 28
31 28
29 28
28 26
31 28
33 27
34 27
34 28
34 26
34 27
34 27
34 27
34 27
35 27
36 27
35 28
35 29
37 30
38 30
39 29
40 30
40 30
39 31
37 29
36 27
35 27
36 29
38 29
39 32
39 31
39 32
40 32
41 31
42 33
44 32
44 32
42 33
41 33
41 33
41 32
37 33
37 32
36 32
35 31
35 32
36 32
37 33
37 33
35 31
33 32
35 33
35 32
35 36
34 35
34 37
34 36
34 37
34 37
32 37
32 36
32 38
31 40
31 39
30 38
29 37
30 37
30 37
32 37
32 38
32 38
32 36
31 37
30 34
31 34
31 33
32 33
33 34
34 32
33 32
33 32
34 31
33 31
34 31
35 32
36 32
34 31
35 32
37 32
37 31
38 31
37 31
37 31
37 31
38 31
35 31
37 30
38 29
38 28
37 26
36 27
36 26
34 26
34 27
34 29
33 28
34 26
36 25
36 25
36 27
34 27
34 27
32 27
33 26
33 26
34 26
34 26
34 28
34 28
35 29
33 29
33 28
31 28
30 28
30 27
31 28
31 28
30 28
29 27
30 27
30 27
29 26
27 28
29 27
27 29
27 28
29 28
31 29
33 28
34 27
32 28
31 25
30 26
30 27
30 26
30 26
30 26
31 28
32 26
34 24
32 23
29 24
29 26
30 25
31 25
30 24
30 24
31 24
34 24
36 24
35 23
35 21
36 21
35 20
35 23
33 24
33 24
35 26
36 27
34 26
34 26
36 26
36 28
34 27
35 28
39 29
39 27
39 29
38 29
39 30
38 31
35 31
35 31
35 31
36 30
40 30
40 31
40 32
40 33
40 32
42 32
42 30
43 31
41 31
41 31
41 30
44 28
44 27
43 27
43 30
45 30
44 32
41 32
39 33
39 33
39 38
37 39
37 39
40 36
40 36
41 36
39 34
40 33
40 35
42 36
40 35
40 33
42 33
41 33
40 32
41 33
41 34
42 34
41 34
40 35
40 34
38 34
38 36
37 36
33 36
35 34
36 32
37 31
38 32
36 32
35 32
33 32
33 32
35 32
36 32
33 32
32 33
32 34
32 32
31 32
30 31
30 32
28 32
28 34
28 29
29 28
29 28
27 27
28 26
27 26
28 26
28 29
28 27
26 27
27 29
28 29
27 30
29 30
27 30
30 29
28 26
28 27
28 26
29 25
30 26
30 27
30 25
30 25
31 25
29 26
30 26
31 26
33 25
33 25
35 24
35 24
36 24
35 24
34 24
34 24
34 23
35 23
36 22
36 25
36 25
38 25
39 24
41 23
41 23
44 24
44 25
44 25
44 25
45 26
45 27
43 24
43 24
43 23
42 22
43 23
44 22
43 21
42 23
38 23
38 23
38 21
38 21
37 20
37 20
39 20
39 21
41 21
40 23
40 22
38 22
37 22
34 23
34 23
36 24
36 23
36 23
35 25
37 25
37 26
37 27
36 26
36 26
36 24
37 25
36 24
36 24
35 23
35 26
34 25
35 24
34 25
33 25
33 24
32 23
33 24
33 25
33 25
35 24
33 23
33 23
32 23
33 22
33 23
34 23
33 23
34 23
34 24
34 25
32 24
32 23
30 23
32 21
33 23
33 23
32 24
32 26
32 28
28 27
28 28
27 30
28 29
26 29
27 28
28 27
28 28
28 28
28 27
29 27
28 28
28 28
27 28
27 25
27 25
26 25
26 24
26 24
26 24
26 25
26 25
26 25
26 26
24 26
24 28
23 28
24 28
23 28
23 27
22 27
22 26
21 28
22 27
21 25
21 26
22 26
23 27
21 28
21 26
22 26
22 27
22 24
23 23
25 23
25 22
26 22
25 21
27 22
27 23
26 23
26 22
25 22
25 23
23 22
23 22
23 22
24 23
24 24
24 24
25 26
27 26
27 26
27 27
27 27
28 26
30 25
30 24
30 25
30 24
31 26
32 27
32 28
32 29
33 30
36 31
38 30
39 30
41 31
42 31
40 33
40 32
40 32
39 33
40 33
40 31
40 31
39 32
37 33
37 34
36 32
38 32
36 31
36 33
37 33
37 33
38 35
38 35
38 34
39 34
38 34
37 33
38 35
36 35
35 33
34 34
34 34
33 35
34 34
33 36
32 38
33 38
34 37
35 37
35 35
34 35
34 33
35 32
35 31
32 32
30 31
30 33
28 32
27 31
28 31
27 31
28 31
28 30
30 31
32 31
33 31
36 29
37 28
38 27
41 28
39 29
40 29
39 28
39 28
41 28
40 26
39 25
40 26
39 25
40 25
41 27
40 25
39 25
39 25
39 25
39 28
39 26
38 26
39 24
39 22
40 22
39 22
38 22
36 22
35 21
35 21
36 21
38 21
38 20
38 20
36 18
37 19
36 19
35 17
36 17
36 16
38 16
34 15
33 15
33 15
30 16
29 16
28 16
29 15
29 15
28 15
30 13
32 13
32 14
32 16
32 18
32 18
34 18
35 19
34 17
34 17
34 17
35 18
37 19
38 17
38 17
39 17
38 18
37 19
35 20
35 21
36 20
37 20
37 21
38 22
37 22
36 25
36 24
37 24
38 25
37 24
37 24
39 24
39 24
38 24
37 24
37 24
36 24
35 24
35 24
36 24
37 26
34 27
35 26
35 26
35 26
32 26
30 25
30 23
31 21
30 21
28 21
26 20
26 23
27 23
27 24
26 24
24 22
25 21
25 21
24 22
24 21
24 21
25 22
25 22
24 23
23 23
23 23
22 22
21 22
19 19
19 20
20 20
20 19
20 20
20 20
18 20
17 21
20 23
21 23
21 24
21 24
21 25
22 24
22 27
21 25
20 24
21 24
22 25
20 25
22 25
22 25
23 25
22 26
22 25
25 26
25 26
26 23
27 22
27 22
28 21
27 21
26 21
27 21
27 20
26 20
26 19
25 17
25 16
26 15
26 15
26 14
26 14
27 14
27 14
27 13
25 13
24 13
25 12
26 12
26 12
27 11
25 9
23 9
23 8
24 8
25 7
24 7
23 4
24 4
24 4
24 4
23 3
23 3
23 4
23 4
22 4
22 3
23 3
20 2
21 2
20 3
19 5
19 4
18 4
19 6
18 7
17 7
18 7
18 7
20 8
21 9
21 9
20 10
20 10
20 10
22 11
22 12
22 13
22 13
22 15
23 15
22 15
21 15
21 16
20 17
19 17
19 18
20 18
20 18
19 19
19 19
20 19
20 20
21 20
19 20
19 20
20 20
18 19
19 19
19 19
19 19
19 20
21 20
20 20
20 19
19 18
19 19
19 19
18 17
18 18
19 19
18 21
21 21
20 21
19 22
19 24
19 24
19 24
21 25
20 24
20 23
21 22
23 22
23 21
23 21
23 22
24 23
25 22
25 22
27 23
28 22
28 23
27 23
27 22
28 23
27 24
27 25
27 25
28 25
29 25
28 26
28 27
27 27
29 27
30 27
29 26
27 26
30 26
31 28
32 28
32 29
33 29
33 30
34 28
33 27
33 26
30 27
29 26
30 24
31 23
31 22
32 22
30 21
29 22
28 22
27 22
25 22
26 21
26 21
26 20
26 19
25 20
27 19
27 18
28 18
28 19
28 19
29 19
28 20
28 19
27 18
27 18
26 18
25 18
26 17
26 17
26 17
25 18
27 19
28 20
28 22
26 22
25 23
24 23
25 21
24 22
25 21
25 21
27 22
27 22
27 21
29 21
28 22
27 22
27 22
26 23
28 24
30 23
31 23
32 24
35 25
34 25
35 25
35 25
34 25
34 24
32 25
30 25
28 26
28 25
29 25
29 25
29 23
30 24
32 23
31 24
31 25
31 25
31 26
31 26
32 28
32 28
29 28
29 28
29 26
28 26
30 24
31 24
30 24
30 23
31 26
32 27
31 28
32 28
32 29
31 31
33 30
33 29
33 32
33 32
32 32
30 33
31 33
30 35
28 35
28 35
28 35
31 35
31 35
32 36
33 36
33 37
33 38
32 38
31 38
30 38
30 38
29 39
28 40
28 39
28 38
28 40
29 41
31 41
30 41
29 41
31 42
33 41
33 41
33 41
31 40
30 40
31 40
32 40
31 39
30 38
29 40
29 43
30 43
30 44
30 46
30 46
31 44
31 43
30 43
31 42
32 42
33 40
33 39
33 39
31 39
29 39
29 40
28 39
29 39
29 39
30 37
30 38
31 38
31 39
31 39
32 37
32 38
32 40
33 41
35 39
34 37
32 36
32 34
33 35
31 33
29 33
30 33
30 33
31 34
32 33
32 34
31 36
30 34
29 35
31 31
30 28
29 29
28 30
27 29
28 29
29 29
29 30
29 29
31 30
29 30
28 29
27 29
30 30
30 30
29 30
29 32
30 32
28 32
28 31
27 32
27 30
26 30
30 31
31 32
31 32
30 31
31 29
32 28
31 29
30 29
30 30
30 30
29 29
29 29
28 29
27 31
27 32
27 31
29 31
28 30
28 29
29 31
30 31
30 31
30 30
30 28
31 25
31 26
31 26
30 27
32 26
32 26
29 25
29 27
30 27
30 27
27 26
30 28
30 29
31 27
30 28
32 27
32 28
32 27
33 27
34 27
30 25
31 26
31 26
31 26
33 28
33 29
33 28
34 29
36 28
39 30
39 29
40 29
40 29
41 28
42 28
41 29
38 30
39 30
39 29
38 29
38 30
36 31
37 31
37 32
37 32
37 31
37 32
37 32
35 35
35 37
35 37
35 35
34 35
36 35
37 35
34 33
35 32
35 32
37 31
35 33
36 32
36 33
35 33
35 33
35 33
34 32
33 33
33 33
30 31
28 31
27 32
26 31
24 31
21 29
23 29
22 30
22 30
23 31
22 30
23 30
24 30
23 30
23 30
24 28
25 26
25 25
24 25
24 24
24 24
24 23
24 24
24 23
25 20
25 18
25 19
24 20
24 20
22 20
21 21
23 23
24 24
25 24
23 24
23 22
24 22
25 21
25 21
24 21
24 21
24 21
24 21
25 20
28 20
28 24
29 24
31 24
34 24
34 24
32 25
32 24
32 26
30 24
31 26
31 26
30 25
31 26
31 26
30 27
29 28
29 31
29 32
29 32
28 31
29 31
28 29
28 28
28 28
28 29
29 28
32 28
33 28
33 29
33 28
32 26
31 26
29 26
30 26
30 26
30 28
29 29
29 30
29 31
29 32
30 31
30 31
29 32
27 34
28 30
29 30
29 30
26 30
27 30
27 29
29 30
32 29
33 29
32 27
32 26
33 27
33 26
33 27
33 26
32 25
32 23
34 23
34 23
34 24
33 25
33 25
33 25
32 26
33 25
32 25
31 29
32 31
32 30
33 31
32 32
31 31
31 30
30 32
30 34
28 32
28 31
28 32
29 32
29 32
28 32
29 31
30 30
31 29
30 30
28 29
29 32
31 32
32 33
32 33
30 32
28 31
27 32
29 32
28 36
27 36
28 37
30 38
31 40
31 40
33 39
33 38
33 39
34 38
33 38
33 39
34 43
35 42
34 42
35 42
34 37
32 35
32 35
32 36
32 36
33 36
35 37
39 36
39 36
42 36
42 38
44 36
43 36
43 36
43 37
43 38
44 38
44 37
46 35
46 35
43 32
42 32
42 31
43 33
44 35
43 35
43 34
42 34
43 30
43 29
41 29
41 27
41 25
41 26
40 28
39 28
40 27
39 27
40 26
40 28
38 27
37 28
37 28
38 29
38 31
38 32
40 33
39 32
41 31
42 31
42 30
39 29
40 28
37 28
37 27
36 28
38 28
38 28
38 29
41 28
39 30
39 32
37 33
38 33
38 34
38 34
38 34
39 34
39 32
40 32
41 32
40 32
39 32
39 32
41 31
41 32
43 32
44 33
44 31
43 32
43 33
44 36
44 36
46 33
46 31
49 31
51 32
49 31
48 29
51 29
50 30
50 29
51 29
50 30
48 32
48 32
47 31
47 32
48 32
47 31
46 31
47 31
46 29
44 29
45 27
43 26
44 25
43 25
44 26
43 26
42 27
41 25
41 27
41 28
41 28
43 28
43 29
43 29
42 29
41 28
38 28
37 26
36 26
36 26
35 25
34 22
34 22
33 22
36 21
33 20
33 19
33 20
34 20
31 19
30 18
31 19
28 19
29 20
29 18
29 19
29 19
29 20
30 19
31 20
30 19
29 18
30 18
28 18
28 18
30 17
30 17
31 18
31 17
32 18
31 17
32 18
31 16
33 16
36 16
35 16
35 16
38 16
37 18
38 19
38 21
40 21
42 21
42 20
42 23
42 23
45 23
44 24
42 27
43 27
41 28
42 28
44 29
45 30
45 30
46 29
48 29
46 27
47 28
48 27
49 28
50 29
48 29
48 29
48 29
49 30
49 31
51 31
50 32
49 33
52 34
54 33
54 33
53 34
55 34
53 33
55 34
53 36
50 37
50 39
53 38
51 38
51 37
50 37
51 35
51 36
49 36
50 36
50 33
50 33
46 33
49 32
52 32
51 33
53 33
53 32
50 31
49 30
49 30
50 30
49 30
49 30
48 29
46 29
46 28
45 25
45 25
44 24
45 24
45 23
44 22
44 23
44 23
43 22
39 21
36 22
36 21
39 20
38 20
40 20
41 19
41 16
40 15
40 13
37 13
38 13
38 13
38 14
37 15
37 15
37 15
38 16
38 16
38 16
38 16
35 17
36 16
36 15
34 15
33 15
33 17
34 18
35 17
32 20
31 20
33 20
34 21
35 24
34 24
34 24
36 24
38 24
38 25
37 25
37 25
35 24
36 26
38 27
39 28
41 27
40 27
37 27
36 27
35 27
33 27
33 28
34 28
33 28
33 29
31 32
33 32
33 31
34 32
32 32
33 32
32 31
32 31
32 31
36 32
37 32
35 30
35 31
35 32
35 34
36 33
35 35
34 37
35 35
36 37
35 37
35 37
35 34
36 35
37 36
35 37
34 37
38 37
38 37
39 37
41 37
41 37
39 37
39 36
37 37
38 40
39 40
40 40
39 40
39 40
38 40
38 40
39 41
39 42
40 42
38 43
37 45
36 43
36 43
35 43
35 43
36 46
36 46
33 47
32 47
30 49
30 49
30 48
30 47
31 47
32 44
33 43
32 42
33 40
32 40
31 40
31 41
31 42
31 42
32 41
32 41
28 40
30 40
29 43
27 43
26 41
29 41
29 42
29 42
28 40
28 40
28 40
31 41
30 41
31 41
32 42
32 42
33 43
34 41
34 39
34 37
34 38
35 38
36 38
37 39
36 37
36 37
36 35
37 36
36 34
37 34
38 34
38 35
38 37
39 38
42 41
42 42
40 42
41 44
41 44
40 43
39 45
38 45
37 45
38 45
37 45
37 46
40 43
40 44
42 45
41 44
41 44
42 43
43 44
43 45
42 45
39 44
40 44
40 43
39 43
38 42
40 39
39 38
40 38
41 37
41 37
40 36
39 36
38 35
38 34
40 34
39 34
41 33
41 34
40 34
39 35
39 36
37 34
36 33
32 29
32 28
32 29
32 28
32 29
32 29
32 26
32 26
35 28
33 29
33 29
32 28
31 29
32 28
30 29
28 29
29 28
28 29
29 27
29 25
30 26
30 27
30 27
31 29
30 28
30 28
29 29
31 29
32 29
31 30
31 31
31 31
31 31
30 31
32 31
31 32
31 32
28 31
29 30
29 31
30 30
30 28
31 30
31 32
31 34
33 35
33 34
32 34
32 33
34 34
35 34
35 33
32 33
33 33
33 33
34 34
36 33
35 33
37 30
37 31
36 31
39 31
37 31
36 32
36 31
37 30
38 30
38 28
38 29
38 30
36 29
35 29
33 30
33 29
34 30
35 32
35 35
35 35
33 35
33 34
33 34
33 35
32 37
33 35
34 34
34 34
33 32
32 30
35 30
36 29
36 29
37 28
37 27
35 26
35 27
36 29
37 27
37 28
38 28
37 28
35 28
37 29
36 32
36 31
37 31
35 30
35 32
35 32
36 32
35 32
33 34
31 35
32 37
32 36
32 36
31 36
33 36
34 38
34 37
33 36
35 33
35 33
36 33
35 35
35 35
35 35
36 33
35 33
33 34
33 34
33 33
34 33
31 31
29 32
29 32
28 33
30 35
31 37
32 35
31 34
30 34
29 32
29 33
28 33
27 35
25 35
24 32
24 34
22 34
21 36
21 36
21 35
20 35
20 36
20 34
20 33
19 30
19 32
19 33
18 34
16 33
15 31
16 30
16 30
14 31
14 32
13 32
13 31
15 34
15 33
14 35
14 36
14 35
15 34
17 36
16 36
17 38
16 37
16 37
16 36
14 36
14 34
14 38
15 37
15 37
16 38
16 37
17 37
18 35
21 35
22 36
22 36
22 37
24 37
24 36
24 36
23 37
26 37
26 37
26 40
26 40
26 38
26 37
26 40
27 41
27 41
25 40
25 39
25 40
27 39
27 39
28 38
26 35
28 37
29 35
29 36
29 36
28 36
26 34
27 35
27 35
29 35
31 35
32 35
33 34
35 34
33 32
32 33
32 35
31 35
30 36
31 36
30 39
30 40
31 39
31 37
33 36
31 34
32 33
32 36
33 35
32 34
32 36
32 34
33 35
34 35
36 36
36 32
37 31
38 31
39 31
39 31
39 29
39 30
39 31
38 32
39 32
37 30
36 30
37 31
39 31
40 32
40 32
40 34
42 36
41 36
39 37
39 37
39 38
38 38
38 37
39 37
42 38
42 37
42 36
42 36
41 33
39 31
38 31
38 31
37 32
37 32
37 32
37 32
36 33
34 33
37 31
37 31
37 31
36 31
35 30
36 31
35 32
34 33
33 35
34 35
34 35
32 36
32 37
33 37
33 37
36 37
36 37
36 34
36 35
36 34
36 36
35 33
33 30
32 33
35 32
35 32
34 31
34 31
35 32
35 32
33 29
33 30
33 31
32 30
32 32
31 34
31 34
32 34
32 34
35 36
34 39
36 36
36 40
37 41
35 42
35 41
34 42
35 42
35 42
36 41
37 41
37 41
37 40
36 40
39 42
40 41
40 39
39 39
38 41
36 41
36 41
36 41
35 42
36 44
37 45
38 45
39 44
41 41
39 43
38 44
38 44
36 44
36 42
35 42
34 43
35 43
36 42
35 42
35 40
36 40
36 43
36 44
36 43
36 42
37 39
35 39
35 36
34 35
34 34
36 35
36 33
36 36
35 38
33 38
31 38
32 38
34 38
35 38
32 38
34 37
35 37
36 36
36 34
36 34
36 34
37 36
36 36
34 34
33 31
33 31
32 31
30 33
29 32
29 31
29 30
29 32
28 32
30 31
32 31
31 30
32 30
34 31
35 33
35 32
34 29
33 28
32 30
29 29
29 29
30 29
31 27
32 28
31 29
29 28
30 30
29 27
29 25
29 25
30 24
29 23
28 24
28 24
28 24
26 24
26 25
25 25
26 26
26 26
28 28
26 26
27 25
28 28
28 28
27 28
26 29
28 27
29 27
30 27
30 27
30 26
31 26
29 26
30 25
31 26
30 27
28 28
27 27
27 26
27 27
28 28
28 27
28 29
27 30
28 31
28 31
28 33
32 33
32 34
31 33
31 34
31 34
31 34
31 35
31 35
32 34
31 36
31 34
30 35
30 36
30 37
30 36
30 37
28 36
28 36
27 37
28 36
28 36
29 36
29 35
27 38
26 38
26 38
29 38
29 38
29 38
31 40
29 42
30 41
29 40
30 38
32 37
32 38
33 37
34 36
34 36
37 36
38 36
36 36
35 36
34 36
32 35
32 34
33 37
33 37
38 37
38 38
38 38
39 39
37 38
37 39
37 41
37 43
36 43
37 42
37 44
37 43
37 43
39 43
39 42
40 40
41 41
41 43
42 43
42 40
45 40
46 41
44 42
45 42
45 42
43 41
42 39
40 41
41 41
40 41
39 41
39 42
38 42
36 44
36 43
33 43
32 42
33 41
33 41
35 38
33 39
33 39
33 36
35 36
30 36
30 35
30 35
31 34
32 35
32 32
32 30
33 27
34 26
34 26
33 26
32 27
32 27
30 28
30 27
27 27
26 28
27 26
27 27
27 29
24 28
24 27
23 26
22 25
21 27
22 28
23 29
24 27
24 29
25 30
24 31
23 29
23 31
25 29
25 29
28 27
29 28
30 28
31 29
29 29
31 28
31 28
31 29
29 28
31 28
31 28
30 27
29 27
30 27
31 27
31 27
31 30
31 30
31 30
33 31
34 31
35 30
35 29
36 29
37 31
38 29
37 30
36 32
36 31
36 32
35 34
37 36
37 38
38 37
39 36
39 35
40 35
39 34
40 34
40 33
40 34
40 34
38 36
39 36
38 38
39 38
37 39
36 39
37 42
35 42
35 42
35 41
36 42
34 44
37 44
37 45
37 46
35 45
34 46
34 46
33 46
32 47
31 49
29 47
30 46
29 47
30 48
29 48
32 47
31 49
31 49
33 49
33 48
33 48
32 48
32 47
32 45
32 47
32 47
31 48
29 50
29 49
27 50
27 51
28 51
29 49
30 47
29 48
27 47
25 46
25 45
25 44
24 42
24 45
24 45
23 46
22 46
23 44
21 44
22 44
21 44
21 44
22 44
23 44
24 42
27 41
27 40
28 39
26 39
27 38
26 39
27 40
24 40
24 38
23 38
22 36
22 39
22 39
22 38
21 38
21 38
20 36
18 36
18 35
19 33
20 33
20 31
22 30
22 29
23 30
22 30
22 30
22 29
24 31
24 31
26 31
26 30
28 28
30 28
30 26
32 26
31 26
30 26
29 25
31 26
31 28
30 28
29 30
28 29
26 28
30 27
30 27
31 27
31 28
31 26
30 27
29 28
31 28
32 28
32 27
32 26
32 27
32 26
32 25
33 26
33 25
35 25
35 25
35 25
36 25
36 25
35 25
34 25
33 24
34 26
34 26
34 27
32 26
32 27
30 28
30 28
28 28
26 29
26 29
25 28
25 30
25 30
27 32
25 30
25 28
28 27
28 26
28 26
28 27
25 28
24 30
24 31
24 30
25 30
25 29
26 27
26 28
25 27
25 28
27 28
28 27
28 30
28 30
27 29
27 31
26 32
26 33
26 33
24 33
25 33
25 35
26 35
25 36
24 34
25 34
25 35
26 35
26 34
26 34
27 34
29 33
29 32
29 32
28 33
29 32
29 32
29 31
29 32
29 32
26 34
27 33
29 34
29 33
30 33
30 32
29 33
29 34
29 34
29 34
30 35
28 36
29 36
28 35
28 33
28 32
29 30
28 30
30 30
30 28
29 26
33 26
34 27
35 27
37 27
36 25
37 25
38 25
40 25
40 24
40 23
39 22
41 22
42 21
41 21
39 22
41 22
41 23
41 22
41 21
43 21
41 22
41 21
41 22
42 23
42 24
40 23
43 24
42 24
42 24
43 22
43 22
43 22
45 21
43 21
45 20
44 20
45 23
44 26
45 26
45 26
46 26
47 27
48 28
49 29
47 29
47 28
46 28
43 28
45 31
45 34
45 33
47 33
47 33
47 33
49 34
48 36
47 36
48 37
49 37
47 38
48 37
48 37
48 37
47 38
47 36
47 36
47 37
46 36
46 35
46 36
49 36
50 35
50 35
49 35
49 34
48 34
46 35
46 34
44 33
44 35
44 32
45 32
43 32
43 32
42 32
39 31
38 30
37 30
35 30
34 31
35 31
36 32
34 30
32 28
32 28
29 29
28 31
29 32
27 32
28 31
28 31
29 32
28 31
28 31
28 33
28 34
27 35
27 35
29 37
29 38
30 36
30 34
29 36
29 35
23 35
21 35
21 34
21 36
20 37
21 37
22 36
22 36
23 37
23 36
22 36
22 33
22 33
24 33
25 35
25 35
27 37
27 36
27 35
27 34
26 34
25 33
27 32
28 34
27 34
27 34
27 33
26 34
27 34
27 33
27 33
25 32
26 33
27 32
27 30
29 29
31 29
30 28
28 26
32 26
32 30
33 31
35 31
35 34
35 35
36 36
36 36
36 34
38 34
37 37
36 38
39 38
40 37
41 37
41 37
40 40
41 41
39 40
39 38
41 39
40 40
40 43
43 43
43 43
43 43
44 43
44 44
44 42
46 44
46 43
48 42
50 40
51 40
50 40
52 42
52 43
52 45
51 48
50 49
50 51
50 51
50 51
50 53
49 52
48 51
47 51
46 50
46 48
45 46
45 45
45 45
45 48
44 47
45 45
46 44
44 44
43 45
44 46
44 47
43 45
44 45
43 47
42 47
40 48
39 46
40 43
38 43
40 45
40 45
39 48
37 47
37 46
36 44
37 44
35 45
34 45
33 45
34 45
33 45
35 43
34 41
34 38
36 37
34 36
34 35
34 38
34 36
31 36
31 36
31 36
30 36
32 35
35 35
36 35
38 35
39 32
38 33
37 34
38 34
39 34
38 33
37 31
38 31
39 30
37 29
38 28
39 30
41 28
41 27
42 28
44 28
42 27
43 30
47 28
47 31
46 32
45 33
43 33
43 33
42 33
43 33
42 33
41 32
39 34
40 35
40 36
38 37
38 37
37 37
38 34
39 34
39 34
40 32
40 31
40 30
38 33
36 34
36 35
36 36
36 36
36 36
38 34
36 34
35 34
35 34
34 35
37 35
37 36
37 36
37 35
36 33
35 33
35 35
34 35
32 35
32 35
33 33
30 32
31 29
33 30
34 29
36 29
36 29
37 29
36 28
35 28
36 27
36 25
35 25
36 24
37 25
38 24
37 24
36 26
36 28
36 30
37 30
37 31
37 31
37 28
38 27
37 29
37 29
36 32
38 31
36 31
36 33
37 33
37 35
39 34
35 35
35 34
35 34
36 36
38 38
37 38
37 36
36 36
36 38
36 37
34 36
33 38
33 38
32 36
31 37
29 38
29 38
28 38
28 38
29 38
28 38
29 40
31 39
30 40
30 39
29 39
29 40
30 39
29 37
30 35
29 34
29 34
30 35
31 36
30 38
30 36
28 35
31 33
31 34
33 35
34 33
34 33
34 34
32 34
32 32
33 33
36 34
34 34
32 32
35 32
38 32
38 34
38 32
37 32
40 32
41 31
40 33
40 33
41 32
44 34
44 33
44 34
47 34
49 35
50 37
51 36
49 35
49 35
49 35
49 35
51 36
52 35
54 38
55 39
54 40
54 40
53 40
52 39
52 40
53 39
53 40
50 41
50 42
50 41
50 41
48 43
52 41
52 42
53 46
52 46
51 45
53 43
53 50
51 50
51 51
52 49
52 50
52 54
50 55
49 54
51 52
50 54
51 54
49 52
49 53
50 53
47 56
45 56
46 54
44 54
44 54
45 55
47 54
49 56
47 55
45 55
44 52
42 51
42 51
42 50
43 50
45 51
45 51
45 53
48 53
48 52
47 51
47 52
46 53
47 51
43 53
44 53
44 51
43 52
41 52
39 52
39 47
38 47
36 47
35 48
35 48
35 45
34 45
35 46
33 49
35 47
34 50
34 49
34 48
33 47
33 44
32 44
31 46
33 45
34 45
33 43
30 44
30 44
30 43
31 44
31 44
32 44
33 45
33 45
32 44
30 43
32 42
31 40
29 39
29 41
30 40
30 41
31 40
30 41
31 38
33 38
34 38
34 39
34 43
34 43
35 41
36 41
36 40
36 39
36 40
36 39
38 39
38 38
38 36
36 37
35 35
35 35
37 36
37 35
37 35
37 34
37 33
35 33
36 33
36 33
37 37
38 36
39 36
39 35
40 35
41 35
40 33
41 35
41 35
41 36
38 35
38 35
38 35
42 33
43 35
41 34
40 34
40 33
39 33
37 34
37 33
37 30
38 26
39 26
38 28
38 29
38 29
38 32
37 31
39 32
37 32
37 33
37 32
37 33
39 32
38 34
37 35
40 36
39 37
39 38
38 37
38 38
37 39
38 40
38 36
36 35
35 36
34 36
32 36
30 37
30 39
29 37
31 37
31 36
31 35
30 36
29 36
25 35
22 33
24 32
24 34
25 34
27 34
26 33
25 34
26 34
26 36
25 36
25 34
24 33
23 33
23 30
23 29
21 29
21 28
21 28
22 28
23 27
22 28
23 28
22 27
19 26
20 27
21 27
21 29
21 29
22 28
22 28
21 28
23 28
23 29
23 29
23 30
24 30
24 28
24 28
22 28
22 28
22 28
22 28
22 29
23 29
24 29
22 29
22 27
21 29
20 29
20 29
19 29
18 29
17 27
17 29
20 29
21 33
23 34
23 35
23 35
23 34
24 35
23 36
22 36
22 35
21 34
20 32
20 31
21 33
21 35
20 34
22 33
24 35
24 37
23 36
23 35
20 37
21 36
22 36
22 36
22 36
24 38
25 39
26 43
27 43
27 43
27 44
31 43
30 44
29 45
29 46
29 48
29 46
28 47
28 46
29 44
30 45
32 45
33 43
30 43
29 39
27 39
27 37
27 37
27 38
29 37
29 35
30 35
30 37
30 37
30 37
30 37
30 36
30 32
31 33
29 32
27 31
26 30
26 30
27 30
28 28
27 27
26 28
26 27
25 26
24 24
23 23
22 19
22 21
23 21
24 19
20 20
21 19
21 21
21 20
21 19
22 19
22 18
22 18
22 21
22 21
21 21
21 21
21 21
21 21
21 20
21 21
24 22
26 23
23 23
23 23
23 25
24 23
24 23
25 23
25 23
25 26
26 28
26 27
26 28
26 27
25 26
25 28
24 28
23 29
23 29
23 28
23 29
23 30
23 31
24 31
24 31
23 29
24 29
23 31
26 31
26 31
27 29
30 29
30 28
30 29
32 29
32 31
31 28
30 29
30 29
30 30
32 31
32 31
32 36
33 35
30 36
29 36
31 36
32 36
31 34
32 36
33 38
35 39
37 40
37 36
37 35
38 37
40 36
43 35
43 35
44 34
45 34
45 33
45 35
46 37
47 36
47 35
46 34
45 34
45 34
45 36
44 36
46 34
43 33
43 34
43 35
40 37
40 37
41 36
40 38
42 37
44 38
47 36
48 37
47 38
45 38
45 38
45 35
45 35
47 35
47 33
46 34
45 35
47 38
45 36
46 37
44 38
42 39
42 39
42 38
40 36
39 37
36 37
38 39
38 41
37 42
38 43
39 41
38 41
37 41
37 43
39 44
41 46
41 46
41 44
40 44
39 45
40 46
40 45
39 43
43 43
44 43
42 44
41 43
39 42
37 41
34 41
33 43
35 41
35 43
35 45
36 44
35 47
36 45
36 45
36 45
36 44
36 41
35 41
35 38
35 36
35 35
34 36
33 38
33 39
33 39
33 39
32 38
32 36
33 35
33 35
34 36
35 34
36 36
37 35
35 35
33 34
33 34
34 35
34 35
35 36
34 37
34 37
35 38
32 37
32 38
33 38
34 37
35 38
36 38
36 39
36 36
34 38
35 36
35 34
35 35
36 35
37 36
37 36
36 36
37 37
37 39
37 39
36 40
35 41
35 40
35 39
35 37
35 36
36 36
37 36
38 35
37 36
36 36
36 35
35 34
36 34
37 32
39 32
40 31
41 30
41 32
40 31
41 33
39 32
39 31
40 31
40 30
40 30
39 30
39 30
38 31
39 33
40 33
41 32
40 32
41 30
41 29
44 30
45 29
44 26
40 27
39 27
40 27
39 26
37 26
37 26
36 25
36 24
37 24
37 25
37 27
38 29
36 28
35 29
34 29
34 27
35 28
37 30
36 31
34 33
32 33
30 32
29 34
29 36
30 36
30 36
30 34
30 33
31 32
30 33
30 33
29 32
30 31
30 30
30 29
30 26
28 27
28 27
29 28
28 28
28 28
26 28
25 27
27 29
27 27
27 27
26 28
26 32
26 30
26 32
28 32
29 33
28 33
28 33
29 31
29 30
31 32
33 31
33 31
34 33
34 32
31 30
32 32
34 30
35 30
35 31
35 31
36 29
36 28
37 29
38 29
39 30
40 30
40 32
40 33
40 33
41 33
42 33
42 33
40 33
42 33
42 34
43 35
48 35
47 35
46 34
46 36
45 34
48 34
51 34
51 33
52 31
52 31
53 29
52 31
51 32
51 33
51 32
49 33
50 34
48 35
46 35
45 35
45 33
45 33
45 34
44 32
42 34
41 35
41 34
41 32
39 33
38 34
37 33
35 34
34 33
32 34
32 31
32 31
32 32
31 33
29 33
33 34
34 34
33 33
32 36
32 35
27 36
27 39
28 40
29 38
28 39
27 39
24 40
24 39
23 38
24 38
24 39
23 37
24 36
26 35
26 35
26 35
25 34
25 33
25 34
27 35
29 35
28 36
28 35
28 34
30 32
32 31
34 32
35 34
35 34
35 33
35 33
35 33
36 33
36 32
35 32
34 31
35 32
34 31
36 32
32 32
32 32
31 34
31 31
30 31
30 30
32 28
33 28
32 28
34 28
33 30
35 29
35 29
35 30
34 30
33 29
33 29
32 28
30 28
30 28
30 27
29 26
29 24
29 23
27 22
24 22
24 21
24 21
24 21
22 21
20 21
17 20
16 18
16 17
16 16
16 16
16 15
15 15
15 15
15 15
15 15
14 13
14 13
12 12
12 11
11 11
11 9
11 8
10 7
10 7
8 6
6 5
5 5
3 4
2 2
0 2
0 2
0 0
0 0
0 0
0 0
0 0
0 0
0 0
0 0
0 0
0 0
0 0
0 0
0 0
0 0
0 0
0 0
0 0
0 0
0 0
0 0
0 0
0 0
0 0
0 0
0 0
0 0
0 0
0 0
0 0
0 0
0 0
0 0
0 0
0 0
0 0
0 0
0 0
0 0
0 0
0 0
0 0
0 0
0 0
0 0
0 0
0 0
0 0
0 0
0 0
0 0
0 0
0 0
0 0
0 0
0 0
0 0
0 0
0 0
0 0
0 0
0 0
0 0
0 0
0 0
0 0
0 0
0 0
0 0
0 0
0 0
0 0
0 0
0 0
0 0
0 0
0 0
0 0
0 0
0 0
0 0
0 0
0 0
0 0
0 0
0 0
0 0
0 0
0 0
0 0
0 0
0 0
0 0
0 0
0 0
0 0
0 0
0 0
0 0
0 0
0 0
0 0
0 0
0 0
0 0
0 0
0 0
0 0
0 0
0 0
0 0
0 0
0 0
0 0
0 0
0 0
0 0
0 0
0 0
0 0
0 0
0 0
0 0
0 0
0 0
0 0
0 0
0 0
0 0
0 0
0 0
0 0
0 0
0 0
0 0
0 0
0 0
0 0
0 0
0 0
0 0
0 0
0 0
0 0
0 0
0 0
0 0
0 0
0 0
0 0
0 0
0 0
0 0
0 0
0 0
0 0
0 0
0 0
0 0
0 0
0 0
0 0
0 0
0 0
0 0
0 0
0 0
0 0
0 0
0 0
0 0
0 0
0 0
0 0
0 0
0 0
0 0
0 0
0 0
0 0
0 0
0 0
0 0
0 0
0 0
0 0
0 0
0 0
0 0
0 0
0 0
0 0
0 0
0 0
0 0
0 0
0 0
0 0
0 0
0 0
0 0
0 0
0 0
0 0
0 0
0 0
0 0
0 0
0 0
0 0
0 0
0 0
0 0
0 0
0 0
0 0
0 0
0 0
0 0
0 0
0 0
0 0
0 0
0 0
0 0
0 0
0 0
0 0
0 0
0 0
0 0
0 0
0 0
0 0
0 0
0 0
0 0
0 0
0 0
0 0
0 0
0 0
0 0
0 0
0 0
0 0
0 0
0 0
0 0
0 0
0 0
0 0
0 0
0 0
0 0
0 0
0 0
0 0
0 0
0 0
0 0
0 0
0 0
0 0
0 0
0 0
0 0
0 0
0 0
0 0
0 0
0 0
0 0
0 0
0 0
0 0
0 0
0 0
0 0
0 0
0 0
0 0
0 0
0 0
0 0
0 0
0 0
0 0
0 0
0 0
0 0
0 0
0 0
0 0
0 0
0 0
0 0
0 0
0 0
0 0
0 0
0 0
0 0
0 0
0 0
0 0
0 0
0 0
0 0
0 0
0 0
0 0
0 0
0 0
0 0
0 0
0 0
0 0
0 0
0 0
0 0
0 0
0 0
0 0
0 0
0 0
0 0
0 0
0 0
0 0
0 0
0 0
0 0
0 0
0 0
0 0
0 0
0 0
0 0
0 0
0 0
0 0
0 0
0 0
0 0
0 0
0 0
0 0
0 0
0 0
0 0
0 0
0 0
0 0
0 0
0 0
0 0
0 0
0 0
0 0
0 0
0 0
0 0
0 0
0 0
0 0
0 0
0 0
0 0
0 0
0 0
0 0
0 0
0 0
0 0
0 0
0 0
0 0
0 0
0 0
0 0
0 0
0 0
0 0
0 0
0 0
0 0
0 0
0 0
0 0
0 0
0 0
0 0
0 0
0 0
0 0
0 0
0 0
0 0
0 0
0 0
0 0
0 0
0 0
0 0
0 0
0 0
0 0
0 0
0 0
0 0
0 0
0 0
0 0
0 0
0 0
0 0
0 0
0 0
0 0
0 0
0 0
0 0
0 0
0 0
0 0
0 0
0 0
0 0
0 0
0 0
0 0
0 0
0 0
0 0
0 0
0 0
0 0
0 0
0 0
0 0
0 0
0 0
0 0
0 0
0 0
0 0
0 0
0 0
0 0
0 0
0 0
0 0
0 0
0 0
0 0
0 0
0 0
0 0
0 0
0 0
0 0
0 0
0 0
0 0
0 0
0 0
0 0
0 0
0 0
0 0
0 0
0 0
0 0
0 0
0 0
0 0
0 0
0 0
0 0
0 0
0 0
0 0
0 0
0 0
0 0
0 0
0 0
0 0
0 0
0 0
0 0
0 0
0 0
0 0
0 0
0 0
0 0
0 0
0 0
0 0
0 0
0 0
0 0
0 0
0 0
0 0
0 0
0 0
0 0
0 0
0 0
0 0
0 0
0 0
0 0
0 0
0 0
0 0
0 0
0 0
0 0
0 0
0 0
0 0
0 0
0 0
0 0
0 0
0 0
0 0
0 0
0 0
0 0
0 0
0 0
0 0
0 0
0 0
0 0
0 0
0 0
0 0
0 0
0 0
0 0
0 0
0 0
0 0
0 0
0 0
0 0
0 0
0 0
0 0
0 0
0 0
0 0
0 0
0 0
0 0
0 0
0 0
0 0
0 0
0 0
0 0
0 0
0 0
0 0
0 0
0 0
0 0
0 0
0 0
0 0
0 0
0 0
0 0
0 0
0 0
0 0
0 0
0 0
0 0
0 0
0 0
0 0
0 0
0 0
0 0
0 0
0 0
0 0
0 0
0 0
0 0
0 0
0 0
0 0
0 0
0 0
0 0
0 0
0 0
0 0
0 0
0 0
0 0
0 0
0 0
0 0
0 0
0 0
0 0
0 0
0 0
0 0
0 0
0 0
0 0
0 0
0 0
0 0
0 0
0 0
0 0
0 0
0 0
0 0
0 0
0 0
0 0
0 0
0 0
0 0
0 0
0 0
0 0
0 0
0 0
0 0
0 0
0 0
0 0
0 0
0 0
0 0
0 0
0 0
0 0
0 0
0 0
0 0
0 0
0 0
0 0
0 0
0 0
0 0
0 0
0 0
0 0
0 0
0 0
0 0
0 0
0 0
0 0
0 0
0 0
0 0
0 0
0 0
0 0
0 0
0 0
0 0
0 0
0 0
0 0
0 0
0 0
0 0
0 0
0 0
0 0
0 0
0 0
0 0
0 0
0 0
0 0
0 0
0 0
0 0
0 0
0 0
0 0
0 0
0 0
0 0
0 0
0 0
0 0
0 0
0 0
0 0
0 0
0 0
0 0
0 0
0 0
0 0
0 0
0 0
0 0
0 0
0 0
0 0
0 0
0 0
0 0
0 0
0 0
0 0
0 0
0 0
0 0
0 0
0 0
0 0
0 0
0 0
0 0
0 0
0 0
0 0
0 0
0 0
0 0
0 0
0 0
0 0
0 0
0 0
0 0
0 0
0 0
0 0
0 0
0 0
0 0
0 0
0 0
0 0
0 0
0 0
0 0
0 0
0 0
0 0
0 0
0 0
0 0
0 0
0 0
0 0
0 0
0 0
0 0
0 0
0 0
0 0
0 0
0 0
0 0
0 0
0 0
0 0
0 0
0 0
0 0
0 0
0 0
0 0
0 0
0 0
0 0
0 0
0 0
0 0
0 0
0 0
0 0
0 0
0 0
0 0
0 0
0 0
0 0
0 0
0 0
0 0
0 0
0 0
0 0
0 0
0 0
0 0
0 0
0 0
0 0
0 0
0 0
0 0
0 0
0 0
0 0
0 0
0 0
0 0
0 0
0 0
0 0
0 0
0 0
0 0
0 0
0 0
0 0
0 0
0 0
0 0
0 0
0 0
0 0
0 0
0 0
0 0
0 0
0 0
0 0
0 0
0 0
0 0
0 0
0 0
0 0
0 0
0 0
0 0
0 0
0 0
0 0
0 0
0 0
0 0
0 0
0 0
0 0
0 0
0 0
0 0
0 0
0 0
0 0
0 0
0 0
0 0
0 0
0 0
0 0
0 0
0 0
0 0
0 0
0 0
0 0
0 0
0 0
0 0
0 0
0 0
0 0
0 0
0 0
0 0
0 0
0 0
0 0
0 0
0 0
0 0
0 0
0 0
0 0
0 0
0 0
0 0
0 0
0 0
0 0
0 0
0 0
0 0
0 0
0 0
0 0
0 0
0 0
0 0
0 0
0 0
0 0
0 0
0 0
0 0
0 0
0 0
0 0
0 0
0 0
0 0
0 0
0 0
0 0
0 0
0 0
0 0
0 0
0 0
0 0
0 0
0 0
0 0
0 0
0 0
0 0
0 0
0 0
0 0
0 0
0 0
0 0
0 0
0 0
0 0
0 0
0 0
0 0
0 0
0 0
0 0
0 0
0 0
0 0
0 0
0 0
0 0
0 0
0 0
0 0
0 0
0 0
0 0
0 0
0 0
0 0
0 0
0 0
0 0
0 0
0 0
0 0
0 0
0 0
0 0
0 0
0 0
0 0
0 0
0 0
0 0
0 0
0 0
0 0
0 0
0 0
0 0
0 0
0 0
0 0
0 0
0 0
0 0
0 0
0 0
0 0
0 0
0 0
0 0
0 0
0 0
0 0
0 0
0 0
0 0
0 0
0 0
0 0
0 0
0 0
0 0
0 0
0 0
0 0
0 0
0 0
0 0
0 0
0 0
0 0
0 0
0 0
0 0
0 0
0 0
0 0
0 0
0 0
0 0
0 0
0 0
0 0
0 0
0 0
0 0
0 0
0 0
0 0
0 0
0 0
0 0
0 0
0 0
0 0
0 0
0 0
0 0
0 0
0 0
0 0
0 0
0 0
0 0
0 0
0 0
0 0
0 0
0 0
0 0
0 0
0 0
0 0
0 0
0 0
0 0
0 0
0 0
0 0
0 0
0 0
0 0
0 0
0 0
0 0
0 0
0 0
0 0
0 0
0 0
0 0
0 0
0 0
0 0
0 0
0 0
0 0
0 0
0 0
0 0
0 0
0 0
0 0
0 0
0 0
0 0
0 0
0 0
0 0
0 0
0 0
0 0
0 0
0 0
0 0
0 0
0 0
0 0
0 0
0 0
0 0
0 0
0 0
0 0
0 0
0 0
0 0
0 0
0 0
0 0
0 0
0 0
0 0
0 0
0 0
0 0
0 0
0 0
0 0
0 0
0 0
0 0
0 0
0 0
0 0
0 0
0 0
0 0
0 0
0 0
0 0
0 0
0 0
0 0
0 0
0 0
0 0
0 0
0 0
0 0
0 0
0 0
0 0
0 0
0 0
0 0
0 0
0 0
0 0
0 0
0 0
0 0
0 0
0 0
0 0
0 0
0 0
0 0
0 0
0 0
0 0
0 0
0 0
0 0
0 0
0 0
0 0
0 0
0 0
0 0
0 0
0 0
0 0
0 0
0 0
0 0
0 0
0 0
0 0
0 0
0 0
0 0
0 0
0 0
0 0
0 0
0 0
0 0
0 0
0 0
0 0
0 0
0 0
0 0
0 0
0 0
0 0
0 0
0 0
0 0
0 0
0 0
0 0
0 0
0 0
0 0
0 0
0 0
0 0
0 0
0 0
0 0
0 0
0 0
0 0
0 0
0 0
0 0
0 0
0 0
0 0
0 0
0 0
0 0
0 0
0 0
0 0
0 0
0 0
0 0
0 0
0 0
0 0
0 0
0 0
0 0
0 0
0 0
0 0
0 0
0 0
0 0
0 0
0 0
0 0
0 0
0 0
0 0
0 0
0 0
0 0
0 0
0 0
0 0
0 0
0 0
0 0
0 0
0 0
0 0
0 0
0 0
0 0
0 0
0 0
0 0
0 0
0 0
0 0
0 0
0 0
0 0
0 0
0 0
0 0
0 0
0 0
0 0
0 0
0 0
0 0
0 0
0 0
0 0
0 0
0 0
0 0
0 0
0 0
0 0
0 0
0 0
0 0
0 0
0 0
0 0
0 0
0 0
0 0
0 0
0 0
0 0
0 0
0 0
0 0
0 0
0 0
0 0
0 0
0 0
0 0
0 0
0 0
0 0
0 0
0 0
0 0
0 0
0 0
0 0
0 0
0 0
0 0
0 0
0 0
0 0
0 0
0 0
0 0
0 0
0 0
0 0
0 0
0 0
0 0
0 0
0 0
0 0
0 0
0 0
0 0
0 0
0 0
0 0
0 0
0 0
0 0
0 0
0 0
0 0
0 0
0 0
0 0
0 0
0 0
0 0
0 0
0 0
0 0
0 0
0 0
0 0
0 0
0 0
0 0
0 0
0 0
0 0
0 0
0 0
0 0
0 0
0 0
0 0
0 0
0 0
0 0
0 0
0 0
0 0
0 0
0 0
0 0
0 0
0 0
0 0
0 0
0 0
0 0
0 0
0 0
0 0
0 0
0 0
0 0
0 0
0 0
0 0
0 0
0 0
0 0
0 0
0 0
0 0
0 0
0 0
0 0
0 0
0 0
0 0
0 0
0 0
0 0
0 0
0 0
0 0
0 0
0 0
0 0
0 0
0 0
0 0
0 0
0 0
0 0
0 0
0 0
0 0
0 0
0 0
0 0
0 0
0 0
0 0
0 0
0 0
0 0
0 0
0 0
0 0
0 0
0 0
0 0
0 0
0 0
0 0
0 0
0 0
0 0
0 0
0 0
0 0
0 0
0 0
0 0
0 0
0 0
0 0
0 0
0 0
0 0
0 0
0 0
0 0
0 0
0 0
0 0
0 0
0 0
0 0
0 0
0 0
0 0
0 0
0 0
0 0
0 0
0 0
0 0
0 0
0 0
0 0
0 0
0 0
0 0
0 0
0 0
0 0
0 0
0 0
0 0
0 0
0 0
0 0
0 0
0 0
0 0
0 0
0 0
0 0
0 0
0 0
0 0
0 0
0 0
0 0
0 0
0 0
0 0
0 0
0 0
0 0
0 0
0 0
0 0
0 0
0 0
0 0
0 0
0 0
0 0
0 0
0 0
0 0
0 0
0 0
0 0
0 0
0 0
0 0
0 0
0 0
0 0
0 0
0 0
0 0
0 0
0 0
0 0
0 0
0 0
0 0
0 0
0 0
0 0
0 0
0 0
0 0
0 0
0 0
0 0
0 0
0 0
0 0
0 0
0 0
0 0
0 0
0 0
0 0
0 0
0 0
0 0
0 0
0 0
0 0
0 0
0 0
0 0
0 0
0 0
0 0
0 0
0 0
0 0
0 0
0 0
0 0
0 0
0 0
0 0
0 0
0 0
0 0
0 0
0 0
0 0
0 0
0 0
0 0
0 0
0 0
0 0
0 0
0 0
0 0
0 0
0 0
0 0
0 0
0 0
0 0
0 0
0 0
0 0
0 0
0 0
0 0
0 0
0 0
0 0
0 0
0 0
0 0
0 0
0 0
0 0
0 0
0 0
0 0
0 0
0 0
0 0
0 0
0 0
0 0
0 0
0 0
0 0
0 0
0 0
0 0
0 0
0 0
0 0
0 0
0 0
0 0
0 0
0 0
0 0
0 0
0 0
0 0
0 0
0 0
0 0
0 0
0 0
0 0
0 0
0 0
0 0
0 0
0 0
0 0
0 0
0 0
0 0
0 0
0 0
0 0
0 0
0 0
0 0
0 0
0 0
0 0
0 0
0 0
0 0
0 0
0 0
0 0
0 0
0 0
0 0
0 0
0 0
0 0
0 0
0 0
0 0
0 0
0 0
0 0
0 0
0 0
0 0
0 0
0 0
0 0
0 0
0 0
0 0
0 0
0 0
0 0
0 0
0 0
0 0
0 0
0 0
0 0
0 0
0 0
0 0
0 0
0 0
0 0
0 0
0 0
0 0
0 0
0 0
0 0
0 0
0 0
0 0
0 0
0 0
0 0
0 0
0 0
0 0
0 0
0 0
0 0
0 0
0 0
0 0
0 0
0 0
0 0
0 0
0 0
0 0
0 0
0 0
0 0
0 0
0 0
0 0
0 0
0 0
0 0
0 0
0 0
0 0
0 0
0 0
0 0
0 0
0 0
0 0
0 0
0 0
0 0
0 0
0 0
0 0
0 0
0 0
0 0
0 0
0 0
0 0
0 0
0 0
0 0
0 0
0 0
0 0
0 0
0 0
0 0
0 0
0 0
0 0
0 0
0 0
0 0
0 0
0 0
0 0
0 0
0 0
0 0
0 0
0 0
0 0
0 0
0 0
0 0
0 0
0 0
0 0
0 0
0 0
0 0
0 0
0 0
0 0
0 0
0 0
0 0
0 0
0 0
0 0
0 0
0 0
0 0
0 0
0 0
0 0
0 0
0 0
0 0
0 0
0 0
0 0
0 0
0 0
0 0
0 0
0 0
0 0
0 0
0 0
0 0
0 0
0 0
0 0
0 0
0 0
0 0
0 0
0 0
0 0
0 0
0 0
0 0
0 0
0 0
0 0
0 0
0 0
0 0
0 0
0 0
0 0
0 0
0 0
0 0
0 0
0 0
0 0
0 0
0 0
0 0
0 0
0 0
0 0
0 0
0 0
0 0
0 0
0 0
0 0
0 0
0 0
0 0
0 1
0 3
0 3
0 4
0 5
0 5
0 5
0 6
0 6
0 7
0 7
0 9
0 10
0 10
0 11
0 11
0 12
0 13
0 15
0 15
0 17
0 17
0 18
0 18
0 18
0 19
0 20
0 20
0 20
1 20
1 20
2 21
3 21
4 21
4 23
4 24
6 25
7 25
10 25
10 26
10 26
14 26
14 27
18 27
18 26
18 24
18 24
20 23
20 22
20 23
20 23
20 24
22 24
23 23
23 26
23 25
23 27
24 28
24 27
24 27
26 26
28 26
29 26
30 26
31 25
31 26
32 25
33 25
33 27
34 26
35 25
38 26
38 26
40 27
40 28
40 29
41 29
41 29
43 28
43 32
43 32
43 32
41 32
43 32
43 32
39 35
39 36
35 36
35 38
35 38
37 39
36 41
40 42
41 42
43 42
46 42
44 44
43 44
43 43
43 44
43 42
42 41
43 43
45 43
44 44
42 43
41 42
40 42
39 42
41 44
40 44
40 45
41 44
40 45
43 46
40 46
40 47
37 46
37 46
36 46
34 47
34 47
32 47
33 44
31 44
30 45
33 47
31 46
33 49
34 46
34 45
35 45
35 46
38 47
36 48
35 47
31 47
31 46
30 46
28 44
30 42
31 43
31 41
32 39
32 38
32 39
31 37
29 38
28 39
28 39
28 38
29 39
29 38
27 36
29 37
29 37
28 37
30 37
26 38
26 38
27 37
28 41
28 42
30 41
30 40
29 41
30 40
29 39
29 39
31 38
28 36
29 36
27 34
26 34
27 33
27 34
29 34
29 33
29 32
31 31
31 30
30 31
30 32
30 34
28 34
27 34
27 35
26 36
26 37
26 38
26 38
27 39
27 38
31 38
31 38
32 38
32 41
32 40
30 39
32 41
32 41
31 40
31 39
31 38
31 38
32 34
32 34
31 33
32 34
35 33
34 34
35 36
35 37
33 37
33 39
32 40
32 39
33 41
32 42
31 41
29 38
27 39
27 38
26 38
27 38
27 38
26 37
25 36
26 36
26 35
28 34
30 34
33 33
33 32
34 32
33 30
34 29
31 30
31 30
30 29
30 27
30 28
32 29
29 26
29 25
28 25
31 24
31 24
31 25
29 25
30 24
31 24
30 23
28 24
28 23
28 20
29 18
29 19
30 17
32 17
33 17
32 15
32 14
32 14
33 14
32 14
32 14
31 15
30 15
31 14
33 15
33 14
32 14
34 14
32 14
33 14
30 14
31 13
30 16
30 16
30 17
29 16
30 16
31 16
32 15
32 14
30 13
32 13
35 15
36 15
33 15
33 17
32 16
34 16
33 18
32 19
32 19
32 18
32 19
31 19
31 19
32 18
30 18
29 17
29 17
29 17
29 18
30 19
30 19
30 18
30 20
30 19
30 20
30 21
30 20
30 20
31 20
29 20
30 21
28 20
30 20
29 21
30 19
30 20
30 19
31 19
31 19
30 19
30 19
31 19
31 22
29 22
26 20
25 20
26 20
27 19
27 20
25 21
26 20
26 21
26 22
25 23
28 22
30 22
29 23
29 23
29 24
30 25
29 26
31 26
32 26
33 26
33 27
35 27
37 27
37 27
39 26
39 26
41 26
41 28
40 28
41 28
40 28
39 28
37 29
39 28
39 28
39 29
38 31
38 31
38 31
38 33
38 34
37 35
41 32
43 34
45 34
45 35
45 35
46 34
47 33
48 33
49 31
49 30
52 29
52 28
50 30
48 31
49 31
50 31
51 30
50 30
52 30
50 32
52 32
51 32
51 32
52 34
50 33
51 34
50 34
49 34
45 34
46 33
47 35
46 36
52 38
53 38
53 37
53 37
53 37
54 35
55 34
57 34
56 37
56 36
55 35
55 35
52 38
50 36
49 36
49 36
48 37
46 38
45 40
46 41
45 42
45 42
46 44
47 45
47 44
48 43
47 44
49 45
49 45
49 45
48 46
48 44
46 43
46 43
45 44
43 44
44 46
43 46
43 47
43 46
43 47
46 46
47 47
48 47
43 46
42 46
42 47
41 47
40 47
39 47
38 47
35 48
37 45
37 44
37 45
38 45
38 42
38 44
37 44
37 44
37 43
37 43
39 42
37 40
36 40
35 40
33 38
33 37
32 37
31 37
33 38
31 38
32 38
31 37
32 35
33 35
32 36
31 35
32 34
31 32
30 29
30 29
32 29
33 32
33 32
30 32
28 30
29 29
29 28
32 30
32 29
31 29
31 29
31 29
31 28
31 27
29 29
30 30
30 29
30 28
29 28
30 26
33 27
33 28
34 28
35 27
33 26
34 27
34 26
34 25
33 25
33 25
34 25
34 25
34 24
34 23
32 23
32 23
33 23
32 23
32 23
33 25
32 24
32 24
32 24
32 24
31 25
30 23
30 23
30 25
31 25
31 25
30 24
28 22
29 22
30 22
31 21
31 21
31 21
32 21
32 19
30 18
30 19
30 20
30 20
30 20
27 19
27 18
26 18
25 18
26 18
25 17
26 17
26 19
25 20
24 20
23 19
24 20
22 18
22 18
24 18
24 18
21 18
21 19
21 18
21 17
24 17
25 17
26 17
26 16
24 14
24 13
25 13
24 12
24 11
23 11
24 11
24 12
23 12
23 13
22 13
22 14
22 14
21 16
21 16
22 16
25 15
24 14
24 14
25 15
25 16
26 17
26 17
28 18
28 18
30 19
29 20
30 19
32 18
32 19
32 20
32 20
32 21
30 21
28 22
28 23
29 24
30 24
30 25
29 24
26 24
26 26
26 26
26 27
27 27
28 27
27 26
28 25
28 25
27 25
26 25
25 26
25 26
24 26
25 26
27 25
28 27
30 25
31 27
30 27
27 27
27 29
27 29
25 28
25 28
24 26
24 28
22 27
21 27
19 26
19 27
18 27
16 27
16 26
16 26
15 25
15 24
15 24
16 23
16 22
15 22
16 21
17 21
17 22
18 22
18 20
17 21
18 20
19 21
18 22
18 26
19 27
18 28
18 29
19 29
19 27
20 29
21 29
20 30
18 32
17 30
15 32
15 30
17 30
20 30
21 28
21 28
22 29
22 28
24 28
25 27
27 28
28 29
30 30
33 28
34 29
34 31
34 33
35 32
37 33
38 34
38 35
37 36
37 36
37 36
35 37
35 36
36 35
36 35
36 35
37 35
36 36
34 36
35 36
35 32
33 31
35 31
35 30
35 30
37 31
38 29
38 29
39 28
43 26
47 27
48 26
47 26
46 26
43 28
43 28
44 28
44 30
44 31
42 31
41 31
41 31
41 30
40 31
38 34
37 36
37 35
37 36
37 38
37 38
36 38
36 37
36 37
36 39
36 41
36 41
36 42
35 43
34 43
33 44
34 45
35 48
35 49
35 49
35 49
35 50
34 49
35 50
36 50
35 51
34 52
33 52
33 56
30 57
27 57
26 56
26 57
25 58
26 59
26 59
25 60
26 57
28 58
29 58
29 57
28 56
27 58
26 57
25 54
25 52
26 51
26 49
25 47
24 46
25 45
27 47
27 46
27 44
29 43
29 42
29 42
29 41
30 41
31 40
29 39
28 35
29 33
28 32
28 32
28 31
29 31
28 30
26 30
27 29
27 28
28 27
27 24
26 23
27 23
29 23
30 22
30 23
29 20
28 21
28 20
26 20
24 18
25 19
25 20
26 21
26 20
27 19
27 19
27 17
26 18
29 19
31 19
30 20
31 21
30 20
30 20
31 21
30 19
30 20
29 20
30 20
30 20
29 22
29 22
29 24
28 26
29 26
29 26
29 28
27 28
28 31
29 31
27 30
26 30
25 30
25 30
25 31
23 30
21 31
20 31
20 29
21 29
21 29
21 29
21 30
21 30
19 29
19 28
17 27
17 26
17 27
17 29
17 31
17 30
14 28
13 28
13 27
11 26
10 25
11 25
10 24
9 24
10 23
10 22
10 23
11 24
11 22
12 21
14 19
14 18
13 19
13 19
14 17
14 18
13 15
14 15
14 15
15 16
15 16
17 15
17 15
18 16
21 15
21 18
23 18
22 18
22 18
22 19
22 18
23 19
23 19
23 19
24 19
26 19
25 19
27 20
27 20
27 22
28 22
27 22
27 22
27 23
28 26
28 26
28 27
31 28
32 30
32 30
33 30
31 30
31 31
31 33
29 33
29 36
32 35
32 38
31 38
31 38
31 38
30 39
31 43
30 42
30 44
28 46
30 45
29 45
26 46
27 43
25 45
25 45
25 45
25 44
26 44
27 43
27 43
27 45
26 45
24 45
24 44
23 41
25 40
27 38
26 38
26 38
26 39
27 41
28 39
27 40
27 42
24 41
23 39
24 39
23 38
23 38
24 39
23 37
24 37
25 33
22 35
22 33
22 33
23 32
23 32
22 31
22 27
23 28
23 26
23 26
23 26
24 27
26 26
28 27
28 25
28 26
29 26
29 26
29 26
27 27
27 27
27 25
27 26
27 27
28 27
27 27
25 26
23 26
23 29
23 31
25 31
24 28
22 27
22 27
23 24
23 24
23 24
23 24
22 26
25 26
25 24
25 24
24 27
23 27
23 27
23 26
24 27
25 28
26 28
27 28
26 29
25 30
25 30
25 30
23 30
22 30
20 31
17 30
20 31
20 31
19 30
20 30
19 30
21 31
21 31
21 31
22 30
22 29
21 29
21 29
21 29
21 30
21 27
22 25
20 24
20 24
20 25
22 25
21 25
21 26
21 27
20 27
20 25
18 24
18 24
18 24
18 21
18 22
19 21
19 21
18 20
16 19
16 19
16 20
17 19
18 17
19 17
21 16
23 17
23 17
23 17
23 18
20 17
20 16
20 16
20 18
21 18
19 16
19 17
19 18
20 18
20 18
21 18
21 19
21 19
22 20
22 20
21 20
21 21
21 21
21 20
20 19
21 19
21 20
20 20
21 21
22 21
22 21
21 21
21 23
22 24
22 23
23 22
23 23
23 23
25 23
25 23
24 22
23 23
22 26
21 26
19 25
17 24
17 22
18 22
18 21
20 21
20 22
21 22
20 21
20 22
22 22
22 21
23 20
21 21
21 21
20 23
20 22
22 22
23 21
23 21
23 22
25 23
27 23
27 23
26 23
27 23
28 21
28 21
28 21
29 23
28 23
28 25
28 24
27 26
28 27
26 27
26 27
27 27
29 28
31 28
32 28
32 27
35 26
35 26
36 27
36 27
39 28
38 27
39 27
38 27
38 26
37 27
39 26
38 25
38 28
38 28
37 29
37 29
37 30
37 28
37 28
36 29
34 28
34 28
35 30
34 29
32 31
34 31
36 31
35 31
35 32
35 31
35 30
35 28
36 28
36 28
36 27
36 26
37 27
39 28
39 27
40 27
38 27
35 28
37 28
38 28
35 26
35 26
35 27
35 28
33 28
35 28
34 28
33 30
33 30
33 29
31 30
32 31
30 29
32 32
32 32
32 31
32 32
35 32
36 32
36 31
36 31
36 31
36 28
36 27
36 25
34 26
32 26
32 26
31 25
31 27
31 27
30 27
29 27
30 25
30 25
31 23
29 21
27 22
30 22
32 22
31 21
33 20
31 20
30 21
31 21
31 21
31 19
31 20
31 21
31 21
33 24
35 25
35 25
36 26
36 27
36 26
37 25
36 22
38 22
39 24
42 23
39 25
39 25
39 25
39 27
39 27
38 27
38 28
38 30
42 30
42 31
42 32
43 33
44 31
45 32
46 33
49 33
48 33
49 33
48 33
49 33
49 31
47 32
44 32
43 33
43 33
42 34
42 34
41 35
42 36
41 37
42 36
41 34
40 34
39 31
37 28
37 28
37 27
37 27
36 28
36 33
35 33
35 34
35 34
33 35
33 34
32 35
32 35
33 33
33 33
33 33
32 32
34 30
30 29
32 28
32 28
31 27
31 27
29 26
28 26
25 27
26 28
26 29
27 30
27 30
28 31
29 32
28 33
29 33
29 34
30 34
30 34
30 34
29 33
30 32
31 32
32 32
32 35
32 35
34 35
34 36
34 38
36 36
37 36
36 32
37 32
36 30
36 29
35 28
35 27
35 27
34 29
33 30
33 30
33 30
33 30
31 32
32 33
33 34
35 35
37 35
36 35
36 36
36 36
36 36
35 35
34 34
33 33
32 33
32 32
31 31
31 30
32 29
31 30
31 30
31 29
33 28
34 28
34 28
32 28
32 28
31 26
30 27
29 27
29 26
31 25
30 26
31 25
32 25
33 26
34 27
34 26
34 26
35 27
36 27
36 25
38 24
40 24
40 25
42 27
43 28
46 27
45 27
42 26
41 27
42 27
43 27
42 26
43 25
43 25
43 26
44 28
47 28
46 29
47 28
47 31
46 31
45 29
44 30
44 32
43 36
44 37
44 39
44 39
43 40
44 40
44 39
43 39
44 40
42 40
41 39
41 40
40 40
39 39
37 40
37 43
39 43
39 43
38 42
38 44
37 45
35 45
35 45
34 44
33 41
29 43
29 43
29 42
28 42
27 42
27 42
28 43
27 43
27 43
30 42
30 42
29 44
32 44
30 45
32 43
32 44
32 44
33 42
34 40
35 36
34 36
34 34
35 33
35 32
34 31
35 31
36 32
38 32
37 31
37 32
39 33
39 33
38 34
39 32
40 32
38 32
38 33
38 35
38 33
38 32
39 32
41 32
41 31
41 35
41 34
40 33
41 33
42 32
42 32
43 32
45 31
46 32
47 34
45 35
45 34
44 34
41 34
42 33
40 32
39 32
39 33
38 35
37 35
35 36
34 37
34 37
34 39
34 40
35 41
34 41
34 40
31 41
32 42
33 41
30 40
30 39
30 40
29 40
27 38
28 37
29 39
31 39
31 39
31 40
30 41
28 40
27 41
28 37
29 36
28 37
27 38
27 40
30 40
30 39
27 42
27 42
27 40
26 40
25 39
25 37
25 37
25 39
26 40
27 40
28 41
28 41
28 42
29 41
31 39
31 40
30 38
33 38
32 37
33 37
32 37
33 35
32 35
34 35
34 34
34 34
35 32
36 32
38 31
38 31
36 28
35 26
36 26
35 26
37 25
40 25
41 24
40 25
41 25
41 26
41 25
40 24
37 25
35 26
35 23
35 23
34 26
34 28
35 29
36 29
39 28
38 26
37 26
36 25
35 23
35 21
36 21
36 22
36 22
35 22
35 23
33 22
36 23
36 24
36 25
35 26
35 25
32 25
32 25
33 25
32 25
32 25
30 25
29 26
29 27
29 27
29 27
30 27
28 28
26 29
25 29
25 28
24 28
25 26
25 26
25 26
25 25
26 24
26 25
25 24
26 22
27 20
27 20
25 20
24 22
25 22
28 22
28 22
30 23
31 23
30 22
29 21
27 22
28 22
29 22
28 22
25 21
25 20
25 20
25 19
25 20
25 20
26 20
25 21
25 21
24 21
24 21
24 22
24 21
26 22
25 22
25 21
26 20
25 19
25 20
26 21
25 21
24 21
24 22
24 21
24 21
23 21
25 20
25 20
24 19
23 18
22 17
22 19
23 17
22 18
20 18
20 19
21 19
20 19
21 20
21 21
21 20
20 20
19 20
19 20
19 21
19 21
21 20
21 20
21 20
21 21
19 21
19 20
19 21
19 23
19 24
20 24
20 23
18 22
18 23
19 24
19 24
20 24
20 25
19 24
19 26
22 28
23 28
23 30
23 30
24 30
23 30
23 30
23 32
24 33
24 33
25 32
24 32
25 31
24 30
25 29
22 29
22 29
22 28
22 27
22 28
22 27
24 26
25 26
25 25
24 25
22 25
22 25
22 24
22 25
22 26
23 26
23 25
24 23
24 22
23 20
23 20
23 20
24 20
22 19
21 19
21 19
21 17
22 17
24 16
22 14
22 13
22 11
24 11
23 12
23 12
23 12
24 10
23 10
24 10
23 9
21 9
22 10
24 11
23 13
23 12
23 12
23 14
24 14
24 14
25 14
27 14
28 15
29 17
32 17
32 19
32 19
32 20
32 18
35 18
34 18
35 20
34 21
35 22
35 22
35 22
34 22
33 21
36 24
37 24
36 25
36 26
35 26
35 25
34 25
33 25
33 26
31 29
31 29
30 30
31 31
30 32
31 35
33 37
33 39
34 39
33 39
32 38
32 37
32 37
32 37
33 35
33 37
33 37
32 37
29 38
27 37
26 35
24 35
24 33
25 34
25 34
25 34
24 33
24 34
23 32
24 31
24 30
24 30
25 30
26 31
26 31
26 28
26 28
27 28
27 29
29 30
27 31
28 31
29 33
29 34
30 31
31 33
33 32
33 31
34 31
33 29
31 27
32 25
31 27
30 27
31 29
32 28
35 31
36 32
34 33
34 31
34 31
34 31
33 31
33 31
33 35
33 38
34 39
33 38
33 38
33 38
33 39
35 38
36 38
35 38
34 38
34 40
33 41
33 41
33 42
30 43
29 43
29 44
30 42
28 41
28 40
27 40
27 39
29 39
28 40
27 37
25 37
24 37
23 37
24 36
23 36
22 36
23 34
23 33
21 31
20 33
17 30
16 30
18 29
17 30
17 31
18 32
18 31
18 32
18 28
17 25
16 26
16 26
16 25
16 26
15 25
14 26
14 26
14 27
16 28
16 27
17 27
16 27
17 27
17 27
17 27
17 25
18 25
19 25
21 25
21 25
20 24
20 24
21 24
23 24
23 25
23 25
23 24
22 23
23 26
23 26
22 28
22 28
23 29
25 28
26 28
27 27
27 27
28 26
28 24
27 24
28 25
28 26
28 26
28 27
28 25
28 26
28 26
28 25
27 26
26 26
25 26
25 25
23 24
23 24
22 24
22 23
21 22
21 21
21 21
20 22
18 22
17 22
15 23
15 25
15 25
13 23
12 24
10 24
10 23
10 25
10 25
10 25
9 22
9 23
9 21
9 21
8 21
8 20
7 20
8 20
7 21
6 22
6 23
6 22
6 22
6 21
6 21
6 20
6 20
6 20
6 21
7 21
8 20
9 20
9 20
9 20
11 21
11 20
11 19
12 19
12 20
13 21
13 21
13 21
13 21
14 21
14 21
14 19
14 20
14 20
15 18
16 19
16 19
17 18
17 19
18 20
19 20
20 19
21 20
21 21
22 20
20 22
22 23
20 23
19 23
20 24
21 24
21 26
21 25
21 24
22 25
22 27
23 27
24 27
24 27
23 27
22 27
21 26
21 27
21 27
19 27
19 29
19 30
18 30
18 29
17 28
17 28
17 29
17 30
16 30
16 30
16 31
16 31
16 32
15 32
14 31
14 32
13 32
13 32
12 31
11 33
10 33
9 33
9 33
8 34
8 32
6 32
7 32
7 31
8 29
7 29
7 29
6 31
8 33
7 34
7 32
6 32
5 32
5 32
6 33
6 33
6 34
6 35
7 35
12 35
12 36
12 36
14 36
14 36
14 38
15 38
15 37
16 36
17 36
19 36
21 36
23 35
24 35
24 35
25 35
26 36
26 36
27 35
27 36
28 34
29 34
30 33
31 32
32 31
33 32
35 31
34 33
34 33
32 33
35 32
37 31
37 30
35 28
37 28
37 30
37 32
38 31
38 30
38 29
38 29
39 28
40 26
41 26
37 25
37 25
38 24
37 24
37 25
37 23
36 24
36 25
35 26
34 27
34 26
32 26
32 27
31 28
31 28
30 28
30 29
30 30
30 30
30 29
31 29
31 31
30 31
29 33
29 35
29 34
28 34
28 32
28 32
30 33
28 33
27 33
27 32
28 36
28 34
29 34
29 32
28 33
28 35
28 35
31 36
30 37
29 39
27 39
26 41
26 39
26 39
25 41
28 42
29 42
29 42
30 43
30 43
31 44
29 44
29 44
27 44
28 43
28 43
28 44
27 41
27 40
26 40
26 40
24 43
24 41
24 41
24 41
23 39
22 39
21 40
23 41
23 41
22 40
23 40
23 39
23 42
22 39
20 41
19 40
19 40
19 41
20 40
20 41
19 40
19 39
19 38
19 40
24 39
24 38
25 38
26 36
24 34
26 35
27 36
26 34
26 34
26 32
26 32
26 31
27 32
28 31
30 32
31 32
31 32
31 31
31 31
32 33
33 31
33 31
34 32
34 32
34 33
34 33
35 33
34 34
34 34
36 35
36 35
37 35
38 32
38 32
38 31
39 31
39 31
39 30
38 31
37 31
36 33
36 35
37 35
39 34
38 34
40 34
38 36
39 36
40 38
37 39
37 38
37 37
38 36
39 36
40 40
41 40
41 38
39 39
37 39
36 38
37 40
37 41
40 43
39 43
39 42
39 45
40 44
41 44
42 43
42 44
42 46
42 44
42 45
39 45
37 45
38 45
37 46
37 46
37 46
36 45
37 46
38 45
38 43
40 44
39 43
41 44
41 44
40 44
37 45
35 45
37 47
36 48
34 47
35 45
34 46
34 46
33 48
32 49
31 45
30 45
29 46
29 46
30 47
31 47
31 46
31 46
28 44
29 42
29 43
28 41
26 41
25 39
26 39
26 39
25 36
24 36
24 35
25 35
25 35
22 36
22 35
24 35
24 36
25 37
25 37
24 38
25 39
23 37
24 37
22 35
22 36
22 37
24 35
24 37
23 33
23 32
25 31
24 31
24 29
25 29
25 27
25 26
25 27
25 27
26 26
27 25
27 23
26 24
26 23
26 23
26 23
26 24
25 24
25 25
25 25
25 27
23 29
23 28
24 28
24 28
24 30
24 29
25 29
27 29
28 29
27 28
28 26
28 27
27 27
29 26
28 25
28 25
27 24
29 23
28 22
27 20
25 21
26 19
26 19
25 19
25 20
25 20
25 20
24 20
25 21
24 21
26 20
28 20
28 20
27 20
26 20
26 19
25 19
26 18
27 20
27 20
28 19
28 18
29 19
29 17
30 15
30 17
29 17
30 18
30 16
31 16
30 16
28 15
28 15
27 15
26 16
25 14
26 13
25 13
25 13
25 15
25 16
23 16
25 17
27 18
27 18
26 18
26 18
26 18
24 17
24 19
24 19
25 21
24 20
24 22
22 22
20 22
20 22
21 22
22 23
22 25
25 25
24 25
23 23
23 23
22 23
22 22
21 21
26 22
25 24
27 23
29 23
29 22
30 22
30 22
31 25
33 25
32 26
32 27
32 27
33 27
34 28
33 29
35 29
35 27
35 27
38 28
36 26
36 25
35 24
35 24
34 24
34 24
34 25
35 23
35 23
34 21
34 21
35 19
35 19
36 19
36 19
35 19
34 18
35 16
33 17
34 18
36 18
35 20
35 21
35 22
35 22
30 22
30 20
29 19
27 20
27 20
26 20
24 20
23 17
22 17
24 16
24 17
24 17
23 18
22 18
22 17
20 18
20 19
22 19
19 19
20 21
18 21
18 21
18 21
20 21
21 21
22 21
21 21
22 21
22 21
23 21
22 21
22 22
21 24
20 25
20 25
21 26
20 26
19 25
19 25
17 25
18 23
19 23
19 22
21 22
22 21
22 22
22 22
23 21
23 22
24 23
24 25
26 25
26 26
24 27
25 26
26 26
26 26
25 27
26 28
26 27
26 26
25 26
25 26
25 26
25 26
26 28
27 29
26 30
25 31
25 30
25 31
24 33
25 34
24 35
24 39
24 40
24 38
24 37
24 37
23 37
23 39
23 39
22 38
22 38
22 37
22 37
23 39
22 39
21 39
24 39
23 39
25 41
26 42
27 44
28 42
29 42
28 42
30 41
31 41
31 41
31 41
31 39
31 38
31 38
31 38
31 37
33 37
32 35
32 37
32 35
32 35
32 34
33 34
32 36
32 37
33 35
32 36
34 37
36 34
38 32
40 32
41 33
42 33
45 32
46 30
46 30
47 31
49 32
49 32
49 31
48 31
48 33
48 34
46 33
46 33
43 31
42 29
40 26
39 31
38 34
38 35
37 36
35 37
35 37
36 36
38 36
38 39
40 41
40 43
39 44
37 43
37 43
40 41
40 42
40 41
39 41
38 40
38 41
39 39
38 39
38 37
36 35
34 35
33 35
31 36
31 35
30 35
27 35
26 36
26 37
26 36
25 35
25 35
25 38
26 36
25 34
26 34
25 34
26 35
28 35
27 36
27 36
27 31
25 29
26 28
26 27
28 25
28 24
29 25
29 25
29 22
27 21
27 19
27 18
28 23
28 23
27 23
26 22
25 23
27 24
29 24
30 22
30 23
31 25
31 28
31 28
31 28
30 28
30 28
29 29
31 30
33 30
35 29
35 28
35 28
35 28
34 28
34 25
35 25
36 25
35 24
35 24
36 23
34 23
34 22
34 22
36 22
36 21
35 20
34 20
33 20
32 20
30 19
29 19
29 19
29 18
29 19
29 19
28 14
31 14
30 15
31 17
31 16
29 15
27 15
26 16
26 15
25 13
26 10
26 10
26 11
26 12
26 11
26 11
24 11
22 11
20 11
20 12
20 13
19 14
19 14
21 15
19 15
19 16
20 17
20 17
20 18
21 19
21 20
21 20
20 21
20 22
22 22
24 23
23 23
23 23
23 24
23 24
23 25
23 25
24 24
25 25
25 26
23 26
22 25
21 23
23 23
23 23
23 24
23 22
23 23
25 24
24 24
26 24
27 23
27 22
28 22
30 21
32 20
33 21
33 22
33 23
34 23
35 22
36 22
35 23
35 24
34 24
35 25
36 25
36 24
36 25
36 24
36 24
36 23
38 23
37 23
35 22
41 22
41 22
41 24
40 24
39 23
39 23
39 24
41 24
41 24
41 24
41 25
41 26
39 26
40 27
41 26
41 26
40 26
38 25
39 26
38 27
37 27
40 27
39 28
38 28
38 28
37 28
38 27
39 26
38 26
37 27
36 27
35 26
36 26
38 27
36 25
36 25
34 26
33 25
33 26
35 27
36 29
34 28
33 28
34 28
30 29
30 29
31 26
32 26
33 26
34 28
34 27
31 27
32 28
33 29
34 29
34 28
34 28
34 29
33 29
34 30
34 31
35 32
34 31
35 31
35 30
32 30
32 30
31 30
29 31
30 32
29 32
29 31
28 30
29 29
29 30
29 30
28 29
28 28
28 28
27 31
27 30
27 29
27 29
25 28
23 26
25 29
25 30
24 30
23 31
23 31
25 31
24 31
23 32
23 30
22 31
23 30
22 28
21 29
20 28
20 31
20 31
20 29
21 29
22 28
22 26
21 25
21 25
20 25
20 25
21 26
21 26
21 26
21 26
21 26
23 27
22 27
22 27
21 28
24 27
23 29
28 29
27 30
27 30
29 27
29 28
29 28
30 27
31 27
32 29
30 27
31 26
32 27
31 25
31 27
30 28
31 28
31 27
30 28
30 27
29 27
29 27
30 26
32 26
33 23
33 24
32 26
31 26
30 29
31 31
31 31
32 31
31 32
31 32
31 32
31 32
33 33
34 33
35 34
34 34
34 34
34 34
35 35
32 36
32 34
27 35
26 33
26 34
24 36
24 36
24 36
23 36
22 37
21 35
21 34
20 36
19 35
19 35
19 33
17 32
16 34
16 36
16 36
16 36
16 37
16 37
14 38
12 39
11 39
11 39
11 37
11 37
10 36
9 34
9 35
8 35
8 34
8 34
7 33
7 32
5 31
6 31
7 28
6 28
6 31
7 31
6 30
7 29
8 29
9 28
9 29
9 28
9 27
10 27
10 27
11 27
12 27
14 29
14 30
15 28
17 30
19 32
19 33
20 34
21 32
21 31
23 30
24 30
25 30
26 31
26 29
28 28
29 30
30 30
31 31
31 33
31 32
32 34
32 33
33 33
34 34
36 34
37 35
37 38
39 39
37 40
34 41
34 40
35 38
35 38
35 37
35 37
34 37
33 39
33 38
33 39
33 39
33 39
34 39
33 39
32 38
30 37
31 36
30 37
28 37
26 35
27 35
27 36
27 36
28 35
27 35
26 37
25 36
24 35
25 37
24 38
23 39
22 38
22 38
22 36
22 37
21 36
24 37
23 39
22 37
20 37
20 37
20 35
19 36
20 34
21 34
21 34
20 33
19 34
21 35
21 35
21 34
22 32
26 33
26 32
26 31
25 30
24 30
25 31
27 31
29 30
30 30
31 30
34 30
34 32
35 31
35 30
35 30
34 30
34 30
35 28
36 28
36 28
36 27
36 26
37 23
37 24
37 24
37 25
41 25
43 24
40 23
41 22
41 22
42 23
44 24
44 23
43 22
43 24
44 25
44 27
44 28
45 27
44 27
44 31
44 32
43 32
39 32
42 33
42 35
42 37
43 38
44 37
42 37
40 39
41 40
40 39
37 38
37 36
36 36
36 37
38 39
39 40
41 41
41 41
42 41
42 41
42 40
41 42
41 43
41 42
42 41
44 40
41 38
40 39
42 39
41 38
41 41
40 40
37 38
37 39
37 38
38 37
37 36
38 35
39 34
38 34
38 34
38 31
38 30
39 32
39 31
37 31
37 29
37 27
37 28
35 29
37 30
38 28
35 28
35 28
36 28
37 29
37 31
38 31
36 30
35 30
32 30
31 31
29 34
31 34
30 36
30 34
29 34
30 34
28 35
27 36
27 36
27 35
25 36
25 37
27 34
27 34
27 35
27 34
30 37
29 37
28 37
28 37
27 38
27 40
26 39
26 40
26 42
26 40
26 41
26 41
26 42
26 42
26 42
26 41
25 40
24 40
25 40
26 40
25 39
24 39
24 38
22 36
21 35
21 35
21 35
21 34
21 32
19 33
19 31
20 31
21 30
20 30
23 29
22 29
21 29
20 29
20 28
20 28
18 29
18 30
21 29
22 31
19 28
18 28
18 28
17 27
17 26
17 24
17 24
16 22
16 21
15 21
15 21
14 21
14 21
14 21
13 19
13 20
12 20
12 21
11 20
10 21
10 23
10 23
9 22
9 24
9 25
11 25
11 24
12 26
12 25
13 24
14 24
13 24
13 24
14 26
11 26
11 26
14 27
16 27
16 28
17 28
17 29
18 29
16 29
16 27
16 28
18 27
18 26
19 26
20 26
20 26
20 27
22 27
22 26
22 28
22 28
22 27
22 27
23 28
25 28
27 29
28 30
28 29
30 29
32 29
32 27
34 27
34 27
35 26
35 26
34 25
34 25
34 24
35 25
34 25
38 27
39 27
38 28
37 26
38 26
38 26
36 25
35 26
37 26
36 25
39 23
38 24
38 24
37 26
38 25
38 25
39 25
40 26
39 28
39 29
39 29
38 29
38 31
40 30
43 32
43 32
44 32
43 32
41 33
39 32
39 32
40 34
38 35
36 35
37 35
35 35
36 35
35 34
36 35
35 37
36 38
36 40
36 40
36 43
32 42
33 42
35 42
35 43
35 43
36 42
36 42
35 41
34 40
37 40
34 43
34 41
33 42
33 40
32 41
31 42
30 42
28 41
28 41
28 40
31 42
31 43
31 44
29 45
28 46
28 48
27 47
28 47
28 46
28 47
28 46
27 46
28 46
28 45
27 45
28 45
27 47
28 47
27 46
27 45
26 45
26 42
26 41
26 39
26 38
24 40
22 39
22 39
21 39
20 39
19 41
19 41
19 41
16 41
17 38
18 39
19 39
19 40
20 39
19 38
19 39
19 41
21 39
22 42
20 39
19 38
19 36
19 34
17 31
18 29
18 30
17 30
17 30
17 28
19 28
19 28
19 28
19 28
19 29
19 30
19 29
20 30
20 29
20 29
20 31
22 31
21 31
21 32
22 32
23 31
23 32
23 32
23 34
23 34
23 32
23 35
22 36
22 37
21 38
22 38
22 37
22 37
22 38
25 38
25 38
25 37
23 37
22 34
21 35
21 35
21 34
21 35
23 35
22 35
22 34
22 33
23 33
23 34
20 34
23 32
22 31
23 32
24 31
25 30
25 29
23 28
23 28
23 27
23 25
21 26
22 26
22 25
21 27
21 26
22 25
22 24
22 24
23 24
23 26
23 26
23 26
24 28
25 28
24 27
23 27
23 28
22 27
19 28
20 29
20 30
20 31
20 32
21 33
21 33
21 33
23 32
23 33
25 33
25 34
25 35
24 36
25 35
25 36
23 37
24 38
24 37
23 37
22 36
24 36
26 38
26 40
27 40
29 40
29 39
29 40
29 39
31 39
30 39
29 39
29 40
31 38
31 39
32 37
32 35
32 36
31 34
31 33
31 33
31 33
31 31
31 31
31 33
30 32
30 30
31 30
31 29
31 29
31 30
31 30
29 30
28 28
27 29
28 28
28 29
28 28
30 28
32 27
31 26
31 25
30 25
32 25
31 25
29 25
27 24
28 22
27 24
27 24
28 24
27 23
27 23
26 21
26 22
27 23
29 22
27 24
28 23
28 24
29 23
30 22
31 21
31 21
30 22
31 22
31 23
35 26
36 24
36 23
37 24
40 24
42 25
41 25
42 26
42 26
42 26
41 27
40 26
39 27
41 26
41 28
38 30
37 31
38 31
38 32
38 33
36 34
37 35
39 36
39 36
38 36
40 34
38 33
36 33
36 33
36 36
34 36
34 37
34 37
32 37
32 36
31 37
30 36
29 37
29 36
29 37
29 37
30 37
29 37
29 36
26 33
26 32
27 32
26 31
22 30
22 29
22 28
22 29
24 30
24 31
25 31
26 31
26 31
24 31
24 29
25 28
24 28
23 29
22 28
24 27
24 27
23 26
21 26
23 26
23 27
25 28
26 30
28 32
28 32
29 30
31 31
31 31
33 32
33 33
35 33
34 35
35 35
35 35
35 36
35 35
36 35
36 34
37 34
40 35
39 35
39 35
38 35
38 35
38 35
39 35
40 35
39 33
38 33
38 33
37 33
38 34
38 34
40 33
40 33
40 33
41 33
41 33
42 34
41 34
42 33
43 34
43 33
41 33
41 33
37 34
36 32
34 32
34 32
34 31
32 30
33 28
30 27
31 27
29 26
29 27
28 27
28 26
27 25
27 25
25 27
25 27
26 28
24 28
26 29
25 31
25 31
26 31
27 32
24 32
23 31
23 30
24 30
24 30
26 30
25 30
25 30
24 30
24 30
23 29
23 28
25 28
24 27
26 27
25 27
25 26
25 27
26 26
28 26
28 24
29 25
29 23
29 23
29 23
32 25
31 27
32 27
32 28
32 28
32 24
33 24
34 24
35 26
35 28
36 27
35 28
33 27
32 26
30 25
31 23
32 23
31 24
30 24
30 25
31 26
32 27
30 26
31 27
29 29
29 28
30 28
29 29
29 31
30 32
30 32
30 31
30 33
27 33
28 33
28 33
28 32
28 32
27 31
28 33
28 32
28 33
28 33
28 33
26 31
27 29
26 29
25 27
25 27
26 29
25 30
24 30
24 31
25 29
25 29
25 28
25 32
25 33
27 33
27 35
28 35
28 35
28 34
28 34
27 34
29 34
30 34
31 32
31 30
31 31
31 30
31 31
32 29
31 29
30 30
28 33
28 31
28 31
28 31
30 32
31 32
30 33
30 33
29 31
28 31
29 30
31 30
32 30
32 31
31 31
32 30
32 30
33 31
33 30
33 29
33 30
33 27
31 27
32 27
33 28
33 24
33 23
31 25
31 27
29 27
29 27
31 27
32 28
32 28
30 28
29 30
27 31
27 30
26 31
25 33
25 31
24 34
25 33
25 34
25 31
26 33
27 34
27 34
25 36
24 38
24 38
26 39
26 39
26 41
25 43
24 43
24 45
23 45
24 46
25 47
26 47
25 46
24 45
27 45
28 47
29 48
31 49
29 50
31 50
32 51
32 51
32 49
31 47
33 47
33 47
32 47
32 46
33 47
35 47
35 45
35 45
36 46
36 47
37 48
37 48
37 46
38 47
40 45
42 46
41 44
40 44
41 45
41 43
42 42
42 41
39 41
39 42
40 41
43 39
42 39
41 37
41 36
40 36
40 35
39 35
39 38
39 38
37 38
39 35
37 36
35 35
35 33
33 32
33 31
36 31
36 31
38 31
39 32
42 32
42 32
41 31
43 29
42 29
42 31
47 30
47 29
47 26
46 24
47 26
48 25
47 26
45 27
43 26
44 27
44 26
42 27
41 27
40 27
40 28
47 28
47 27
47 27
44 28
44 28
44 29
44 29
44 28
42 28
43 28
43 25
44 26
44 26
41 26
42 24
42 24
43 25
42 26
41 26
38 26
38 26
38 24
36 23
35 24
35 25
36 26
35 28
33 28
33 27
32 27
31 29
32 33
35 33
34 31
33 32
34 30
34 30
34 30
34 30
36 30
38 29
38 28
38 27
38 26
31 25
32 29
31 30
35 29
35 29
34 28
35 29
36 30
36 31
35 32
35 32
35 31
35 32
36 32
35 33
35 36
34 36
34 35
34 35
35 35
35 36
34 36
33 38
31 36
30 35
30 34
28 33
28 35
28 35
25 37
26 36
25 33
22 34
23 34
23 35
23 35
23 34
23 34
22 34
20 34
18 33
20 33
20 34
21 34
22 34
21 30
23 28
19 28
21 29
23 30
25 29
25 28
25 28
26 28
28 28
27 29
27 28
27 28
29 28
29 27
30 28
30 29
30 30
29 30
30 30
29 30
30 30
30 31
30 31
29 32
29 31
29 29
29 28
28 26
27 26
27 26
28 24
28 25
28 23
26 24
27 24
27 24
27 24
28 24
28 24
27 24
28 24
27 25
27 25
28 25
26 26
26 27
24 29
22 29
19 30
20 31
21 30
20 31
19 33
21 35
21 35
20 35
18 34
18 34
18 33
18 33
19 33
20 33
21 33
21 35
20 33
21 33
21 34
21 33
21 34
22 33
22 33
22 34
22 35
22 36
21 38
20 38
20 40
20 41
19 41
19 41
19 40
18 40
18 42
17 44
16 44
16 44
15 45
14 45
14 45
14 45
14 44
14 46
15 47
14 46
13 47
13 48
13 47
11 44
10 44
10 45
10 45
10 43
11 42
12 42
13 43
13 43
13 43
14 41
14 41
13 42
14 42
14 44
15 43
15 43
16 44
16 44
16 43
16 42
17 41
18 40
19 39
19 37
20 37
20 37
20 37
22 38
22 38
22 36
22 35
22 34
22 35
24 36
24 35
24 34
25 32
25 29
24 27
23 28
24 28
24 27
23 27
24 27
26 28
26 28
27 28
27 28
25 30
24 30
22 29
21 29
20 29
22 30
23 31
25 30
25 33
26 31
25 31
24 31
24 31
24 30
26 30
27 30
26 30
27 31
28 31
28 32
27 36
28 36
28 36
27 35
28 34
28 34
28 34
28 36
28 36
26 35
27 35
27 35
26 35
26 35
26 35
27 34
26 35
27 33
29 33
28 34
26 34
26 33
25 34
25 34
26 33
26 35
26 35
27 36
26 37
23 37
23 36
21 35
21 31
20 32
20 32
20 32
20 32
21 34
21 34
20 33
20 33
18 33
18 33
19 33
20 30
20 30
20 31
21 31
22 34
22 35
24 35
25 33
25 32
26 33
25 33
29 33
29 35
29 35
29 35
29 35
29 33
29 36
28 36
28 38
29 37
29 37
31 38
32 39
31 38
32 36
32 35
34 34
35 33
35 33
35 35
35 36
34 37
35 36
36 37
36 37
35 36
36 34
34 34
35 34
36 34
37 34
37 34
36 34
35 35
34 36
34 35
32 38
30 35
30 34
28 36
28 38
28 38
27 39
27 40
23 41
23 40
25 41
25 41
26 41
26 42
25 39
24 38
24 37
23 37
25 40
23 38
23 37
25 38
25 37
28 39
25 40
24 40
25 42
25 41
25 40
28 40
27 42
26 43
27 44
27 44
25 44
26 43
26 43
26 43
25 43
25 42
25 41
25 39
25 38
27 38
27 35
28 36
30 37
30 37
30 36
30 35
30 33
31 34
32 33
32 35
30 34
31 35
32 36
33 35
35 35
36 35
38 33
39 33
38 30
38 31
39 33
37 33
36 33
33 32
33 31
33 31
32 28
32 27
33 28
31 28
32 26
34 24
34 23
34 25
34 27
33 27
33 29
32 30
33 29
32 30
35 30
38 30
39 31
40 33
42 37
42 36
40 36
40 35
41 34
43 35
43 37
43 36
44 37
45 36
47 36
48 35
46 35
45 36
43 37
42 37
42 37
41 38
42 39
43 38
41 37
41 37
41 38
42 37
42 40
43 39
43 39
43 39
42 39
42 38
41 38
41 39
42 39
42 39
43 37
44 37
43 35
43 36
44 37
45 36
42 36
39 38
39 38
39 37
37 33
36 33
37 34
38 34
36 37
36 38
37 37
36 36
35 37
35 36
33 36
31 36
33 36
35 37
35 37
37 37
35 37
35 39
34 39
34 40
36 41
36 40
37 44
36 47
37 46
36 47
36 48
36 49
36 49
36 49
38 49
37 48
35 50
36 52
35 54
38 55
38 55
38 52
37 53
35 55
36 55
37 53
37 52
34 51
34 51
35 50
34 49
34 49
35 47
35 45
35 47
37 48
38 47
38 46
38 47
38 50
35 49
33 47
33 47
33 51
33 51
33 48
34 48
33 48
31 48
32 49
31 44
31 42
30 40
30 39
30 39
31 38
31 39
30 40
28 41
28 41
28 40
28 36
28 34
26 33
27 33
27 34
28 32
28 32
29 32
29 32
29 33
31 33
33 35
34 35
35 34
35 34
34 33
32 33
31 31
30 31
28 31
28 32
29 32
29 31
29 33
29 36
29 35
28 31
28 32
29 32
28 32
28 31
28 29
30 28
32 31
32 30
33 30
33 33
34 32
32 32
32 30
33 30
33 29
36 29
37 28
36 28
38 28
38 28
37 29
38 28
37 30
37 28
35 28
34 28
33 27
32 27
34 25
32 26
31 27
31 26
32 26
32 27
32 27
32 27
34 27
33 28
33 27
34 25
34 23
34 21
34 23
35 25
35 25
35 26
35 26
35 26
35 26
33 27
33 25
34 25
34 27
35 24
35 24
36 25
39 25
39 25
41 25
38 25
38 25
39 25
38 26
36 28
36 27
35 27
36 28
36 29
36 30
36 32
37 34
36 35
34 35
35 35
36 35
36 35
37 36
38 35
39 36
38 36
37 35
37 33
37 33
36 33
38 33
39 33
40 32
40 31
41 30
40 30
39 29
39 29
39 29
38 28
37 29
36 29
37 29
36 29
35 32
36 33
33 34
35 35
34 35
33 36
33 37
32 37
31 37
33 35
33 38
34 41
33 39
33 39
33 38
35 38
35 36
36 37
34 38
33 37
32 36
31 36
30 36
29 38
28 38
28 37
27 38
27 38
28 38
29 38
28 40
28 39
27 39
29 39
31 39
32 38
32 38
34 39
35 40
38 41
38 39
42 39
40 38
40 38
40 37
38 35
38 34
38 34
38 35
38 35
38 34
40 34
41 33
39 33
40 31
40 30
39 31
40 30
40 31
39 31
42 34
41 33
43 34
46 34
48 34
49 36
49 35
49 33
49 33
49 34
51 34
51 34
49 35
48 36
47 35
46 38
47 38
44 37
42 38
44 39
48 39
47 40
46 40
43 42
43 44
40 44
40 43
40 44
41 43
43 44
44 44
41 43
40 42
41 42
40 43
39 44
38 44
39 44
38 43
37 41
39 40
38 41
39 42
38 40
34 38
34 39
33 40
33 40
34 41
37 39
37 39
38 39
38 37
40 36
38 38
39 39
40 38
43 37
44 37
45 36
45 36
45 38
44 37
41 36
38 36
37 35
37 35
38 33
39 31
38 32
38 32
39 31
39 32
38 33
37 34
37 33
38 34
37 35
37 35
36 34
36 34
36 35
39 38
39 38
37 38
39 38
38 36
38 37
39 36
39 34
39 32
36 32
35 31
31 33
32 34
33 35
33 35
34 37
35 35
36 34
36 35
34 35
34 37
33 35
33 35
32 33
33 33
34 34
33 35
34 34
35 37
34 39
33 41
33 40
35 42
35 43
34 41
33 39
35 38
37 38
36 40
38 40
40 40
41 40
41 40
41 41
38 40
38 41
39 41
38 40
38 41
38 40
38 41
38 42
38 41
38 42
38 42
41 40
43 40
41 39
42 39
40 38
41 38
39 38
39 38
38 38
37 35
38 35
38 34
39 36
39 38
38 38
40 38
39 39
38 35
39 35
40 33
41 34
40 33
39 33
41 35
43 35
41 35
39 35
39 32
38 31
36 30
35 31
35 31
34 31
36 29
36 28
35 27
34 29
35 30
35 32
35 31
35 32
34 32
35 31
33 31
30 32
28 31
28 31
28 32
27 32
25 31
25 31
24 30
26 32
27 32
26 33
25 33
27 31
26 29
28 28
26 27
26 26
26 26
25 23
23 26
23 27
22 26
22 25
20 25
18 25
18 25
18 25
19 26
18 25
19 27
20 28
20 30
20 28
18 30
19 31
19 32
19 30
18 28
19 26
20 28
21 26
22 27
22 27
23 27
23 27
23 27
23 29
22 29
22 29
22 30
22 32
22 33
20 31
21 31
21 30
21 30
18 31
18 33
17 34
21 34
22 34
22 35
23 35
23 34
22 32
22 32
22 32
22 31
23 32
23 32
24 32
23 32
23 32
23 31
22 31
23 29
23 29
24 27
23 26
23 25
23 26
24 26
24 28
22 27
21 27
21 26
21 26
20 27
21 27
19 27
20 25
20 25
20 25
21 25
21 23
23 24
23 25
21 25
22 25
22 25
22 25
23 23
23 23
19 23
18 24
18 23
17 24
18 22
20 22
21 22
22 22
24 22
25 22
25 22
24 22
25 21
25 22
25 22
28 20
29 20
32 21
31 22
32 23
34 23
34 22
33 24
33 22
35 21
37 22
39 23
38 25
39 25
38 24
39 25
38 26
39 25
40 25
39 24
40 24
41 24
41 23
41 23
42 26
42 27
42 27
41 29
40 28
40 30
41 29
41 29
41 28
41 28
42 28
41 28
41 28
39 27
37 26
38 28
39 28
38 29
38 28
37 27
34 28
33 28
30 30
30 30
30 30
28 30
28 30
29 28
28 29
27 29
25 29
23 28
24 27
23 26
23 27
23 26
23 25
23 26
22 25
25 28
25 28
22 26
23 27
23 28
21 25
21 24
21 24
21 22
21 23
22 22
21 23
21 24
21 25
21 25
18 26
18 27
17 27
17 29
18 29
19 28
18 30
19 29
19 29
19 31
19 30
18 31
18 28
18 27
17 27
17 27
17 28
16 28
16 28
15 28
15 28
14 28
13 27
13 29
13 30
14 33
14 33
13 32
13 32
10 29
10 30
10 30
10 29
11 28
11 29
11 30
11 29
11 32
12 31
11 31
11 30
11 29
12 28
11 28
11 28
11 27
12 27
12 25
11 25
10 24
11 22
10 22
10 23
10 21
11 21
11 20
11 21
12 21
12 20
13 20
13 20
14 20
14 20
14 20
15 20
15 20
15 20
15 19
17 17
15 15
15 15
16 16
16 16
16 16
16 15
16 15
15 15
14 15
15 14
16 13
17 14
17 11
17 13
17 12
18 12
20 12
22 12
24 12
24 11
24 11
25 11
25 11
26 11
26 12
25 14
26 14
26 13
27 13
26 13
26 14
26 13
26 13
26 13
25 14
28 13
28 13
29 14
30 17
30 17
32 18
34 18
35 17
34 17
34 16
35 17
34 16
34 17
34 17
33 18
33 19
34 20
37 21
36 22
35 22
36 21
38 24
37 22
37 23
36 23
34 24
31 25
29 25
29 25
30 25
29 25
29 25
29 26
29 25
29 23
28 26
29 26
28 26
28 26
30 25
30 25
30 25
31 25
33 24
30 24
29 25
28 23
27 20
26 20
24 20
23 21
23 21
23 21
23 23
22 22
23 22
24 21
24 21
24 21
24 20
23 20
20 19
20 18
20 19
18 20
16 18
16 18
16 17
17 18
17 17
17 17
17 19
19 19
18 19
17 19
17 19
17 18
17 18
17 18
18 16
17 16
17 17
17 17
16 17
16 17
17 19
17 21
16 21
17 21
17 20
17 21
17 21
17 21
18 20
17 19
16 20
15 20
15 20
16 20
17 20
16 20
16 20
17 20
17 21
19 20
19 20
19 21
19 20
19 20
20 19
20 20
21 20
20 19
20 19
21 18
23 16
21 16
23 16
23 16
23 16
22 16
21 17
22 17
21 16
22 17
22 17
24 17
23 17
24 17
22 15
24 13
27 13
27 13
29 13
31 16
32 17
34 16
33 16
34 17
34 17
34 17
34 16
35 16
34 16
35 18
36 18
35 17
36 16
34 16
34 16
34 16
34 18
36 17
37 18
38 18
38 19
40 22
41 25
43 27
42 29
45 30
43 32
44 33
45 33
48 35
48 34
48 36
48 37
47 36
48 36
46 36
48 36
48 40
50 42
48 42
44 42
43 42
41 42
40 39
39 39
38 41
38 41
37 40
39 39
39 40
40 40
40 41
39 42
38 40
37 41
38 41
38 41
39 41
41 42
41 41
42 39
41 40
40 39
39 39
40 38
38 35
38 33
35 31
34 29
32 28
32 27
31 26
33 26
30 24
30 24
29 23
29 23
30 25
29 24
31 24
30 24
29 20
27 18
26 18
28 18
30 18
32 18
31 17
31 17
30 15
32 16
37 17
35 18
35 19
35 20
35 20
35 20
35 21
37 20
36 21
37 21
37 22
36 22
36 23
36 24
35 23
35 23
38 23
37 23
39 23
38 23
40 24
44 25
44 26
46 25
48 25
47 26
48 26
49 27
49 28
51 27
50 26
50 28
48 28
48 31
50 32
50 33
50 33
49 34
48 36
46 37
47 38
47 39
47 39
48 39
44 38
44 38
45 36
45 34
44 33
44 32
45 32
43 33
45 32
45 34
44 36
43 36
45 35
45 35
47 35
46 35
43 34
42 36
40 38
41 37
40 36
37 36
37 37
35 38
33 40
31 39
31 39
30 39
30 37
30 37
32 36
33 35
33 35
32 32
32 31
32 30
33 31
34 30
34 29
36 29
36 28
37 26
37 27
34 26
34 26
35 29
34 32
35 32
35 32
35 32
34 31
34 30
32 31
30 29
30 26
30 25
28 25
27 26
25 26
25 26
25 26
25 24
25 22
24 23
23 23
22 23
21 22
21 22
21 22
21 24
20 25
20 24
20 26
18 28
16 29
15 29
15 31
15 31
13 33
13 33
12 33
10 33
9 33
7 33
6 33
5 33
5 33
5 33
4 34
3 30
4 28
2 28
2 29
2 30
3 30
3 30
3 30
4 32
4 32
4 34
4 34
4 32
4 32
4 33
4 33
5 34
6 35
8 35
8 36
10 36
10 35
10 35
11 33
12 31
12 30
13 31
13 30
16 29
16 29
16 28
18 27
19 28
19 28
19 29
19 28
20 29
20 30
20 29
20 29
22 30
22 29
22 29
22 29
26 29
25 28
27 28
28 27
29 26
28 27
30 28
30 27
31 25
31 25
33 24
33 25
35 27
36 27
36 27
37 29
37 29
37 29
35 30
37 30
35 29
39 29
40 28
39 31
39 31
40 31
39 30
39 29
36 28
37 27
38 27
37 26
37 26
37 24
38 24
40 25
39 24
41 24
42 24
42 24
41 24
43 25
43 25
44 25
42 26
43 27
41 27
40 27
40 27
40 27
38 26
38 27
36 27
37 29
36 30
37 29
37 28
36 28
37 27
36 28
36 28
36 27
36 25
35 24
36 26
33 27
33 28
33 28
34 30
33 30
33 30
33 30
33 30
33 31
32 32
31 32
31 31
32 32
31 34
30 35
30 37
29 37
31 37
32 38
33 39
31 38
31 39
31 39
30 39
30 40
30 40
30 40
29 41
30 40
31 42
31 42
32 43
31 41
32 39
31 39
29 38
29 38
28 39
30 36
29 35
29 36
30 36
30 38
29 36
28 36
27 35
28 34
26 33
26 34
26 35
26 37
26 38
29 38
33 37
34 37
34 37
34 39
34 36
33 34
33 33
32 31
30 32
30 32
29 30
30 31
30 31
29 30
29 30
30 28
30 32
30 32
31 31
30 31
29 29
29 30
28 29
31 30
30 30
31 30
31 31
36 31
37 32
36 33
36 33
36 32
37 32
36 30
36 30
36 30
37 30
36 29
37 29
39 28
40 29
40 27
40 27
38 27
35 28
34 29
33 30
35 29
36 29
37 30
38 30
38 30
39 30
38 29
38 30
38 29
39 29
40 31
39 30
37 30
37 26
37 27
37 28
37 29
38 29
40 27
40 28
37 27
36 28
36 29
38 28
35 28
34 27
33 27
34 30
33 30
33 30
34 31
36 34
36 33
36 33
37 32
38 31
39 31
38 29
40 30
40 29
38 30
37 29
39 28
40 27
37 26
36 28
36 29
35 28
35 28
34 30
34 30
33 29
32 30
32 29
31 28
31 28
31 29
31 34
30 34
29 34
29 33
29 37
27 38
27 37
28 39
30 39
29 39
28 41
26 41
26 42
27 41
27 38
27 38
25 39
25 38
23 36
24 37
23 37
24 37
22 37
22 37
22 37
22 38
22 39
23 37
24 37
23 37
22 37
22 37
23 35
22 33
23 33
25 34
26 33
27 34
27 36
28 36
28 37
30 38
32 38
33 37
34 33
34 33
35 34
35 35
36 31
36 30
37 30
36 28
36 28
37 28
36 28
37 29
37 27
37 28
36 28
38 28
40 27
39 27
39 27
38 26
38 26
36 27
37 28
34 29
34 29
34 28
34 28
33 29
33 29
32 30
32 32
32 31
32 32
32 32
32 33
30 34
28 32
28 32
30 31
29 31
29 30
27 29
25 29
25 29
24 28
24 28
23 27
23 27
21 27
21 28
20 28
20 28
18 27
17 27
17 25
16 24
16 25
15 24
15 25
13 26
12 26
12 26
12 25
12 25
13 26
13 25
13 25
14 26
14 27
12 26
13 25
14 24
13 25
13 24
13 23
13 24
13 26
13 26
13 25
13 23
13 23
14 24
12 23
12 22
11 22
11 22
12 22
11 23
11 23
11 22
12 22
15 22
15 22
15 21
15 22
15 23
15 23
17 22
17 22
20 24
20 24
20 25
20 25
20 24
20 24
20 24
20 25
22 25
21 24
21 24
23 23
23 21
25 22
27 24
27 25
28 25
28 24
28 24
29 23
29 23
30 21
31 21
30 21
30 21
31 23
29 21
29 21
29 21
30 22
31 21
30 22
30 22
30 25
31 27
30 27
27 26
28 27
29 28
29 28
29 29
29 30
27 33
28 35
25 34
25 35
26 35
27 35
28 36
27 39
27 39
27 38
25 39
25 40
27 40
24 41
24 41
24 40
22 40
22 39
20 40
20 43
20 43
21 44
23 43
22 42
23 42
23 42
23 42
22 40
22 40
22 40
23 40
22 39
21 39
21 38
23 37
24 34
24 32
25 31
25 31
25 30
25 29
25 28
25 26
25 25
25 22
25 21
26 20
27 18
28 17
28 16
29 15
29 13
29 13
29 13
29 12
31 11
30 12
30 11
30 12
29 11
30 9
31 9
31 8
31 5
32 7
32 7
32 7
31 7
30 7
30 8
30 8
30 8
31 10
31 10
31 10
32 10
33 11
35 13
37 13
36 14
36 15
35 16
35 16
35 18
34 19
35 19
35 19
37 20
37 20
37 19
36 20
35 20
35 20
36 20
34 21
36 21
37 22
38 25
40 26
38 26
37 28
37 29
36 30
35 30
34 32
32 33
33 33
35 34
36 32
34 32
32 33
33 34
32 34
32 34
34 35
34 37
34 36
34 36
34 37
35 38
34 38
32 37
29 38
29 37
28 37
28 36
30 37
30 35
30 35
29 36
30 36
28 35
29 35
30 36
30 35
30 36
28 37
26 37
26 37
26 36
26 35
25 32
23 31
23 33
24 30
25 29
25 28
25 29
25 29
27 29
26 30
24 29
22 30
23 29
24 28
24 28
24 28
26 29
24 28
24 28
26 27
26 28
25 27
25 28
26 27
27 26
26 27
26 27
27 27
29 27
27 26
26 28
26 28
26 27
26 29
26 29
26 29
24 28
25 29
25 28
25 28
25 28
26 29
24 29
25 29
26 30
26 30
27 28
27 28
27 28
27 27
28 26
29 25
27 24
27 24
27 25
30 24
29 25
28 25
29 25
29 26
28 25
28 25
29 23
28 23
28 24
29 26
27 24
27 24
26 25
27 23
28 24
27 24
25 24
26 25
26 23
26 23
26 26
25 25
25 26
25 26
26 26
26 25
26 25
26 24
26 25
25 24
27 24
25 24
25 24
25 26
26 26
25 28
26 29
26 29
27 29
26 28
26 28
28 27
28 26
26 27
27 26
27 26
27 26
28 25
28 26
28 27
27 27
25 28
25 26
25 25
28 25
28 26
28 25
28 26
28 25
30 25
32 26
33 25
37 25
38 27
38 24
38 24
38 24
37 24
36 25
36 25
37 26
39 26
39 25
39 24
37 24
37 25
37 26
37 25
35 27
35 25
34 26
37 27
36 27
37 27
37 27
35 27
35 27
36 26
36 27
36 30
34 30
33 30
33 28
33 28
35 28
35 28
35 28
34 28
34 28
33 27
33 32
32 31
31 33
30 32
29 32
27 32
25 32
24 29
25 29
26 29
26 30
28 30
29 29
29 29
29 28
27 28
30 28
30 30
31 31
32 31
31 29
33 28
35 26
35 26
36 24
33 24
33 25
32 25
33 25
33 25
33 25
31 26
31 26
31 23
33 23
35 23
36 23
39 27
38 28
39 27
39 28
39 28
37 28
38 28
39 23
42 23
44 21
45 21
44 20
45 21
44 23
44 25
43 26
45 25
45 25
44 25
44 27
43 28
43 28
43 28
41 28
41 28
41 31
40 31
42 31
41 33
39 33
40 35
38 35
38 35
38 35
38 35
39 37
40 37
40 38
40 37
39 36
39 38
38 40
36 41
34 41
31 36
30 36
29 37
31 36
31 35
32 37
31 40
32 41
31 42
29 43
28 43
28 43
29 42
28 40
28 38
29 37
27 38
27 37
26 38
26 36
26 36
25 36
25 37
24 40
24 39
23 36
23 35
21 35
20 33
20 34
19 32
19 32
19 31
18 30
18 31
16 29
15 31
15 30
15 31
15 31
15 31
14 29
14 28
14 28
14 28
14 28
14 27
12 27
12 27
10 25
10 22
9 25
7 24
7 23
6 24
6 24
4 24
4 25
5 25
4 25
4 25
4 25
4 24
3 25
3 24
3 26
3 25
3 23
5 22
5 21
5 22
5 25
5 25
6 24
6 24
6 24
6 24
6 24
6 24
6 25
6 23
6 25
6 25
7 26
7 24
7 23
7 23
9 23
9 24
10 23
13 23
15 23
15 25
16 25
17 25
17 21
17 23
17 23
19 23
19 24
19 24
19 24
18 25
18 26
17 25
17 24
18 24
18 23
23 23
24 21
24 22
24 22
24 24
25 25
25 25
25 22
27 23
26 25
26 26
26 26
28 26
28 26
28 25
32 25
33 25
33 23
35 23
34 23
35 24
36 25
36 26
34 26
35 26
34 28
31 29
30 30
30 28
29 31
28 33
28 33
29 31
29 31
28 30
29 31
29 33
29 33
30 33
31 32
31 32
31 33
32 35
32 36
27 38
26 38
27 37
27 36
27 35
26 35
27 35
27 36
26 35
27 33
28 32
29 32
28 32
29 34
30 34
27 34
28 36
30 38
28 38
28 37
27 37
26 36
26 35
26 35
26 34
28 34
28 34
29 34
30 35
30 32
30 30
30 30
30 31
33 33
32 33
31 31
33 31
33 31
32 33
31 34
33 34
34 34
33 32
35 32
35 32
35 32
34 33
35 33
33 33
34 32
34 32
35 32
36 32
36 34
35 35
35 35
35 35
34 33
35 33
34 32
32 30
30 28
30 29
33 29
33 28
35 31
35 31
35 31
34 31
33 31
34 33
33 33
32 32
33 33
34 34
34 34
34 33
31 32
31 32
32 34
30 32
31 32
31 30
32 29
30 29
29 29
28 31
26 30
26 28
26 28
26 27
25 29
27 28
26 28
26 27
27 26
26 26
25 24
25 23
25 23
25 23
26 23
24 23
26 23
28 23
29 23
30 22
27 23
28 24
29 23
29 24
31 24
31 25
30 23
30 22
29 21
29 22
28 21
27 20
28 21
27 21
28 20
29 21
30 20
31 20
32 19
32 18
31 18
32 18
32 17
33 17
35 20
35 20
37 21
37 23
37 22
37 23
39 23
38 24
36 24
37 24
38 24
38 26
37 27
38 28
38 28
38 28
37 29
37 32
36 34
35 33
35 32
34 32
32 32
32 31
30 34
30 35
30 35
30 34
30 35
30 34
30 34
31 34
30 33
31 33
30 34
29 33
27 32
26 32
25 32
25 33
25 34
24 34
25 35
25 33
23 30
24 30
22 29
23 27
23 27
23 26
21 26
23 27
25 28
24 28
24 29
24 27
24 26
23 25
23 25
23 27
23 26
22 23
23 21
23 21
23 21
24 21
25 20
27 20
27 17
29 16
30 19
29 20
31 19
32 20
32 21
32 22
31 22
32 23
32 23
32 24
33 24
33 25
32 25
33 24
34 23
34 23
33 22
32 24
32 25
32 25
33 25
32 25
32 26
32 27
32 27
30 25
30 25
29 26
28 26
29 27
29 27
29 28
28 29
28 28
29 28
28 29
27 31
27 31
28 31
28 31
26 32
24 34
24 35
22 35
23 33
25 32
23 32
22 31
22 30
21 30
21 31
19 31
20 32
22 31
21 32
21 31
22 32
21 34
21 34
22 34
22 35
23 34
26 33
25 33
25 33
27 33
28 32
26 32
27 33
28 33
26 32
26 32
28 31
28 30
28 30
28 29
29 29
31 29
29 30
29 30
29 28
29 29
28 29
28 29
29 27
32 26
36 28
37 28
35 27
34 26
34 26
35 27
35 29
36 28
36 28
37 27
37 26
36 28
36 28
37 28
36 27
37 26
36 28
38 29
38 28
38 27
35 27
36 27
37 27
36 27
36 26
37 25
36 27
36 28
37 28
37 28
36 29
38 30
38 30
37 31
36 30
34 29
35 28
35 28
35 29
36 28
37 29
36 30
35 30
33 29
29 28
30 29
31 29
30 29
30 33
30 33
30 32
30 33
30 33
29 33
28 34
27 32
28 33
27 34
29 34
29 36
29 37
28 36
29 36
29 37
30 38
31 38
30 41
32 42
31 42
30 44
30 42
30 41
29 41
31 41
31 41
32 42
32 43
33 42
34 42
35 43
35 43
37 42
40 42
40 42
39 43
39 41
39 42
40 43
42 42
41 42
42 46
42 48
43 47
45 47
48 47
48 48
48 50
48 51
49 51
51 54
50 52
50 52
48 52
47 51
48 49
47 49
48 50
49 49
51 50
50 51
50 49
47 49
48 50
51 48
53 48
52 49
53 49
55 50
56 50
52 48
53 50
53 52
53 52
55 52
56 52
54 52
51 52
50 52
52 50
53 51
53 51
53 50
51 51
52 49
50 46
51 45
54 42
52 44
53 44
52 43
54 40
58 39
58 37
57 34
57 34
59 35
60 36
60 34
59 35
59 38
57 40
56 41
53 40
53 39
52 39
54 38
54 38
52 42
50 42
52 43
52 44
49 42
48 42
48 43
47 40
47 40
47 41
44 43
42 45
43 46
43 45
43 45
42 46
41 46
42 48
40 50
41 48
39 48
39 47
39 47
39 47
38 44
34 43
35 43
33 43
30 43
29 45
28 45
29 45
30 44
30 44
31 46
34 44
34 41
35 39
35 38
36 40
35 41
35 40
33 42
32 41
31 37
31 38
29 36
29 35
28 35
28 34
30 33
31 33
32 32
31 31
33 28
34 29
34 28
34 28
34 28
35 28
35 27
35 24
35 23
34 23
34 23
35 23
35 23
32 24
32 24
33 24
32 23
32 23
31 23
31 21
32 21
31 21
29 21
29 20
28 18
25 19
24 19
23 21
22 21
21 18
21 17
23 17
23 15
23 15
23 15
25 13
26 14
26 16
27 16
27 16
26 16
25 17
24 16
27 16
27 16
27 13
26 13
27 15
27 16
25 16
25 16
26 17
28 17
31 18
31 18
30 18
29 18
29 17
29 18
28 19
29 22
30 23
30 23
30 24
29 24
30 26
30 26
29 26
29 26
29 25
29 26
30 23
30 25
30 25
30 26
28 27
28 28
29 29
30 30
30 32
29 32
28 32
28 32
27 34
27 36
27 35
28 35
26 36
25 37
25 38
25 41
25 40
25 39
25 38
25 38
25 37
23 36
21 37
22 37
24 38
24 37
24 37
25 36
28 35
29 37
29 37
30 37
30 36
31 37
30 37
29 36
31 36
32 37
32 37
32 37
33 38
33 37
34 40
35 40
35 39
40 40
40 39
39 38
38 37
38 36
38 34
38 34
39 32
38 30
39 31
37 31
37 31
36 31
36 30
37 27
36 27
36 27
37 28
37 28
35 28
35 29
35 27
34 27
32 26
32 26
32 28
32 28
31 29
29 25
29 24
29 24
29 24
28 25
29 24
30 24
28 26
27 26
28 27
28 26
27 26
28 26
28 23
28 22
29 22
25 20
24 20
26 22
25 21
27 22
27 22
29 24
28 24
29 24
28 25
28 25
28 24
32 24
31 24
30 25
31 27
31 27
30 29
30 29
32 29
33 28
32 28
32 29
32 29
32 29
32 27
31 27
29 27
30 26
29 27
29 27
30 27
32 28
32 27
32 30
32 28
33 27
32 26
32 26
31 26
31 26
30 26
29 27
28 27
28 27
28 29
28 27
28 27
27 27
28 27
25 25
26 25
28 26
28 25
28 25
28 25
24 24
26 24
27 24
27 21
27 21
27 18
27 18
26 18
25 19
26 19
26 21
26 21
26 21
25 23
25 23
25 23
24 23
24 23
23 23
24 24
24 22
23 22
23 20
23 21
22 21
22 21
22 24
22 23
21 22
22 22
22 22
22 22
22 22
22 21
20 21
20 24
19 23
18 23
18 24
18 24
16 24
16 24
17 25
17 25
18 26
19 26
19 25
20 25
20 26
21 26
22 26
21 26
21 25
20 26
20 23
21 23
21 23
22 21
23 21
23 20
23 21
26 20
26 20
25 20
23 22
23 22
23 22
23 21
25 21
25 23
25 20
25 20
25 21
24 21
24 21
24 21
24 21
24 20
24 20
24 17
24 18
24 18
24 18
25 21
25 20
27 20
26 21
26 22
25 21
22 22
22 22
20 23
21 22
21 24
20 24
20 24
20 24
20 23
22 25
23 25
23 25
24 25
23 25
24 25
25 24
22 24
24 24
25 23
25 21
25 22
25 21
27 21
25 21
26 19
29 22
30 23
31 22
32 24
33 24
33 25
34 25
35 26
36 26
37 26
38 26
38 27
39 26
37 24
37 24
35 23
37 21
37 21
37 22
37 21
36 21
36 28
37 28
36 26
36 26
41 27
41 29
41 30
42 28
41 32
43 33
43 33
44 33
43 33
42 33
42 33
40 33
39 34
39 33
41 32
41 33
39 35
39 35
38 36
36 33
36 32
36 33
35 31
35 31
36 30
35 30
34 31
33 33
32 34
31 34
31 33
30 35
31 34
31 34
31 34
30 35
29 36
32 36
34 37
36 39
36 31
35 32
37 32
38 32
34 31
34 29
36 29
33 29
32 25
30 26
29 26
28 27
28 29
28 29
28 29
28 29
27 29
29 29
27 30
30 29
32 27
32 29
33 29
34 31
33 31
33 30
33 31
32 30
31 30
32 31
33 29
35 27
36 27
36 27
36 27
36 27
36 28
36 28
36 29
36 28
36 26
34 26
33 25
31 23
32 23
33 22
32 22
32 22
33 23
36 23
34 22
34 22
34 22
34 20
33 21
33 20
33 19
33 19
33 21
33 22
35 23
33 23
33 22
29 23
27 23
27 22
26 21
24 19
24 19
23 20
24 21
24 22
24 22
22 21
21 24
19 24
20 24
21 23
21 24
23 22
22 21
23 22
24 22
23 22
24 23
23 24
22 24
22 25
22 25
20 26
20 27
20 28
18 27
17 28
17 30
18 30
18 32
18 32
20 31
20 31
20 31
20 31
20 29
20 28
19 26
19 26
19 26
19 26
19 26
21 26
21 27
21 29
23 29
23 28
22 26
22 25
22 25
22 25
22 25
25 25
23 24
22 24
22 23
20 23
20 23
18 23
18 22
18 25
18 25
18 24
19 24
20 24
19 25
20 24
19 24
20 25
20 27
18 27
22 25
21 25
21 23
21 24
20 26
20 26
21 25
21 26
21 26
21 26
20 27
21 27
21 27
25 26
25 26
23 26
23 26
26 24
24 25
24 25
25 25
26 25
26 25
27 25
27 22
24 22
24 23
24 23
24 24
25 24
25 26
26 25
26 26
27 24
27 23
27 22
27 25
27 26
30 25
29 25
29 25
27 23
27 21
27 20
23 20
23 21
23 21
24 20
24 18
24 18
25 19
26 18
26 20
27 20
30 20
29 21
29 22
25 22
27 22
28 22
29 21
26 21
26 22
27 23
29 24
29 24
29 24
28 26
28 26
30 26
32 26
33 28
33 27
33 28
35 27
35 27
35 28
34 28
35 29
37 29
37 27
37 27
34 28
34 29
38 28
39 28
39 28
40 29
40 30
40 30
40 31
40 35
41 37
41 37
40 36
39 37
41 36
40 38
37 37
38 36
39 36
39 36
37 38
38 38
39 39
39 39
40 39
41 42
38 41
37 42
37 42
37 42
39 45
38 46
38 45
38 44
38 44
38 44
36 43
35 43
35 41
37 40
35 40
34 40
35 40
34 40
34 39
35 39
31 41
31 42
31 42
32 41
32 42
32 41
33 41
33 37
31 35
31 35
31 35
32 34
30 33
31 31
31 31
31 33
31 32
31 32
31 32
30 31
30 31
31 32
31 31
31 29
32 30
34 32
34 34
37 32
35 29
34 29
32 33
32 32
33 34
33 33
33 33
35 33
36 33
37 34
37 33
36 34
35 33
37 33
37 35
36 35
36 34
37 33
37 35
35 36
36 37
36 37
36 37
35 38
35 38
35 38
35 39
34 39
34 39
34 39
34 39
33 41
33 42
34 42
35 41
35 42
35 41
34 40
33 40
32 38
34 37
33 34
34 32
31 34
33 34
33 33
34 29
33 29
33 30
32 32
32 34
30 36
28 36
25 35
26 36
26 37
26 38
26 38
26 36
29 35
29 34
29 35
29 34
30 33
29 30
30 30
29 30
30 30
31 31
31 32
30 34
31 36
32 37
32 39
32 39
33 35
32 34
31 34
30 34
30 33
28 33
28 33
29 33
29 33
26 33
26 33
27 33
27 31
25 32
25 32
25 33
28 34
28 33
28 31
29 29
29 29
29 32
30 32
31 31
31 30
33 30
31 28
32 30
30 30
32 30
32 29
33 29
33 29
33 29
33 29
33 28
32 28
31 27
32 27
32 24
32 23
31 24
30 22
33 22
32 24
33 24
35 25
36 24
35 24
36 24
38 27
37 28
36 29
36 29
36 29
34 29
35 29
36 28
36 29
36 28
33 27
33 26
35 26
34 27
35 25
35 22
34 23
32 23
32 23
29 23
29 23
28 21
28 22
26 22
26 22
25 21
24 21
24 21
23 21
24 22
24 23
24 24
24 24
26 24
26 23
27 22
27 23
24 24
25 23
24 24
22 23
23 24
23 26
22 27
20 25
20 24
21 24
22 24
23 26
25 27
25 27
24 28
25 30
24 31
24 31
24 31
22 31
23 32
23 33
23 33
26 32
27 32
27 31
29 30
30 30
31 31
30 30
30 30
28 30
29 33
29 33
30 34
30 35
29 35
30 33
30 33
29 33
27 33
26 34
26 34
27 33
27 32
27 31
27 31
27 32
26 32
27 30
28 29
28 30
28 29
27 28
27 29
26 28
25 27
24 28
26 27
25 24
27 23
28 23
28 23
29 24
28 22
27 22
27 22
24 22
23 22
23 23
22 24
22 25
22 25
22 27
23 27
24 28
23 26
23 26
23 25
23 24
24 23
23 25
25 25
25 27
27 27
27 26
27 26
27 26
27 26
26 26
27 26
28 26
27 25
27 26
28 26
30 25
30 26
30 27
30 27
30 26
29 26
30 25
29 26
31 27
30 27
30 28
29 28
28 27
32 27
33 26
33 26
33 27
33 27
33 26
32 25
32 25
31 24
34 22
33 25
33 24
33 24
34 25
33 25
33 25
32 25
32 23
30 23
32 20
31 22
31 23
30 22
29 22
29 23
29 23
29 24
29 24
30 24
32 23
30 24
29 23
29 23
29 23
28 22
28 22
29 23
28 23
28 24
26 24
25 25
24 27
26 26
26 26
23 28
22 28
24 31
24 31
25 31
28 32
29 32
28 32
29 35
27 35
27 32
28 32
28 31
27 30
28 30
29 30
29 31
30 31
31 30
30 31
29 30
30 29
30 30
30 30
31 29
31 29
31 27
31 27
30 27
28 28
30 30
29 31
32 30
33 32
34 34
33 35
34 39
36 40
36 38
36 38
39 37
39 36
38 39
39 39
39 38
40 40
38 38
39 41
38 41
35 41
34 44
35 44
34 44
36 44
37 45
37 45
38 48
38 52
37 52
36 53
36 54
35 54
34 56
33 56
34 56
34 56
35 56
35 59
34 61
35 62
34 63
33 62
34 62
33 62
31 59
31 59
28 60
28 57
27 55
27 54
25 53
23 52
23 52
23 51
21 52
22 50
23 49
22 50
21 50
20 49
20 48
20 44
22 45
22 45
22 42
22 43
22 40
19 40
18 40
16 42
15 39
16 35
16 35
16 35
17 33
19 34
21 33
23 32
22 31
21 31
20 31
21 29
22 27
22 27
22 27
24 27
25 28
25 28
25 28
27 27
30 27
29 27
32 28
33 28
33 25
34 25
33 25
34 25
34 24
34 25
32 23
32 22
33 21
36 20
37 22
38 23
36 22
37 22
38 22
39 23
39 23
40 25
40 25
41 25
42 25
41 26
41 26
43 25
46 26
46 26
44 26
43 27
44 27
45 28
46 29
47 28
46 28
46 28
46 27
45 27
43 27
44 26
45 29
44 30
41 29
41 29
38 28
37 28
37 28
36 29
37 29
36 32
35 32
35 31
35 33
35 34
36 35
37 36
39 35
37 34
37 34
36 35
35 35
34 33
35 35
35 33
35 32
35 30
35 31
35 30
37 33
36 35
32 34
31 33
32 34
33 34
32 34
32 34
31 33
29 33
29 33
29 32
29 34
29 34
30 33
29 33
28 30
28 32
28 33
29 35
29 36
29 36
30 35
30 34
29 37
29 34
29 34
29 34
30 32
30 33
28 32
24 31
22 31
23 32
26 32
26 31
26 31
26 30
25 29
24 29
24 29
25 30
25 29
25 31
24 28
24 28
24 28
23 29
22 28
21 28
21 30
20 30
20 30
22 30
22 30
23 30
25 29
25 29
27 29
30 30
30 31
29 28
30 27
29 26
30 26
32 26
31 26
31 27
32 25
32 26
33 28
33 28
32 28
35 26
36 29
37 30
38 32
38 31
35 32
35 31
35 32
35 33
36 33
36 34
37 35
37 35
37 35
37 33
36 34
36 32
37 32
37 32
37 33
36 33
36 32
36 31
37 30
36 31
38 31
36 31
34 31
33 31
30 32
27 33
27 33
27 34
26 34
26 33
26 32
26 32
27 32
27 31
26 30
27 31
26 31
26 31
26 31
23 33
23 31
23 31
21 28
21 28
21 27
22 28
22 28
23 27
22 26
23 25
23 27
23 26
23 27
24 28
25 28
25 30
24 30
24 30
24 28
25 27
26 26
26 27
26 28
25 27
23 27
23 30
24 31
24 31
24 31
25 30
25 30
25 29
27 30
27 32
27 33
27 33
26 34
27 35
27 37
27 38
27 38
26 40
26 40
28 38
27 38
27 38
28 38
28 38
28 39
27 40
28 39
27 40
29 42
30 42
29 39
28 40
28 39
27 40
28 39
27 39
27 40
28 39
28 41
28 41
27 41
27 42
26 42
27 42
29 42
30 39
30 39
31 39
32 38
32 39
33 38
34 40
32 39
33 37
32 36
30 36
30 35
29 36
30 34
29 31
29 30
30 28
30 29
28 29
29 29
28 30
27 30
26 30
26 29
26 27
25 27
24 26
22 25
20 26
21 27
20 27
21 28
21 26
21 26
21 25
21 24
20 24
20 23
20 23
20 23
20 23
20 22
19 22
17 22
17 22
16 20
15 20
14 20
14 18
13 19
13 18
13 18
13 19
13 19
13 20
13 20
13 18
12 18
12 19
13 18
12 18
12 17
13 18
12 17
13 15
13 15
15 15
15 16
15 16
16 16
16 16
16 15
17 15
16 17
17 16
15 15
16 15
15 16
15 16
15 16
15 16
15 15
14 17
15 18
15 16
15 16
16 16
18 16
18 16
18 16
19 16
19 16
18 18
18 17
17 17
18 19
18 19
19 19
20 21
21 22
22 24
22 24
22 23
22 25
22 27
22 29
21 29
21 29
22 29
23 29
23 29
23 28
24 32
24 32
24 33
24 34
23 33
24 30
24 30
24 31
23 31
23 30
24 29
24 29
25 30
25 31
25 30
24 31
24 32
25 33
24 35
22 36
21 38
21 40
20 41
20 42
20 40
21 40
21 40
20 38
20 37
19 37
18 34
18 36
17 35
19 36
20 36
20 34
20 32
20 31
21 31
21 32
19 32
18 32
17 32
17 32
16 28
16 28
17 28
17 28
17 28
16 28
15 28
18 27
18 28
17 29
18 30
18 30
17 29
17 29
17 29
17 27
17 27
16 26
16 24
16 23
16 22
17 20
17 21
17 21
17 21
17 21
17 22
17 22
16 22
16 23
16 24
15 21
15 20
14 19
14 20
13 20
14 20
14 20
13 19
14 18
15 19
16 20
15 20
16 21
16 21
15 21
14 20
14 19
14 20
14 20
14 20
11 20
11 20
11 19
10 19
12 20
12 20
13 19
14 18
14 18
14 18
14 19
14 19
15 19
15 19
14 22
16 20
16 19
16 20
16 21
16 19
16 19
16 19
18 19
20 18
22 18
23 18
24 18
23 17
23 17
22 17
22 17
25 18
25 19
24 18
24 19
24 19
23 18
23 18
26 19
27 21
29 22
29 21
30 23
32 24
33 24
35 25
35 25
34 26
34 25
35 26
36 26
36 27
36 27
37 27
37 26
38 26
37 26
37 25
39 22
37 22
39 23
40 23
40 22
40 22
42 22
43 22
43 22
42 24
41 24
42 24
41 24
42 25
42 27
46 32
46 31
43 30
42 30
43 30
42 28
42 30
44 30
48 34
48 33
48 31
46 30
46 31
45 30
47 29
49 29
48 27
49 28
52 26
51 26
50 26
49 26
49 26
49 26
48 27
48 28
47 30
47 30
49 31
47 32
47 32
45 32
45 31
45 33
48 34
46 34
46 34
44 33
43 31
44 32
42 33
41 33
40 33
40 31
36 26
36 26
36 26
36 26
36 26
36 26
38 24
37 24
34 20
32 20
31 20
33 20
35 19
35 19
31 19
29 21
29 23
29 22
28 22
27 24
28 24
29 24
30 26
30 29
32 28
33 27
34 25
34 27
33 26
33 25
36 26
36 25
36 25
36 23
33 22
33 24
32 24
33 25
33 25
34 24
36 24
36 26
39 25
40 25
41 27
43 30
45 31
45 32
48 34
50 34
48 34
49 36
48 38
48 40
48 41
47 42
45 43
46 42
48 44
48 45
48 46
47 46
46 46
47 46
46 47
45 48
44 45
45 42
43 44
43 44
42 45
43 45
42 45
43 46
40 46
41 46
41 48
41 48
42 50
42 53
43 54
42 55
44 55
41 56
39 58
41 57
38 59
38 59
37 57
35 54
34 53
34 52
32 50
32 52
32 53
30 51
30 51
31 49
33 49
32 51
32 50
33 50
33 50
32 47
31 45
31 45
32 45
31 43
32 42
32 42
32 43
32 43
32 40
33 43
33 43
34 41
34 42
33 42
33 41
33 42
33 40
32 40
33 39
34 34
34 35
35 33
35 33
36 32
38 29
36 29
36 28
35 30
37 32
37 34
36 35
37 34
36 34
35 32
35 34
35 35
35 35
34 36
32 38
33 35
34 35
32 35
30 35
32 36
32 37
32 38
31 39
31 40
31 39
30 38
30 37
29 39
29 39
27 36
28 38
26 42
26 42
28 41
29 42
28 41
27 41
27 42
26 41
29 41
28 40
28 40
29 40
30 40
30 41
30 42
31 41
31 41
29 40
29 38
32 37
32 38
31 39
30 39
31 36
33 36
33 35
33 35
34 33
34 34
33 34
33 34
33 33
31 33
31 31
34 31
33 33
35 32
35 32
36 32
37 32
38 30
38 30
39 31
38 28
39 24
39 24
38 24
40 24
40 25
40 25
41 24
41 24
37 24
37 23
36 23
33 25
31 26
29 28
30 27
29 28
30 26
32 26
32 26
29 27
29 27
30 26
30 26
29 26
27 25
27 26
27 25
26 24
25 23
26 24
26 24
27 23
27 22
27 23
24 22
24 20
22 21
21 22
20 22
19 22
18 22
19 23
18 23
19 23
18 23
18 22
17 22
15 23
15 23
15 23
15 23
14 23
16 23
16 23
16 23
16 21
16 20
16 18
15 17
15 17
14 18
12 17
12 17
12 16
12 15
11 15
11 15
13 15
13 15
14 13
14 13
14 13
14 14
15 13
17 13
16 13
16 14
18 14
19 15
19 15
20 16
21 15
21 16
21 16
21 17
21 16
23 15
23 15
23 15
24 15
24 16
23 14
23 13
23 14
23 14
23 14
21 14
21 15
21 16
22 16
24 16
26 16
26 16
26 15
27 15
29 15
30 15
30 16
29 18
29 18
29 19
27 20
28 21
28 21
27 23
27 23
29 22
27 23
26 23
26 23
26 22
24 21
23 21
23 21
25 20
25 20
25 19
26 20
27 20
27 22
25 22
24 23
24 23
24 23
25 22
25 24
25 24
25 23
25 23
26 23
26 23
27 22
28 21
28 21
26 21
25 20
25 20
25 20
24 20
23 20
22 21
22 21
22 19
24 19
26 19
26 19
26 18
25 18
25 16
26 16
24 17
24 17
23 17
23 19
23 20
23 21
23 23
23 22
21 22
20 24
21 24
19 23
18 22
20 21
20 22
21 21
21 23
20 23
19 23
20 22
20 23
21 27
20 27
20 28
20 28
19 29
18 30
18 30
19 30
18 31
18 33
18 33
18 32
18 34
18 35
19 34
19 35
17 37
18 38
19 37
18 38
19 40
19 41
18 41
19 40
19 39
20 39
20 38
21 37
22 39
23 36
24 38
23 37
23 36
22 38
22 40
23 41
20 40
20 39
19 39
19 37
19 37
19 37
18 36
18 35
17 31
17 31
16 30
16 30
16 30
16 30
15 30
14 32
16 32
16 31
17 32
18 33
17 33
17 31
16 31
17 30
17 28
15 26
16 28
16 28
15 27
15 26
16 27
17 27
17 28
16 28
16 27
18 27
17 25
16 26
18 24
19 24
20 25
22 24
22 22
21 21
23 21
24 21
24 22
24 22
25 22
27 22
29 23
30 25
31 25
31 25
33 25
35 26
36 26
36 25
37 25
37 23
36 22
36 22
36 22
36 21
36 19
37 20
37 21
36 21
36 21
36 22
34 22
35 22
35 21
35 21
34 21
32 21
33 20
35 20
36 21
34 22
35 21
35 20
34 21
33 21
32 19
30 18
30 18
30 19
28 19
29 19
29 20
29 21
29 21
28 24
26 24
27 22
26 22
26 22
24 23
24 22
23 21
24 21
24 22
25 23
26 23
26 22
25 22
25 22
25 22
25 21
25 20
28 23
29 23
29 23
31 21
32 22
32 22
32 22
34 21
35 21
34 21
33 21
32 21
31 21
30 24
31 24
29 24
29 24
30 24
31 25
34 25
35 24
36 24
35 24
38 22
40 22
40 23
39 21
40 21
40 22
40 23
41 24
41 25
39 25
39 25
39 26
38 26
39 26
39 28
40 30
42 32
43 32
44 33
43 33
45 34
46 31
47 32
47 32
45 33
44 33
44 34
44 35
42 37
41 37
43 38
42 38
42 37
42 36
42 33
41 33
42 32
42 32
42 32
41 32
39 34
39 34
39 35
38 35
35 35
33 36
34 35
34 34
33 33
34 32
35 32
34 31
37 29
37 30
38 30
38 29
39 28
37 28
36 26
36 24
34 21
32 21
32 20
35 21
33 22
29 24
29 26
29 26
30 26
30 25
30 24
31 24
33 22
34 22
34 21
35 21
37 22
37 22
38 22
39 24
39 25
40 25
40 27
42 28
43 26
43 27
42 27
43 29
43 30
43 30
42 31
43 32
43 32
41 36
41 37
41 41
38 41
39 44
38 45
37 47
37 48
39 47
40 50
41 51
42 53
42 54
43 54
40 57
41 56
41 56
39 54
39 55
38 54
39 54
43 55
42 56
40 56
39 57
37 59
37 59
37 58
38 59
37 59
37 57
36 57
37 57
36 55
34 53
35 54
34 54
34 54
33 53
34 53
36 51
35 50
34 50
35 50
34 47
33 45
34 41
34 41
33 38
33 39
33 38
33 37
32 39
30 38
28 37
27 35
28 34
27 34
27 31
26 32
26 30
27 29
26 28
26 29
24 29
20 29
20 27
20 27
20 26
21 25
21 25
19 25
19 25
20 26
21 26
22 25
20 26
22 28
23 28
23 27
23 27
24 26
25 25
25 25
23 26
25 29
25 30
25 30
25 30
25 30
24 30
25 30
26 29
27 28
28 28
27 28
27 28
27 27
27 29
27 30
26 30
27 30
28 29
28 28
29 29
31 29
32 28
32 28
32 27
33 26
34 28
35 29
37 29
36 28
35 28
38 29
39 28
39 27
39 27
38 29
40 28
38 26
37 27
35 29
37 29
37 30
37 31
36 31
37 30
35 28
36 26
35 26
36 26
38 26
39 27
38 28
39 29
39 30
39 30
39 32
38 31
38 30
38 28
38 28
38 28
38 28
38 29
38 29
37 28
35 28
35 30
37 32
39 35
40 35
40 34
39 35
38 37
38 39
39 40
36 39
34 39
34 39
32 40
32 38
30 38
30 38
32 37
31 35
29 35
29 36
28 35
29 35
31 36
31 35
34 36
35 36
35 35
33 36
32 35
32 34
31 33
30 32
29 31
30 29
30 29
31 30
31 30
31 29
32 29
31 29
34 30
35 30
35 31
39 33
40 33
38 30
36 28
34 28
35 29
35 29
36 27
37 26
39 25
39 25
39 27
39 27
39 26
40 27
41 27
41 27
39 28
42 28
42 27
41 25
44 26
43 25
44 24
44 25
42 27
41 27
40 28
40 27
41 27
41 28
41 28
41 27
41 27
41 27
42 26
42 27
43 28
45 28
46 29
45 30
42 29
42 28
42 27
37 25
36 25
36 25
37 24
37 26
35 24
35 23
34 23
36 23
34 24
35 24
38 23
38 23
39 24
38 23
39 23
41 23
41 24
38 24
40 24
41 24
40 23
40 23
38 24
38 24
36 23
38 23
38 23
40 23
40 23
40 24
39 25
40 26
41 27
42 28
41 31
41 30
43 31
42 33
41 32
42 31
42 30
42 31
44 32
46 33
47 32
49 35
49 37
50 35
55 38
56 39
55 42
53 41
53 40
52 42
50 41
49 41
49 40
50 42
48 44
47 45
47 45
49 46
47 46
50 48
48 49
49 49
48 49
50 49
50 49
48 49
48 49
46 50
46 50
47 49
48 50
48 50
47 49
45 50
46 48
47 47
44 46
44 44
45 45
45 46
44 46
43 45
41 45
40 44
40 45
38 43
39 41
38 41
33 40
32 39
33 39
34 39
33 39
36 39
35 40
37 41
37 42
36 41
38 39
37 38
37 37
35 37
36 37
33 36
33 35
32 35
32 34
31 35
32 33
34 33
34 32
36 32
35 34
36 33
35 31
34 30
34 30
34 28
33 29
35 30
35 29
34 30
32 29
33 29
34 29
35 30
37 29
36 32
35 31
36 30
35 30
36 31
37 29
37 29
37 27
35 28
36 28
33 26
34 26
32 26
31 26
31 26
30 26
30 27
30 28
31 29
33 29
34 28
34 28
34 28
33 29
32 29
32 30
30 30
32 30
31 29
33 27
32 28
32 30
33 30
35 30
36 31
36 29
32 28
34 29
34 28
35 28
33 28
33 29
32 28
30 30
33 27
32 26
31 27
30 27
31 26
31 26
33 27
32 27
33 27
33 28
33 28
33 27
36 26
38 25
38 25
37 25
37 24
38 22
37 20
34 20
32 21
32 21
34 21
34 20
34 18
35 18
36 18
37 20
37 20
38 20
38 19
38 18
38 19
38 21
39 20
40 20
42 20
40 20
40 20
39 23
39 22
38 22
41 23
42 21
39 23
39 23
41 24
41 25
40 25
40 26
38 24
38 23
37 23
36 22
37 22
36 23
33 24
31 24
32 24
32 27
33 28
33 28
34 28
35 29
36 30
40 30
40 31
41 32
42 32
40 32
39 36
37 38
37 40
36 40
36 41
37 42
37 43
36 41
35 41
35 43
33 43
36 43
36 44
36 42
36 43
37 42
34 41
33 41
33 39
33 39
32 38
33 37
33 37
32 36
33 36
33 36
34 35
35 36
37 36
39 35
40 34
40 34
39 33
40 31
39 30
41 31
41 31
40 30
40 29
36 29
34 29
33 29
32 29
33 29
33 28
34 24
33 22
31 22
30 21
29 20
28 19
27 21
26 22
25 21
26 22
24 22
25 22
25 21
27 21
26 21
26 25
27 27
27 28
29 28
29 27
28 29
29 30
29 30
28 31
28 34
27 35
27 35
27 36
26 36
26 38
26 40
27 41
28 41
31 43
30 43
30 45
31 45
30 44
31 45
32 46
32 46
32 46
31 47
32 45
30 45
30 46
30 46
31 48
31 47
31 46
31 45
31 45
32 46
33 46
32 46
33 45
35 46
34 46
34 46
37 43
36 43
39 45
38 46
37 47
39 47
38 46
38 46
41 45
42 43
42 44
41 43
38 42
37 42
36 40
39 40
38 39
36 38
34 38
35 38
36 38
35 38
35 39
34 40
33 39
37 40
38 41
39 40
38 41
40 41
40 41
41 41
40 40
41 40
41 40
42 40
43 40
43 41
41 40
42 41
41 41
40 40
41 39
41 39
38 40
38 39
35 37
35 38
36 38
34 37
34 37
34 37
33 37
32 37
34 41
34 41
37 42
37 43
38 43
35 42
37 42
38 42
37 42
36 42
34 42
34 43
34 44
34 43
34 42
31 40
31 39
32 38
32 36
31 36
31 36
30 36
30 38
30 39
31 39
30 38
31 37
30 35
30 35
30 33
31 34
31 35
30 36
31 37
31 36
31 35
32 34
31 33
30 35
31 34
31 36
31 36
29 37
29 37
27 31
28 33
25 33
26 32
25 33
25 32
23 32
22 33
24 32
23 31
24 30
24 29
24 27
25 27
26 28
25 29
27 32
28 33
28 33
27 33
28 32
28 32
28 29
27 29
27 29
29 32
28 34
31 33
34 34
33 34
31 35
31 35
30 34
29 33
30 33
31 33
31 33
31 32
31 29
30 29
29 27
31 27
31 26
32 26
32 26
31 26
31 25
30 26
32 26
33 27
33 27
33 27
34 27
34 28
33 28
33 29
33 29
33 31
38 31
38 30
38 28
37 29
39 31
39 31
38 32
39 33
43 33
43 32
44 32
44 31
44 31
41 31
38 31
39 32
40 31
43 31
43 32
44 33
45 34
48 34
48 35
48 35
49 35
50 35
50 35
50 35
51 35
50 35
50 35
50 34
51 35
52 34
50 34
49 34
50 35
51 35
48 34
48 33
49 34
50 34
50 34
51 31
45 30
46 31
43 31
42 29
40 27
41 27
41 26
40 25
37 25
38 25
37 25
35 24
36 24
38 25
38 26
38 26
38 25
34 24
34 24
33 24
31 22
27 22
27 22
28 22
27 23
26 23
26 23
24 24
23 24
24 23
24 24
25 23
24 22
23 23
23 23
23 24
22 24
21 23
21 23
20 23
21 22
20 22
20 22
19 22
20 22
19 21
21 21
20 24
21 25
20 25
21 25
21 25
21 25
21 26
20 26
21 25
19 23
17 23
20 21
19 20
20 20
20 20
20 19
21 19
22 20
25 20
24 19
25 19
27 18
27 19
28 19
28 20
30 22
30 22
31 23
31 23
32 23
32 24
34 24
35 22
35 21
37 22
38 22
38 24
37 23
38 22
38 24
37 25
37 26
37 30
35 29
35 26
34 26
36 26
36 26
36 27
35 30
35 29
37 29
39 29
39 30
40 30
37 31
38 31
36 33
36 33
36 35
35 35
34 35
33 35
34 35
32 35
31 35
32 35
31 37
31 35
30 33
31 34
31 32
30 32
29 33
29 31
27 30
29 30
29 30
28 30
27 30
29 28
29 31
28 31
29 29
29 28
28 29
29 27
29 27
31 28
31 28
30 28
29 28
31 28
31 25
30 25
28 27
25 27
26 27
27 27
29 26
28 27
29 28
30 28
33 26
34 25
35 24
34 24
33 24
33 24
32 24
32 23
32 21
32 22
31 25
29 24
30 24
30 26
31 26
32 26
34 26
31 27
33 27
33 27
33 27
31 29
30 27
31 27
31 28
31 28
33 27
34 25
34 25
32 25
33 24
32 24
32 27
30 27
30 27
31 27
32 25
33 26
32 28
30 27
29 28
29 28
28 25
28 25
25 25
24 25
24 26
23 26
23 26
24 27
24 28
23 28
24 32
27 31
28 30
28 31
26 31
27 29
26 28
28 28
27 29
27 32
27 34
27 34
27 35
29 33
29 32
28 33
29 33
29 33
27 33
25 35
25 36
25 36
24 37
24 37
24 34
24 34
24 35
23 35
22 36
22 35
22 32
22 32
21 33
21 33
22 34
22 36
22 37
22 39
22 38
25 38
26 39
26 38
26 38
26 38
25 34
22 34
21 32
21 31
22 32
25 32
26 32
24 33
23 33
23 30
22 30
22 29
24 28
23 28
25 28
25 28
24 28
26 31
26 31
26 30
28 30
29 30
30 30
30 30
32 31
33 31
33 31
33 32
33 32
35 34
36 35
36 35
37 33
37 32
36 31
35 30
35 30
35 28
36 29
34 29
35 28
35 28
36 27
36 27
37 27
38 27
39 28
41 30
40 29
36 29
36 29
36 28
36 29
37 29
38 30
37 32
35 32
34 33
32 34
32 33
31 33
29 30
30 29
30 28
28 27
28 27
28 26
29 27
27 26
27 25
27 24
27 23
28 22
25 21
24 20
25 20
24 20
24 21
24 21
26 20
26 19
26 20
25 19
24 19
22 19
21 19
21 19
21 19
20 19
19 19
18 20
16 18
16 18
17 19
16 20
17 22
18 20
17 21
16 18
16 16
17 17
18 16
18 16
20 16
20 15
20 15
19 15
19 15
19 15
19 15
19 15
18 14
19 16
19 17
19 18
20 18
19 19
19 18
20 18
20 19
21 19
22 18
23 18
26 18
27 18
27 17
27 18
27 18
28 18
28 18
27 18
27 18
27 18
28 19
28 17
28 17
29 17
29 16
31 16
29 14
28 15
28 14
28 14
30 16
29 16
28 17
29 17
28 19
29 19
31 19
31 21
32 21
32 23
31 23
31 23
32 24
33 24
34 24
34 25
33 25
35 25
36 26
36 26
40 26
41 27
41 27
40 28
35 29
36 30
36 30
37 29
38 32
37 33
37 34
38 36
38 37
40 37
39 37
39 37
39 38
39 38
38 39
36 41
36 41
36 41
36 41
35 42
33 40
34 42
35 41
34 40
35 38
35 38
34 40
35 38
36 39
36 38
36 37
35 37
35 36
33 34
31 33
31 32
33 33
31 34
30 33
29 33
24 32
23 31
22 31
22 34
22 34
20 33
21 33
20 33
19 32
20 31
20 31
19 30
19 29
19 30
20 30
21 30
21 29
20 31
22 31
22 29
23 29
25 29
25 29
25 28
26 28
25 25
25 25
26 25
24 25
23 25
24 23
23 23
21 22
22 22
24 26
24 26
25 26
26 26
26 27
27 26
25 25
26 26
26 27
27 29
27 31
26 33
27 35
27 32
27 33
28 33
29 33
29 33
30 32
29 32
29 32
29 34
30 34
29 33
28 32
27 33
27 34
28 32
26 32
27 31
27 32
25 32
25 32
25 32
26 32
26 32
25 33
24 33
26 34
26 35
25 35
26 35
28 36
27 36
26 32
26 33
24 34
24 34
24 33
23 34
23 34
22 33
22 32
21 31
24 31
24 29
24 27
25 26
25 24
24 24
23 24
23 24
23 23
23 23
23 23
23 20
22 22
21 22
21 23
21 23
23 22
23 22
24 21
24 23
23 22
23 21
23 20
24 20
23 20
23 22
23 21
23 24
21 23
23 22
23 22
22 25
21 24
21 24
21 24
23 25
23 25
22 25
22 26
23 28
24 29
24 30
24 32
25 31
22 29
23 29
23 29
22 30
22 30
23 31
22 31
23 32
22 32
23 32
23 32
23 32
23 30
23 30
24 29
25 28
24 29
25 30
25 31
25 31
26 32
28 32
29 33
28 33
28 33
28 31
29 31
30 29
32 29
30 30
29 31
29 28
28 28
28 27
28 28
27 26
27 25
27 26
28 25
27 23
26 22
26 19
28 18
28 18
28 18
27 18
28 18
30 17
31 18
31 18
32 18
32 17
32 17
33 18
34 19
35 19
35 20
35 20
34 20
34 21
36 21
36 20
36 21
36 20
36 19
35 19
34 19
34 20
34 20
35 20
36 20
37 19
36 19
37 20
37 21
37 21
37 22
38 23
37 22
37 22
37 22
37 21
36 21
37 20
41 21
43 24
41 23
41 25
41 25
44 26
44 27
43 29
42 28
43 27
42 28
42 29
42 29
41 29
41 27
41 29
42 28
43 28
43 29
46 29
43 28
41 29
42 28
43 27
42 27
42 29
42 28
42 28
43 28
42 28
40 28
39 28
39 28
38 28
38 26
38 28
38 27
38 26
38 29
38 29
39 29
40 29
41 32
40 34
36 34
36 32
38 36
37 35
39 36
37 36
35 36
35 34
38 34
36 35
37 34
35 33
35 33
35 32
34 32
33 31
33 32
32 32
34 32
30 32
30 32
32 32
30 31
29 31
29 33
28 31
28 31
28 30
26 30
26 33
28 34
27 35
26 38
26 36
27 37
28 35
28 36
27 36
27 34
28 35
27 36
27 37
27 34
27 33
28 32
27 32
26 28
27 28
26 30
27 29
27 29
27 29
25 31
28 32
27 32
27 35
27 36
27 36
28 39
29 40
29 39
29 42
27 42
27 41
29 42
27 42
27 42
27 43
28 43
31 45
31 45
33 46
34 47
36 45
34 44
34 44
34 44
34 45
33 47
34 47
35 47
36 49
37 51
35 50
35 49
34 51
33 51
33 51
33 53
34 53
33 53
32 56
31 53
29 55
31 54
31 55
32 56
30 55
30 55
31 53
31 53
31 53
31 50
30 48
30 49
30 47
31 47
32 49
32 50
33 50
33 51
32 51
31 49
30 48
31 48
29 48
28 51
27 50
27 51
27 52
28 51
28 50
29 49
28 49
27 51
28 50
27 47
28 47
29 47
30 45
32 45
34 45
33 45
31 44
33 44
36 40
38 41
40 39
38 39
37 40
39 39
40 38
40 38
39 38
39 37
39 39
38 41
39 42
39 43
39 42
39 41
38 40
36 41
36 40
40 39
40 39
40 39
40 39
40 40
41 41
41 38
42 41
42 40
45 38
46 36
49 40
49 38
49 38
49 36
49 36
50 38
51 39
50 39
49 39
47 42
46 43
46 42
47 42
45 42
42 43
40 42
43 42
45 43
48 41
46 40
44 43
46 43
49 42
49 42
48 42
49 41
48 43
47 41
50 44
49 46
50 45
51 42
52 43
49 43
49 43
51 43
49 44
49 43
51 43
52 42
50 40
50 44
47 47
45 51
42 47
43 49
44 51
44 50
42 49
42 48
41 48
42 49
43 49
45 50
44 48
45 47
44 48
44 49
45 49
46 51
42 53
40 53
37 55
35 54
36 51
34 52
31 53
31 57
31 56
31 56
31 54
31 55
28 54
28 52
27 54
26 56
25 55
24 57
24 58
23 59
23 58
22 58
19 56
18 56
18 55
19 52
21 50
22 46
22 46
20 44
18 42
18 42
18 42
17 41
16 40
15 39
14 38
12 35
12 35
13 35
14 34
15 34
14 33
14 31
14 29
14 28
14 26
15 26
14 26
14 25
14 25
15 22
16 22
15 21
15 20
15 20
15 19
15 19
15 18
19 17
20 17
20 15
20 14
20 13
21 12
21 13
23 13
24 13
27 14
27 14
25 13
26 14
26 14
30 15
30 15
30 18
32 18
32 19
32 20
33 21
36 23
36 22
38 22
36 24
37 25
38 26
38 27
37 27
36 28
39 29
41 30
40 31
41 31
41 31
44 31
44 31
44 31
44 35
45 36
45 36
45 37
45 37
46 37
45 37
43 37
43 38
45 38
45 38
45 39
45 39
44 39
44 41
42 41
42 41
42 42
40 42
41 43
39 42
41 42
42 41
40 42
42 41
44 40
43 39
41 37
42 37
41 38
43 38
43 38
42 38
44 37
46 39
47 39
45 40
44 42
44 42
44 43
45 45
44 45
44 44
43 45
46 42
48 41
48 41
49 40
49 42
48 43
45 43
45 43
46 42
44 41
45 42
45 43
45 44
45 44
46 42
45 41
45 40
48 39
49 40
50 42
48 44
47 44
47 43
47 43
47 43
46 45
48 45
47 45
46 45
45 44
44 42
43 41
42 39
41 39
40 38
40 38
39 36
40 34
40 33
40 33
39 32
37 31
36 32
37 30
36 29
35 29
35 29
36 30
36 28
36 26
37 25
38 26
39 26
39 26
37 26
36 24
36 22
36 26
34 26
35 28
34 28
33 28
33 27
32 24
32 22
31 22
30 23
32 24
30 25
29 25
27 25
27 25
27 25
28 26
27 27
27 29
27 29
26 30
25 29
24 28
24 30
23 32
25 33
24 32
24 33
24 33
24 32
24 34
23 35
22 35
23 34
21 33
22 34
23 34
22 34
21 33
20 34
20 34
20 35
22 36
22 38
22 37
23 41
24 40
24 43
24 44
23 45
22 45
25 47
25 49
25 47
23 48
25 48
25 48
25 48
25 50
25 52
25 51
25 51
24 50
25 50
25 49
25 49
26 49
26 47
27 44
25 44
25 44
29 42
30 42
30 44
30 43
31 43
31 43
30 43
32 42
31 41
30 41
30 42
30 44
31 43
33 45
33 45
32 44
33 44
33 41
32 37
31 38
31 37
29 37
29 35
30 35
27 33
27 32
27 32
28 29
28 28
30 26
30 26
32 25
32 24
32 25
32 25
33 25
33 27
33 27
33 28
32 29
34 30
34 31
34 31
35 31
32 31
32 33
33 32
33 32
32 33
31 33
32 36
30 36
30 37
30 38
30 38
30 36
30 36
28 34
29 33
29 34
29 32
29 32
29 32
28 32
31 30
32 30
33 30
32 31
33 31
33 30
33 30
33 30
32 32
33 34
33 34
31 35
33 34
32 34
32 34
31 33
31 32
33 32
33 31
33 30
32 29
31 29
31 28
31 28
30 28
29 26
29 26
29 25
28 24
28 24
28 22
32 22
33 21
33 20
35 20
35 20
34 20
36 21
36 21
37 20
38 20
39 20
40 21
41 19
38 21
38 20
38 21
39 20
40 24
40 25
41 26
41 27
40 26
37 25
39 26
40 24
38 26
38 26
38 25
38 25
39 24
37 24
40 28
41 30
43 31
46 30
49 32
49 32
50 32
51 32
51 31
51 31
51 33
51 33
54 34
51 37
51 37
54 37
53 36
53 36
52 38
52 38
51 40
51 42
51 43
50 43
49 42
49 42
50 41
49 41
49 43
49 44
49 42
50 41
53 41
53 40
55 39
56 40
54 43
54 44
55 43
55 45
55 46
55 46
54 47
58 48
56 46
55 46
52 47
48 47
45 46
44 46
43 46
43 48
43 48
44 50
45 47
45 49
42 47
43 47
44 49
43 50
43 51
45 54
46 54
45 55
50 52
49 51
49 50
49 51
49 52
49 54
48 54
51 54
51 51
50 50
49 48
49 48
45 48
45 49
43 49
45 47
47 45
46 45
47 45
48 43
50 44
51 45
52 45
48 45
47 45
47 44
47 43
47 44
48 44
50 44
50 44
49 43
49 43
49 41
48 44
48 43
47 44
46 43
46 42
47 42
48 43
46 40
47 38
47 37
43 38
43 39
42 39
41 38
41 37
40 35
40 35
37 36
37 41
37 41
36 41
35 42
36 42
35 42
35 42
32 43
30 44
31 43
29 42
29 41
28 39
27 39
26 38
27 38
27 36
27 35
27 34
27 34
26 34
25 34
25 34
26 34
25 34
24 34
26 31
27 31
29 31
29 29
27 28
24 29
22 28
22 28
20 28
21 28
21 29
21 29
21 29
21 29
21 29
21 29
21 30
21 31
20 28
21 28
23 29
23 28
22 27
22 26
23 26
24 25
24 22
24 22
24 22
24 22
23 22
25 21
24 22
25 22
25 23
25 23
26 25
26 25
26 25
27 25
28 25
27 24
27 25
26 25
26 26
26 25
24 24
23 24
23 24
23 22
23 21
24 23
24 23
22 22
21 21
20 20
19 22
19 24
20 25
20 25
20 25
20 24
20 23
20 23
19 22
20 24
21 26
23 26
22 28
22 29
22 29
22 30
23 30
24 30
26 30
24 30
24 31
23 30
25 30
26 31
25 29
26 28
26 28
24 28
23 29
24 30
27 29
27 30
25 29
24 29
24 29
24 29
24 30
24 31
24 31
24 30
25 33
26 33
27 32
28 36
28 34
28 33
27 33
27 34
27 33
27 34
28 33
28 34
28 35
27 34
26 32
25 32
26 31
27 30
31 30
30 29
29 29
28 29
27 31
27 31
27 29
26 29
24 30
25 30
25 30
25 31
26 32
27 32
29 32
29 31
27 32
27 32
27 33
28 35
29 38
30 38
30 37
32 36
33 37
32 36
32 34
32 34
32 35
33 30
33 31
34 30
35 30
36 30
36 29
36 27
35 28
35 27
35 26
35 25
36 28
35 28
35 27
33 27
29 27
30 28
31 30
32 32
31 30
32 30
34 31
34 31
34 31
32 30
33 31
33 33
36 31
36 32
34 32
34 33
36 32
38 32
38 31
37 31
38 29
38 30
38 35
37 36
38 38
38 39
39 41
38 41
39 40
38 40
40 40
40 40
41 39
42 39
45 41
47 44
49 43
49 45
51 46
52 46
51 44
53 44
56 45
57 50
59 50
59 51
60 51
60 51
61 52
61 53
61 53
61 55
62 53
64 53
63 53
62 51
59 53
58 53
60 53
61 53
59 55
58 56
60 57
63 55
62 54
62 54
63 50
62 49
60 48
60 47
59 46
61 47
61 49
60 50
58 51
57 53
56 53
54 53
53 51
51 50
50 51
50 49
47 50
46 52
49 51
48 51
44 51
45 48
43 48
44 46
44 44
45 42
44 41
43 41
42 40
43 42
42 45
41 45
41 44
41 43
41 42
41 42
40 44
38 44
38 44
38 43
38 42
36 44
36 46
36 46
36 47
36 47
37 46
39 46
40 45
39 44
37 47
39 47
41 47
41 45
40 45
40 44
40 44
41 42
40 44
39 44
39 43
40 41
38 42
38 43
38 44
36 43
36 43
34 45
32 45
32 46
33 47
34 46
34 46
34 43
35 40
34 40
34 40
35 41
35 41
35 40
36 38
36 37
36 35
37 34
35 34
37 33
36 32
35 31
34 30
35 31
36 30
34 31
34 30
33 30
36 27
35 27
33 25
34 26
36 26
38 27
36 27
36 28
36 28
38 28
40 28
40 30
39 29
38 29
39 27
40 29
41 32
42 31
42 32
39 31
39 32
38 33
38 34
37 34
38 34
39 34
39 34
39 35
38 35
39 35
37 37
40 38
40 38
40 40
40 40
37 39
37 38
37 38
38 37
38 37
36 38
37 37
36 38
36 38
33 36
32 37
34 37
34 36
32 36
33 36
33 37
33 36
34 33
33 35
32 34
34 32
34 33
34 32
33 32
34 29
36 26
36 25
37 27
37 28
40 27
41 26
40 26
40 25
40 26
39 26
40 27
40 27
42 29
41 30
42 28
43 27
42 27
44 26
45 27
45 27
46 28
46 28
46 28
45 28
45 28
47 28
46 27
46 27
47 28
48 26
48 26
48 26
50 26
47 28
49 27
50 27
51 27
51 26
50 28
47 29
48 31
49 33
49 34
48 36
45 36
44 36
44 33
44 33
40 34
40 34
41 34
43 35
43 34
44 36
45 38
47 36
46 33
46 33
45 34
42 34
43 35
39 34
38 33
40 33
41 33
41 33
40 33
40 32
40 31
37 31
37 33
39 33
39 32
41 33
39 33
39 33
38 33
38 32
38 32
36 32
34 34
34 36
34 34
35 33
35 30
34 28
34 28
34 26
34 27
34 27
34 27
35 26
38 25
38 25
37 24
35 23
33 23
32 22
31 19
29 20
29 21
29 20
29 19
29 19
29 18
29 20
29 21
29 21
27 20
27 20
29 21
29 21
30 21
30 21
30 20
29 20
29 20
26 20
28 20
27 20
28 20
28 19
27 19
27 19
28 17
28 14
30 14
31 16
34 16
34 16
34 15
33 18
34 17
35 17
37 18
37 21
34 21
33 21
34 22
36 24
36 24
36 24
36 24
35 25
35 26
37 26
37 25
36 26
35 26
35 24
37 24
35 25
35 25
35 25
34 24
34 24
34 26
37 26
37 26
37 28
36 29
38 30
36 31
37 31
35 33
36 32
35 33
35 33
34 33
35 35
33 36
31 34
28 34
28 34
28 34
30 31
30 32
29 32
26 31
25 29
26 30
27 30
27 29
28 27
28 27
28 27
28 27
30 25
29 26
28 27
28 27
29 26
32 26
32 27
30 26
30 25
31 25
32 25
32 25
32 25
32 24
31 25
33 24
33 22
33 24
31 23
32 22
31 23
31 22
30 23
31 22
32 23
33 23
31 21
31 20
32 20
31 20
31 21
31 22
30 24
30 24
30 25
31 26
32 28
31 27
31 29
30 29
30 29
30 31
33 33
32 34
31 35
31 33
32 32
32 32
31 33
30 35
30 35
30 38
32 39
33 40
32 41
34 44
34 45
34 44
32 45
32 46
32 46
34 43
35 43
35 46
36 48
37 47
38 48
37 48
37 47
38 47
39 51
41 51
41 51
42 51
44 52
44 51
44 49
44 49
44 49
43 49
43 47
45 48
45 46
45 46
42 48
42 46
42 45
43 44
42 43
42 42
40 43
40 44
41 43
40 41
41 41
42 38
40 38
40 37
41 36
38 33
39 32
38 32
40 31
38 31
37 32
35 34
34 34
33 32
34 31
33 32
34 33
34 33
35 33
34 34
33 31
32 31
33 31
32 32
31 32
32 34
32 34
33 33
33 32
33 33
34 32
33 31
32 31
33 33
33 31
34 33
31 33
30 34
31 34
33 35
34 34
34 35
33 35
34 35
33 35
32 39
32 39
30 39
29 39
29 40
28 40
29 40
28 40
29 41
30 40
32 40
32 40
32 40
32 40
32 40
31 38
31 38
31 39
31 39
31 42
31 43
29 43
29 42
28 42
28 41
27 43
25 44
25 45
25 44
24 44
23 43
23 43
25 41
30 42
29 41
29 39
30 39
29 41
27 40
29 40
31 38
33 38
31 39
31 38
31 34
33 34
34 36
34 36
34 35
35 36
35 37
34 38
33 38
35 38
35 36
35 38
35 38
33 36
35 35
35 35
36 35
34 38
33 37
35 34
34 34
38 35
42 37
42 35
41 35
43 34
44 34
45 33
45 32
44 33
45 34
45 34
42 34
37 33
37 33
37 34
37 34
37 34
37 35
36 37
36 37
35 37
36 36
36 37
37 38
35 38
34 38
35 38
36 38
36 38
35 37
35 37
35 35
33 35
33 36
34 33
35 32
35 32
34 33
33 32
33 32
35 29
36 29
35 29
35 29
32 29
30 28
30 28
30 27
30 26
29 26
28 27
28 28
33 28
34 28
38 29
40 29
40 31
41 31
42 30
42 30
44 29
45 29
44 28
43 29
42 29
42 31
42 30
41 30
43 29
43 27
42 28
42 28
41 28
41 28
42 28
42 29
41 30
40 29
40 30
41 31
42 31
42 31
44 31
43 31
41 30
41 30
43 31
43 31
42 30
40 32
41 33
42 33
41 33
42 33
42 32
42 31
39 30
37 31
33 31
31 32
33 30
33 29
32 30
31 30
30 29
30 28
30 28
29 28
29 29
28 27
28 28
30 27
29 27
29 27
29 28
29 30
30 30
30 31
30 29
30 28
30 27
29 28
28 27
27 26
26 27
26 26
25 27
26 27
26 27
27 27
26 28
26 27
27 28
29 26
28 25
28 25
28 26
28 25
29 25
31 25
30 25
30 26
30 25
30 25
32 25
31 25
32 25
34 27
35 27
35 27
36 26
39 27
40 27
40 27
40 28
40 28
42 28
42 29
43 27
43 27
43 27
43 27
42 28
43 29
44 30
45 30
45 33
46 33
46 32
45 32
44 33
44 34
44 36
45 37
44 35
44 36
44 39
42 39
44 39
44 39
44 39
43 41
43 41
42 41
42 41
43 39
46 40
48 44
45 45
45 47
46 46
44 45
42 45
41 45
39 46
37 44
37 44
37 44
39 43
38 43
37 43
39 42
38 42
37 41
36 41
36 40
36 41
35 42
34 42
33 41
34 39
32 39
33 39
33 39
33 39
33 38
33 37
31 36
30 35
31 34
30 31
32 30
30 32
29 34
29 34
29 33
30 33
29 33
29 34
28 34
26 33
25 28
24 28
24 27
22 29
22 29
22 29
24 32
25 32
26 32
26 31
27 33
27 33
27 35
25 36
25 36
27 37
27 37
28 36
28 38
29 37
32 36
36 37
37 37
36 38
36 38
35 38
35 38
37 38
36 38
37 39
37 40
37 41
40 43
43 43
43 46
43 45
45 45
44 47
45 46
43 47
45 47
44 50
45 49
45 51
45 51
46 51
47 50
48 48
49 47
51 49
51 47
51 46
49 46
49 46
49 44
50 45
50 45
52 44
54 46
53 45
55 46
54 46
54 46
56 45
54 44
51 43
53 45
53 43
57 45
60 45
61 46
59 48
61 52
61 51
63 50
64 50
63 50
60 51
60 50
60 50
59 49
61 48
61 52
61 52
59 52
60 51
60 51
60 50
59 52
58 52
58 52
58 54
59 53
60 54
61 54
61 54
62 55
61 57
60 57
57 57
57 56
56 56
53 57
52 57
53 56
56 58
57 57
56 57
56 58
56 58
54 57
55 57
52 56
49 57
50 59
50 58
49 62
49 62
49 62
50 64
49 63
49 63
48 63
48 63
48 62
46 61
45 57
45 56
47 56
46 53
47 54
47 54
47 53
47 53
47 53
48 51
46 52
44 49
41 48
41 49
40 49
40 47
41 48
41 46
41 46
40 47
39 44
40 44
37 45
34 43
33 42
31 42
33 41
32 41
32 42
32 42
33 41
33 40
31 38
31 35
30 27
30 26
27 27
25 24
23 23
23 22
22 21
23 20
22 20
22 19
22 21
22 23
20 24
20 26
19 26
18 25
18 26
18 25
23 27
23 30
23 29
23 30
23 32
24 31
24 31
25 31
24 32
24 33
23 32
23 31
24 32
23 32
23 31
24 35
24 36
25 38
24 39
26 39
25 37
24 39
23 39
25 39
25 38
25 38
25 39
24 40
24 41
27 42
27 42
28 41
28 40
27 43
29 43
30 44
32 43
32 41
32 41
34 39
34 38
34 38
34 38
35 39
29 38
28 36
28 36
27 35
28 34
27 34
28 33
28 35
29 33
31 33
31 36
32 37
33 37
33 37
34 36
36 32
37 31
36 29
34 28
32 27
32 27
32 29
31 29
31 30
31 30
31 30
33 31
33 30
33 29
33 29
33 29
33 30
35 31
35 31
33 32
32 31
31 31
31 32
31 31
29 32
30 35
31 37
33 35
33 34
34 33
33 32
35 33
35 35
36 35
35 36
35 36
35 34
35 34
33 33
34 30
33 29
31 28
33 30
35 31
32 33
31 34
31 35
33 35
34 37
35 38
35 34
35 34
34 35
34 37
34 37
32 37
32 38
32 37
31 39
31 39
31 39
29 40
30 37
31 37
32 37
31 36
31 36
32 37
33 37
32 36
31 34
29 34
28 36
29 37
31 38
30 39
31 37
29 38
29 38
29 38
28 38
28 38
28 39
27 39
29 40
30 42
28 41
25 41
25 42
25 44
26 43
24 43
26 42
27 41
27 41
28 42
28 40
29 38
29 38
30 37
30 36
30 37
29 35
31 36
31 37
31 36
31 37
31 36
31 37
34 38
34 38
33 37
32 39
32 37
34 37
35 39
36 38
34 40
32 39
31 38
32 40
32 38
33 37
34 37
36 39
36 40
36 39
38 39
36 38
38 37
38 38
40 37
42 35
42 33
43 34
45 35
43 36
41 39
42 40
41 40
42 40
41 43
41 44
42 43
43 44
48 43
47 43
46 42
47 40
48 41
47 41
46 41
46 40
44 39
44 39
44 40
45 37
46 38
45 38
46 38
46 38
49 38
49 38
52 37
50 36
53 36
53 36
55 37
57 35
58 35
60 35
61 38
63 39
61 39
62 38
61 38
65 41
66 41
64 42
64 42
63 42
65 41
66 43
66 43
64 45
64 44
65 43
63 46
62 46
57 47
57 48
60 48
60 49
60 49
61 48
61 49
61 49
63 50
64 50
67 50
66 51
65 50
65 52
64 52
63 52
61 49
63 49
61 51
61 50
61 52
66 55
63 56
59 56
58 55
58 56
57 58
55 57
54 56
57 58
57 61
51 57
50 58
51 57
49 57
51 55
50 54
48 51
51 50
53 48
54 48
55 49
56 46
58 45
58 44
58 43
54 43
52 42
51 41
53 41
55 42
56 44
53 44
53 45
51 45
52 47
51 50
52 50
53 49
53 48
53 49
53 50
54 51
54 55
53 54
47 51
47 52
47 53
46 54
45 55
45 53
48 54
48 55
44 54
44 52
45 52
46 50
45 51
45 51
44 53
44 52
44 52
41 52
40 52
41 51
39 50
40 52
39 52
39 52
39 51
42 51
42 52
43 52
41 53
39 53
38 52
39 51
40 50
41 50
40 49
41 47
42 46
44 45
44 48
45 48
43 49
41 46
42 44
40 43
40 44
40 41
40 42
40 41
42 40
41 38
38 39
38 39
39 37
38 37
38 37
38 40
39 39
39 38
38 37
37 38
37 40
37 42
36 43
35 42
35 43
33 42
36 42
37 43
37 44
34 46
35 45
34 44
33 43
34 41
34 40
34 40
34 40
33 39
33 37
36 37
36 36
32 36
32 34
32 33
32 33
36 33
36 32
36 32
38 32
39 32
39 32
42 35
39 36
38 37
41 36
41 35
40 37
40 37
42 39
42 36
44 35
45 35
47 34
48 33
50 31
53 29
55 28
55 28
56 28
58 27
55 27
56 27
56 28
56 26
56 26
56 26
57 27
56 27
55 27
54 29
52 28
53 29
53 29
49 30
48 30
49 31
49 32
48 32
50 30
46 31
45 30
46 30
44 30
42 30
43 29
40 26
40 26
40 26
38 26
40 26
40 25
43 24
40 23
39 23
36 24
36 24
35 24
34 26
35 26
33 27
31 28
30 28
29 28
27 28
26 29
24 29
26 28
26 29
25 29
25 29
25 29
26 30
27 30
28 30
30 30
28 29
32 30
33 29
32 29
32 29
32 28
31 29
29 29
30 28
30 28
29 29
29 28
29 32
28 31
29 32
30 30
31 28
31 27
30 27
30 26
28 26
28 25
30 25
30 24
29 24
29 25
30 23
27 23
26 23
31 22
32 23
32 24
33 24
33 24
33 23
32 23
32 22
33 24
33 25
32 25
31 24
30 24
30 22
29 22
29 22
26 21
26 20
25 21
24 21
25 20
25 20
28 20
28 21
29 21
31 21
31 21
31 17
33 19
32 19
32 19
32 19
32 19
32 20
34 20
34 20
36 23
34 23
35 23
36 23
36 22
35 22
36 23
36 22
35 25
35 24
35 22
36 22
37 21
38 23
40 22
40 22
42 20
43 20
43 20
43 20
45 20
45 20
46 21
46 21
47 22
47 24
47 23
48 24
48 24
49 25
46 26
46 25
47 28
46 27
47 27
47 29
45 27
46 30
45 30
44 30
44 30
45 29
43 30
43 31
41 29
42 29
42 29
41 30
40 31
40 33
41 32
42 34
38 32
37 32
39 34
39 36
39 37
38 35
38 37
39 37
37 39
37 40
37 41
37 41
35 41
34 42
34 43
34 44
33 44
33 43
34 44
35 42
35 44
34 45
35 47
35 48
35 46
34 49
34 49
37 49
37 51
37 47
39 47
40 47
40 47
40 48
40 47
39 47
39 47
39 48
38 48
38 49
40 49
41 47
39 49
39 47
41 48
42 48
40 47
39 45
38 44
38 45
35 43
35 44
34 43
33 43
33 41
33 41
33 41
35 40
33 38
33 37
32 36
32 35
31 35
29 35
28 34
28 31
27 29
26 28
25 27
25 24
24 25
21 24
21 23
21 25
20 26
22 26
22 26
21 26
21 26
21 26
21 26
20 25
20 26
21 24
19 23
18 23
18 22
17 22
15 21
14 22
16 21
15 21
16 23
18 22
19 22
19 21
19 20
19 18
20 18
20 19
20 19
19 19
19 20
19 21
19 22
18 23
19 22
20 23
20 22
20 24
20 23
20 25
20 25
20 26
20 26
20 25
20 25
19 24
20 25
17 26
17 27
18 26
18 26
20 25
20 24
20 24
20 25
20 27
20 27
21 27
21 26
21 27
21 26
21 25
21 25
21 27
20 26
19 26
18 27
18 29
20 30
20 30
19 31
19 31
20 32
19 32
19 33
20 33
20 34
20 33
19 34
18 33
18 35
18 33
18 34
19 32
20 32
20 31
21 31
21 32
22 32
24 33
22 31
22 30
21 32
20 33
21 33
22 33
22 36
22 37
23 35
22 33
22 34
21 34
21 35
24 35
25 35
27 35
25 36
25 36
26 35
25 35
25 35
26 34
25 36
25 36
26 36
26 35
25 34
25 34
26 32
27 31
29 29
33 30
37 29
38 29
40 27
42 27
42 26
43 27
41 28
41 29
42 28
42 28
41 27
39 25
40 25
41 25
41 23
40 23
41 23
39 23
39 20
40 19
41 19
43 20
45 19
47 20
47 20
46 19
47 19
46 20
47 19
48 18
47 18
47 20
48 19
46 18
46 15
46 15
47 17
48 19
50 19
51 22
50 22
48 22
48 22
45 21
42 22
42 22
42 22
41 22
41 24
39 25
39 24
40 23
39 23
39 23
40 24
41 25
40 26
39 26
39 27
40 31
39 31
39 31
40 31
39 31
39 33
39 34
37 34
35 33
35 33
33 33
31 35
31 36
30 36
29 37
29 38
30 36
31 38
31 38
30 38
30 39
28 38
27 36
26 37
26 34
26 35
26 36
25 36
26 36
26 36
27 36
26 36
25 36
27 35
28 33
28 34
27 34
26 35
26 36
26 35
27 36
28 35
28 35
28 33
27 28
27 29
26 32
26 32
26 35
25 33
23 33
24 33
26 33
28 32
29 32
29 30
29 28
30 28
30 27
31 26
31 26
31 24
32 25
32 26
32 25
33 25
33 26
32 25
32 25
33 24
34 24
33 25
32 26
32 25
30 25
29 26
30 28
28 27
27 28
29 29
31 29
32 29
32 27
31 30
29 29
29 30
31 32
31 35
33 35
32 35
32 32
31 32
32 29
31 29
31 27
30 27
28 29
27 29
27 29
29 30
28 31
28 31
28 31
27 33
26 34
25 34
24 33
24 32
24 32
24 32
25 31
25 32
25 33
25 33
26 33
29 34
28 33
27 33
29 33
29 32
28 30
28 30
28 32
27 32
26 32
26 31
26 31
26 29
26 28
25 27
23 25
23 22
22 22
22 21
22 22
23 23
22 25
22 25
24 26
25 27
26 26
25 26
24 27
22 26
23 25
22 25
23 25
23 24
24 23
25 24
26 25
26 25
27 27
27 26
26 29
28 29
28 29
27 29
25 28
23 27
24 27
25 28
24 28
26 30
26 30
29 30
30 29
31 28
30 32
30 32
30 32
31 31
31 31
34 32
34 33
34 35
34 36
34 36
34 36
34 37
35 36
36 37
35 37
35 36
35 36
35 36
35 37
36 38
36 38
38 39
37 38
37 38
37 39
35 39
34 40
36 41
36 40
37 40
39 39
38 39
39 39
39 40
39 41
39 40
39 40
40 40
40 40
39 39
40 39
40 39
39 37
38 36
38 33
37 36
37 36
37 36
38 37
35 36
35 35
36 33
36 32
36 32
36 32
35 31
35 31
34 31
33 31
32 31
31 30
31 31
32 29
32 28
32 28
31 27
31 27
31 26
30 25
32 25
32 23
32 24
33 24
32 25
31 23
32 24
33 23
34 23
36 24
37 26
36 26
37 26
36 26
35 25
34 27
31 29
31 30
31 33
32 33
34 30
34 31
33 32
32 31
32 33
32 36
31 37
30 37
30 39
32 38
35 38
35 38
35 38
35 38
35 42
35 46
35 46
34 46
35 46
35 47
36 48
37 52
37 52
37 53
35 52
37 53
35 54
33 54
34 53
34 54
33 54
32 55
33 56
33 54
31 52
31 55
30 55
30 57
31 57
31 56
31 54
32 54
31 51
32 50
30 50
30 49
31 49
33 49
33 47
34 44
35 43
36 46
38 44
37 45
34 44
33 44
33 45
33 44
33 40
34 36
34 35
34 35
33 37
32 37
30 36
29 33
29 33
30 32
30 32
29 31
29 28
30 28
30 29
30 28
29 26
28 25
27 23
25 24
25 26
26 24
24 24
24 23
23 24
23 23
23 23
23 22
24 22
24 22
24 23
26 24
27 23
25 25
25 25
24 25
23 25
23 22
21 25
20 25
21 26
24 26
25 25
27 26
27 26
27 27
29 27
29 28
28 28
28 27
28 28
28 28
29 28
29 29
29 30
28 32
29 32
30 31
28 30
27 32
27 32
26 32
25 32
28 31
32 29
31 28
31 27
33 26
33 25
34 25
35 27
34 27
33 28
32 29
32 28
30 27
29 27
29 25
29 26
29 27
30 31
29 32
29 30
31 29
30 28
27 27
29 26
27 28
27 29
26 29
26 29
26 29
26 27
27 28
28 27
28 28
27 28
27 28
27 27
28 25
30 26
29 26
29 26
30 25
30 25
31 26
34 28
32 30
30 31
30 31
32 32
31 33
32 35
33 35
32 34
33 36
34 35
34 35
35 36
35 37
34 38
35 38
36 37
36 37
36 35
36 35
36 36
34 37
35 38
35 39
32 39
33 36
34 36
36 35
36 35
37 35
37 35
40 34
42 35
44 34
44 34
43 33
45 33
44 33
43 32
43 33
43 32
42 32
42 34
43 35
40 34
39 32
37 31
38 31
37 31
36 30
36 28
37 28
37 28
37 27
36 27
35 26
34 25
35 24
35 25
34 26
33 27
35 26
35 25
37 24
39 22
39 23
38 22
38 22
38 22
37 22
36 23
34 24
32 25
32 24
32 27
28 27
26 26
26 26
26 26
27 27
25 27
25 27
23 28
24 27
24 28
24 27
25 25
23 23
23 22
23 23
23 23
22 25
21 24
22 25
22 25
19 25
20 24
20 23
20 23
20 23
21 24
20 24
21 23
21 22
21 21
20 21
19 20
17 21
15 21
15 21
16 21
17 20
17 21
17 21
17 19
19 18
20 20
19 20
19 18
20 19
21 20
19 19
19 19
20 18
20 18
20 20
21 19
19 19
21 18
21 18
20 19
20 19
20 19
20 19
20 19
20 17
20 17
20 16
20 17
21 20
22 20
22 22
22 22
22 22
21 22
23 22
22 21
22 21
22 21
22 21
25 22
26 21
26 21
26 21
25 21
25 22
26 21
27 22
28 22
26 22
25 21
26 22
26 22
25 21
23 20
23 21
25 23
24 24
25 25
26 27
27 27
27 27
26 27
27 27
28 27
30 27
30 28
31 27
33 29
34 31
35 31
34 31
34 30
36 28
35 30
35 29
35 30
37 31
42 31
40 31
42 33
42 34
43 37
45 37
42 36
42 36
43 37
45 35
47 35
46 35
45 36
44 36
43 36
44 36
45 37
44 36
45 35
45 35
45 38
47 38
45 36
45 35
44 35
46 33
44 33
46 34
45 35
47 35
46 36
44 36
45 36
44 36
43 36
42 35
41 35
43 36
42 36
40 35
40 33
39 32
40 32
38 32
33 31
34 31
33 32
36 33
35 30
32 31
32 31
31 31
31 30
29 31
27 31
27 30
27 29
27 28
27 28
26 28
26 25
27 25
28 25
28 26
28 24
26 23
29 23
28 23
28 25
26 25
26 25
24 24
25 24
23 24
23 23
23 23
22 23
22 25
22 23
25 22
25 22
23 22
24 24
24 25
23 26
23 29
23 28
24 28
24 28
24 28
23 26
21 24
22 24
22 25
23 25
23 28
23 28
23 28
23 28
23 29
26 31
27 31
27 31
28 31
27 33
27 33
26 34
27 35
27 35
27 36
26 36
26 36
26 33
26 33
26 34
26 35
25 34
25 36
27 35
29 36
29 36
30 34
29 34
26 34
27 35
30 34
30 34
30 33
30 33
30 30
29 31
28 31
30 32
30 36
31 36
30 38
30 38
30 36
30 36
30 34
29 34
31 33
32 33
32 32
29 31
28 34
29 35
30 38
30 36
30 36
30 38
30 36
30 35
30 34
28 34
29 34
29 35
29 34
31 34
32 34
34 35
34 33
32 33
30 33
30 33
29 33
30 33
31 34
32 33
29 33
28 31
29 32
29 32
29 34
29 33
30 32
28 33
27 29
27 28
28 26
29 26
30 27
29 27
29 27
30 28
28 28
29 28
29 28
29 28
30 25
31 24
30 22
30 22
30 22
31 19
31 22
31 23
32 23
32 23
32 23
32 22
31 21
31 20
31 19
30 19
29 20
30 21
30 20
30 21
31 21
30 22
29 21
27 21
28 23
28 23
26 22
26 21
26 22
26 25
25 25
26 23
26 23
27 23
26 24
24 25
24 24
24 24
24 23
25 24
25 24
23 24
25 24
25 24
25 25
25 26
25 25
26 25
26 25
25 25
25 22
26 24
27 24
30 24
29 25
29 25
29 25
28 25
29 25
29 25
30 24
29 23
30 24
35 22
36 22
36 21
36 21
38 21
38 19
40 19
40 21
41 22
42 20
43 17
45 18
45 20
46 20
45 22
46 21
46 20
46 21
46 21
46 21
45 19
45 20
46 20
46 20
46 20
45 19
44 19
43 20
42 20
42 20
41 22
42 22
41 19
41 19
41 20
42 19
43 21
44 21
43 23
41 24
42 24
41 24
42 24
41 25
36 25
34 25
34 26
35 26
35 26
34 27
32 28
33 29
32 29
31 29
30 31
28 31
28 29
27 30
27 29
27 30
28 32
27 31
28 31
30 31
29 32
30 31
31 32
29 33
29 32
29 35
31 34
31 33
32 33
31 35
31 34
30 34
31 35
29 37
26 38
25 38
26 36
25 36
26 35
27 37
26 37
26 37
26 38
30 37
30 37
31 38
32 37
32 37
31 37
31 38
31 38
30 37
30 39
30 39
31 37
31 37
31 37
33 37
32 36
31 36
30 35
32 35
31 37
29 39
29 39
30 40
28 39
28 38
28 38
28 35
25 36
25 37
28 37
28 35
28 37
28 38
27 38
28 37
28 36
28 36
27 36
28 37
27 39
27 36
27 35
28 37
29 36
25 35
26 35
25 34
27 35
27 35
27 35
27 33
27 32
27 30
27 28
29 27
28 27
28 26
28 27
26 28
26 28
26 27
26 28
26 30
27 29
27 29
28 30
27 31
28 31
29 32
29 33
31 33
33 33
33 34
29 34
31 35
31 33
30 33
30 33
30 33
31 33
32 33
31 34
30 33
30 30
30 32
31 32
32 30
31 32
31 34
31 34
31 35
28 34
27 35
28 36
28 37
28 40
28 41
28 40
26 43
26 43
28 44
28 44
29 42
30 44
31 44
31 42
29 40
29 40
30 39
29 37
29 35
30 36
29 35
29 35
29 36
28 35
28 34
28 35
26 35
27 34
27 34
27 34
26 33
26 32
26 32
26 31
26 33
28 34
28 33
26 34
27 34
30 34
30 32
29 32
29 31
30 33
31 33
30 32
30 31
30 28
30 28
30 28
30 27
32 29
31 30
30 30
29 33
28 34
27 35
28 37
30 37
31 37
30 37
32 38
31 40
29 42
29 43
30 42
28 42
27 44
27 43
28 43
28 43
27 46
27 45
28 45
28 45
28 45
28 45
28 45
28 44
26 43
25 42
25 41
22 41
18 39
18 39
18 39
18 40
17 40
16 39
16 40
17 40
17 40
17 40
17 40
18 38
17 36
18 34
19 34
21 31
21 29
21 28
20 27
18 27
16 26
16 25
14 24
14 24
15 21
16 20
15 21
17 21
17 19
17 19
16 19
16 19
16 16
19 16
18 15
18 15
19 15
18 15
18 15
18 16
18 16
18 16
19 17
20 18
21 19
22 19
23 20
23 20
23 18
23 20
23 19
24 19
24 19
24 18
24 18
26 18
26 18
24 22
23 21
21 22
21 22
22 22
23 21
24 21
24 22
26 22
28 24
29 25
29 27
28 27
28 28
27 27
27 27
30 27
31 27
33 26
33 26
30 26
31 26
32 27
30 27
30 29
30 29
32 29
32 29
33 30
33 31
33 31
34 30
35 32
34 31
36 31
36 31
37 30
36 31
34 33
34 34
35 35
36 37
34 37
35 37
36 33
36 35
36 34
36 34
35 34
35 34
34 35
34 34
32 34
30 33
29 31
28 30
29 30
30 29
29 30
30 32
27 32
26 31
24 32
25 32
25 32
24 32
24 31
24 31
25 32
26 33
26 31
29 31
29 31
29 30
28 29
27 30
25 30
25 32
24 32
24 33
26 32
26 31
26 30
26 30
25 29
25 27
24 28
24 28
24 29
25 27
25 28
26 27
29 28
28 29
29 28
29 30
31 32
31 31
32 30
32 29
32 29
31 29
32 28
33 27
33 28
33 29
34 29
33 29
34 30
36 32
36 32
37 33
39 34
38 33
39 34
37 34
37 33
37 32
39 32
39 31
41 29
42 27
43 29
46 30
43 33
46 33
46 32
46 34
47 34
46 36
46 36
46 36
45 37
44 37
44 38
43 42
40 42
42 42
42 43
42 42
40 41
41 41
43 41
48 41
47 41
47 40
46 41
45 40
45 39
45 39
45 38
46 38
45 40
44 38
43 38
42 37
41 33
41 34
42 34
42 34
41 34
41 34
41 35
40 36
38 36
37 38
35 35
32 33
33 31
30 32
30 33
31 30
30 30
30 28
32 27
31 28
31 27
31 29
31 28
32 24
33 23
32 23
32 24
32 23
32 22
31 22
28 22
23 22
23 23
24 24
26 24
25 24
25 24
25 23
26 23
27 23
27 21
26 24
27 24
27 24
26 25
27 24
23 24
22 24
22 24
21 25
20 25
20 24
20 25
21 23
22 23
24 23
24 22
27 22
28 22
28 22
30 23
30 24
28 24
29 25
31 25
31 26
32 27
33 29
33 31
34 31
34 31
35 33
36 33
36 33
40 34
40 34
41 35
40 35
38 35
38 37
40 37
40 37
40 39
38 40
38 40
40 37
40 37
40 38
41 40
40 41
40 42
40 42
40 42
40 41
39 41
40 42
40 43
41 45
40 45
38 45
37 45
34 44
34 43
33 44
31 44
31 43
33 44
33 43
31 42
32 40
31 38
29 38
28 36
26 36
25 34
25 32
24 32
25 33
21 33
21 34
20 32
21 31
21 30
23 28
22 29
22 29
21 29
22 28
24 27
23 27
22 27
23 28
21 25
21 24
22 22
23 23
24 24
25 24
26 24
26 25
26 25
24 23
24 24
25 25
25 25
25 26
24 28
25 27
26 26
26 27
24 30
22 29
22 31
21 30
24 30
25 29
27 30
27 32
28 32
29 34
29 34
28 33
28 32
28 32
30 32
29 34
29 34
28 34
28 35
30 35
29 33
28 34
26 34
25 36
25 36
24 35
25 37
27 38
27 38
28 37
28 39
28 40
27 39
26 39
27 38
28 41
28 43
28 43
29 47
29 46
30 47
29 48
28 50
29 51
29 49
29 51
30 51
30 51
28 52
27 53
26 52
28 49
27 49
25 48
25 49
26 49
26 50
26 50
24 51
24 49
24 49
23 51
24 49
22 50
22 51
23 50
23 52
23 51
23 51
23 51
22 51
20 50
22 51
20 52
19 50
19 52
20 52
20 52
19 52
19 50
19 47
18 46
17 42
17 42
16 39
17 38
18 36
18 34
19 33
20 31
19 30
19 30
18 29
18 27
18 27
17 28
17 28
19 28
19 27
18 27
19 26
20 25
20 24
20 24
21 24
22 23
20 23
21 22
21 21
20 21
22 19
24 19
25 19
26 19
27 18
29 18
28 19
29 18
31 17
30 14
32 15
32 13
33 12
33 12
33 12
33 13
36 13
39 14
40 15
39 16
38 16
39 16
38 15
37 17
37 17
39 20
40 21
40 22
39 22
38 21
38 25
36 24
37 25
37 27
37 28
40 28
40 29
42 30
41 32
41 32
42 34
41 34
41 35
42 36
42 36
40 37
40 37
39 36
38 37
36 37
36 36
35 36
34 36
36 36
34 35
36 36
35 36
34 37
34 37
34 39
31 39
28 38
27 37
27 39
28 39
28 39
28 41
28 39
29 40
30 37
29 36
29 38
29 38
29 40
30 36
30 36
30 35
30 36
29 35
26 35
28 34
27 34
28 35
27 36
26 35
27 36
28 36
29 36
27 37
27 35
26 35
26 35
27 34
28 35
27 34
28 34
29 34
27 34
26 34
24 34
25 35
26 33
26 34
26 31
27 31
27 32
28 32
29 31
29 31
27 32
28 31
28 31
28 31
25 32
25 32
25 30
25 30
26 31
26 32
26 35
27 35
28 34
28 36
27 37
25 40
26 39
26 36
26 35
26 34
25 35
29 35
28 34
28 33
28 33
29 33
29 34
28 34
29 36
29 36
28 37
26 39
27 40
29 41
30 40
29 39
29 40
30 39
30 39
31 39
33 38
35 39
35 37
34 37
34 37
34 36
34 39
34 37
35 39
36 40
36 40
36 40
36 37
35 37
35 36
33 37
32 35
33 33
33 32
33 29
34 29
33 30
35 29
35 29
36 27
31 26
31 26
33 27
34 29
35 29
35 28
35 28
33 27
35 29
35 29
36 29
35 28
36 27
35 28
35 28
34 28
34 29
34 31
33 31
31 32
28 32
27 33
27 33
28 32
28 32
28 30
27 30
26 27
25 26
25 26
25 27
24 27
25 26
25 24
25 23
25 23
24 23
24 26
25 28
22 28
22 27
20 27
23 27
22 27
23 28
22 28
21 27
20 25
19 25
20 25
21 24
21 22
18 20
19 19
18 17
18 17
16 17
16 16
17 16
17 15
16 15
17 13
18 13
18 12
18 11
18 10
18 10
18 11
17 11
19 10
20 11
20 11
20 12
21 11
21 11
22 12
25 13
26 14
27 14
27 14
27 14
29 12
30 12
32 13
32 13
32 13
31 14
31 14
32 13
35 13
37 14
39 14
41 14
41 16
42 16
44 16
46 16
45 16
47 17
48 19
49 20
53 20
57 24
63 26
64 25
64 27
66 29
69 29
76 31
78 31
80 32
80 32
84 32
84 32
91 31
92 34
97 34
100 34
102 33
102 34
108 37
112 40
113 42
119 42
127 43
128 43
130 45
134 47
139 48
141 50
142 53
146 54
145 57
150 58
150 59
152 65
150 69
154 67
157 68
163 72
167 72
174 80
179 82
181 82
181 86
184 93
187 95
187 99
193 104
197 106
195 110
197 114
193 118
196 121
199 126
202 129
200 132
199 138
195 146
197 147
199 150
202 156
208 160
215 161
208 161
207 161
212 162
211 167
208 169
206 174
210 171
209 172
212 179
211 180
216 181
215 185
215 188
209 195
213 197
214 204
221 205
227 212
232 220
228 223
240 233
243 234
245 234
251 236
254 237
250 237
254 239
253 238
249 237
250 240
253 240
252 245
251 246
251 253
251 252
247 253
246 255
247 251
247 252
247 257
242 259
236 259
228 259
223 260
223 263
220 261
217 262
213 263
210 266
209 264
201 266
196 267
189 263
191 263
185 258
182 254
181 249
179 244
173 242
168 232
162 236
152 234
144 226
140 224
123 217
113 211
104 212
96 210
92 206
90 201
80 195
76 193
73 190
70 184
66 179
63 176
63 172
58 164
54 160
56 156
56 152
55 152
54 145
52 137
52 133
53 129
54 129
52 125
50 120
50 119
46 117
48 113
47 112
48 112
48 113
49 110
48 107
45 104
43 110
45 111
46 111
48 108
47 107
48 106
48 99
48 96
47 98
49 93
49 91
49 90
49 86
49 85
50 86
50 87
50 87
49 84
50 85
49 86
49 88
48 86
46 83
46 82
45 81
44 81
43 80
42 78
41 77
41 76
43 75
41 73
40 69
39 70
39 68
39 67
41 65
41 64
42 59
41 56
42 52
42 50
43 50
43 51
47 45
46 43
45 42
43 42
44 44
45 44
44 44
45 43
44 41
42 42
41 41
44 40
44 40
45 41
45 39
47 37
45 35
49 35
50 34
48 33
50 30
54 26
54 29
55 29
55 31
54 32
54 32
54 33
52 33
51 34
47 33
48 34
49 36
51 37
50 38
53 41
52 42
50 43
48 45
48 44
47 47
48 49
47 48
48 48
45 49
45 49
47 49
47 49
47 47
48 45
48 43
46 43
47 42
47 41
49 41
47 40
49 40
47 38
45 38
42 38
43 39
39 39
37 39
38 38
36 40
36 41
36 38
35 38
37 36
37 35
37 35
38 35
38 34
38 33
38 35
37 34
36 32
34 30
36 31
33 29
32 28
34 26
34 25
35 26
37 23
35 21
35 21
35 21
35 22
37 25
36 25
36 25
35 24
32 25
32 25
33 26
32 26
34 28
33 29
33 30
31 31
31 32
32 32
33 31
33 34
33 34
35 33
34 33
36 32
35 32
35 33
36 32
34 33
37 32
38 32
38 33
39 33
39 34
39 35
43 35
44 36
44 36
43 35
44 34
45 34
42 34
43 35
45 34
43 35
43 37
45 39
44 38
44 37
44 34
44 38
47 39
48 40
49 41
48 41
48 40
48 43
46 42
48 44
49 43
49 45
52 45
51 45
51 46
51 42
53 43
52 43
52 43
50 43
49 43
49 43
48 45
48 44
45 45
44 48
43 50
43 50
43 49
44 48
40 49
39 48
40 48
39 47
38 48
37 49
37 52
36 50
34 51
34 50
34 48
33 46
34 47
33 47
31 48
31 45
28 44
27 44
26 42
27 42
27 41
28 38
28 37
26 34
24 35
24 35
22 34
23 33
22 32
22 32
21 31
20 31
21 31
21 32
20 32
20 31
20 29
22 29
23 28
24 25
24 22
25 23
27 23
27 21
28 23
29 26
28 26
28 26
29 25
29 26
29 24
30 24
29 23
30 24
31 24
30 24
31 23
31 24
31 23
30 23
33 24
34 24
34 28
34 29
33 29
33 29
33 31
34 31
34 30
34 27
34 27
33 28
33 28
33 29
33 29
33 30
32 31
32 29
32 29
33 31
33 31
31 31
30 31
29 31
29 30
27 29
25 29
24 30
24 28
24 25
24 28
25 28
25 28
25 26
25 27
24 27
25 29
24 30
24 31
25 31
26 32
27 31
26 31
26 30
23 29
22 29
22 26
21 27
22 28
22 28
23 27
21 27
22 27
23 27
22 28
22 29
23 29
22 29
21 30
21 30
21 29
20 29
21 29
22 27
23 27
25 28
29 28
30 29
30 29
30 29
30 29
32 28
32 28
32 28
34 25
33 25
31 25
32 26
34 24
34 24
33 25
34 23
33 26
35 26
34 26
35 25
38 26
38 26
39 26
40 25
43 24
43 22
42 23
41 23
41 24
42 26
41 27
40 27
40 27
40 25
39 25
41 24
41 23
41 23
41 24
41 25
39 25
38 26
39 26
37 25
34 25
33 24
35 25
35 26
35 26
34 26
34 26
33 28
33 28
34 28
34 30
33 29
31 30
33 30
35 27
35 29
36 25
34 28
32 27
30 27
30 28
30 29
30 30
31 30
32 32
35 32
36 32
38 32
37 31
36 29
36 30
36 30
38 32
40 34
40 35
39 35
41 35
42 35
42 35
44 35
44 36
44 36
43 36
43 37
42 40
43 42
41 43
44 43
44 43
45 43
45 42
45 40
43 41
43 41
44 40
46 44
46 45
46 46
45 46
44 45
44 46
43 43
44 47
44 48
43 46
43 47
43 46
43 47
39 46
39 46
38 44
36 46
38 45
39 45
42 43
43 46
42 44
42 43
45 43
48 45
48 45
48 44
49 44
47 45
48 45
49 44
49 44
49 43
49 41
48 40
51 38
48 37
49 37
47 37
47 38
48 38
50 38
50 40
50 40
49 37
49 37
48 36
49 38
50 38
49 38
49 38
50 35
52 35
52 36
53 36
54 37
52 36
52 36
49 36
51 37
52 35
51 37
50 37
48 38
47 35
47 36
45 35
43 34
40 35
39 35
39 36
39 38
40 37
40 38
38 38
37 38
37 41
37 40
38 40
35 40
37 43
37 45
38 46
37 46
36 46
36 46
36 46
37 45
37 46
37 45
38 46
36 45
36 45
40 47
40 47
39 48
39 47
38 48
37 46
36 45
36 45
36 46
36 46
36 45
35 48
34 46
35 47
35 47
35 47
35 47
36 47
36 49
35 46
36 47
35 47
34 44
34 43
33 43
33 44
33 46
33 43
33 45
32 44
34 44
33 42
32 41
32 41
32 44
32 44
30 45
29 43
28 47
27 47
28 46
26 45
27 45
27 46
23 43
24 44
23 42
21 42
21 40
21 40
20 40
22 41
22 39
24 39
22 41
22 38
23 38
24 38
23 37
23 37
22 35
24 35
24 33
24 33
23 34
23 35
24 35
23 35
23 32
23 31
25 29
25 29
28 29
29 29
27 29
27 29
28 28
28 29
28 27
29 29
29 28
29 30
30 26
30 24
31 25
31 25
30 24
30 22
30 22
31 22
31 23
31 23
31 23
31 23
31 23
30 24
30 24
28 24
29 22
29 24
28 24
26 24
26 26
27 27
28 27
26 29
27 31
28 31
27 29
28 29
27 29
28 30
29 30
30 31
28 31
28 32
26 30
27 30
27 31
26 30
25 31
25 29
27 29
26 28
26 30
27 29
26 31
26 33
24 32
26 32
28 32
27 34
27 37
26 39
26 39
27 41
26 42
27 43
27 43
26 42
26 42
26 43
26 43
28 43
28 43
29 43
29 43
29 42
28 43
27 41
25 39
25 41
27 42
26 40
27 41
28 42
27 43
26 44
26 45
26 45
25 45
23 45
24 45
24 45
25 44
24 44
24 42
24 43
24 41
23 40
23 39
23 38
25 39
23 40
22 41
22 39
22 36
21 33
22 32
24 31
26 31
26 31
27 32
29 31
32 32
33 31
34 32
36 31
36 33
36 33
36 32
35 32
36 34
37 36
37 38
36 36
34 35
34 36
33 38
32 36
32 35
33 34
35 33
35 33
35 33
36 33
35 32
36 33
35 34
36 34
34 34
34 33
34 33
34 35
34 34
34 35
32 36
34 35
33 37
34 37
34 39
35 39
34 40
31 40
29 39
28 39
27 38
25 38
22 37
22 37
21 36
17 35
17 33
17 33
17 32
17 33
18 32
17 31
17 29
17 30
17 30
17 29
17 26
17 27
17 32
18 31
16 31
16 30
16 30
16 31
16 31
15 32
15 31
15 32
15 33
17 33
18 33
18 32
17 33
18 31
19 29
18 29
20 26
20 27
20 25
20 26
21 25
21 25
21 25
22 24
22 24
23 24
24 26
23 26
22 26
22 26
24 26
24 26
25 28
25 27
27 26
27 26
28 27
28 26
29 26
29 26
30 26
31 25
31 20
29 20
29 20
29 20
31 22
30 22
31 23
31 21
33 22
32 23
33 22
32 21
31 21
31 20
31 19
34 19
33 21
32 21
31 22
32 22
33 22
32 26
32 26
34 26
34 28
37 28
37 28
38 30
37 28
37 28
40 28
41 29
40 31
40 31
39 32
40 32
38 33
38 32
37 31
37 31
36 32
37 32
36 32
36 33
39 34
40 35
40 39
40 39
39 38
39 38
38 37
38 39
36 38
36 37
35 38
34 38
34 38
34 38
34 38
30 39
30 39
30 39
29 38
27 37
26 38
26 33
25 33
23 33
23 32
19 34
19 34
17 33
17 33
17 34
14 34
13 33
12 31
11 30
11 29
10 30
8 28
9 28
9 28
10 28
10 28
9 29
10 32
9 33
8 32
7 31
7 28
9 28
10 28
10 30
10 30
11 28
14 28
14 27
15 26
15 27
15 26
15 27
15 31
17 30
17 29
19 30
19 31
22 31
22 32
22 32
22 32
22 31
22 30
22 29
22 30
22 29
22 29
22 28
22 29
22 29
22 29
22 29
22 29
22 29
23 30
22 30
23 30
23 30
23 31
24 32
23 30
23 30
21 32
22 35
24 36
22 36
21 35
21 32
22 33
22 34
19 34
21 34
20 35
25 35
26 35
27 38
27 35
26 35
27 35
26 34
28 34
26 36
26 34
26 37
26 38
26 38
26 40
27 39
27 39
27 40
27 40
27 40
28 39
28 39
30 41
31 44
31 43
31 42
30 42
30 43
29 45
28 46
28 44
28 42
28 43
27 41
29 41
28 38
26 37
27 38
26 40
27 40
27 39
28 39
28 39
27 39
28 40
25 40
25 40
24 36
24 36
26 36
25 35
25 36
25 35
25 34
25 34
25 31
25 30
25 31
26 29
25 29
25 28
28 27
29 27
30 29
29 31
29 31
28 30
28 28
29 28
30 28
30 27
30 29
30 27
30 28
31 28
30 29
32 27
32 27
30 26
30 27
32 26
33 26
33 27
34 28
33 29
32 28
32 29
31 30
30 29
28 31
28 32
28 33
28 32
25 33
25 35
24 37
22 38
21 39
21 41
21 41
23 43
23 43
23 43
23 44
23 44
20 44
20 44
19 42
20 40
22 40
21 41
20 41
20 41
21 41
21 42
23 40
25 41
27 39
26 39
26 39
24 39
26 41
26 40
27 39
25 40
23 39
23 39
21 40
21 40
21 40
22 40
24 41
27 41
27 38
29 37
29 36
29 38
29 40
29 40
29 38
30 37
30 36
30 34
30 35
28 33
29 34
29 34
29 33
30 37
30 37
29 37
29 38
29 41
27 41
27 39
27 38
26 38
24 38
25 37
24 39
22 38
20 38
20 39
20 38
21 38
20 37
22 38
21 38
21 38
21 38
21 36
21 34
21 33
23 34
22 33
20 32
17 31
18 31
16 32
16 32
16 31
16 29
16 28
16 27
17 27
18 26
19 26
19 25
19 25
18 23
18 23
18 23
17 21
18 21
18 23
18 22
17 19
18 19
18 19
18 19
18 19
18 19
17 19
16 16
16 16
17 17
18 16
19 16
18 18
17 18
17 18
17 18
19 18
20 19
20 18
22 18
25 18
23 17
24 17
26 16
26 16
25 16
25 15
28 16
29 15
29 16
29 17
31 19
29 19
28 19
29 20
30 21
30 21
30 23
30 23
32 23
37 23
36 23
36 21
37 22
37 23
37 24
37 25
37 27
37 29
40 30
41 31
42 31
43 31
42 31
41 31
40 31
40 29
41 28
39 28
39 29
37 28
36 28
36 28
34 29
31 29
31 29
30 30
28 31
28 32
28 32
31 32
28 31
27 31
27 30
27 28
26 27
27 29
27 29
25 30
24 29
25 29
25 28
27 28
25 28
21 26
22 27
22 30
22 29
23 30
23 30
23 30
24 31
24 28
21 27
21 26
21 26
20 26
20 25
20 25
20 25
20 25
19 25
19 26
21 25
23 26
24 27
25 27
27 29
27 29
27 32
27 32
27 33
27 32
29 34
26 35
27 36
28 37
29 36
29 36
28 35
28 33
28 33
28 31
29 32
28 33
28 33
26 33
27 33
27 35
26 34
27 31
27 32
26 30
27 29
27 28
28 25
30 25
30 25
31 26
30 26
33 27
33 27
34 27
35 27
35 27
36 27
36 25
34 25
34 24
33 24
33 24
31 23
32 23
31 21
31 20
31 18
33 19
32 18
33 19
32 19
31 20
32 20
33 22
34 24
34 25
37 27
37 27
39 26
40 25
42 24
43 25
42 25
43 25
44 25
44 25
44 24
44 24
45 24
45 24
43 24
43 24
44 24
42 23
42 23
39 22
40 22
39 22
40 22
40 23
39 23
40 23
40 23
38 23
38 21
37 21
37 20
37 20
38 19
38 19
38 19
37 18
36 18
36 16
36 15
36 13
36 14
37 15
37 13
36 12
33 11
33 12
31 12
31 14
31 14
29 14
29 14
27 14
26 15
26 16
25 16
25 17
23 19
24 20
25 20
24 20
25 21
25 22
27 22
27 23
26 23
26 24
27 25
27 25
27 25
27 29
27 29
30 30
31 34
31 36
32 35
31 36
31 36
31 36
32 37
32 39
33 39
31 40
32 41
35 43
33 42
32 39
32 39
34 39
38 38
39 37
38 37
37 37
40 37
41 37
42 38
43 36
43 36
42 36
43 38
43 37
42 36
43 35
42 35
41 36
39 35
39 34
37 34
37 33
38 34
40 33
38 32
38 31
38 32
38 28
38 28
36 27
37 23
38 21
38 22
38 21
39 22
39 22
38 21
37 19
37 19
37 18
36 17
33 15
34 15
33 15
33 15
31 15
27 15
26 15
26 15
26 13
22 13
22 13
22 12
22 15
23 15
24 14
24 13
26 13
28 12
26 12
27 12
28 12
32 12
32 12
33 12
33 12
32 11
30 13
30 13
30 13
31 13
31 15
32 16
31 16
30 16
29 17
29 19
29 20
28 19
29 19
29 19
32 20
31 20
31 22
33 22
33 22
32 23
32 23
31 24
34 25
34 25
35 25
35 28
35 29
35 30
34 30
34 31
38 28
40 28
41 28
41 30
40 30
38 33
38 35
38 38
38 39
34 40
36 42
36 43
38 43
40 45
41 43
41 45
43 46
42 46
42 45
41 44
42 44
43 45
44 45
43 43
43 42
42 42
42 43
43 43
41 42
42 43
43 42
42 43
43 43
44 43
47 45
47 46
48 47
49 47
50 47
50 44
52 43
51 43
51 43
51 42
47 42
45 43
47 43
48 41
48 41
49 38
52 36
52 35
51 33
51 32
50 32
49 34
48 35
47 34
47 34
46 33
45 34
45 34
44 33
44 34
43 37
42 36
41 36
43 35
45 35
46 36
45 35
45 37
44 37
43 37
44 37
44 39
43 39
42 38
39 36
40 35
36 34
35 34
34 35
34 35
33 35
33 35
33 36
32 38
32 38
32 37
29 37
27 37
27 38
27 39
25 40
25 38
26 38
26 38
27 36
27 33
26 32
26 31
26 31
26 31
26 29
27 29
29 31
30 31
30 28
29 29
29 29
27 30
25 30
25 30
25 31
25 31
25 33
25 33
24 33
25 30
28 30
28 30
28 30
27 32
29 31
31 32
30 32
30 33
29 33
29 33
29 34
30 32
29 33
28 32
27 34
28 34
27 35
26 34
26 35
26 36
26 38
27 39
26 40
28 41
28 42
28 42
29 42
31 42
31 43
30 44
29 43
29 43
29 45
30 46
30 45
31 45
31 45
34 44
36 43
36 41
36 41
36 40
36 41
34 41
31 42
33 43
33 43
34 42
33 44
31 43
31 44
31 43
33 44
34 43
34 40
33 40
34 40
34 40
35 38
35 38
35 36
35 36
34 34
33 34
32 32
33 33
32 32
31 31
31 30
30 32
30 33
29 34
30 33
32 31
31 31
30 30
30 29
30 29
30 30
30 29
31 29
27 31
26 32
25 32
26 30
26 29
26 27
26 27
26 27
24 28
25 28
25 27
24 25
24 25
25 23
25 25
23 24
22 25
22 25
22 25
21 24
21 24
23 26
22 26
24 26
24 26
24 27
24 26
25 26
25 25
25 25
26 25
26 25
27 23
26 22
25 23
23 24
22 25
24 24
24 25
26 24
25 22
26 22
25 22
24 23
26 22
25 22
25 23
24 25
24 26
23 27
24 29
25 28
27 26
26 26
25 25
26 26
26 26
25 27
25 26
25 27
25 26
26 26
26 28
27 28
27 28
25 28
25 28
23 30
23 31
23 30
24 31
25 31
23 31
24 32
22 32
22 32
21 33
20 33
21 30
21 30
20 29
19 30
20 30
19 31
20 31
19 30
20 31
20 30
19 32
22 31
22 31
23 29
28 29
28 29
27 27
26 27
24 27
24 27
24 27
23 26
23 26
23 25
23 24
23 23
23 23
22 23
22 21
21 21
21 21
20 19
20 18
20 16
20 15
20 15
19 14
17 14
17 13
16 12
16 12
16 12
16 11
16 11
15 11
15 10
15 10
14 9
13 8
12 7
11 7
11 7
10 6
10 6
9 3
6 3
6 2
5 2
0 1
0 0
0 0
0 0
0 0
0 0
0 0
0 0
0 0
0 0
0 0
0 0
0 0
0 0
0 0
0 0
0 0
0 0
0 0
0 0
0 0
0 0
0 0
0 0
0 0
0 0
0 0
0 0
0 0
0 0
0 0
0 0
0 0
0 0
0 0
0 0
0 0
0 0
0 0
0 0
0 0
0 0
0 0
0 0
0 0
0 0
0 0
0 0
0 0
0 0
0 0
0 0
0 0
0 0
0 0
0 0
0 0
0 0
0 0
0 0
0 0
0 0
0 0
0 0
0 0
0 0
0 0
0 0
0 0
0 0
0 0
0 0
0 0
0 0
0 0
0 0
0 0
0 0
0 0
0 0
0 0
0 0
0 0
0 0
0 0
0 0
0 0
0 0
0 0
0 0
0 0
0 0
0 0
0 0
0 0
0 0
0 0
0 0
0 0
0 0
0 0
0 0
0 0
0 0
0 0
0 0
0 0
0 0
0 0
0 0
0 0
0 0
0 0
0 0
0 0
0 0
0 0
0 0
0 0
0 0
0 0
0 0
0 0
0 0
0 0
0 0
0 0
0 0
0 0
0 0
0 0
0 0
0 0
0 0
0 0
0 0
0 0
0 0
0 0
0 0
0 0
0 0
0 0
0 0
0 0
0 0
0 0
0 0
0 0
0 0
0 0
0 0
0 0
0 0
0 0
0 0
0 0
0 0
0 0
0 0
0 0
0 0
0 0
0 0
0 0
0 0
0 0
0 0
0 0
0 0
0 0
0 0
0 0
0 0
0 0
0 0
0 0
0 0
0 0
0 0
0 0
0 0
0 0
0 0
0 0
0 0
0 0
0 0
0 0
0 0
0 0
0 0
0 0
0 0
0 0
0 0
0 0
0 0
0 0
0 0
0 0
0 0
0 0
0 0
0 0
0 0
0 0
0 0
0 0
0 0
0 0
0 0
0 0
0 0
0 0
0 0
0 0
0 0
0 0
0 0
0 0
0 0
0 0
0 0
0 0
0 0
0 0
0 0
0 0
0 0
0 0
0 0
0 0
0 0
0 0
0 0
0 0
0 0
0 0
0 0
0 0
0 0
0 0
0 0
0 0
0 0
0 0
0 0
0 0
0 0
0 0
0 0
0 0
0 0
0 0
0 0
0 0
0 0
0 0
0 0
0 0
0 0
0 0
0 0
0 0
0 0
0 0
0 0
0 0
0 0
0 0
0 0
0 0
0 0
0 0
0 0
0 0
0 0
0 0
0 0
0 0
0 0
0 0
0 0
0 0
0 0
0 0
0 0
0 0
0 0
0 0
0 0
0 0
0 0
0 0
0 0
0 0
0 0
0 0
0 0
0 0
0 0
0 0
0 0
0 0
0 0
0 0
0 0
0 0
0 0
0 0
0 0
0 0
0 0
0 0
0 0
0 0
0 0
0 0
0 0
0 0
0 0
0 0
0 0
0 0
0 0
0 0
0 0
0 0
0 0
0 0
0 0
0 0
0 0
0 0
0 0
0 0
0 0
0 0
0 0
0 0
0 0
0 0
0 0
0 0
0 0
0 0
0 0
0 0
0 0
0 0
0 0
0 0
0 0
0 0
0 0
0 0
0 0
0 0
0 0
0 0
0 0
0 0
0 0
0 0
0 0
0 0
0 0
0 0
0 0
0 0
0 0
0 0
0 0
0 0
0 0
0 0
0 0
0 0
0 0
0 0
0 0
0 0
0 0
0 0
0 0
0 0
0 0
0 0
0 0
0 0
0 0
0 0
0 0
0 0
0 0
0 0
0 0
0 0
0 0
0 0
0 0
0 0
0 0
0 0
0 0
0 0
0 0
0 0
0 0
0 0
0 0
0 0
0 0
0 0
0 0
0 0
0 0
0 0
0 0
0 0
0 0
0 0
0 0
0 0
0 0
0 0
0 0
0 0
0 0
0 0
0 0
0 0
0 0
0 0
0 0
0 0
0 0
0 0
0 0
0 0
0 0
0 0
0 0
0 0
0 0
0 0
0 0
0 0
0 0
0 0
0 0
0 0
0 0
0 0
0 0
0 0
0 0
0 0
0 0
0 0
0 0
0 0
0 0
0 0
0 0
0 0
0 0
0 0
0 0
0 0
0 0
0 0
0 0
0 0
0 0
0 0
0 0
0 0
0 0
0 0
0 0
0 0
0 0
0 0
0 0
0 0
0 0
0 0
0 0
0 0
0 0
0 0
0 0
0 0
0 0
0 0
0 0
0 0
0 0
0 0
0 0
0 0
0 0
0 0
0 0
0 0
0 0
0 0
0 0
0 0
0 0
0 0
0 0
0 0
0 0
0 0
0 0
0 0
0 0
0 0
0 0
0 0
0 0
0 0
0 0
0 0
0 0
0 0
0 0
0 0
0 0
0 0
0 0
0 0
0 0
0 0
0 0
0 0
0 0
0 0
0 0
0 0
0 0
0 0
0 0
0 0
0 0
0 0
0 0
0 0
0 0
0 0
0 0
0 0
0 0
0 0
0 0
0 0
0 0
0 0
0 0
0 0
0 0
0 0
0 0
0 0
0 0
0 0
0 0
0 0
0 0
0 0
0 0
0 0
0 0
0 0
0 0
0 0
0 0
0 0
0 0
0 0
0 0
0 0
0 0
0 0
0 0
0 0
0 0
0 0
0 0
0 0
0 0
0 0
0 0
0 0
0 0
0 0
0 0
0 0
0 0
0 0
0 0
0 0
0 0
0 0
0 0
0 0
0 0
0 0
0 0
0 0
0 0
0 0
0 0
0 0
0 0
0 0
0 0
0 0
0 0
0 0
0 0
0 0
0 0
0 0
0 0
0 0
0 0
0 0
0 0
0 0
0 0
0 0
0 0
0 0
0 0
0 0
0 0
0 0
0 0
0 0
0 0
0 0
0 0
0 0
0 0
0 0
0 0
0 0
0 0
0 0
0 0
0 0
0 0
0 0
0 0
0 0
0 0
0 0
0 0
0 0
0 0
0 0
0 0
0 0
0 0
0 0
0 0
0 0
0 0
0 0
0 0
0 0
0 0
0 0
0 0
0 0
0 0
0 0
0 0
0 0
0 0
0 0
0 0
0 0
0 0
0 0
0 0
0 0
0 0
0 0
0 0
0 0
0 0
0 0
0 0
0 0
0 0
0 0
0 0
0 0
0 0
0 0
0 0
0 0
0 0
0 0
0 0
0 0
0 0
0 0
0 0
0 0
0 0
0 0
0 0
0 0
0 0
0 0
0 0
0 0
0 0
0 0
0 0
0 0
0 0
0 0
0 0
0 0
0 0
0 0
0 0
0 0
0 0
0 0
0 0
0 0
0 0
0 0
0 0
0 0
0 0
0 0
0 0
0 0
0 0
0 0
0 0
0 0
0 0
0 0
0 0
0 0
0 0
0 0
0 0
0 0
0 0
0 0
0 0
0 0
0 0
0 0
0 0
0 0
0 0
0 0
0 0
0 0
0 0
0 0
0 0
0 0
0 0
0 0
0 0
0 0
0 0
0 0
0 0
0 0
0 0
0 0
0 0
0 0
0 0
0 0
0 0
0 0
0 0
0 0
0 0
0 0
0 0
0 0
0 0
0 0
0 0
0 0
0 0
0 0
0 0
0 0
0 0
0 0
0 0
0 0
0 0
0 0
0 0
0 0
0 0
0 0
0 0
0 0
0 0
0 0
0 0
0 0
0 0
0 0
0 0
0 0
0 0
0 0
0 0
0 0
0 0
0 0
0 0
0 0
0 0
0 0
0 0
0 0
0 0
0 0
0 0
0 0
0 0
0 0
0 0
0 0
0 0
0 0
0 0
0 0
0 0
0 0
0 0
0 0
0 0
0 0
0 0
0 0
0 0
0 0
0 0
0 0
0 0
0 0
0 0
0 0
0 0
0 0
0 0
0 0
0 0
0 0
0 0
0 0
0 0
0 0
0 0
0 0
0 0
0 0
0 0
0 0
0 0
0 0
0 0
0 0
0 0
0 0
0 0
0 0
0 0
0 0
0 0
0 0
0 0
0 0
0 0
0 0
0 0
0 0
0 0
0 0
0 0
0 0
0 0
0 0
0 0
0 0
0 0
0 0
0 0
0 0
0 0
0 0
0 0
0 0
0 0
0 0
0 0
0 0
0 0
0 0
0 0
0 0
0 0
0 0
0 0
0 0
0 0
0 0
0 0
0 0
0 0
0 0
0 0
0 0
0 0
0 0
0 0
0 0
0 0
0 0
0 0
0 0
0 0
0 0
0 0
0 0
0 0
0 0
0 0
0 0
0 0
0 0
0 0
0 0
0 0
0 0
0 0
0 0
0 0
0 0
0 0
0 0
0 0
0 0
0 0
0 0
0 0
0 0
0 0
0 0
0 0
0 0
0 0
0 0
0 0
0 0
0 0
0 0
0 0
0 0
0 0
0 0
0 0
0 0
0 0
0 0
0 0
0 0
0 0
0 0
0 0
0 0
0 0
0 0
0 0
0 0
0 0
0 0
0 0
0 0
0 0
0 0
0 0
0 0
0 0
0 0
0 0
0 0
0 0
0 0
0 0
0 0
0 0
0 0
0 0
0 0
0 0
0 0
0 0
0 0
0 0
0 0
0 0
0 0
0 0
0 0
0 0
0 0
0 0
0 0
0 0
0 0
0 0
0 0
0 0
0 0
0 0
0 0
0 0
0 0
0 0
0 0
0 0
0 0
0 0
0 0
0 0
0 0
0 0
0 0
0 0
0 0
0 0
0 0
0 0
0 0
0 0
0 0
0 0
0 0
0 0
0 0
0 0
0 0
0 0
0 0
0 0
0 0
0 0
0 0
0 0
0 0
0 0
0 0
0 0
0 0
0 0
0 0
0 0
0 0
0 0
0 0
0 0
0 0
0 0
0 0
0 0
0 0
0 0
0 0
0 0
0 0
0 0
0 0
0 0
0 0
0 0
0 0
0 0
0 0
0 0
0 0
0 0
0 0
0 0
0 0
0 0
0 0
0 0
0 0
0 0
0 0
0 0
0 0
0 0
0 0
0 0
0 0
0 0
0 0
0 0
0 0
0 0
0 0
0 0
0 0
0 0
0 0
0 0
0 0
0 0
0 0
0 0
0 0
0 0
0 0
0 0
0 0
0 0
0 0
0 0
0 0
0 0
0 0
0 0
0 0
0 0
0 0
0 0
0 0
0 0
0 0
0 0
0 0
0 0
0 0
0 0
0 0
0 0
0 0
0 0
0 0
0 0
0 0
0 0
0 0
0 0
0 0
0 0
0 0
0 0
0 0
1 2
2 4
2 6
3 10
4 10
5 10
6 11
6 12
7 14
7 16
7 16
9 17
9 17
10 18
10 18
11 18
14 19
14 19
15 19
17 20
17 21
17 21
17 23
20 23
20 23
20 23
20 23
21 23
21 24
22 24
22 26
23 26
23 26
23 26
24 27
25 28
27 29
28 29
31 30
32 30
32 30
35 32
35 32
35 32
34 30
33 28
33 26
32 22
31 22
30 22
29 21
29 20
28 18
28 16
28 16
26 15
26 15
25 14
25 14
24 14
21 13
21 13
20 13
18 12
18 11
18 11
18 9
15 9
15 9
15 9
15 9
14 9
14 8
13 8
13 6
12 6
12 6
12 6
11 5
10 4
8 3
7 3
4 2
3 2
3 2
0 0
0 0
0 0
0 0
0 0
0 0
0 0
0 0
0 0
0 0
0 0
0 0
0 0
0 0
0 0
0 0
0 0
0 0
0 0
0 0
0 0
0 0
0 0
0 0
0 0
0 0
0 0
0 0
0 0
0 0
0 0
0 0
0 0
0 0
0 0
0 0
0 0
0 0
0 0
0 0
0 0
0 0
0 0
0 0
0 0
0 0
0 0
0 0
0 0
0 0
0 0
0 0
0 0
0 0
0 0
0 0
0 0
0 0
0 0
0 0
0 0
0 0
0 0
0 0
0 0
0 0
0 0
0 0
0 0
0 0
0 0
0 0
0 0
0 0
0 0
0 0
0 0
0 0
0 0
0 0
0 0
0 0
0 0
0 0
0 0
0 0
0 0
0 0
0 0
0 0
0 0
0 0
0 0
0 0
0 0
0 0
0 0
0 0
0 0
0 0
0 0
0 0
0 0
0 0
0 0
0 0
0 0
0 0
0 0
0 0
0 0
0 0
0 0
0 0
0 0
0 0
0 0
0 0
0 0
0 0
0 0
0 0
0 0
0 0
0 0
0 0
0 0
0 0
0 0
0 0
0 0
0 0
0 0
0 0
0 0
0 0
0 0
0 0
0 0
0 0
0 0
0 0
0 0
0 0
0 0
0 0
0 0
0 0
0 0
1 1
3 3
6 3
7 3
9 5
12 6
14 8
16 9
17 10
18 10
18 11
19 13
20 14
21 14
22 16
24 17
26 18
27 18
27 19
30 19
32 19
32 21
34 26
35 26
36 26
38 28
39 30
40 31
41 33
41 33
43 34
44 34
46 34
46 35
46 35
50 37
50 38
51 41
51 41
51 44
52 46
52 48
52 48
52 49
53 49
52 48
50 50
49 52
49 51
46 50
44 49
42 48
41 48
40 49
43 49
42 49
42 49
41 49
43 49
41 49
41 49
40 49
40 48
38 50
36 50
36 49
34 44
34 45
33 45
31 43
30 41
29 40
28 38
28 38
26 37
25 37
23 37
23 36
23 36
19 34
19 33
18 30
18 30
18 27
17 25
17 23
17 23
17 22
15 21
14 20
13 18
13 16
11 15
11 15
11 14
11 14
11 13
11 12
8 11
8 9
7 8
7 8
4 6
4 5
2 4
2 4
2 4
1 2
1 2
1 1
1 1
0 0
0 0
0 0
0 0
0 0
0 0
0 0
0 0
0 0
0 0
0 0
0 0
0 0
0 0
0 0
0 0
0 0
0 0
0 0
0 0
0 0
0 0
0 0
0 0
0 0
0 0
0 0
0 0
0 0
0 0
0 0
0 0
0 0
0 0
0 0
0 0
0 0
0 0
0 0
0 0
0 0
0 0
0 0
0 0
0 0
0 0
0 0
0 0
0 0
0 0
0 0
0 0
0 0
0 0
0 0
0 0
0 0
0 0
0 0
0 0
0 0
0 0
0 0
0 0
0 0
0 0
0 0
0 0
0 0
0 0
0 0
0 0
0 0
0 0
0 0
0 0
0 0
0 0
0 0
0 0
0 0
0 0
0 0
0 0
0 0
0 0
0 0
0 0
0 0
0 0
0 0
0 0
0 0
0 0
0 0
0 0
0 0
0 0
0 0
0 0
0 0
0 0
0 0
0 0
0 0
0 0
0 0
0 0
0 0
1 0
1 1
5 1
7 1
10 2
11 2
11 2
14 3
14 4
14 7
15 7
15 8
16 9
16 10
17 12
17 12
17 13
17 13
18 13
19 15
21 15
22 15
22 15
24 18
25 19
25 21
25 24
26 24
26 24
27 27
27 28
27 28
29 28
29 28
29 28
30 28
31 29
33 29
33 29
34 29
34 29
35 30
35 34
35 37
34 37
35 36
32 37
30 37
27 36
26 38
27 38
25 37
31 36
31 34
31 35
31 35
32 35
32 35
33 33
33 34
33 33
34 35
34 38
33 36
32 36
31 37
34 37
32 36
31 36
32 35
32 34
31 34
31 34
30 32
30 31
31 33
31 33
32 33
35 33
34 33
33 32
31 33
31 34
30 34
32 34
32 33
34 31
34 28
36 29
36 30
35 30
35 31
35 33
36 32
36 33
35 35
31 36
31 35
31 34
33 33
31 32
31 33
32 33
33 32
36 34
36 33
35 30
36 32
38 32
40 32
41 33
43 32
44 31
47 33
51 31
51 33
54 34
59 34
62 34
65 33
63 34
63 35
63 35
63 35
63 35
63 34
63 33
63 33
61 33
60 33
58 31
58 31
56 30
55 29
55 28
55 27
55 25
54 24
53 23
53 21
51 20
51 20
50 20
48 20
48 20
49 22
46 23
45 25
43 25
44 25
45 26
46 27
43 27
42 28
39 28
40 27
41 28
38 25
34 25
34 27
31 26
30 28
27 28
24 28
25 29
27 30
24 31
24 32
24 33
25 33
25 34
26 37
26 38
28 38
31 41
32 42
32 45
32 45
32 46
33 47
34 48
34 48
35 48
37 48
37 50
41 51
44 54
46 54
50 55
50 54
51 55
51 54
52 52
52 51
51 50
49 48
51 48
50 47
51 46
49 46
47 45
46 46
48 49
48 48
49 48
46 45
48 47
50 48
49 46
47 45
50 45
52 45
52 47
52 47
52 46
53 44
53 46
51 48
48 46
48 47
48 45
50 47
50 48
50 53
51 54
52 54
52 56
51 56
52 58
51 58
49 56
50 57
46 56
46 55
47 54
50 53
48 54
47 56
49 56
49 56
47 57
47 56
45 56
45 57
46 57
48 57
47 54
50 52
50 53
49 55
47 53
44 51
44 51
43 50
40 49
38 48
38 45
37 45
37 45
35 44
35 41
35 39
35 38
34 36
34 35
32 33
32 31
31 25
29 23
28 23
27 21
26 22
25 18
24 17
25 16
22 15
22 16
22 14
21 14
19 16
23 16
22 14
21 14
21 13
21 13
21 13
23 13
23 12
23 12
22 13
23 13
20 13
21 13
21 12
23 14
23 15
25 17
26 17
27 19
29 20
32 23
34 27
34 27
36 29
37 31
38 32
39 32
40 33
40 34
41 35
43 35
45 35
45 36
46 37
46 37
46 36
46 36
44 36
42 36
42 36
42 35
41 35
40 34
39 32
35 31
35 31
34 31
34 31
34 30
34 30
32 30
31 30
30 30
29 28
27 28
27 27
25 26
25 25
23 23
23 22
21 20
20 20
19 18
17 17
14 14
12 10
12 10
10 8
9 6
8 5
7 5
6 4
6 3
5 2
3 2
1 2
1 1
0 0
0 0
0 0
0 0
0 0
0 0
0 0
0 0
0 0
0 0
0 0
0 0
0 0
0 0
0 0
0 0
0 0
0 0
0 0
0 0
0 0
0 0
0 0
0 0
0 0
0 0
0 0
0 0
0 0
0 0
0 0
2 1
5 3
7 4
8 5
8 5
10 5
11 6
11 8
13 9
13 9
13 9
13 11
13 12
13 14
16 15
17 15
18 15
18 15
20 16
22 16
22 17
22 17
22 17
22 17
22 17
24 19
24 21
24 23
25 23
27 23
27 24
29 24
30 24
32 28
33 29
33 29
34 29
34 30
34 30
34 30
34 30
34 30
34 30
34 30
32 29
29 27
27 26
26 25
26 25
24 25
23 24
23 22
21 21
21 21
21 21
21 19
21 18
21 16
18 15
17 15
16 15
16 15
14 14
12 14
12 13
12 13
12 13
12 13
12 13
10 11
10 9
10 7
9 7
7 7
7 6
5 6
4 6
2 2
1 1
1 1
0 1
0 0
0 0
0 0
0 0
0 0
0 0
2 1
3 1
3 2
7 2
7 3
7 3
8 4
8 6
8 6
8 7
8 7
9 8
10 8
10 10
10 10
10 11
11 11
11 11
11 11
11 12
11 14
12 14
12 15
13 16
13 16
13 16
14 17
14 17
14 17
14 17
15 17
15 17
17 18
17 21
17 21
18 22
20 23
21 23
21 24
22 24
22 25
24 26
24 26
24 26
23 25
22 25
22 24
18 25
18 25
18 25
17 24
17 22
19 22
19 21
20 21
19 20
18 20
18 18
19 19
19 19
18 19
20 20
20 22
21 22
21 21
20 23
20 23
20 23
21 24
21 24
21 23
21 23
21 23
22 23
22 24
23 25
23 25
23 24
24 24
23 24
22 24
22 24
22 24
21 24
21 23
19 23
19 23
19 24
19 24
19 25
21 26
21 26
22 26
24 28
25 28
25 28
23 30
23 32
22 33
22 35
22 36
22 37
22 36
22 36
22 36
21 35
21 34
21 34
22 33
22 31
23 30
23 29
23 29
23 29
23 29
24 30
25 31
25 31
24 33
24 32
22 31
24 30
23 30
25 31
24 33
24 34
24 35
24 35
24 37
26 36
26 36
27 36
27 36
27 35
26 36
27 35
27 37
25 35
25 36
25 36
25 34
25 32
25 31
26 29
26 30
26 30
25 30
26 30
27 33
26 36
27 35
26 34
25 35
26 35
27 36
26 39
25 38
25 40
24 40
23 39
22 39
21 39
21 37
22 38
23 39
21 38
22 38
21 36
21 34
21 33
21 32
21 33
21 31
19 33
19 34
19 33
18 33
19 33
20 33
19 33
18 30
18 30
19 31
21 31
21 32
22 32
22 32
21 34
21 33
22 32
22 32
21 31
22 29
22 26
22 26
23 26
23 25
22 27
20 26
22 23
23 23
23 21
23 21
23 21
23 20
24 21
27 21
25 20
24 19
25 19
25 19
24 19
24 18
23 19
23 19
24 18
24 19
24 18
24 18
24 18
25 20
25 20
24 18
28 19
28 19
28 21
26 19
24 21
24 20
26 21
26 22
27 21
27 22
26 22
27 22
29 22
28 21
28 22
27 23
27 24
27 24
27 22
27 22
25 22
24 23
26 23
27 23
28 23
29 24
28 23
26 22
26 23
26 24
26 26
25 26
25 26
26 28
26 27
26 28
26 29
26 29
26 29
27 28
27 28
26 27
26 29
25 29
23 28
26 29
27 27
29 28
29 28
29 29
26 28
26 27
25 26
25 24
25 24
24 24
22 24
21 24
21 23
21 22
20 21
20 21
20 21
20 21
20 21
20 20
18 20
17 20
16 20
15 19
15 19
14 19
14 18
14 17
13 15
13 15
13 15
12 13
12 13
12 11
11 10
11 9
11 8
10 8
9 8
9 7
8 5
8 5
6 5
3 4
2 4
0 3
0 1
0 0
0 0
0 0
0 0
0 0
0 0
0 0
0 0
0 0
0 0
0 0
0 0
0 0
0 0
0 0
0 0
0 0
0 0
0 0
0 0
0 0
0 0
0 0
0 0
0 0
0 0
0 0
0 0
0 0
0 0
0 0
0 0
0 0
0 0
0 0
0 0
0 0
0 0
0 0
0 0
0 0
0 0
0 0
0 0
0 0
0 0
0 0
0 0
0 0
0 0
0 0
0 0
0 0
0 0
0 0
0 0
0 0
0 0
0 0
0 0
0 0
0 0
0 0
0 0
0 0
0 0
0 0
0 0
0 0
0 0
0 0
0 0
0 0
0 0
0 0
0 0
0 0
0 0
0 0
0 0
0 0
0 0
0 0
0 0
0 0
0 0
0 0
0 0
0 0
0 0
0 0
0 0
0 0
0 0
0 0
0 0
0 0
0 0
0 0
0 0
0 0
0 0
0 0
0 0
0 0
0 0
0 0
0 0
0 0
0 0
0 0
0 0
0 0
0 0
0 0
0 0
0 0
0 0
0 0
0 0
0 0
0 0
0 0
0 0
0 0
0 0
0 0
0 0
0 0
0 0
0 0
0 0
0 0
0 0
0 0
0 0
0 0
0 0
0 0
0 0
0 0
0 0
0 0
0 0
0 0
0 0
0 0
0 0
0 0
0 0
0 0
0 0
0 0
0 0
0 0
0 0
0 0
0 0
0 0
0 0
0 0
0 0
0 0
0 0
0 0
0 0
0 0
0 0
0 0
0 0
0 0
0 0
0 0
0 0
0 0
0 0
0 0
0 0
0 0
0 0
0 0
0 0
0 0
0 0
0 0
0 0
0 0
0 0
0 0
0 0
0 0
0 0
0 0
0 0
0 0
0 0
0 0
0 0
0 0
0 0
0 0
0 0
0 0
0 0
0 0
0 0
0 0
0 0
0 0
0 0
0 0
0 0
0 0
0 0
0 0
0 0
0 0
0 0
0 0
0 0
0 0
0 0
0 0
0 0
0 0
0 0
0 0
0 0
0 0
0 0
0 0
0 0
0 0
0 0
0 0
0 0
0 0
0 0
0 0
0 0
0 0
0 0
0 0
0 0
0 0
0 0
0 0
0 0
0 0
0 0
0 0
0 0
0 0
0 0
0 0
0 0
0 0
0 0
0 0
0 0
0 0
0 0
0 0
0 0
0 0
0 0
0 0
0 0
0 0
0 0
0 0
0 0
0 0
0 0
0 0
0 0
0 0
0 0
0 0
0 0
0 0
0 0
0 0
0 0
0 0
0 0
0 0
0 0
0 0
0 0
0 0
0 0
0 0
0 0
0 0
0 0
0 0
0 0
0 0
0 0
0 0
0 0
0 0
0 0
0 0
0 0
0 0
0 0
0 0
0 0
0 0
0 0
0 0
0 0
0 0
0 0
0 0
0 0
0 0
0 0
0 0
0 0
0 0
0 0
0 0
0 0
0 0
0 0
0 0
0 0
0 0
0 0
0 0
0 0
0 0
0 0
0 0
0 0
0 0
0 0
0 0
0 0
0 0
0 0
0 0
0 0
0 0
0 0
0 0
0 0
0 0
0 0
0 0
0 0
0 0
0 0
0 0
0 0
0 0
0 0
0 0
0 0
0 0
0 0
0 0
0 0
0 0
0 0
0 0
0 0
0 0
0 0
0 0
0 0
0 0
0 0
0 0
0 0
0 0
0 0
0 0
0 0
0 0
0 0
0 0
0 0
0 0
0 0
0 0
0 0
0 0
0 0
0 0
0 0
0 0
0 0
0 0
0 0
0 0
0 0
0 0
0 0
0 0
0 0
0 0
0 0
0 0
0 0
0 0
0 0
0 0
0 0
0 0
0 0
0 0
0 0
0 0
0 0
0 0
0 0
0 0
0 0
0 0
0 0
0 0
0 0
0 0
0 0
0 0
0 0
0 0
0 0
0 0
0 0
0 0
0 0
0 0
0 0
0 0
0 0
0 0
0 0
0 0
0 0
0 0
0 0
0 0
0 0
0 0
0 0
0 0
0 0
0 0
0 0
0 0
0 0
0 0
0 0
0 0
0 0
0 0
0 0
0 0
0 0
0 0
0 0
0 0
0 0
0 0
0 0
0 0
0 0
0 0
0 0
0 0
0 0
0 0
0 0
0 0
0 0
0 0
0 0
0 0
0 0
0 0
0 0
0 0
0 0
0 0
0 0
0 0
0 0
0 0
0 0
0 0
0 0
0 0
0 0
0 0
0 0
0 0
0 0
0 0
0 0
0 0
0 0
0 0
0 0
0 0
0 0
0 0
0 0
0 0
0 0
0 0
0 0
0 0
0 0
0 0
0 0
0 0
0 0
0 0
0 0
0 0
0 0
0 0
0 0
0 0
0 0
0 0
0 0
0 0
0 0
0 0
0 0
0 0
0 0
0 0
0 0
0 0
0 0
0 0
0 0
0 0
0 0
0 0
0 0
0 0
0 0
0 0
0 0
0 0
0 0
0 0
0 0
0 0
0 0
0 0
0 0
0 0
0 0
0 0
0 0
0 0
0 0
0 0
0 0
0 0
0 0
0 0
0 0
0 0
0 0
0 0
0 0
0 0
0 0
0 0
0 0
0 0
0 0
0 0
0 0
0 0
0 0
0 0
0 0
0 0
0 0
0 0
0 0
0 0
0 0
0 0
0 0
0 0
0 0
0 0
0 0
0 0
0 0
0 0
0 0
0 0
0 0
0 0
0 0
0 0
0 0
0 0
0 0
0 0
0 0
0 0
0 0
0 0
0 0
0 0
0 0
0 0
0 0
0 0
0 0
0 0
0 0
0 0
0 0
0 0
0 0
0 0
0 0
0 0
0 0
0 0
0 0
0 0
0 0
0 0
0 0
0 0
0 0
0 0
0 0
0 0
0 0
0 0
0 0
0 0
0 0
0 0
0 0
0 0
0 0
0 0
0 0
0 0
0 0
0 0
0 0
0 0
0 0
0 0
0 0
0 0
0 0
0 0
0 0
0 0
0 0
0 0
0 0
0 0
0 0
0 0
0 0
0 0
0 0
0 0
0 0
0 0
0 0
0 0
0 0
0 0
0 0
0 0
0 0
0 0
0 0
0 0
0 0
0 0
0 0
0 0
0 0
0 0
0 0
0 0
0 0
0 0
0 0
0 0
0 0
0 0
0 0
0 0
0 0
0 0
0 0
0 0
0 0
0 0
0 0
0 0
0 0
0 0
0 0
0 0
0 0
0 0
0 0
0 0
0 0
0 0
0 0
0 0
0 0
0 0
0 0
0 0
0 0
0 0
0 0
0 0
0 0
0 0
0 0
0 0
0 0
0 0
0 0
0 0
0 0
0 0
0 0
0 0
0 0
0 0
0 0
0 0
0 0
0 0
0 0
0 0
0 0
0 0
0 0
0 0
0 0
0 0
0 0
0 0
0 0
0 0
0 0
0 0
0 0
0 0
0 0
0 0
0 0
0 0
0 0
0 0
0 0
0 0
0 0
0 0
0 0
0 0
0 0
0 0
0 0
0 0
0 0
0 0
0 0
0 0
0 0
0 0
0 0
0 0
0 0
0 0
0 0
0 0
0 0
0 0
0 0
0 0
0 0
0 0
0 0
0 0
0 0
0 0
0 0
0 0
0 0
0 0
0 0
0 0
0 0
0 0
0 0
0 0
0 0
0 0
0 0
0 0
0 0
0 0
0 0
0 0
0 0
0 0
0 0
0 0
0 0
0 0
0 0
0 0
0 0
0 0
0 0
0 0
0 0
0 0
0 0
0 0
0 0
0 0
0 0
0 0
0 0
0 0
0 0
0 0
0 0
0 0
0 0
0 0
0 0
0 0
0 0
0 0
0 0
0 0
0 0
0 0
0 0
0 0
0 0
0 0
0 0
0 0
0 0
0 0
0 0
0 0
0 0
0 0
0 0
0 0
0 0
0 0
0 0
0 0
0 0
0 0
0 0
0 0
0 0
0 0
0 0
0 0
0 0
0 0
0 0
0 0
0 0
0 0
0 0
0 0
0 0
0 0
0 0
0 0
0 0
0 0
0 0
0 0
0 0
0 0
0 0
0 0
0 0
0 0
0 0
0 0
0 0
0 0
0 0
0 0
0 0
0 0
0 0
0 0
0 0
0 0
0 0
0 0
0 0
0 0
0 0
0 0
0 0
0 0
0 0
0 0
0 0
0 0
0 0
0 0
0 0
0 0
0 0
0 0
0 0
0 0
0 0
0 0
0 0
0 0
0 0
0 0
0 0
0 0
0 0
0 0
0 0
0 0
0 0
0 0
0 0
0 0
0 0
0 0
0 0
0 0
0 0
0 0
0 0
0 0
0 0
0 0
0 0
0 0
0 0
0 0
0 0
0 0
0 0
0 0
0 0
0 0
0 0
0 0
0 0
0 0
0 0
0 0
0 0
0 0
0 0
0 0
0 0
0 0
0 0
0 0
0 0
0 0
0 0
0 0
0 0
0 0
0 0
0 0
0 0
0 0
0 0
0 0
0 0
0 0
0 0
0 0
0 0
0 0
0 0
0 0
0 0
0 0
0 0
0 0
0 0
0 0
0 0
0 0
0 0
0 0
0 0
0 0
0 0
0 0
0 0
0 0
0 0
0 0
0 0
0 0
0 0
0 0
0 0
0 0
0 0
0 0
0 0
0 0
0 0
0 0
0 0
0 0
0 0
0 0
0 0
0 0
0 0
0 0
0 0
0 0
0 0
0 0
0 0
0 0
0 0
0 0
0 0
0 0
0 0
0 0
0 0
0 0
0 0
0 0
0 0
0 0
0 0
0 0
0 0
0 0
0 0
0 0
0 0
0 0
0 0
0 0
0 0
0 0
0 0
0 0
0 0
0 0
0 0
0 0
0 0
0 0
0 0
0 0
0 0
0 0
0 0
0 0
0 0
0 0
0 0
0 0
0 0
0 0
0 0
0 0
0 0
0 0
0 0
0 0
0 0
0 0
0 0
0 0
0 0
0 0
0 0
0 0
0 0
0 0
0 0
0 0
0 0
0 0
0 0
0 0
0 0
0 0
0 0
0 0
0 0
0 0
0 0
0 0
0 0
0 0
0 0
0 0
0 0
0 0
0 0
0 0
0 0
0 0
0 0
0 0
0 0
0 0
0 0
0 0
0 0
0 0
0 0
0 0
0 0
0 0
0 0
0 0
0 0
0 0
0 0
0 0
0 0
0 0
0 0
0 0
0 0
0 0
0 0
0 0
0 0
0 0
0 0
0 0
0 0
0 0
0 0
0 0
0 0
0 0
0 0
0 0
0 0
0 0
0 0
0 0
0 0
0 0
0 0
0 0
0 0
0 0
0 0
0 0
0 0
0 0
0 0
0 0
0 0
0 0
0 0
0 0
0 0
0 0
0 0
0 0
0 0
0 0
0 0
0 0
0 0
0 0
0 0
0 0
0 0
0 0
0 0
0 0
0 0
0 0
0 0
0 0
0 0
0 0
0 0
0 0
0 0
0 0
0 0
0 0
0 0
0 0
0 0
0 0
0 0
0 0
0 0
0 0
0 0
0 0
0 0
0 0
0 0
0 0
0 0
0 0
0 0
0 0
0 0
0 0
0 0
0 0
0 0
0 0
0 0
0 0
0 0
0 0
0 0
0 0
0 0
0 0
0 0
0 0
0 0
0 0
0 0
0 0
0 0
0 0
0 0
0 0
0 0
0 0
0 0
0 0
0 0
0 0
0 0
0 0
0 0
0 0
0 0
0 0
0 0
0 0
0 0
0 0
0 0
0 0
0 0
0 0
0 0
0 0
0 0
0 0
0 0
0 0
0 0
0 0
0 0
0 0
0 0
0 0
0 0
0 0
0 0
0 0
0 0
0 0
0 0
0 0
0 0
0 0
0 0
0 0
0 0
0 0
0 0
0 0
0 0
0 0
0 0
0 0
0 0
0 0
0 0
0 0
0 0
0 0
0 0
0 0
0 0
0 0
0 0
0 0
0 0
0 0
0 0
0 0
0 0
0 0
0 0
0 0
0 0
0 0
0 0
0 0
0 0
0 0
0 0
0 0
0 0
0 0
0 0
0 0
0 0
0 0
0 0
0 0
0 0
0 0
0 0
0 0
0 0
0 0
0 0
0 0
0 0
0 0
0 0
0 0
0 0
0 0
0 0
0 0
0 0
0 0
0 0
0 0
0 0
0 0
0 0
0 0
0 0
0 0
0 0
0 0
0 0
0 0
0 0
0 0
0 0
0 0
0 0
0 0
0 0
0 0
0 0
0 0
0 0
0 0
0 0
0 0
0 0
0 0
0 0
0 0
0 0
0 0
0 0
0 0
0 0
0 0
0 0
0 0
0 0
0 0
0 0
0 0
0 0
0 0
0 0
0 0
0 0
0 0
0 0
0 0
0 0
0 0
0 0
0 0
0 0
0 0
0 0
0 0
0 0
0 0
0 0
0 0
0 0
0 0
0 0
0 0
0 0
0 0
0 0
0 0
0 0
0 0
0 0
0 0
0 0
0 0
0 0
0 0
0 0
0 0
0 0
0 0
0 0
0 0
0 0
0 0
0 0
0 0
0 0
0 0
0 0
0 0
0 0
0 0
0 0
0 0
0 0
0 0
0 0
0 0
0 0
0 0
0 0
0 0
0 0
0 0
0 0
0 0
0 0
0 0
0 0
0 0
0 0
0 0
0 0
0 0
0 0
0 0
0 0
0 0
0 0
0 0
0 0
0 0
0 0
0 0
0 0
0 0
0 0
0 0
0 0
0 0
0 0
0 0
0 0
0 0
0 0
0 0
0 0
0 0
0 0
0 0
0 0
0 0
0 0
0 0
0 0
0 0
0 0
0 0
0 0
0 0
0 0
0 0
0 0
0 0
0 0
0 0
0 0
0 0
0 0
0 0
0 0
0 0
0 0
0 0
0 0
0 0
0 0
0 0
0 0
0 0
0 0
0 0
0 0
0 0
0 0
0 0
0 0
0 0
0 0
0 0
0 0
0 0
0 0
0 0
0 0
0 0
0 0
0 0
0 0
0 0
0 0
0 0
0 0
0 0
0 0
0 0
0 0
0 0
0 0
0 0
0 0
0 0
0 0
0 0
0 0
0 0
0 0
0 0
0 0
0 0
0 0
0 0
0 0
0 0
0 0
0 0
0 0
0 0
0 0
0 0
0 0
0 0
0 0
0 0
0 0
0 0
0 0
0 0
0 0
0 0
0 0
0 0
0 0
0 0
0 0
0 0
0 0
0 0
0 0
0 0
0 0
0 0
0 0
0 0
0 0
0 0
0 0
0 0
0 0
0 0
0 0
0 0
0 0
0 0
0 0
0 0
0 0
0 0
0 0
0 0
0 0
0 0
0 0
0 0
0 0
0 0
0 0
0 0
0 0
0 0
0 0
0 0
0 0
0 0
0 0
0 0
0 0
0 0
0 0
0 0
0 0
0 0
0 0
0 0
0 0
0 0
0 0
0 0
0 0
0 0
0 0
0 0
0 0
0 0
0 0
0 0
0 0
0 0
0 0
0 0
0 0
0 0
0 0
0 0
0 0
0 0
0 0
0 0
0 0
0 0
0 0
0 0
0 0
0 0
0 0
0 0
0 0
0 0
0 0
0 0
0 0
0 0
0 0
0 0
0 0
0 0
0 0
0 0
0 0
0 0
0 0
0 0
0 0
0 0
0 0
0 0
0 0
0 0
0 0
0 0
0 0
0 0
0 0
0 0
0 0
0 0
0 0
0 0
0 0
0 0
0 0
0 0
0 0
0 0
0 0
0 0
0 0
0 0
0 0
0 0
0 0
0 0
0 0
0 0
0 0
0 0
0 0
0 0
0 0
0 0
0 0
0 0
0 0
0 0
0 0
0 0
0 0
0 0
0 0
0 0
0 0
0 0
0 0
0 0
0 0
0 0
0 0
0 0
0 0
0 0
0 0
0 0
0 0
0 0
0 0
0 0
0 0
0 0
0 0
0 0
0 0
0 0
0 0
0 0
0 0
0 0
0 0
0 0
0 0
0 0
0 0
0 0
0 0
0 0
0 0
0 0
0 0
0 0
0 0
0 0
0 0
0 0
0 0
0 0
0 0
0 0
0 0
0 0
0 0
0 0
0 0
0 0
0 0
0 0
0 0
0 0
0 0
0 0
0 0
0 0
0 0
0 0
0 0
0 0
0 0
0 0
0 0
0 0
0 0
0 0
0 0
0 0
0 0
0 0
0 0
0 0
0 0
0 0
0 0
0 0
0 0
0 0
0 0
0 0
0 0
0 0
0 0
0 0
0 0
0 0
0 0
0 0
0 0
0 0
0 0
0 0
0 0
0 0
0 0
0 0
0 0
0 0
0 0
0 0
0 0
0 0
0 0
0 0
0 0
0 0
0 0
0 0
0 0
0 0
0 0
0 0
0 0
0 0
0 0
0 0
0 0
0 0
0 0
0 0
0 0
0 0
0 0
0 0
0 0
0 0
0 0
0 0
0 0
0 0
0 0
0 0
0 0
0 0
0 0
0 0
0 0
0 0
0 0
0 0
0 0
0 0
0 0
0 0
0 0
0 0
0 0
0 0
0 0
0 0
0 0
0 0
0 0
0 0
0 0
0 0
0 0
0 0
0 0
0 0
0 0
0 0
0 0
0 0
0 0
0 0
0 0
0 0
0 0
0 0
0 0
0 0
0 0
0 0
0 0
0 0
0 0
0 0
0 0
0 0
0 0
0 0
0 0
0 0
0 0
0 0
0 0
0 0
0 0
0 0
0 0
0 0
0 0
0 0
0 0
0 0
0 0
0 0
0 0
0 0
0 0
0 0
0 0
0 0
0 0
0 0
0 0
0 0
0 0
0 0
0 0
0 0
0 0
0 0
0 0
0 0
0 0
0 0
0 0
0 0
0 0
0 0
2 0
3 1
3 1
3 1
3 2
3 4
3 4
3 5
4 6
5 7
6 7
6 7
6 8
6 8
6 8
7 8
8 8
11 8
11 8
11 9
12 9
13 10
14 12
14 14
14 15
14 15
14 15
14 16
14 16
14 16
15 16
15 16
15 18
16 18
16 19
16 21
16 22
17 22
17 22
19 22
19 23
19 23
19 25
19 25
18 26
17 26
17 27
17 29
17 28
17 27
17 28
18 27
17 26
16 25
15 27
15 27
15 27
16 27
16 27
15 27
14 27
11 27
11 27
11 26
10 26
9 25
8 23
8 21
8 20
8 20
8 20
8 19
8 19
8 19
7 19
7 19
7 17
6 17
7 16
7 15
8 14
7 14
8 14
6 14
7 13
7 14
8 12
8 12
8 11
10 10
10 9
10 7
10 8
11 7
12 6
12 7
12 7
12 8
13 6
13 6
13 5
12 5
13 5
14 5
15 5
15 6
16 6
16 6
17 6
19 7
21 8
22 8
24 8
24 9
24 10
27 10
27 12
29 12
29 12
29 12
30 14
30 14
29 14
29 13
28 14
28 15
27 16
27 16
27 16
28 16
27 16
28 18
27 20
26 21
27 22
29 22
29 23
29 23
29 24
30 23
30 23
34 24
33 26
35 26
35 26
35 26
34 26
33 26
33 27
35 26
34 26
34 27
33 28
32 28
31 27
31 27
29 27
29 26
30 26
27 26
28 24
28 24
28 24
29 24
28 25
30 25
31 25
33 25
33 24
33 23
34 22
34 23
36 23
36 22
36 22
36 20
36 18
35 17
34 17
32 17
33 16
32 17
33 16
34 17
34 18
31 16
31 14
29 14
31 16
32 16
32 16
32 16
32 16
30 17
30 19
30 18
31 18
30 18
29 18
30 18
30 18
31 18
30 18
30 18
30 19
29 20
29 21
29 26
29 23
29 23
29 23
28 23
28 23
30 24
32 24
32 23
30 24
29 25
31 25
30 25
30 26
30 26
31 26
31 26
32 26
33 25
31 29
28 30
29 31
28 31
28 32
28 32
27 30
26 32
28 33
28 35
28 35
28 35
28 33
29 34
29 35
29 34
30 35
29 36
30 37
29 37
29 36
29 36
28 35
27 34
27 33
26 30
26 31
25 32
24 32
23 33
23 33
21 34
18 34
18 36
17 36
17 35
15 36
15 37
15 36
15 37
15 38
15 38
15 40
14 42
17 38
17 36
16 34
16 34
17 35
17 35
17 35
17 33
15 32
15 31
16 32
16 33
16 33
17 33
16 31
17 31
17 30
17 29
17 28
18 29
18 29
18 29
18 30
18 31
19 31
19 30
20 30
20 31
23 31
24 30
25 31
26 29
27 30
28 28
28 27
30 28
31 27
32 26
33 26
33 28
32 27
34 28
33 27
34 26
33 28
34 29
34 29
34 29
34 30
35 31
34 34
37 34
37 34
37 33
35 34
35 33
36 33
35 32
35 33
36 34
35 36
34 37
33 37
35 36
37 36
37 39
37 38
38 37
37 39
38 38
37 37
37 36
34 36
33 36
34 37
33 39
32 39
33 40
34 40
34 39
33 39
33 39
33 39
36 36
37 36
37 36
37 34
40 33
39 31
39 33
40 34
42 35
41 32
41 33
42 31
39 32
39 32
41 33
42 31
44 30
43 31
45 35
46 38
44 39
44 39
46 39
47 41
45 41
43 42
44 42
45 42
45 43
45 43
45 44
46 44
46 43
48 45
49 46
48 45
48 43
49 44
47 43
46 45
46 46
47 46
47 51
47 51
45 53
44 52
42 52
44 52
42 54
42 54
41 54
41 53
41 53
42 54
42 52
42 51
44 51
44 54
42 55
42 54
41 57
42 56
40 55
39 52
39 52
40 52
40 51
41 51
44 53
45 52
44 50
45 51
45 51
46 50
45 51
45 51
45 52
43 51
42 51
41 55
41 56
41 54
41 55
41 53
39 52
39 54
39 49
41 50
42 49
43 50
45 50
44 51
43 49
42 50
44 48
44 48
42 51
41 51
40 52
39 52
37 53
37 50
38 49
37 49
37 46
36 47
35 44
36 43
39 42
38 42
36 43
36 42
35 41
34 43
34 43
33 43
34 43
34 42
34 40
34 40
33 39
33 39
33 39
33 35
33 34
34 34
34 33
35 34
36 35
36 33
36 33
34 32
32 31
31 30
29 29
28 28
27 30
29 29
27 29
26 29
26 25
27 24
28 24
28 25
31 23
32 26
31 26
32 27
31 30
31 32
31 32
32 33
32 33
33 31
33 32
31 31
29 32
30 32
31 33
31 33
29 34
28 36
28 36
28 37
28 39
28 38
28 37
28 37
29 37
27 37
28 40
27 39
27 38
26 38
25 38
24 39
24 41
24 41
25 42
28 45
29 44
28 44
28 43
28 43
29 43
29 44
29 43
29 42
26 42
25 40
25 40
25 40
26 37
26 34
26 34
24 35
21 34
21 34
21 34
21 34
20 32
20 32
19 30
18 29
18 27
18 25
18 25
17 24
19 22
19 25
19 25
20 25
20 26
21 28
20 25
21 25
21 25
21 26
21 26
21 26
21 25
21 25
21 25
17 24
16 23
17 23
17 24
17 25
16 25
16 26
15 27
18 28
19 28
19 27
20 27
19 27
19 27
20 27
21 28
22 26
22 26
24 26
26 24
26 25
26 27
25 25
25 25
25 26
27 28
29 28
29 28
29 29
30 29
30 28
30 28
29 27
30 27
29 26
29 26
28 26
27 26
28 26
31 27
32 27
36 26
36 26
37 26
37 24
37 24
35 25
36 25
37 26
37 26
39 25
39 25
36 25
36 25
36 26
35 25
36 26
37 26
38 26
38 25
37 26
39 27
37 28
36 30
38 30
38 29
39 29
39 31
40 31
39 31
37 32
37 33
38 34
35 35
35 36
35 37
35 37
34 38
37 37
38 37
39 37
41 37
40 38
37 37
36 38
32 38
33 38
31 39
31 42
31 42
31 41
30 40
29 39
29 41
26 43
26 43
28 42
28 43
29 42
29 44
28 42
26 42
26 43
25 43
27 42
25 41
24 41
24 40
22 39
22 38
23 40
23 38
22 39
22 37
22 36
23 35
23 33
23 32
25 32
27 32
27 32
27 30
25 30
25 31
24 34
23 34
23 33
24 36
26 36
26 36
25 37
26 38
28 38
28 38
29 39
29 39
30 38
31 37
31 36
33 35
34 35
33 35
32 35
33 35
33 36
34 37
33 36
33 36
31 37
31 39
31 42
30 41
30 41
31 41
31 39
33 40
33 38
33 38
33 38
35 39
35 39
36 41
35 39
35 39
36 40
36 43
35 43
34 43
34 40
34 40
34 40
35 38
36 36
37 36
37 36
36 36
34 33
34 34
34 33
34 33
35 34
34 33
34 32
33 34
30 34
31 33
31 34
30 33
30 32
31 32
31 33
31 33
31 33
32 31
33 27
35 27
37 28
36 30
36 30
35 30
36 30
36 32
36 32
34 32
34 34
33 37
32 36
30 38
29 39
29 36
30 36
30 37
30 39
29 39
29 39
27 39
25 43
26 43
27 42
27 41
27 42
30 42
30 45
31 46
29 46
30 47
30 47
30 45
33 46
33 46
33 46
33 46
34 47
32 47
31 46
31 47
31 46
30 47
29 47
28 47
26 46
26 44
24 44
24 44
23 44
22 43
22 43
23 42
22 40
22 35
22 36
22 36
22 34
22 34
21 34
21 32
21 30
24 30
25 31
25 30
24 26
23 26
24 26
25 24
27 23
25 22
24 20
24 19
27 18
28 17
28 17
29 19
26 20
25 21
25 20
25 19
24 19
24 18
24 19
25 18
25 18
25 17
26 19
25 19
26 20
28 20
29 20
29 21
29 22
30 21
31 23
32 23
34 24
35 24
36 24
36 21
36 22
36 22
36 22
36 22
37 22
34 23
35 21
35 21
36 21
35 21
34 21
33 22
32 22
31 23
32 23
33 25
32 25
31 26
31 25
32 23
32 22
34 22
36 25
38 26
38 28
40 29
41 29
40 29
43 29
45 29
45 30
48 30
47 29
48 29
47 30
49 28
50 27
49 28
49 28
52 28
53 27
54 27
53 27
53 28
55 27
54 27
54 30
54 31
54 32
54 32
54 33
56 33
57 35
58 36
57 37
57 39
57 39
57 39
59 39
57 38
55 39
54 38
57 38
58 40
59 39
57 39
56 36
55 35
56 33
55 32
54 32
55 33
53 35
51 36
51 34
48 38
48 39
46 39
47 38
45 39
44 40
45 39
44 38
38 39
35 39
35 39
35 38
37 37
36 37
36 40
36 39
36 38
36 39
37 39
36 38
34 39
32 37
31 37
33 36
33 33
35 33
36 34
33 34
33 34
33 34
36 36
33 36
29 35
28 35
30 35
29 37
28 39
28 40
28 41
28 41
29 40
29 38
29 37
29 36
29 33
30 34
29 35
28 36
27 36
29 36
31 36
32 36
32 35
32 36
30 37
30 39
28 39
27 39
30 36
31 34
31 37
30 35
29 36
28 36
29 35
29 35
30 35
30 35
34 37
34 38
34 37
35 36
36 37
36 36
34 34
35 35
35 35
35 35
34 34
34 33
34 33
33 33
32 33
34 33
33 34
34 35
35 35
34 35
34 35
33 34
34 34
34 33
34 32
33 32
31 32
30 32
30 32
31 33
33 35
35 34
37 34
38 34
35 35
34 36
34 35
36 35
36 33
37 33
39 33
39 34
38 34
38 34
38 32
36 32
36 31
36 31
35 30
37 31
36 32
36 32
38 31
39 32
39 32
39 31
39 30
39 29
39 28
38 29
38 28
36 27
35 28
36 29
37 28
38 27
37 26
37 26
38 27
38 27
38 27
39 27
40 27
40 28
39 28
38 27
38 28
39 29
39 29
39 30
39 28
39 28
39 28
38 29
35 30
35 29
35 28
34 30
31 30
30 30
29 30
29 31
30 32
28 31
28 31
29 30
28 30
27 29
26 29
26 30
28 29
29 30
29 30
29 28
29 28
29 29
30 29
29 29
28 30
28 31
28 31
28 34
28 34
27 35
26 36
26 36
26 37
25 34
24 34
25 34
23 34
22 34
23 34
23 34
24 34
23 34
25 34
25 33
26 33
26 35
28 36
27 34
27 34
27 33
28 33
27 32
27 31
29 31
30 33
31 33
31 34
34 34
35 34
36 34
35 36
36 34
36 36
36 38
36 39
36 38
35 37
36 36
36 36
35 36
37 36
39 34
39 34
39 32
39 31
40 30
39 29
40 29
41 26
42 26
42 25
41 24
40 24
43 23
44 24
44 25
44 26
45 27
45 28
47 27
46 27
48 27
47 28
49 29
48 30
49 30
50 31
48 32
49 29
46 29
45 29
42 30
42 32
41 31
40 29
38 29
41 27
41 25
41 25
43 25
43 26
45 27
45 27
45 28
43 30
42 30
41 30
42 31
42 31
43 32
44 32
44 32
44 32
42 32
42 35
42 36
43 36
40 35
38 35
40 34
39 34
38 34
38 33
36 32
36 31
34 32
36 32
34 33
37 32
36 32
36 30
37 30
36 30
37 31
37 30
39 30
38 29
38 29
39 29
40 30
42 30
41 30
41 30
41 31
42 31
39 31
39 30
40 29
40 27
39 26
40 26
41 25
41 26
38 26
37 27
36 28
35 28
36 29
37 27
37 26
37 27
38 27
39 26
39 27
38 26
38 27
37 26
37 28
40 28
40 27
39 26
40 25
37 25
39 25
38 26
37 27
37 27
36 28
38 29
37 29
38 29
41 30
40 32
40 32
35 33
36 33
36 32
34 33
33 32
34 31
34 31
33 30
33 30
33 31
33 31
32 31
32 30
33 29
33 28
33 28
36 28
34 27
33 26
33 27
32 25
31 25
31 26
28 27
28 27
28 26
28 27
28 25
25 25
26 27
25 27
25 26
27 28
25 30
25 29
27 30
29 31
30 29
28 30
28 29
27 28
27 27
27 25
27 24
28 23
27 23
26 23
31 21
31 21
30 21
30 21
30 21
31 21
31 20
30 19
29 19
30 19
30 19
32 19
32 18
29 18
29 18
29 18
30 17
30 17
31 17
31 16
34 14
34 14
36 13
36 12
37 12
38 12
40 11
41 11
41 11
39 10
41 9
40 9
39 6
37 5
40 6
42 4
41 4
42 5
40 5
41 5
41 5
40 6
42 6
44 8
41 10
41 10
42 11
43 13
43 13
42 15
44 16
46 16
46 17
45 18
44 20
44 20
44 20
45 22
45 22
46 22
45 24
45 24
47 25
47 26
44 27
44 28
43 29
43 30
44 31
45 31
43 30
43 31
43 31
44 31
43 31
43 32
42 32
44 32
41 31
39 34
39 35
38 37
38 39
39 40
38 41
38 42
40 43
38 41
36 40
36 40
36 41
35 40
37 41
37 40
36 39
34 40
35 39
35 38
35 37
35 38
36 38
36 38
36 38
35 38
37 38
39 38
37 38
36 38
37 37
37 39
37 38
37 37
35 37
33 37
32 39
32 38
32 40
32 39
33 39
34 38
34 38
31 41
31 41
31 38
32 37
32 35
32 34
30 33
30 33
32 34
29 34
30 34
30 33
30 33
32 31
35 30
34 29
34 29
34 29
37 29
37 30
37 31
38 30
37 31
36 32
36 32
36 33
38 35
37 36
37 36
36 36
38 36
38 36
39 33
38 33
40 33
40 34
40 34
41 33
40 33
39 34
38 35
38 35
37 36
37 36
37 35
36 35
36 36
35 38
35 38
35 38
35 38
37 37
36 35
35 34
35 35
36 36
36 36
33 36
30 36
32 36
33 36
33 36
31 36
31 36
32 36
31 38
31 37
31 36
30 35
30 36
31 34
30 32
29 34
29 35
27 35
27 38
26 38
27 38
26 39
26 37
25 37
24 37
24 37
24 34
25 34
24 33
24 36
25 37
25 35
26 35
28 35
28 33
28 32
27 31
29 32
28 32
27 31
28 32
27 32
26 33
28 33
29 34
30 34
27 35
26 34
25 35
24 38
23 38
22 37
22 37
24 37
25 38
25 37
27 35
25 37
26 37
26 35
27 35
27 34
27 31
27 31
26 31
26 30
27 33
27 33
29 32
29 32
30 32
29 33
28 34
28 31
28 31
28 31
27 34
26 33
26 33
26 33
28 33
28 32
27 32
29 32
30 31
31 31
33 29
31 29
32 28
32 29
32 28
32 29
32 28
32 24
32 23
32 23
34 22
31 22
30 22
31 23
30 23
29 21
28 23
28 23
27 22
27 22
26 25
27 26
27 27
27 29
26 26
26 29
26 30
26 30
25 30
26 28
26 28
26 27
26 26
26 28
26 26
25 26
25 27
26 28
25 28
23 28
23 28
21 29
21 29
20 28
19 28
20 28
18 29
18 28
20 28
20 28
20 28
21 28
22 30
23 32
21 32
21 33
21 34
22 34
23 34
23 36
24 33
24 34
24 33
25 33
27 30
27 29
27 29
27 27
27 27
27 26
27 26
28 26
29 28
29 29
31 28
31 29
31 30
32 30
34 32
35 34
38 33
37 33
37 33
37 33
40 34
40 33
38 34
43 34
42 35
42 36
43 35
42 35
42 35
44 34
46 35
46 38
46 37
48 38
48 37
50 37
51 35
49 35
49 35
49 35
52 36
52 36
52 36
52 37
55 38
55 38
56 38
56 40
57 43
57 41
56 43
56 45
55 46
57 45
57 47
59 46
59 45
59 43
58 40
59 40
57 41
58 41
57 44
57 45
54 44
55 45
55 44
53 46
55 45
54 44
54 45
56 45
55 45
55 45
55 45
56 42
55 41
52 39
52 41
52 40
53 40
53 40
51 40
52 39
48 40
47 39
47 40
46 40
41 39
42 40
42 39
43 37
42 34
44 35
44 35
43 35
44 33
41 34
40 32
38 32
37 33
37 35
36 35
35 33
36 32
36 35
36 32
36 31
37 34
36 34
37 37
34 37
33 37
34 38
33 37
31 38
31 39
32 39
30 38
30 38
31 39
31 38
32 37
31 36
29 37
30 36
33 36
33 35
33 34
34 35
35 34
35 33
35 33
33 32
33 34
31 34
31 34
29 34
29 31
30 31
29 31
29 30
28 31
28 31
28 30
28 28
28 28
27 29
26 29
26 25
26 27
26 28
25 27
27 27
26 24
27 22
26 22
25 22
29 22
29 21
30 20
27 21
27 21
26 24
25 23
26 24
25 23
25 23
27 23
26 23
23 24
23 26
23 25
23 24
23 24
24 25
26 25
28 29
28 28
28 29
30 29
30 28
30 29
29 30
29 29
31 30
32 29
35 29
38 29
39 30
39 30
40 30
40 30
41 30
42 29
42 28
43 27
41 27
41 27
40 29
40 32
40 31
36 31
36 32
36 33
36 35
37 36
36 33
36 35
35 35
35 35
34 36
32 36
33 36
33 36
33 34
33 34
33 35
34 35
34 34
34 36
32 32
31 31
32 30
32 32
33 34
33 34
33 31
34 31
33 31
33 31
32 33
30 35
29 34
30 34
30 33
30 33
28 34
28 34
30 34
32 35
35 34
36 36
36 35
36 32
37 32
39 33
39 34
39 33
40 30
40 29
40 31
42 29
42 28
43 28
44 27
44 26
43 26
44 25
43 25
44 25
44 25
43 26
42 27
40 26
41 27
42 28
42 28
40 26
41 25
41 25
41 26
43 26
42 26
43 26
42 24
42 23
44 23
45 23
44 23
43 24
45 23
44 23
42 23
40 22
40 25
40 24
41 23
42 23
43 26
42 26
42 25
40 27
39 27
39 28
40 28
39 29
39 31
40 31
39 31
39 33
40 33
40 34
40 34
39 34
40 33
39 35
39 34
41 34
40 34
40 33
40 34
41 34
39 33
40 32
40 31
37 33
38 32
36 32
36 34
35 34
32 35
30 36
30 37
31 36
30 36
30 35
30 35
29 37
26 34
25 35
24 35
24 37
23 34
25 33
25 32
26 31
26 32
25 32
25 30
24 31
25 33
23 34
25 35
27 35
27 37
26 36
27 39
28 41
26 42
26 40
26 40
25 40
25 40
25 40
24 40
23 41
23 41
21 42
22 42
23 40
23 41
23 41
24 39
24 38
26 40
28 40
28 40
29 41
29 42
32 44
32 45
32 42
32 42
33 40
33 41
32 39
32 39
32 39
34 40
34 40
36 39
36 40
35 40
37 43
38 39
38 38
36 38
34 36
37 34
39 36
38 33
38 31
38 30
38 29
38 29
37 30
37 30
36 30
37 29
40 28
40 28
41 28
40 30
39 33
38 34
40 35
40 35
40 35
39 33
37 33
38 33
36 33
37 32
35 30
35 30
36 31
37 31
36 33
37 32
37 32
38 33
35 33
34 33
35 33
33 34
34 33
35 33
34 28
32 28
33 28
35 28
35 31
32 31
32 29
32 30
32 31
34 31
34 31
35 31
35 30
37 29
38 29
37 30
35 31
36 31
35 31
36 30
40 28
41 26
39 29
38 29
38 30
39 31
41 31
42 30
43 31
44 32
46 33
49 33
49 33
48 33
48 33
47 36
49 37
47 38
47 39
46 39
45 38
45 37
45 36
44 36
45 38
46 38
45 38
44 38
44 36
43 37
42 37
43 38
42 40
40 40
41 42
40 43
40 43
38 44
37 44
37 44
36 43
35 44
36 43
37 42
33 41
35 41
36 37
38 39
39 40
41 38
39 37
37 38
37 36
36 36
37 36
36 38
36 37
36 37
38 36
41 35
39 37
40 35
41 36
42 35
44 36
44 36
43 36
45 38
43 37
42 37
44 38
44 42
44 41
45 40
46 42
45 41
47 38
47 39
46 37
47 38
47 37
50 38
51 38
52 38
52 39
53 39
53 40
53 41
54 42
51 43
51 44
49 44
48 43
44 43
45 44
45 45
45 45
43 45
40 45
38 42
38 42
40 43
39 42
39 42
39 40
39 41
44 42
45 42
42 41
42 42
43 43
41 42
41 42
41 42
39 41
39 39
40 42
40 45
41 43
44 43
43 43
44 43
44 45
46 44
46 45
43 43
42 44
42 43
42 42
41 42
41 41
39 41
39 41
39 40
38 39
37 37
37 36
37 36
36 36
37 34
36 35
36 34
37 33
38 34
39 36
37 36
36 38
33 36
33 35
33 36
27 35
26 36
26 36
27 35
26 35
26 34
27 34
29 36
29 36
29 35
30 32
29 29
28 31
28 34
27 35
26 34
28 35
25 34
28 34
30 34
30 35
31 35
31 36
32 35
32 35
32 34
31 34
32 35
32 35
33 35
33 35
35 36
36 35
35 35
35 34
36 34
35 34
34 35
33 33
33 33
34 31
35 31
36 32
35 30
36 28
35 29
36 29
37 31
38 30
40 30
40 29
39 28
40 28
40 27
39 27
39 27
37 27
34 24
35 23
35 23
33 20
34 21
31 21
30 22
30 20
29 20
29 21
28 22
28 23
30 24
30 24
29 23
29 23
30 23
30 24
28 23
28 23
29 23
30 25
29 25
29 29
31 28
30 28
31 27
30 29
30 30
30 29
31 30
32 32
32 30
32 30
30 28
30 28
28 28
27 29
27 29
27 29
28 31
29 33
29 33
31 32
31 32
30 33
30 34
30 34
31 34
32 36
31 37
31 37
32 37
33 37
34 37
33 36
33 35
33 37
34 37
35 38
33 39
33 38
34 38
34 38
33 39
33 38
34 42
33 39
32 39
33 41
33 41
34 39
33 38
33 40
32 39
30 38
34 39
36 41
36 42
37 43
38 45
38 45
38 45
38 45
36 43
35 41
35 42
34 41
34 40
35 39
36 38
37 38
35 37
34 36
35 34
35 34
34 34
34 32
33 33
35 35
35 35
38 35
37 35
37 35
39 35
39 35
39 35
39 35
41 35
41 34
40 31
40 30
39 29
38 28
41 28
40 28
42 28
41 26
41 26
41 25
38 24
35 22
35 21
34 20
34 18
38 17
38 16
38 16
38 15
39 15
40 14
39 14
40 14
41 14
40 14
39 14
39 14
39 12
38 12
39 12
39 12
42 12
42 10
41 8
39 8
36 5
38 5
37 4
35 3
35 4
34 5
34 6
32 7
32 9
32 8
32 8
33 9
35 8
32 10
33 12
32 16
32 16
33 16
34 16
34 16
35 18
35 18
34 19
35 19
31 19
31 19
31 20
31 20
29 22
28 22
30 22
29 23
27 25
27 26
28 27
28 28
29 28
29 30
29 33
29 35
27 36
28 36
27 37
27 38
28 39
28 40
28 40
28 40
28 39
28 39
27 39
28 37
29 35
29 36
29 37
29 37
27 38
27 36
27 35
27 32
28 32
27 32
27 33
26 33
26 31
26 32
27 32
25 33
27 33
28 33
30 32
30 35
31 33
31 36
29 36
31 35
31 34
31 35
31 35
32 35
31 35
32 33
33 32
35 31
34 31
34 31
35 31
35 30
37 29
35 28
36 29
36 29
38 30
38 29
38 28
38 28
36 28
39 28
41 27
41 26
43 25
42 26
43 25
43 25
44 25
44 27
45 27
46 27
45 27
46 26
45 25
47 24
45 25
44 26
41 26
41 24
40 26
41 24
42 27
42 28
43 27
43 26
45 27
45 26
47 26
49 26
47 27
45 27
45 27
47 27
46 26
46 28
44 28
45 28
44 28
44 29
42 29
42 29
43 29
43 31
43 34
40 34
40 35
39 35
37 35
38 34
36 36
38 35
36 35
37 34
37 33
37 33
39 33
39 34
39 36
37 38
37 37
37 36
37 37
38 38
39 37
41 36
41 35
41 35
42 35
45 34
43 36
42 37
43 40
40 41
40 40
39 41
38 41
35 41
35 42
37 45
38 46
38 46
39 45
39 45
40 45
40 45
40 45
39 43
39 40
39 40
37 40
38 43
39 46
38 46
39 44
36 44
36 44
35 45
33 46
32 46
30 47
29 46
29 44
30 42
32 43
33 44
34 43
33 42
36 41
34 42
34 40
33 39
32 39
30 40
29 36
29 35
26 35
26 35
27 33
29 32
31 31
33 35
35 34
35 29
33 29
33 29
32 30
33 30
35 31
35 31
34 32
34 33
34 33
34 32
35 31
34 29
33 27
34 27
33 28
35 31
35 31
35 29
35 28
36 28
36 29
37 32
37 32
36 32
34 32
33 33
33 35
33 35
31 36
30 36
29 37
28 37
27 37
26 38
26 40
26 41
26 40
27 39
26 41
24 40
22 40
20 36
18 36
16 36
16 37
15 37
16 38
16 37
13 35
14 36
15 35
16 34
18 34
19 34
18 37
19 36
22 35
22 37
22 37
20 35
20 36
20 36
23 37
23 37
23 35
23 34
24 35
25 35
27 34
26 34
26 32
26 32
24 31
24 30
24 29
26 29
26 30
26 28
26 27
26 27
26 26
25 28
25 27
27 27
28 27
30 27
31 27
31 28
31 28
33 29
33 28
32 28
32 29
31 28
30 28
30 29
29 29
28 29
29 26
28 26
25 27
25 25
26 25
26 24
27 23
27 23
25 23
25 24
25 26
25 24
24 23
24 24
23 24
23 24
23 27
26 26
26 27
26 27
27 27
26 27
28 26
31 26
32 25
33 25
33 24
33 22
34 22
33 24
34 25
32 25
31 25
33 27
33 28
32 29
32 28
34 28
34 27
35 28
36 30
35 29
34 31
34 31
33 31
33 33
33 34
32 34
32 34
32 35
31 36
31 37
32 36
31 36
31 34
31 36
31 37
30 36
29 36
29 35
28 34
26 35
26 35
26 36
26 38
27 39
27 41
24 43
27 45
28 44
29 44
29 44
29 43
30 41
28 41
28 41
28 43
26 40
26 37
25 35
25 36
23 36
24 37
24 38
24 36
26 36
26 34
26 35
26 35
26 33
26 31
26 31
25 30
27 30
27 30
28 29
27 29
28 28
28 28
27 26
28 25
29 25
30 25
30 24
30 23
29 22
29 21
31 20
30 18
28 17
26 15
28 14
24 12
24 13
24 14
26 14
25 15
25 15
27 14
27 16
27 16
27 16
27 16
27 16
26 15
27 15
26 15
26 13
25 13
24 13
26 14
27 15
27 15
28 15
28 16
28 16
29 16
28 16
29 15
30 16
29 16
31 18
32 18
33 18
32 19
31 21
31 22
31 22
32 21
33 22
33 23
31 24
31 24
31 24
31 25
30 25
31 27
30 26
30 25
29 25
29 25
27 26
26 27
27 25
30 23
30 23
30 24
30 24
30 26
31 27
32 27
31 27
33 28
33 28
32 27
32 26
33 28
33 30
33 30
34 31
34 32
33 31
33 32
32 32
33 33
31 32
30 33
29 33
29 32
30 30
30 30
30 32
29 35
29 34
30 36
30 35
30 37
31 39
31 39
30 40
30 39
29 41
29 41
28 41
30 41
33 42
32 42
31 42
28 43
28 43
30 43
34 45
34 43
34 43
33 46
33 47
31 46
32 46
33 46
33 49
32 47
32 46
34 45
34 44
36 45
36 45
35 45
34 44
34 43
36 42
37 43
41 44
43 45
42 45
41 44
42 43
44 40
43 41
42 39
42 41
42 41
41 39
41 38
42 36
41 35
42 33
41 33
41 34
40 33
37 31
37 31
37 31
40 31
42 32
40 31
36 29
38 30
36 30
37 28
38 29
39 29
37 31
35 31
35 28
36 28
35 27
33 27
33 29
31 29
32 29
32 28
32 29
31 29
30 30
29 31
26 30
27 31
28 31
29 35
31 36
30 38
30 37
30 39
30 38
30 36
30 36
30 36
31 37
31 38
31 39
31 39
31 39
30 39
31 40
32 39
36 40
33 39
33 38
33 38
35 39
33 38
34 37
33 36
32 34
32 34
34 33
35 33
36 32
37 34
37 35
38 35
38 33
37 31
37 32
37 32
37 31
38 31
36 30
36 28
35 30
33 28
33 28
32 25
29 23
28 21
28 22
30 20
32 19
33 20
34 21
34 21
33 21
34 20
34 19
36 19
36 19
37 19
37 19
36 20
32 21
32 24
30 26
30 27
29 26
31 26
31 27
31 27
32 27
32 28
30 28
31 29
29 30
29 28
32 30
32 30
32 33
32 33
32 33
32 34
33 34
33 36
33 36
33 35
33 33
32 33
31 33
32 32
32 32
32 32
33 31
31 31
29 31
28 30
27 29
27 29
27 28
26 29
25 32
24 33
24 32
23 33
23 32
25 31
26 29
26 26
27 26
29 26
30 26
28 27
27 27
27 27
26 27
25 26
25 25
23 25
24 24
22 24
21 21
20 21
20 19
21 20
20 19
20 20
20 20
20 18
20 18
23 19
23 19
23 19
24 20
23 20
23 22
27 24
26 24
26 25
26 25
27 25
28 25
30 25
30 26
31 26
34 23
33 23
33 24
34 24
34 24
34 28
36 30
36 31
35 30
35 32
34 32
35 31
35 31
35 33
36 33
37 33
37 33
38 33
38 34
38 36
39 36
40 37
40 36
39 35
41 35
42 33
41 33
40 35
40 35
37 34
39 36
39 36
41 37
42 38
43 36
40 35
40 36
40 35
40 35
41 35
40 35
38 36
37 35
37 34
34 34
34 35
38 36
39 35
38 36
36 34
36 32
36 31
36 31
35 28
34 29
33 29
33 28
34 25
33 27
32 28
32 29
32 28
31 28
33 27
31 27
32 28
32 28
33 28
32 30
31 30
32 31
33 31
33 31
34 32
34 31
35 32
33 30
33 29
32 29
31 29
32 30
32 30
32 31
31 32
31 32
31 31
32 32
34 32
34 34
35 32
31 31
30 31
30 30
31 28
28 28
28 28
28 28
28 29
28 28
29 28
31 29
30 32
31 31
32 30
33 31
34 31
36 30
35 31
36 32
36 30
36 30
36 32
36 31
39 31
39 31
40 29
40 31
40 31
38 31
38 31
39 32
38 34
39 34
39 33
38 32
38 31
40 30
39 29
39 31
41 31
42 30
41 30
41 29
43 30
43 29
43 32
43 32
43 33
44 33
44 34
44 33
45 32
46 32
45 32
44 31
44 29
44 29
43 29
44 27
43 27
42 29
41 27
43 26
42 27
42 27
41 26
40 26
37 27
36 28
34 29
35 28
34 27
36 26
35 26
33 25
33 23
33 23
34 23
34 22
36 24
35 24
35 25
35 24
33 24
31 25
29 25
29 24
27 25
27 25
26 22
26 23
25 22
24 24
24 23
24 23
22 23
23 23
24 23
23 23
23 23
23 23
23 23
21 23
21 23
20 22
23 23
19 23
18 23
17 23
18 22
18 21
18 20
19 19
20 19
20 18
21 18
21 19
22 19
24 19
24 19
23 19
23 21
23 23
21 21
21 21
21 20
22 19
22 20
23 20
23 20
23 20
23 18
24 18
25 18
25 17
26 18
26 19
26 19
26 19
27 20
27 20
28 20
30 21
30 22
30 26
31 26
33 26
32 26
32 26
29 26
29 26
30 29
34 29
33 29
33 30
33 31
32 32
32 34
34 34
35 35
33 34
32 35
31 37
32 37
33 37
32 36
32 35
33 36
32 36
33 36
33 37
33 37
34 36
34 37
34 37
34 38
33 38
34 38
34 39
33 40
33 37
33 37
33 37
32 36
30 36
28 37
27 36
27 34
26 29
25 29
23 29
23 30
24 30
24 29
24 29
23 25
19 25
19 26
19 25
19 24
19 23
20 20
17 20
15 19
15 20
17 19
18 17
19 17
21 17
23 16
23 15
23 14
23 14
22 16
21 15
21 15
19 15
22 14
22 14
23 13
23 16
21 16
22 20
22 18
24 18
24 18
25 19
25 21
25 21
25 20
26 27
28 28
28 28
28 28
28 29
29 30
30 29
30 29
30 29
33 29
33 29
33 28
33 30
33 31
33 30
34 31
36 31
36 31
36 32
36 32
34 34
34 34
31 34
29 34
31 35
31 35
32 36
32 35
34 38
34 37
36 38
34 38
34 38
34 38
35 35
37 36
37 32
39 32
37 33
40 35
39 34
40 33
40 36
42 38
40 34
39 35
40 35
41 36
43 36
42 35
40 37
40 40
40 42
39 44
40 45
41 47
42 45
43 44
43 48
43 50
41 51
42 52
44 50
42 50
42 50
40 50
41 51
41 51
43 50
43 54
43 54
43 56
41 53
41 53
39 52
38 53
38 54
36 54
35 55
35 54
35 55
34 55
34 54
31 52
32 54
31 53
32 50
30 48
30 45
29 43
29 43
28 42
26 42
27 41
27 39
27 36
28 34
27 32
26 31
27 30
26 30
25 30
26 27
24 24
25 24
24 23
22 25
23 24
23 22
23 23
23 22
24 22
21 22
22 19
24 19
26 17
27 18
30 19
30 19
30 18
32 17
37 18
40 17
40 17
40 15
40 15
40 15
40 15
40 14
43 14
45 14
47 17
47 19
47 20
47 20
47 22
47 22
47 23
48 23
48 24
47 25
47 25
50 25
48 26
48 26
48 27
48 27
48 27
47 28
48 30
48 28
47 28
50 29
50 29
49 30
51 31
50 32
48 32
46 34
44 35
43 35
41 35
43 37
43 38
41 40
37 39
34 40
32 42
31 42
30 44
30 47
30 49
30 48
27 51
25 52
25 51
25 52
25 51
26 51
26 53
26 53
25 54
25 55
25 54
25 53
25 54
23 54
24 54
25 55
25 56
25 56
25 57
25 55
24 53
24 56
24 57
21 57
21 56
22 55
19 54
20 53
20 52
19 50
20 48
20 47
20 47
18 46
18 45
18 43
17 43
17 42
18 42
18 43
19 43
19 40
19 38
18 39
20 36
19 36
17 35
18 32
18 33
17 33
17 29
17 29
17 27
16 26
17 26
18 26
17 25
16 25
16 23
16 23
16 21
16 20
15 20
16 20
16 21
17 18
17 17
18 16
18 17
17 17
17 17
16 19
16 20
16 19
17 19
19 19
19 18
19 18
22 19
24 19
24 19
24 20
24 20
24 19
23 18
23 18
23 18
24 17
23 17
24 16
24 15
23 15
23 14
22 14
22 14
23 13
23 13
23 13
22 16
21 16
21 16
21 17
20 17
20 17
23 17
22 18
25 18
24 19
27 19
27 20
27 21
26 21
27 22
27 23
27 23
27 23
27 22
28 22
26 24
25 24
27 26
27 25
24 25
22 26
25 26
25 25
24 23
24 23
24 22
25 23
25 25
26 27
25 27
24 29
24 30
27 31
28 32
28 34
28 34
28 35
29 36
30 36
30 34
31 35
31 35
31 34
31 34
32 33
30 34
31 33
28 33
29 32
26 32
27 33
28 33
28 33
28 31
28 32
29 34
30 33
30 34
29 34
30 32
30 32
28 30
29 33
30 32
30 34
29 36
30 36
33 36
36 36
37 36
38 36
38 34
38 32
38 32
40 33
41 34
38 33
37 33
37 31
38 33
37 32
36 32
35 33
35 34
35 35
36 35
37 35
37 36
35 37
34 36
33 36
34 36
34 37
35 37
34 36
34 35
34 36
33 37
34 35
34 34
33 33
34 35
34 36
33 38
32 39
32 39
31 37
32 39
32 36
32 35
33 35
30 35
27 35
27 37
25 36
26 37
24 38
24 38
22 35
21 33
23 33
24 32
24 32
23 30
24 31
24 30
27 29
27 28
26 26
25 28
24 29
24 28
25 27
25 27
25 29
25 29
24 29
24 28
23 28
22 30
22 29
22 28
22 30
21 29
21 29
21 27
21 26
22 25
24 24
25 24
25 23
23 22
23 23
21 22
19 22
20 22
21 23
20 22
20 22
20 21
20 21
20 21
20 21
21 21
19 22
20 22
20 23
21 24
22 23
22 23
20 23
20 23
20 23
21 21
21 20
21 21
20 21
21 21
21 19
20 19
22 18
21 18
21 19
21 18
22 18
22 18
22 16
23 16
23 17
25 16
26 16
27 16
26 16
24 17
24 17
24 16
25 16
26 17
28 18
28 18
27 17
28 16
33 20
33 20
33 19
33 19
34 22
35 22
37 22
37 22
37 23
36 24
35 24
35 25
35 25
35 25
36 25
35 26
36 26
36 26
36 27
36 28
36 29
36 28
34 28
34 28
35 26
35 25
34 25
35 26
34 26
33 26
34 26
31 26
30 26
28 27
28 27
29 26
29 26
30 26
30 26
29 26
27 26
26 26
26 26
25 26
21 22
20 23
20 23
20 23
19 20
17 20
16 19
14 19
15 18
16 17
15 17
15 16
14 17
14 16
13 17
13 16
12 16
12 15
12 15
11 14
11 13
15 13
16 13
16 14
15 14
15 14
15 14
14 14
15 14
17 14
17 13
17 13
17 13
17 13
16 13
15 13
16 14
15 14
15 16
16 18
16 18
17 18
18 18
19 18
19 18
19 18
19 18
19 18
19 18
19 18
18 18
18 18
17 19
16 19
16 20
16 22
17 22
18 23
18 22
18 22
19 22
20 23
21 22
21 22
22 23
18 23
18 25
21 24
21 24
21 25
21 27
21 26
20 27
21 27
20 29
20 29
20 29
22 28
22 28
22 30
21 29
21 29
21 26
20 24
21 24
22 24
21 24
21 25
21 26
22 25
22 25
22 25
24 26
24 26
24 27
29 27
29 26
29 25
30 24
31 22
30 21
31 20
31 20
31 20
32 20
33 20
34 21
35 23
34 23
34 23
33 23
32 24
32 25
35 24
36 23
36 25
36 24
33 24
33 22
34 23
35 27
34 26
35 27
35 26
37 26
37 26
36 27
36 26
35 27
33 27
34 27
33 26
33 26
32 26
33 26
33 26
31 25
31 25
32 25
28 26
28 25
28 25
27 26
26 26
28 27
27 28
27 30
28 30
27 30
26 29
24 29
23 28
23 28
23 28
23 26
21 26
21 28
18 29
18 29
18 28
18 28
18 28
18 28
18 27
18 23
18 24
17 23
17 22
15 22
15 22
16 21
17 21
17 19
19 19
19 20
19 20
18 20
18 22
18 23
18 23
19 23
20 23
19 23
19 22
19 23
20 23
20 22
21 22
19 21
18 21
20 19
20 19
21 20
22 20
23 20
23 19
24 18
26 18
27 18
27 17
27 14
27 14
27 14
28 14
28 14
30 16
30 18
29 22
29 22
28 23
28 23
29 23
29 23
29 23
28 23
28 24
28 25
26 25
26 24
27 24
30 23
31 22
31 21
31 22
32 24
31 24
31 23
30 26
30 26
29 26
29 26
28 26
28 28
28 27
26 27
25 27
24 26
24 27
23 26
24 27
26 29
24 30
24 30
24 30
25 31
25 30
25 29
27 31
27 31
25 29
25 27
26 25
26 25
27 23
29 24
32 25
33 27
34 27
36 30
35 32
40 33
41 33
41 36
40 37
37 38
37 38
36 38
37 38
38 36
39 36
41 38
41 35
41 35
41 38
42 38
42 39
44 38
44 40
45 41
46 42
47 42
45 42
48 43
47 43
46 41
49 40
48 43
48 44
49 44
51 46
53 47
50 46
50 49
50 49
50 49
50 48
49 50
49 51
50 52
47 52
47 52
47 54
47 52
48 51
45 50
45 50
46 48
48 49
48 49
47 48
49 48
49 48
48 49
49 49
47 47
50 48
51 51
51 48
50 49
53 49
53 48
55 46
55 45
54 44
52 46
55 46
52 46
52 45
53 46
50 49
50 46
51 46
50 48
50 47
47 46
47 45
48 43
49 43
50 45
50 45
51 43
50 43
47 41
46 42
46 42
45 43
44 44
46 44
45 45
46 45
47 46
46 45
49 45
50 46
48 46
49 45
47 46
46 46
49 48
47 49
48 46
49 46
50 48
48 48
47 49
47 49
49 49
49 49
50 48
49 49
51 50
51 51
48 51
51 49
52 50
52 50
51 49
49 49
51 51
52 53
52 53
52 55
51 53
51 52
50 54
51 55
51 55
51 53
51 51
53 48
53 46
50 47
50 46
51 47
51 45
51 45
48 45
47 44
49 45
50 47
51 48
50 48
49 47
49 45
50 44
51 45
50 42
50 42
49 41
47 42
44 43
45 43
46 42
44 40
42 39
43 41
46 40
44 40
43 39
42 38
43 36
43 35
43 34
42 32
41 32
41 32
42 32
42 33
42 31
41 31
41 33
43 34
42 34
42 34
41 36
41 33
40 33
38 32
39 33
38 33
40 32
40 33
38 32
36 30
35 28
35 29
35 29
34 29
32 29
31 28
32 30
35 29
35 29
37 28
38 28
38 30
38 30
41 31
42 32
43 30
42 31
42 31
44 32
44 32
47 32
48 34
48 33
49 32
49 32
49 30
48 31
47 32
47 33
48 31
49 29
47 29
48 31
47 34
50 34
52 38
53 39
53 40
50 40
51 41
51 42
51 42
53 44
52 45
54 46
58 48
60 49
60 53
59 54
58 54
57 53
57 54
57 55
57 57
57 57
57 56
56 57
54 57
54 55
54 55
54 54
55 53
54 53
56 55
53 57
53 58
52 58
53 63
53 64
57 65
58 65
59 63
63 62
62 63
62 63
63 66
63 67
65 64
63 67
62 64
64 64
68 63
71 65
71 63
69 62
71 61
69 61
69 62
67 61
63 58
61 56
62 55
64 54
65 55
65 58
63 58
63 61
61 60
60 60
63 60
64 61
63 62
63 63
62 62
61 64
60 66
62 66
62 65
61 65
61 62
60 64
60 59
60 57
55 58
54 57
59 58
57 58
57 59
58 61
60 58
61 56
61 57
61 52
60 51
58 49
55 51
51 48
52 48
52 50
55 52
56 50
56 49
58 50
62 50
63 52
63 50
61 51
61 51
64 50
62 49
63 46
65 47
65 47
61 47
59 45
59 44
59 43
60 46
61 44
62 46
61 47
59 46
63 46
63 48
65 54
64 60
66 61
67 62
70 65
65 64
63 64
66 63
67 62
64 62
64 63
64 67
64 67
67 67
70 67
69 66
70 72
68 75
68 75
64 74
65 75
68 80
75 79
79 80
79 78
80 79
83 80
82 82
82 84
82 84
82 88
81 87
85 89
86 91
87 91
88 92
90 92
89 90
89 91
87 88
87 88
89 88
88 86
89 86
88 81
87 77
86 77
86 75
83 75
83 75
83 77
81 76
78 77
78 78
76 79
74 77
74 77
71 79
68 82
68 86
67 81
68 79
69 78
68 78
66 79
63 73
54 75
46 78
44 78
42 77
39 78
39 77
37 73
37 74
36 70
37 70
33 67
32 65
31 67
32 66
30 67
30 66
29 65
29 65
28 66
27 66
25 67
25 66
25 65
25 63
26 63
26 63
26 61
27 61
30 59
29 61
29 60
29 59
30 56
29 53
28 53
30 51
31 48
32 43
32 44
32 43
32 43
32 42
34 40
35 40
35 37
36 33
35 33
35 32
35 29
35 27
34 26
34 25
36 24
35 23
36 23
37 23
38 22
37 21
36 20
35 21
35 22
35 22
34 20
34 22
34 22
34 21
33 19
33 20
34 19
33 19
35 18
34 18
31 18
31 16
31 15
32 14
31 16
32 17
32 19
31 19
30 19
28 21
28 19
27 19
27 18
28 18
26 18
26 18
28 18
27 18
27 18
28 18
29 18
29 18
30 18
31 18
29 18
29 18
29 18
28 18
28 17
28 17
29 17
31 16
32 15
32 15
34 14
35 12
36 11
37 11
37 11
37 10
35 10
35 10
34 11
33 12
34 12
35 12
36 12
35 12
35 10
35 9
35 7
35 7
34 9
37 7
37 8
37 8
36 10
36 12
39 13
41 14
40 16
41 16
41 18
40 19
39 21
39 22
38 22
37 22
38 22
38 24
37 24
37 24
36 24
37 24
36 24
34 26
32 26
32 25
30 28
31 29
29 29
26 30
26 31
28 32
27 32
27 33
26 34
26 34
25 34
25 35
24 35
25 35
26 36
26 38
27 38
26 39
27 37
26 38
26 37
27 38
28 36
28 37
25 37
22 36
21 34
21 35
22 35
22 34
24 32
24 32
24 32
26 32
26 32
26 31
28 33
28 33
28 34
27 34
28 35
28 34
28 34
28 34
28 33
27 32
28 33
29 32
30 31
28 31
28 31
28 30
29 28
30 27
30 27
30 26
31 26
31 26
30 25
30 23
29 23
29 23
29 23
27 22
28 22
29 23
29 25
29 22
29 21
31 23
31 26
32 28
31 26
33 26
32 27
33 26
34 26
34 27
34 28
35 27
33 25
33 25
33 27
33 28
33 28
33 30
33 30
33 30
34 28
32 29
34 28
35 28
35 28
37 27
38 28
40 27
40 29
41 31
42 31
42 33
41 34
40 34
40 34
39 34
41 37
44 37
45 38
46 38
46 38
45 36
44 34
45 35
45 35
44 33
45 31
45 29
45 30
43 31
42 34
42 35
43 35
43 34
42 33
41 34
41 34
41 34
41 32
40 32
41 31
41 28
42 29
42 29
41 30
43 30
40 30
39 30
39 32
37 33
36 35
35 37
34 36
32 35
33 36
32 34
33 34
34 34
35 34
37 34
35 31
35 30
34 29
36 29
35 31
35 31
38 32
37 31
38 31
37 31
36 30
34 29
35 32
35 33
35 30
34 29
32 29
30 31
31 31
30 30
31 31
32 30
33 30
33 30
33 31
33 31
32 31
32 31
35 31
33 34
34 36
33 37
33 35
33 34
33 31
32 31
33 30
37 29
35 28
35 28
34 27
34 27
36 27
34 27
34 27
32 27
33 28
30 29
30 28
30 28
27 27
26 29
25 30
25 32
25 35
28 37
27 34
27 32
28 33
28 33
30 33
30 31
29 32
30 32
30 31
32 32
33 31
33 31
31 31
34 31
35 30
37 31
35 31
35 27
34 28
34 29
36 30
38 32
38 33
38 31
40 31
36 33
37 34
37 34
37 34
36 34
33 34
33 34
33 36
32 36
32 36
33 35
33 36
33 36
34 37
35 35
36 35
37 33
37 32
35 31
37 32
37 32
36 30
37 30
36 30
37 30
39 31
39 32
38 32
35 31
35 33
35 32
37 31
37 31
38 32
37 33
39 33
41 34
42 31
44 30
41 30
40 30
42 31
43 31
40 31
41 29
41 28
42 29
43 31
44 31
45 31
46 32
46 31
47 37
45 36
45 37
48 36
47 37
47 38
47 39
46 39
46 39
50 38
49 37
47 35
47 36
47 37
46 37
45 37
44 39
42 37
42 36
44 37
44 38
42 36
42 37
40 38
37 38
36 37
35 35
33 37
32 38
32 40
30 39
30 38
30 38
29 37
28 37
28 37
27 41
26 41
25 40
24 39
24 39
23 40
22 40
22 40
21 34
22 36
21 35
18 34
18 33
18 33
17 32
17 31
17 31
15 30
16 30
16 30
17 29
17 28
19 28
23 28
24 27
24 28
23 30
22 29
23 29
24 29
24 28
25 27
25 27
24 27
24 27
23 25
22 24
22 22
22 25
24 25
24 23
24 24
24 25
24 26
25 22
26 22
27 22
28 22
27 22
27 21
27 20
27 19
27 20
29 21
29 21
29 21
29 21
29 21
29 21
30 21
29 22
28 23
28 23
29 23
30 23
33 24
32 24
29 25
28 24
29 24
29 22
28 24
27 23
26 23
26 23
25 23
26 23
27 23
28 23
28 22
28 21
27 22
28 20
26 20
28 20
27 18
27 17
28 17
27 19
27 19
26 19
25 18
25 18
25 18
25 18
26 18
28 17
26 14
26 14
27 15
28 15
27 14
28 14
27 14
29 13
28 13
27 13
26 13
24 14
21 13
21 13
20 12
21 12
21 12
22 13
22 12
22 12
22 12
22 12
22 12
21 12
20 12
19 12
19 13
19 14
19 13
18 12
18 13
15 14
15 14
15 14
15 14
15 12
15 13
16 14
19 15
20 17
22 18
22 18
21 18
22 18
22 18
22 18
23 18
23 18
24 19
23 21
23 23
21 23
22 23
23 25
23 25
23 24
25 24
24 24
25 24
24 24
26 23
25 22
26 23
27 24
28 24
31 25
32 25
32 25
33 25
34 25
35 24
35 23
35 23
38 24
38 23
38 23
39 23
41 24
41 24
41 24
40 23
39 22
36 21
35 20
34 19
34 20
36 21
33 21
32 22
32 22
31 21
30 21
29 19
31 17
31 15
33 15
32 15
31 15
32 16
32 19
30 19
30 19
30 21
30 21
28 22
31 22
30 20
29 19
29 20
26 19
25 19
26 20
27 20
28 20
29 22
30 22
33 23
31 22
31 22
31 21
30 21
30 20
29 21
29 22
29 25
31 26
32 26
32 25
32 27
32 27
30 27
30 28
30 27
30 29
32 32
34 32
34 32
32 32
33 33
31 33
32 33
33 31
32 31
33 29
33 29
33 30
32 28
32 29
32 28
29 28
30 28
30 28
30 29
30 29
30 29
30 29
28 29
26 29
25 27
24 27
22 26
21 27
22 29
22 29
22 31
20 32
21 31
21 30
21 28
20 28
19 29
19 30
18 28
18 29
18 28
19 28
19 30
20 28
17 26
16 28
17 28
17 31
18 30
20 31
19 31
19 32
19 33
18 32
21 32
21 31
21 31
23 30
27 30
27 31
26 31
26 31
25 29
26 31
26 31
25 32
25 33
25 33
25 34
27 34
27 34
27 33
26 33
27 34
28 32
28 32
29 32
30 32
31 31
30 30
30 29
30 30
31 30
31 29
31 29
30 28
31 26
31 27
32 26
31 24
30 24
31 21
30 22
29 22
30 21
30 20
30 18
30 19
27 20
27 20
28 20
28 21
24 22
26 22
28 22
28 22
30 22
30 22
31 23
35 22
36 23
37 23
36 22
36 22
35 22
35 22
36 21
35 20
35 20
36 19
37 18
36 18
37 19
37 19
38 20
38 19
37 19
39 18
41 18
41 19
40 19
40 18
43 19
43 20
43 21
44 22
46 21
45 21
45 22
44 22
45 22
45 22
46 23
46 23
45 24
44 24
44 24
42 23
40 24
41 26
40 26
40 25
40 25
37 25
36 23
35 23
37 24
37 24
39 24
39 24
38 23
38 24
37 25
38 25
36 25
37 25
36 25
36 25
35 25
38 24
38 24
41 26
39 26
43 25
44 25
46 30
43 30
43 30
43 29
41 29
38 31
38 30
38 32
40 37
40 38
40 37
40 36
40 36
42 35
41 35
42 36
42 36
46 36
46 35
47 35
48 36
48 36
48 35
48 35
49 36
49 35
49 37
50 38
50 38
50 39
52 39
52 38
52 39
51 39
50 39
50 40
52 41
54 40
52 42
53 42
51 41
51 43
50 43
49 45
46 40
46 41
46 40
46 40
46 39
46 37
48 38
48 35
47 32
47 33
48 33
48 32
49 32
47 32
48 34
46 33
47 34
43 34
43 33
41 34
39 33
39 33
38 33
38 34
37 33
35 33
33 32
31 32
31 34
31 35
29 35
30 36
29 36
31 36
31 36
30 35
28 34
26 35
26 33
25 34
23 33
23 32
21 32
22 30
24 32
23 31
24 32
24 32
24 33
24 34
24 33
27 33
28 32
29 31
28 32
27 33
27 35
29 36
29 33
30 33
29 33
29 33
29 33
29 32
29 32
28 32
29 35
29 34
30 35
31 35
31 34
33 34
35 33
35 34
35 36
34 35
33 34
33 34
34 36
34 37
35 38
35 37
35 38
36 38
36 40
36 39
36 40
35 40
34 38
34 38
33 38
33 39
33 38
33 37
31 37
27 37
25 36
23 35
23 34
23 34
22 32
20 31
19 31
18 32
18 34
18 33
17 33
17 34
17 33
17 33
16 31
17 31
16 31
15 31
16 31
13 31
11 31
12 29
13 26
13 26
13 26
11 26
10 24
10 25
9 24
10 25
9 26
8 26
7 25
8 25
8 25
10 25
9 25
10 25
10 26
11 25
12 28
12 31
13 31
13 32
14 34
16 37
17 37
17 36
17 36
17 37
19 37
19 36
19 33
20 34
20 35
20 34
20 36
20 35
20 34
19 34
19 35
20 36
19 36
20 36
20 36
21 35
20 36
21 37
22 37
22 38
22 39
22 38
22 39
22 38
22 36
23 35
23 34
23 34
25 33
24 33
25 35
24 34
24 34
23 35
22 33
24 31
23 31
23 32
22 30
20 28
19 28
21 29
23 30
23 29
22 29
24 28
24 30
24 29
24 28
26 29
26 29
27 30
29 31
29 31
29 29
28 29
29 29
29 29
31 29
31 29
31 28
30 29
30 31
34 30
34 29
34 28
36 28
36 28
36 28
37 28
37 29
36 29
34 29
33 31
32 30
33 33
34 31
35 31
35 30
35 30
35 31
35 30
36 30
36 31
36 32
35 32
36 31
36 31
36 32
34 33
34 34
35 38
37 40
35 39
36 37
35 38
33 37
35 39
35 39
35 38
34 38
34 37
33 37
31 38
34 39
35 38
34 36
30 37
30 38
31 41
30 42
29 42
30 42
29 42
30 41
32 42
32 43
34 41
35 41
34 38
33 39
32 38
34 39
33 38
33 37
33 36
35 36
36 34
36 33
37 33
36 35
36 36
35 35
35 36
36 33
34 29
33 27
34 29
33 32
35 32
36 32
35 31
35 31
35 34
35 34
36 35
36 34
39 33
38 33
38 33
39 34
39 34
40 35
39 32
38 30
39 31
38 31
38 31
39 31
37 30
37 29
36 30
36 30
36 30
37 30
39 30
37 30
37 30
37 30
37 30
34 30
33 34
34 34
33 33
31 34
31 36
31 37
31 35
30 36
31 37
30 38
29 37
29 36
28 36
28 36
27 36
28 36
29 33
29 33
29 32
29 33
29 34
27 36
26 36
26 36
26 37
25 36
26 36
27 36
27 36
27 39
26 40
24 40
26 40
26 40
26 40
25 39
25 41
25 40
23 40
25 39
26 39
26 40
26 42
27 42
27 40
26 41
26 43
27 41
27 38
29 37
30 38
30 37
29 36
29 35
31 34
31 32
30 30
30 31
30 31
30 31
30 31
31 31
31 32
30 32
27 31
27 29
27 29
29 28
29 26
31 25
30 24
30 26
29 26
30 24
32 25
32 25
30 25
31 26
32 25
33 25
34 23
33 23
33 23
33 24
31 24
31 24
32 22
31 22
32 20
33 19
34 18
33 17
35 18
33 18
32 19
33 21
33 21
34 23
33 23
33 23
34 23
33 22
34 21
34 21
35 21
34 22
33 23
34 22
36 22
37 21
39 21
37 22
37 22
35 23
36 23
35 21
35 22
35 22
33 23
33 24
33 25
31 25
29 25
29 25
28 25
28 25
30 25
30 27
30 27
30 26
29 26
29 26
29 28
28 29
26 29
27 29
25 28
26 29
27 29
26 29
26 29
25 27
25 27
25 28
25 28
25 29
24 30
25 30
27 30
28 29
27 27
26 27
24 27
23 27
21 27
21 26
22 28
24 29
23 29
24 32
25 30
24 30
24 27
24 27
24 28
25 28
26 28
25 28
25 28
26 28
25 28
24 25
24 25
24 26
25 27
26 28
25 26
25 25
27 27
27 27
29 29
28 29
28 30
32 29
33 29
35 29
34 29
34 28
33 29
34 33
35 32
33 33
31 36
31 37
31 38
31 40
32 41
33 41
33 42
32 44
32 42
31 40
32 41
32 38
31 38
31 38
32 39
32 39
32 38
31 38
31 38
33 39
35 39
34 40
33 41
32 42
32 42
33 41
33 41
33 41
34 42
34 42
33 40
33 40
31 40
32 40
31 37
29 37
30 37
30 39
31 40
31 41
33 42
32 37
31 38
33 37
32 34
32 33
33 34
34 34
34 33
33 34
33 32
33 31
34 34
35 35
35 36
34 37
34 38
35 37
37 36
37 36
38 35
39 35
39 35
39 35
37 37
37 36
38 37
38 36
40 36
40 36
39 35
38 35
43 35
43 35
46 36
49 38
49 36
48 38
48 39
46 39
45 39
43 39
42 39
42 38
43 37
44 38
44 38
43 39
42 41
41 45
41 47
41 46
40 47
41 46
42 46
44 45
43 42
41 41
41 40
43 40
43 39
42 43
41 44
41 44
41 45
42 44
44 45
42 45
42 43
42 43
41 43
42 43
41 43
40 43
41 45
42 45
37 44
37 44
33 42
29 40
30 40
31 37
32 37
33 37
32 38
33 36
34 36
36 36
33 38
33 38
34 37
34 38
34 37
34 34
33 30
33 29
33 28
32 28
31 28
29 29
28 30
29 31
28 31
26 30
26 30
26 27
24 26
24 26
24 25
23 25
20 24
21 24
21 25
23 25
23 23
23 23
25 23
26 23
25 22
24 21
23 21
24 21
24 21
24 22
24 23
23 23
23 22
22 22
22 22
21 23
20 22
19 22
19 19
18 18
19 18
18 17
19 16
21 15
22 16
22 16
22 16
23 16
24 16
24 15
24 14
23 13
23 13
23 13
23 14
25 13
26 14
28 15
27 15
26 16
26 16
25 16
25 15
23 15
23 15
24 16
22 16
22 16
22 15
22 16
22 17
21 18
21 19
21 18
21 18
21 18
20 20
20 19
20 18
20 18
20 18
20 18
21 18
22 18
21 18
22 17
23 17
22 18
23 17
22 17
23 17
22 17
21 17
22 19
22 20
23 20
24 20
25 20
25 21
24 21
23 20
23 19
24 21
24 20
27 23
27 23
28 23
28 23
31 23
29 25
29 26
29 27
30 30
31 29
32 29
32 28
32 28
33 28
33 29
33 29
33 27
34 27
34 28
34 27
34 29
33 29
32 29
32 29
32 29
32 30
32 30
31 29
32 30
32 30
32 30
32 31
32 31
31 31
32 30
31 31
30 30
30 30
30 28
29 30
30 30
29 30
29 28
29 28
28 26
30 25
29 26
29 27
26 29
26 27
25 26
24 25
24 22
23 22
23 21
24 23
24 22
26 24
25 23
25 24
26 24
25 24
25 24
26 24
27 24
27 28
28 31
27 32
27 32
27 31
25 32
25 32
23 33
25 33
24 35
24 36
25 39
28 38
27 39
29 39
29 39
29 39
29 40
31 40
31 41
30 41
30 41
30 41
29 41
27 41
28 42
30 41
31 40
31 39
32 41
32 42
32 42
33 42
32 43
33 43
33 43
35 42
35 44
37 45
37 46
38 47
41 46
40 47
41 46
41 43
40 42
40 41
39 41
39 43
40 42
41 43
40 42
38 43
39 42
42 41
42 39
40 38
41 38
40 38
42 39
41 39
42 38
40 37
40 36
40 35
41 36
43 36
43 35
43 36
42 36
40 36
39 37
39 37
38 35
39 34
39 34
41 34
43 33
41 31
41 31
39 30
40 27
39 28
40 28
39 28
38 29
38 29
38 28
38 28
38 26
39 26
39 26
38 24
37 25
36 24
36 23
37 24
37 23
34 24
34 24
34 27
35 27
34 27
32 29
33 29
33 30
33 29
33 30
34 30
34 29
35 29
35 30
36 31
36 29
36 30
40 28
41 28
41 28
40 29
39 29
37 29
37 29
37 29
37 31
34 31
33 31
32 30
30 30
31 30
30 32
30 31
29 32
30 31
30 31
32 32
33 32
35 33
35 32
35 32
35 34
36 33
35 34
36 34
36 33
35 32
33 33
34 33
34 32
34 32
33 34
34 34
34 33
36 33
35 34
32 34
31 34
30 33
32 33
33 34
29 36
28 36
28 36
29 35
29 35
29 35
28 36
28 36
29 34
30 34
30 34
31 33
32 32
31 31
32 28
32 28
31 29
30 30
30 30
27 29
28 30
26 29
26 30
27 31
28 29
26 28
26 28
25 26
24 26
24 24
25 22
25 21
25 20
26 20
26 17
25 22
27 22
25 22
24 21
24 23
25 23
26 23
25 23
24 21
25 19
27 21
27 21
26 22
26 23
26 23
25 24
25 25
27 26
27 28
27 31
27 31
27 32
28 33
27 33
28 34
30 32
31 31
31 31
32 31
30 32
32 32
32 31
31 31
30 31
32 32
33 31
33 31
34 31
34 32
33 32
32 33
32 32
31 34
31 34
31 31
28 31
27 31
28 32
28 31
27 32
26 31
26 31
27 32
26 32
24 30
24 33
24 32
24 31
23 31
24 30
24 31
21 32
20 30
20 27
19 26
18 25
20 26
20 27
19 26
18 26
18 26
19 26
18 27
19 25
17 27
18 28
18 27
18 30
16 29
16 30
18 30
17 33
18 33
18 34
20 35
21 35
22 34
22 34
22 32
22 32
22 33
21 32
22 34
26 32
27 32
26 32
26 31
28 31
29 32
30 29
30 29
32 31
34 31
34 31
34 31
35 29
37 29
37 29
37 29
39 29
36 28
37 29
38 29
40 29
40 29
40 29
41 29
41 30
41 29
41 28
42 28
42 27
43 29
42 29
41 30
41 27
40 26
40 25
38 24
37 24
37 23
38 23
40 23
41 24
42 24
42 24
41 21
38 22
38 22
38 23
39 23
38 24
37 23
40 24
40 24
39 22
37 22
36 22
36 21
35 22
34 24
35 24
35 24
34 26
36 25
35 24
34 24
31 25
31 26
32 26
31 27
30 27
31 29
30 29
29 31
29 31
28 31
28 30
29 29
30 30
30 32
30 32
31 32
31 32
30 32
31 32
30 33
30 33
30 32
31 32
32 33
31 32
30 32
30 31
29 31
28 30
29 31
25 30
26 30
25 33
26 33
26 33
26 32
26 31
25 29
24 29
24 29
25 27
26 27
25 27
26 28
27 27
27 27
25 29
26 27
27 26
28 23
28 23
28 22
28 22
30 23
31 23
32 23
31 23
33 22
33 22
32 21
33 22
33 22
32 22
32 23
34 23
35 24
35 24
34 23
37 23
37 23
40 23
39 23
41 23
41 23
41 25
41 27
41 27
42 27
43 27
43 29
43 29
45 29
45 33
45 33
44 34
42 34
42 33
41 33
41 33
40 32
42 30
41 30
40 30
38 31
41 32
43 31
44 30
42 27
42 28
40 28
44 28
43 28
45 28
45 30
45 30
46 30
45 31
44 30
41 30
40 30
41 30
43 30
41 31
42 34
39 34
39 35
37 35
38 34
38 32
38 32
38 29
36 29
35 28
37 27
38 27
37 28
37 24
39 24
38 25
37 25
37 25
37 24
36 24
37 25
35 25
35 26
36 29
36 28
33 27
31 27
30 26
30 26
31 26
34 28
30 28
31 27
30 27
33 26
35 25
34 26
35 25
38 25
38 24
40 23
41 24
39 25
39 24
38 21
38 22
39 21
39 22
38 22
39 22
38 22
39 24
42 25
42 26
40 25
41 25
41 24
41 25
40 25
42 24
42 24
42 25
42 26
43 26
44 25
44 25
44 24
43 21
44 24
44 25
44 25
44 26
44 27
43 27
40 25
41 24
39 26
38 27
35 26
33 27
33 26
34 26
31 25
31 26
28 26
25 28
26 28
28 29
30 29
31 28
31 28
31 28
31 28
30 29
30 28
30 28
27 27
27 29
27 31
25 34
24 35
25 34
28 34
27 33
27 34
27 37
28 37
28 37
26 38
26 38
27 39
30 39
29 37
29 37
29 37
31 36
32 36
33 36
34 36
35 37
35 35
35 35
36 40
35 39
35 39
34 39
34 41
34 41
35 42
36 40
35 39
33 39
32 39
31 40
31 41
31 40
32 40
33 39
34 38
33 37
33 38
35 35
36 35
36 33
36 35
36 35
32 36
31 36
31 36
31 32
30 33
29 34
29 35
31 35
30 34
27 34
27 33
27 32
27 33
28 33
29 32
28 31
26 31
26 30
26 31
26 30
25 25
25 25
24 25
25 26
25 24
26 25
25 24
24 23
24 24
24 23
25 24
25 23
25 22
25 23
23 24
22 24
21 25
22 25
22 26
20 27
19 28
20 29
21 26
20 26
22 28
23 29
23 29
23 29
24 27
26 26
26 25
25 26
25 30
25 30
25 31
26 31
26 30
23 30
21 30
21 31
21 32
19 32
21 31
21 31
22 33
22 34
22 35
21 34
23 34
23 32
23 34
24 34
24 33
23 33
22 32
25 33
25 34
25 33
25 32
25 34
26 33
29 32
29 30
30 29
31 26
31 24
30 24
30 25
28 24
27 23
28 22
29 22
30 23
29 23
31 23
31 22
31 21
31 21
33 21
34 24
36 24
37 24
38 24
37 23
38 22
40 22
39 23
39 23
39 21
40 21
43 20
42 21
40 21
39 23
39 21
38 21
39 22
39 23
38 23
36 22
36 22
37 22
37 22
37 20
36 24
33 25
33 26
34 27
33 27
33 28
35 28
35 29
35 28
36 29
36 29
36 30
34 29
34 29
33 28
33 28
34 25
34 25
33 24
33 21
31 22
30 22
29 22
30 22
29 22
27 22
26 22
26 22
25 22
26 22
23 22
23 21
23 21
25 21
27 22
27 22
26 21
29 22
31 22
30 23
30 23
32 23
34 25
34 26
37 22
37 22
38 23
39 23
39 25
41 24
39 25
40 25
41 24
40 24
39 24
38 23
40 23
41 23
42 23
42 24
41 26
41 26
40 28
39 28
40 29
40 30
42 31
44 33
45 35
47 35
51 35
51 37
54 38
53 37
53 37
56 40
56 42
55 41
54 40
54 40
54 42
54 42
53 43
53 42
54 42
51 43
50 43
52 42
49 42
48 43
47 46
44 45
45 43
42 43
43 42
42 41
42 42
43 43
44 44
44 44
42 44
41 45
41 45
40 45
41 43
41 43
43 42
42 43
41 41
41 40
41 40
38 38
37 38
35 39
32 39
32 37
29 36
29 36
29 37
29 36
30 35
29 36
28 38
28 39
28 37
25 35
24 34
24 36
22 35
23 34
22 33
21 34
21 36
22 36
22 31
23 33
22 33
22 33
23 34
24 33
23 33
23 33
26 35
28 36
30 37
29 38
28 39
29 38
29 38
30 41
28 40
29 41
29 42
31 43
29 42
30 43
31 41
31 42
30 46
30 48
31 53
30 54
30 53
28 51
29 52
32 51
33 50
35 50
38 50
38 50
39 51
40 50
40 50
40 50
41 49
42 50
42 48
43 48
44 49
45 47
46 48
46 48
45 47
44 48
46 47
46 45
42 43
40 43
38 42
38 40
37 40
38 42
37 44
37 43
38 46
37 46
38 47
38 49
38 50
39 50
39 50
41 48
41 44
41 42
42 37
43 37
43 38
43 38
43 37
40 36
40 37
38 36
36 36
37 38
36 37
36 36
36 36
36 36
35 36
34 35
35 35
34 33
33 33
33 33
32 32
34 33
35 33
37 32
36 33
36 33
37 33
37 32
38 33
38 34
40 34
38 32
38 31
37 29
36 29
36 27
36 25
34 23
35 24
34 25
34 26
36 26
36 26
37 26
38 26
37 25
37 24
37 26
36 25
36 26
35 25
35 28
36 28
36 26
41 28
41 30
41 30
40 30
43 31
44 30
43 33
43 36
44 36
44 37
46 37
45 37
43 38
43 38
42 37
42 39
42 40
42 40
42 40
42 40
40 39
40 39
41 39
44 39
47 36
47 37
47 37
48 37
47 36
46 35
46 36
43 37
44 36
44 38
42 38
43 38
44 38
44 38
44 39
45 41
47 41
48 40
46 40
46 42
42 40
41 39
41 42
43 42
40 42
40 42
40 39
42 37
41 36
40 35
39 38
39 39
41 41
40 41
41 42
40 40
40 40
40 40
41 40
42 40
42 40
42 40
43 39
40 39
38 39
38 38
37 39
36 38
38 37
39 36
40 34
39 33
39 34
38 32
37 32
37 33
36 34
35 35
34 35
33 32
31 33
31 31
32 31
31 29
30 30
31 31
32 28
31 30
31 29
29 29
30 29
27 28
29 29
29 29
28 26
27 24
25 21
25 22
26 21
27 22
27 21
30 21
28 20
29 19
29 20
29 22
27 22
30 25
29 27
29 28
29 28
31 29
29 29
30 29
29 30
30 30
29 30
30 30
30 30
30 30
30 30
30 31
30 30
30 31
31 29
30 31
29 31
29 32
31 32
31 30
30 31
32 30
32 30
34 32
35 32
35 32
33 32
32 33
33 33
33 34
33 34
32 34
31 34
30 35
29 34
26 34
26 34
25 35
25 35
26 33
26 33
24 31
26 29
29 28
29 28
27 27
27 27
25 27
25 26
24 27
27 26
26 26
27 27
27 27
27 26
30 23
30 24
31 23
30 25
30 24
33 26
33 25
32 24
33 24
33 23
30 22
32 22
30 21
28 21
29 21
31 21
31 20
31 21
32 20
34 20
35 19
36 19
36 17
36 17
39 18
40 18
39 18
39 18
40 18
42 18
41 17
39 18
36 18
36 19
38 19
40 19
41 19
41 19
41 18
39 21
41 23
42 22
45 22
45 22
43 21
45 21
44 22
45 20
45 20
42 19
42 20
41 20
42 20
44 20
45 20
44 21
44 20
45 20
45 21
45 20
46 20
46 20
46 21
44 22
44 23
42 23
42 25
44 25
41 24
40 26
41 25
41 27
39 27
37 27
37 28
38 27
39 27
39 25
37 25
35 25
35 26
34 26
34 26
35 24
33 23
31 24
28 25
29 25
28 25
26 25
26 25
25 25
25 25
25 27
26 27
27 28
24 28
23 28
22 28
23 29
24 29
23 30
23 29
21 29
21 31
20 30
19 29
20 28
21 27
21 27
22 25
20 25
21 25
21 27
20 27
20 25
21 25
21 25
21 24
20 24
20 24
20 24
20 24
20 25
21 25
22 25
23 26
22 26
22 25
22 24
22 24
24 24
25 25
26 24
26 23
27 25
27 24
30 23
29 23
30 22
31 23
33 24
33 26
31 24
30 24
30 25
30 28
31 29
30 27
31 27
33 28
32 28
30 30
32 30
32 30
32 30
31 30
31 28
33 28
33 28
34 28
36 28
37 28
37 28
36 28
36 28
36 28
36 27
34 26
33 26
32 25
31 24
31 24
31 24
30 22
27 22
26 21
25 21
25 21
24 19
24 19
21 17
21 16
19 16
18 15
15 14
15 12
15 12
15 12
15 10
14 7
13 6
13 6
12 6
10 5
10 5
10 3
8 3
7 3
7 3
7 3
7 1
5 1
5 0
3 0
1 0
0 0
0 0
0 0
0 0
0 0
0 0
0 0
0 0
0 0
0 0
0 0
0 0
0 0
0 0
0 0
0 0
0 0
0 0
0 0
0 0
0 0
0 0
0 0
0 0
0 0
0 0
0 0
0 0
0 0
0 0
0 0
0 0
0 0
0 0
0 0
0 0
0 0
0 0
0 0
0 0
0 0
0 0
0 0
0 0
0 0
0 0
0 0
0 0
0 0
0 0
0 0
0 0
0 0
0 0
0 0
0 0
0 0
0 0
0 0
0 0
0 0
0 0
0 0
0 0
0 0
0 0
0 0
0 0
0 0
0 0
0 0
0 0
0 0
0 0
0 0
0 0
0 0
0 0
0 0
0 0
0 0
0 0
0 0
0 0
0 0
0 0
0 0
0 0
0 0
0 0
0 0
0 0
0 0
0 0
0 0
0 0
0 0
0 0
0 0
0 0
0 0
0 0
0 0
0 0
0 0
0 0
0 0
0 0
0 0
0 0
0 0
0 0
0 0
0 0
0 0
0 0
0 0
0 0
0 0
0 0
0 0
0 0
0 0
0 0
0 0
0 0
0 0
0 0
0 0
0 0
0 0
0 0
0 0
0 0
0 0
0 0
0 0
0 0
0 0
0 0
0 0
0 0
0 0
0 0
0 0
0 0
0 0
0 0
0 0
0 0
0 0
0 0
0 0
0 0
0 0
0 0
0 0
0 0
0 0
0 0
0 0
0 0
0 0
0 0
0 0
0 0
0 0
0 0
0 0
0 0
0 0
0 0
0 0
0 0
0 0
0 0
0 0
0 0
0 0
0 0
0 0
0 0
0 0
0 0
0 0
0 0
0 0
0 0
0 0
0 0
0 0
0 0
0 0
0 0
0 0
0 0
0 0
0 0
0 0
0 0
0 0
0 0
0 0
0 0
0 0
0 0
0 0
0 0
0 0
0 0
0 0
0 0
0 0
0 0
0 0
0 0
0 0
0 0
0 0
0 0
0 0
0 0
0 0
0 0
0 0
0 0
0 0
0 0
0 0
0 0
0 0
0 0
0 0
0 0
0 0
0 0
0 0
0 0
0 0
0 0
0 0
0 0
0 0
0 0
0 0
0 0
0 0
0 0
0 0
0 0
0 0
0 0
0 0
0 0
0 0
0 0
0 0
0 0
0 0
0 0
0 0
0 0
0 0
0 0
0 0
0 0
0 0
0 0
0 0
0 0
0 0
0 0
0 0
0 0
0 0
0 0
0 0
0 0
0 0
0 0
0 0
0 0
0 0
0 0
0 0
0 0
0 0
0 0
0 0
0 0
0 0
0 0
0 0
0 0
0 0
0 0
0 0
0 0
0 0
0 0
0 0
0 0
0 0
0 0
0 0
0 0
0 0
0 0
0 0
0 0
0 0
0 0
0 0
0 0
0 0
0 0
0 0
0 0
0 0
0 0
0 0
0 0
0 0
0 0
0 0
0 0
0 0
0 0
0 0
0 0
0 0
0 0
0 0
0 0
0 0
0 0
0 0
0 0
0 0
0 0
0 0
0 0
0 0
0 0
0 0
0 0
0 0
0 0
0 0
0 0
0 0
0 0
0 0
0 0
0 0
0 0
0 0
0 0
0 0
0 0
0 0
0 0
0 0
0 0
0 0
0 0
0 0
0 0
0 0
0 0
0 0
0 0
0 0
0 0
0 0
0 0
0 0
0 0
0 0
0 0
0 0
0 0
0 0
0 0
0 0
0 0
0 0
0 0
0 0
0 0
0 0
0 0
0 0
0 0
0 0
0 0
0 0
0 0
0 0
0 0
0 0
0 0
0 0
0 0
0 0
0 0
0 0
0 0
0 0
0 0
0 0
0 0
0 0
0 0
0 0
0 0
0 0
0 0
0 0
0 0
0 0
0 0
0 0
0 0
0 0
0 0
0 0
0 0
0 0
0 0
0 0
0 0
0 0
0 0
0 0
0 0
0 0
0 0
0 0
0 0
0 0
0 0
0 0
0 0
0 0
0 0
0 0
0 0
0 0
0 0
0 0
0 0
0 0
0 0
0 0
0 0
0 0
0 0
0 0
0 0
0 0
0 0
0 0
0 0
0 0
0 0
0 0
0 0
0 0
0 0
0 0
0 0
0 0
0 0
0 0
0 0
0 0
0 0
0 0
0 0
0 0
0 0
0 0
0 0
0 0
0 0
0 0
0 0
0 0
0 0
0 0
0 0
0 0
0 0
0 0
0 0
0 0
0 0
0 0
0 0
0 0
0 0
0 0
0 0
0 0
0 0
0 0
0 0
0 0
0 0
0 0
0 0
0 0
0 0
0 0
0 0
0 0
0 0
0 0
0 0
0 0
0 0
0 0
0 0
0 0
0 0
0 0
0 0
0 0
0 0
0 0
0 0
0 0
0 0
0 0
0 0
0 0
0 0
0 0
0 0
0 0
0 0
0 0
0 0
0 0
0 0
0 0
0 0
0 0
0 0
0 0
0 0
0 0
0 0
0 0
0 0
0 0
0 0
0 0
0 0
0 0
0 0
0 0
0 0
0 0
0 0
0 0
0 0
0 0
0 0
0 0
0 0
0 0
0 0
0 0
0 0
0 0
0 0
0 0
0 0
0 0
0 0
0 0
0 0
0 0
0 0
0 0
0 0
0 0
0 0
0 0
0 0
0 0
0 0
0 0
0 0
0 0
0 0
0 0
0 0
0 0
0 0
0 0
0 0
0 0
0 0
0 0
0 0
0 0
0 0
0 0
0 0
0 0
0 0
0 0
0 0
0 0
0 0
0 0
0 0
0 0
0 0
0 0
0 0
0 0
0 0
0 0
0 0
0 0
0 0
0 0
0 0
0 0
0 0
0 0
0 0
0 0
0 0
0 0
0 0
0 0
0 0
0 0
0 0
0 0
0 0
0 0
0 0
0 0
0 0
0 0
0 0
0 0
0 0
0 0
0 0
0 0
0 0
0 0
0 0
0 0
0 0
0 0
0 0
0 0
0 0
0 0
0 0
0 0
0 0
0 0
0 0
0 0
0 0
0 0
0 0
0 0
0 0
0 0
0 0
0 0
0 0
0 0
0 0
0 0
0 0
0 0
0 0
0 0
0 0
0 0
0 0
0 0
0 0
0 0
0 0
0 0
0 0
0 0
0 0
0 0
0 0
0 0
0 0
0 0
0 0
0 0
0 0
0 0
0 0
0 0
0 0
0 0
0 0
0 0
0 0
0 0
0 0
0 0
0 0
0 0
0 0
0 0
0 0
0 0
0 0
0 0
0 0
0 0
0 0
0 0
0 0
0 0
0 0
0 0
0 0
0 0
0 0
0 0
0 0
0 0
0 0
0 0
0 0
0 0
0 0
0 0
0 0
0 0
0 0
0 0
0 0
0 0
0 0
0 0
0 0
0 0
0 0
0 0
0 0
0 0
0 0
0 0
0 0
0 0
0 0
0 0
0 0
0 0
0 0
0 0
0 0
0 0
0 0
0 0
0 0
0 0
0 0
0 0
0 0
0 0
0 0
0 0
0 0
0 0
0 0
0 0
0 0
0 0
0 0
0 0
0 0
0 0
0 0
0 0
0 0
0 0
0 0
0 0
0 0
0 0
0 0
0 0
0 0
0 0
0 0
0 0
0 0
0 0
0 0
0 0
0 0
0 0
0 0
0 0
0 0
0 0
0 0
0 0
0 0
0 0
0 0
0 0
0 0
0 0
0 0
0 0
0 0
0 0
0 0
0 0
0 0
0 0
0 0
0 0
0 0
0 0
0 0
0 0
0 0
0 0
0 0
0 0
0 0
0 0
0 0
0 0
0 0
0 0
0 0
0 0
0 0
0 0
0 0
0 0
0 0
0 0
0 0
0 0
0 0
0 0
0 0
0 0
0 0
0 0
0 0
0 0
0 0
0 0
0 0
0 0
0 0
0 0
0 0
0 0
0 0
0 0
0 0
0 0
0 0
0 0
0 0
0 0
0 0
0 0
0 0
0 0
0 0
0 0
0 0
0 0
0 0
0 0
0 0
0 0
0 0
0 0
0 0
0 0
0 0
0 0
0 0
0 0
0 0
0 0
0 0
0 0
0 0
0 0
0 0
0 0
0 0
0 0
0 0
0 0
0 0
0 0
0 0
0 0
0 0
0 0
0 0
0 0
0 0
0 0
0 0
0 0
0 0
0 0
0 0
0 0
0 0
0 0
0 0
0 0
0 0
0 0
0 0
0 0
0 0
0 0
0 0
0 0
0 0
0 0
0 0
0 0
0 0
0 0
0 0
0 0
0 0
0 0
0 0
0 0
0 0
0 0
0 0
0 0
0 0
0 0
0 0
0 0
0 0
0 0
0 0
0 0
0 0
0 0
0 0
0 0
0 0
0 0
0 0
0 0
0 0
0 0
0 0
0 0
0 0
0 0
0 0
0 0
0 0
0 0
0 0
0 0
0 0
0 0
0 0
0 0
0 0
0 0
0 0
0 0
0 0
0 0
0 0
0 0
0 0
0 0
0 0
0 0
0 0
0 0
0 0
0 0
0 0
0 0
0 0
0 0
0 0
0 0
0 0
0 0
0 0
0 0
0 0
0 0
0 0
0 0
0 0
0 0
0 0
0 0
0 0
0 0
0 0
0 0
0 0
0 0
0 0
0 0
0 0
0 0
0 0
0 0
0 0
0 0
0 0
0 0
0 0
0 0
0 0
0 0
0 0
0 0
0 0
0 0
0 0
0 0
0 0
0 0
0 0
0 0
0 0
0 0
0 0
0 0
0 0
0 0
0 0
0 0
0 0
0 0
0 0
0 0
0 0
0 0
0 0
0 0
0 0
0 0
0 0
0 0
0 0
0 0
0 0
0 0
0 0
0 0
0 0
0 0
0 0
0 0
0 0
0 0
0 0
0 0
0 0
0 0
0 0
0 0
0 0
0 0
0 0
0 0
0 0
0 0
0 0
0 0
0 0
0 0
0 0
0 0
0 0
0 0
0 0
0 0
0 0
0 0
0 0
0 0
0 0
0 0
0 0
0 0
0 0
0 0
0 0
0 0
0 0
0 0
0 0
0 0
0 0
0 0
0 0
0 0
0 0
0 0
0 0
0 0
0 0
0 0
0 0
0 0
0 0
0 0
0 0
0 0
0 0
0 0
0 0
0 0
0 0
0 0
0 0
0 0
0 0
0 0
0 0
0 0
0 0
0 0
0 0
0 0
0 0
0 0
0 0
0 0
0 0
0 0
0 0
0 0
0 0
0 0
0 0
0 0
0 0
0 0
0 0
0 0
0 0
0 0
0 0
0 0
0 0
0 0
0 0
0 0
0 0
0 0
0 0
0 0
0 0
0 0
0 0
0 0
0 0
0 0
0 0
0 0
0 0
0 0
0 0
0 0
0 0
0 0
0 0
0 0
0 0
0 0
0 0
0 0
0 0
0 0
0 0
0 0
0 0
0 0
0 0
0 0
0 0
0 0
0 0
0 0
0 0
0 0
0 0
0 0
0 0
0 0
0 0
0 0
0 0
0 0
0 0
0 0
0 0
0 0
0 0
0 0
0 0
0 0
0 0
0 0
0 0
0 0
0 0
0 0
0 0
0 0
0 0
0 0
0 0
0 0
0 0
0 0
0 0
0 0
0 0
0 0
0 0
0 0
0 0
0 0
0 0
0 0
0 0
0 0
0 0
0 0
0 0
0 0
0 0
0 0
0 0
0 0
0 0
0 0
0 0
0 0
0 0
0 0
0 0
0 0
0 0
0 0
0 0
0 0
0 0
0 0
0 0
0 0
0 0
0 0
0 0
0 0
0 0
0 0
0 0
0 0
0 0
0 0
0 0
0 0
0 0
0 0
0 0
0 0
0 0
0 0
0 0
0 0
0 0
0 0
0 0
0 0
0 0
0 0
0 0
0 0
0 0
0 0
0 0
0 0
0 0
0 0
0 0
0 0
0 0
0 0
0 0
0 0
0 0
0 0
0 0
0 0
0 0
0 0
0 0
0 0
0 0
0 0
0 0
0 0
0 0
0 0
0 0
0 0
0 0
0 0
0 0
0 0
0 0
0 0
0 0
0 0
0 0
0 0
0 0
0 0
0 0
0 0
0 0
0 0
0 0
0 0
0 0
0 0
0 0
0 0
0 0
0 0
0 0
0 0
0 0
0 0
0 0
0 0
0 0
0 0
0 0
0 0
0 0
0 0
0 0
0 0
0 0
0 0
0 0
0 0
0 0
0 0
0 0
0 0
0 0
0 0
0 0
0 0
0 0
0 0
0 0
0 0
0 0
0 0
0 0
0 0
0 0
0 0
0 0
0 0
0 0
0 0
0 0
0 0
0 0
0 0
0 0
0 0
0 0
0 0
0 0
0 0
0 0
0 0
0 0
0 0
0 0
0 0
0 0
0 0
0 0
0 0
0 0
0 0
0 0
0 0
0 0
0 0
0 0
0 0
0 0
0 0
0 0
0 0
0 0
0 0
0 0
0 0
0 0
0 0
0 0
0 0
0 0
0 0
0 0
0 0
0 0
0 0
0 0
0 0
0 0
0 0
0 0
0 0
0 0
0 0
0 0
0 0
0 0
0 0
0 0
0 0
0 0
0 0
0 0
0 0
0 0
0 0
0 0
0 0
0 0
0 0
0 0
0 0
0 0
0 0
0 0
0 0
0 0
0 0
0 0
0 0
0 0
0 0
0 0
0 0
0 0
0 0
0 0
0 0
0 0
0 0
0 0
0 0
0 0
0 0
0 0
0 0
0 0
0 0
0 0
0 0
0 0
0 0
0 0
0 0
0 0
0 0
0 0
0 0
0 0
0 0
0 0
0 0
0 0
0 0
0 0
0 0
0 0
0 0
0 0
0 0
0 0
0 0
0 0
0 0
0 0
0 0
0 0
0 0
0 0
0 0
0 0
0 0
0 0
0 0
0 0
0 0
0 0
0 0
0 0
0 0
0 0
0 0
0 0
0 0
0 0
0 0
0 0
0 0
0 0
0 0
0 0
0 0
0 0
0 0
0 0
0 0
0 0
0 0
0 0
0 0
0 0
0 0
0 0
0 0
0 0
0 0
0 0
0 0
0 0
0 0
0 0
0 0
0 0
0 0
0 0
0 0
0 0
0 0
0 0
0 0
0 0
0 0
0 0
0 0
0 0
0 0
0 0
0 0
0 0
0 0
0 0
0 0
0 0
0 0
0 0
0 0
0 0
0 0
0 0
0 0
0 0
0 0
0 0
0 0
0 0
0 0
0 0
0 0
0 0
0 0
0 0
0 0
0 0
0 0
0 0
0 0
0 0
0 0
0 0
0 0
0 0
0 0
0 0
0 0
0 0
0 0
0 0
0 0
0 0
0 0
0 0
0 0
0 0
0 0
0 0
0 0
0 0
0 0
0 0
0 0
0 0
0 0
0 0
0 0
0 0
0 0
0 0
0 0
0 0
0 0
0 0
0 0
0 0
0 0
0 0
0 0
0 0
0 0
0 0
0 0
0 0
0 0
0 0
0 0
0 0
0 0
0 0
0 0
0 0
0 0
0 0
0 0
0 0
0 0
0 0
0 0
0 0
0 0
0 0
0 0
0 0
0 0
0 0
0 0
0 0
0 0
0 0
0 0
0 0
0 0
0 0
0 0
0 0
0 0
0 0
0 0
0 0
0 0
0 0
0 0
0 0
0 0
0 0
0 0
0 0
0 0
0 0
0 0
0 0
0 0
0 0
0 0
0 0
0 0
0 0
0 0
0 0
0 0
0 0
0 0
0 0
0 0
0 0
0 0
0 0
0 0
0 0
0 0
0 0
0 0
0 0
0 0
0 0
0 0
0 0
0 0
0 0
0 0
0 0
0 0
0 0
0 0
0 0
0 0
0 0
0 0
0 0
0 0
0 0
0 0
0 0
0 0
0 0
0 0
0 0
0 0
0 0
0 0
0 0
0 0
0 0
0 0
0 0
0 0
0 0
0 0
0 0
0 0
0 0
0 0
0 0
0 0
0 0
0 0
0 0
0 0
0 0
0 0
0 0
0 0
0 0
0 0
0 0
0 0
0 0
0 0
0 0
0 0
0 0
0 0
0 0
0 0
0 0
0 0
0 0
0 0
0 0
0 0
0 0
0 0
0 0
0 0
0 0
0 0
0 0
0 0
0 0
0 0
0 0
0 0
0 0
0 0
0 0
0 0
0 0
0 0
0 0
0 0
0 0
0 0
0 0
0 0
0 0
0 0
0 0
0 0
0 0
0 0
0 0
0 0
0 0
0 0
0 0
0 0
0 0
0 0
0 0
0 0
0 0
0 0
0 0
0 0
0 0
0 0
0 0
0 0
0 0
0 0
0 0
0 0
0 0
0 0
0 0
0 0
0 0
0 0
0 0
0 0
0 0
0 0
0 0
0 0
0 0
0 0
0 0
0 0
0 0
0 0
0 0
0 0
0 0
0 0
0 0
0 0
0 0
0 0
0 0
0 0
0 0
0 0
0 0
0 0
0 0
0 0
0 0
0 0
0 0
0 0
0 0
0 0
0 0
0 0
0 0
0 0
0 0
0 0
0 0
0 0
0 0
0 0
0 0
0 0
0 0
0 0
0 0
0 0
0 0
0 0
0 0
0 0
0 0
0 0
0 0
0 0
0 0
0 0
0 0
0 0
0 0
0 0
0 0
0 0
0 0
0 0
0 0
0 0
0 0
0 0
0 0
0 0
0 0
0 0
0 0
0 0
0 0
0 0
0 0
0 0
0 0
0 0
0 0
0 0
0 0
0 0
0 0
0 0
0 0
0 0
0 0
0 0
0 0
0 0
0 0
0 0
0 0
0 0
0 0
0 0
0 0
0 0
0 0
0 0
0 0
0 0
0 0
0 0
0 0
0 0
0 0
0 0
0 0
0 0
0 0
0 0
2 1
3 1
4 1
4 2
6 3
8 6
8 7
8 8
8 9
8 12
10 13
11 14
12 16
12 17
13 18
16 20
17 22
19 22
19 23
20 24
20 24
21 24
21 25
22 28
23 29
24 31
25 31
26 33
26 33
27 34
28 35
29 36
30 40
30 43
30 44
31 44
32 44
32 45
32 45
32 45
32 45
33 48
33 48
34 48
33 48
32 48
31 50
31 51
31 51
30 49
30 48
31 48
32 48
32 45
30 44
29 43
29 42
29 44
29 43
26 42
27 43
29 44
31 45
30 45
32 48
31 50
33 50
34 47
33 47
34 45
33 47
32 45
32 46
33 45
33 45
33 44
33 40
33 38
33 38
33 38
33 39
33 38
33 38
34 38
34 39
33 36
33 36
32 37
31 39
31 40
31 40
34 40
33 39
33 41
33 42
32 42
32 42
33 43
34 43
36 43
35 43
36 41
35 41
35 43
33 42
29 42
28 42
29 41
28 39
28 38
26 37
25 39
25 39
24 44
25 43
25 43
25 46
25 46
24 46
23 46
23 47
23 48
23 48
22 48
21 47
21 47
21 47
21 48
22 47
24 47
25 49
25 48
27 46
28 45
29 44
27 42
26 43
28 40
29 40
29 40
28 39
27 40
27 40
25 40
25 39
25 41
25 43
25 40
25 38
26 38
25 36
25 36
24 35
24 34
24 35
24 33
24 34
26 30
25 29
25 29
27 25
26 26
26 25
26 26
26 25
27 26
27 27
28 29
30 29
32 29
33 32
34 31
34 32
33 33
33 31
35 32
34 33
33 33
32 32
31 32
31 31
30 31
31 31
33 32
35 32
38 31
38 32
42 32
44 34
45 33
48 33
52 34
53 36
53 37
56 38
55 39
55 43
59 43
60 43
63 44
63 45
62 45
65 47
65 47
64 48
67 48
74 49
76 51
76 51
79 51
84 53
87 52
87 54
89 54
91 55
96 57
100 59
101 63
105 72
104 74
112 74
114 83
116 87
119 91
121 93
124 102
128 102
128 103
132 112
136 113
137 112
137 116
136 115
138 115
138 125
140 125
141 129
143 131
145 135
148 143
150 140
151 143
157 147
156 150
163 153
163 156
166 159
169 160
174 161
174 167
170 172
169 179
175 187
181 193
177 195
178 199
182 203
183 212
186 215
184 216
184 217
182 216
178 213
180 215
173 216
172 211
173 210
170 207
168 208
164 201
158 206
156 204
150 198
143 197
141 199
138 199
137 199
133 197
135 186
129 185
127 180
124 181
119 180
118 173
119 173
117 172
111 168
109 170
103 166
102 165
97 162
95 163
89 162
86 157
83 152
82 143
76 136
66 127
66 121
62 118
56 112
51 104
47 97
42 94
37 91
37 89
39 83
36 78
34 75
33 71
30 69
30 69
30 66
29 64
29 58
30 57
30 54
30 53
30 51
30 47
31 46
31 46
26 46
26 46
26 46
27 41
27 37
25 35
22 34
19 33
19 32
18 26
17 24
16 21
15 19
14 17
14 16
13 14
13 13
13 12
14 11
14 11
15 11
14 9
14 9
16 8
15 8
15 9
15 9
16 7
13 7
14 7
14 7
15 7
15 8
15 7
15 7
15 7
15 7
15 7
16 7
17 7
17 7
17 7
16 7
16 8
16 7
16 7
18 6
19 6
19 6
21 7
21 7
21 6
20 6
20 8
21 8
22 8
22 9
22 9
23 9
24 9
24 12
24 14
22 15
23 15
22 16
22 18
22 18
21 19
20 19
20 18
20 17
21 17
21 17
21 19
22 19
24 20
25 18
26 18
26 18
27 20
27 20
26 20
29 21
28 23
28 25
28 28
28 28
29 28
29 29
29 29
27 29
26 30
26 30
26 30
27 31
27 34
27 34
27 36
26 37
25 38
25 37
27 37
27 37
26 37
27 34
27 35
27 34
26 34
25 34
26 32
26 32
27 33
28 33
29 34
29 35
27 36
27 36
27 36
26 36
23 36
22 36
22 36
22 36
22 34
23 34
23 35
19 34
19 32
19 31
18 29
18 30
17 29
17 28
17 28
18 28
18 27
19 27
18 26
18 26
20 23
22 23
23 19
23 19
27 19
27 19
25 20
24 20
24 20
24 21
24 21
26 23
27 23
27 22
27 23
28 24
27 22
27 22
26 22
26 22
26 22
26 22
25 20
25 20
25 19
25 19
27 19
28 21
27 22
26 23
26 23
26 25
26 25
26 24
26 24
27 23
27 27
28 27
28 27
27 27
26 28
26 29
25 29
25 28
23 29
23 29
22 29
22 29
18 28
18 28
18 27
18 27
18 29
17 30
17 27
15 25
16 25
16 25
15 25
14 25
14 27
13 27
13 26
13 25
15 24
16 27
16 28
16 28
18 29
18 30
15 31
14 29
14 28
14 27
15 27
15 27
15 27
15 27
16 27
18 28
19 26
19 26
21 27
21 27
21 27
21 27
22 27
22 27
22 26
20 26
20 27
21 27
21 28
21 29
22 29
24 29
24 28
24 27
28 27
28 27
26 27
26 27
28 26
29 26
28 24
28 24
28 25
28 27
26 28
25 25
25 25
25 25
23 24
23 24
23 24
23 24
23 24
23 25
22 24
22 24
23 25
24 26
23 26
20 27
20 28
21 28
19 27
19 27
21 26
20 25
19 25
18 26
18 27
18 29
18 29
17 29
17 28
17 27
16 27
15 28
15 27
15 26
11 27
11 27
11 28
11 31
11 33
10 32
10 32
10 32
10 32
10 31
10 30
12 31
12 30
12 30
12 32
12 31
13 30
13 30
13 32
13 32
14 33
14 31
13 30
13 29
13 28
13 27
13 24
13 25
15 28
17 28
15 28
15 29
15 30
16 29
16 28
17 26
18 25
18 26
18 27
18 27
22 28
24 27
26 27
27 27
27 26
27 26
27 25
28 22
27 21
27 21
27 21
28 21
30 20
31 20
31 20
30 20
30 20
30 20
30 19
32 19
32 21
32 22
32 21
33 21
32 22
32 23
33 23
33 26
34 26
35 25
34 26
32 27
30 24
29 27
29 28
29 27
30 26
29 26
29 27
28 28
28 30
28 28
29 28
29 28
25 27
23 29
23 30
22 30
23 31
24 31
24 31
24 31
24 30
24 30
25 31
24 31
22 32
23 32
24 33
24 34
26 36
26 36
26 36
24 37
23 35
23 36
24 35
23 35
23 33
23 34
23 34
23 31
23 32
23 32
24 32
24 30
24 31
23 28
24 30
24 30
23 30
23 32
23 31
23 30
22 28
23 33
22 32
22 33
23 33
22 32
20 34
22 37
21 37
21 37
22 37
22 37
22 38
23 38
23 39
23 39
23 38
21 37
21 37
21 35
19 33
22 33
24 32
26 32
27 32
27 31
27 32
28 33
28 33
28 32
27 33
27 33
26 32
27 33
26 32
27 32
29 31
29 33
29 31
32 31
32 32
33 33
33 33
34 33
35 34
34 30
34 32
34 31
34 31
37 31
38 28
39 25
39 24
39 25
39 25
39 25
38 25
38 28
37 26
37 26
37 30
38 31
37 30
37 30
37 31
35 32
33 32
32 31
31 34
31 33
30 32
30 32
30 32
30 32
31 31
30 31
30 33
29 32
29 33
29 35
27 36
29 36
28 35
26 35
28 34
27 31
27 31
27 31
26 31
26 30
27 28
28 28
29 29
26 29
25 30
22 30
22 30
24 30
24 31
23 31
23 31
23 28
23 29
24 31
26 28
26 27
26 27
27 27
28 26
27 25
27 25
27 26
28 23
30 24
35 25
34 23
35 24
35 25
36 25
36 25
37 23
37 24
37 25
38 24
38 23
36 24
36 24
36 24
35 24
35 24
37 25
37 25
37 24
37 25
37 25
38 25
36 24
36 23
38 23
39 24
39 24
36 23
36 22
37 22
37 21
37 21
37 20
36 18
34 17
33 17
34 17
32 17
33 17
35 17
35 18
34 17
34 18
33 17
28 16
28 18
27 17
27 16
26 17
27 17
28 19
27 18
27 17
25 16
26 16
26 14
26 14
25 15
24 15
26 15
25 14
26 15
29 17
31 18
31 19
29 19
29 20
29 20
28 19
27 18
27 18
29 19
29 21
29 21
31 21
31 22
31 22
31 24
31 24
32 24
32 26
32 27
30 30
28 31
28 30
28 31
27 30
27 31
28 31
31 29
31 29
31 30
30 29
29 29
27 29
28 32
29 31
29 35
28 35
28 35
29 35
29 34
30 36
28 37
27 37
25 37
23 35
21 33
21 33
21 33
22 33
22 33
21 33
21 33
21 34
19 34
18 32
17 33
15 33
16 32
16 32
17 30
18 30
17 31
16 29
16 29
19 27
20 26
20 26
21 25
21 26
20 27
20 31
20 31
20 31
23 30
24 30
28 32
28 34
28 31
28 32
28 28
30 29
31 28
31 29
33 29
34 28
35 27
35 30
35 33
34 34
35 37
35 36
37 36
37 35
37 36
38 36
39 37
39 36
39 35
39 36
39 38
39 40
38 42
40 43
39 43
38 44
41 43
42 43
43 45
40 45
40 45
40 45
39 45
42 45
43 44
43 40
41 42
41 42
38 41
38 41
34 39
34 36
34 36
33 37
33 37
31 36
30 36
29 35
27 35
25 35
24 35
25 33
27 29
27 28
26 27
26 27
25 27
25 27
27 26
27 26
26 25
27 25
28 25
30 24
30 23
30 22
31 20
30 20
32 20
33 19
30 19
29 20
28 17
28 17
27 18
27 18
27 18
24 18
23 18
22 18
22 16
23 16
23 16
23 16
23 16
23 15
24 15
24 13
24 14
24 14
25 14
26 14
28 14
28 13
28 13
28 12
27 12
28 13
28 11
28 11
27 11
26 12
24 13
24 14
26 16
27 17
28 17
27 18
28 17
28 17
27 17
26 17
24 17
23 18
25 19
26 19
26 20
26 21
26 20
26 20
26 21
28 20
31 19
32 20
33 20
32 20
33 20
32 21
32 21
32 22
30 26
31 26
32 25
33 25
33 26
33 27
32 28
32 28
32 30
31 31
30 32
29 32
29 32
29 32
29 33
29 32
30 31
29 30
27 29
26 30
26 31
27 31
26 31
27 32
26 33
26 33
26 36
27 35
25 35
24 36
24 36
24 34
27 35
27 36
28 35
27 35
25 35
26 34
25 37
25 37
25 38
26 38
26 38
26 38
26 35
26 35
28 35
27 36
26 35
25 34
25 33
26 34
27 32
27 31
28 30
29 29
29 29
28 29
29 29
30 30
29 32
29 32
30 32
29 32
27 31
26 31
26 30
26 28
26 27
27 26
27 23
27 24
27 23
27 21
28 20
28 21
25 20
25 20
24 21
23 21
22 21
20 21
19 18
19 18
18 17
17 16
17 16
17 15
17 14
16 14
13 14
13 13
13 14
14 15
13 15
13 14
12 14
12 15
13 16
12 16
12 19
14 19
13 20
12 19
12 18
12 18
11 17
11 17
11 17
10 16
11 17
10 17
10 17
9 17
9 17
8 19
9 19
9 19
8 19
8 18
8 18
9 17
9 16
10 16
10 16
10 17
10 18
10 18
10 19
10 20
10 20
10 22
10 22
10 22
10 22
10 22
10 21
9 20
9 21
9 21
9 21
10 21
8 20
8 20
9 17
7 17
7 15
7 15
7 15
8 15
8 16
8 15
8 15
9 17
9 16
9 16
10 16
10 16
10 17
10 15
9 16
10 18
10 18
11 18
11 18
11 18
11 19
10 19
10 19
11 18
11 17
11 17
12 16
12 16
14 16
17 15
17 16
18 16
18 16
19 16
20 16
21 16
23 15
22 16
24 16
23 15
23 17
25 18
27 19
28 19
29 19
31 20
31 20
31 20
32 19
32 19
32 20
32 18
32 19
32 21
32 22
33 22
33 22
34 21
35 20
36 19
36 19
35 20
36 20
36 21
36 21
37 23
37 24
36 24
38 24
42 25
42 26
44 25
43 26
41 28
44 27
43 27
45 27
44 28
43 30
43 31
42 32
42 31
40 32
40 33
43 31
42 30
39 29
38 29
37 32
36 32
37 32
36 32
39 33
40 32
40 32
39 32
39 32
39 31
40 30
40 31
40 31
40 31
39 33
37 34
37 35
38 36
38 36
37 35
37 35
36 34
37 33
37 35
37 39
33 38
32 38
30 40
29 39
29 36
26 37
26 37
26 39
27 39
27 38
28 37
27 37
27 39
27 38
27 38
24 38
23 41
23 42
23 43
23 41
22 41
21 40
21 41
17 42
16 44
17 47
17 47
16 49
16 51
14 51
13 50
13 50
12 50
12 48
13 47
13 46
12 44
11 46
11 47
13 46
13 47
12 47
12 47
10 43
10 44
10 43
12 41
13 41
13 41
15 40
16 40
16 38
16 38
17 39
16 40
17 40
20 40
21 40
22 39
22 39
22 36
23 35
23 35
24 35
24 35
25 35
25 36
26 35
26 34
25 30
25 30
26 27
26 25
26 26
26 26
29 25
29 26
32 27
33 28
35 28
35 28
35 27
35 26
33 27
35 27
35 27
35 25
36 28
36 28
36 28
36 30
35 30
34 32
35 33
34 33
34 35
35 34
36 33
35 35
36 34
35 32
35 33
34 33
34 34
35 34
34 34
34 33
34 32
35 34
35 35
36 33
35 33
35 33
35 34
35 37
35 38
36 38
36 38
37 39
36 39
38 40
36 41
35 40
34 40
34 40
37 40
37 41
40 41
39 40
39 42
39 44
41 41
42 40
42 40
40 38
41 38
41 38
39 37
39 39
41 38
41 39
40 38
40 37
40 37
40 38
39 41
39 44
39 44
39 45
39 45
42 46
42 50
41 47
40 46
39 46
39 45
39 46
40 46
40 44
41 47
41 46
42 45
41 45
39 48
38 46
37 44
37 45
36 45
37 46
35 46
36 46
33 46
32 46
32 45
32 43
29 45
28 45
28 45
30 45
30 45
30 43
29 43
29 41
25 40
23 39
24 40
25 38
23 39
22 38
22 34
22 31
22 30
21 29
22 29
19 30
18 26
20 27
21 28
22 29
22 29
22 27
22 29
23 28
21 24
21 24
21 24
21 24
22 21
22 22
22 23
21 22
22 22
23 24
23 23
22 23
23 23
23 25
25 24
27 24
30 23
30 26
31 29
29 30
29 33
29 33
29 34
30 34
31 34
31 35
29 34
29 34
32 33
32 34
32 35
32 36
33 37
33 37
34 38
35 36
35 36
33 35
33 34
32 34
32 34
32 35
33 32
32 33
32 33
31 33
30 35
30 34
29 35
28 35
29 34
31 34
31 34
30 34
31 35
34 36
33 36
35 33
33 34
32 35
30 34
30 32
30 31
30 30
30 27
31 27
31 27
30 28
29 29
29 29
30 31
29 31
26 32
26 32
26 32
27 33
27 33
28 34
26 33
26 33
26 33
26 34
25 34
25 33
26 33
26 32
26 32
27 32
27 32
28 32
29 30
30 31
30 30
31 29
30 29
29 28
28 30
27 28
25 27
22 26
24 26
23 27
23 27
23 26
23 28
25 27
24 26
25 26
26 26
25 26
25 25
26 25
26 24
27 23
27 22
27 23
28 22
27 22
29 21
29 19
32 19
31 19
33 19
34 22
35 22
35 22
35 23
37 25
37 25
39 27
38 28
37 28
38 29
38 30
37 30
36 29
38 30
38 30
40 31
40 31
40 31
42 31
42 33
43 34
41 33
41 33
42 32
41 32
42 32
40 32
40 31
39 32
38 33
39 34
39 34
39 34
39 35
38 35
38 35
38 35
37 36
37 35
36 36
35 36
33 35
33 34
31 35
30 33
29 33
31 34
31 33
30 31
30 33
29 32
29 31
31 31
31 30
31 29
32 29
32 30
31 30
30 30
29 29
28 30
29 28
27 27
27 25
26 23
26 24
25 23
24 23
25 23
23 25
23 26
25 26
26 25
27 24
26 25
27 25
26 26
26 25
27 25
26 24
26 25
26 25
27 25
26 25
27 25
25 27
26 29
29 29
31 28
33 28
32 27
32 28
33 28
32 28
32 28
34 28
33 27
32 28
31 30
30 30
30 32
32 31
32 31
32 31
33 30
32 31
33 31
34 33
36 34
38 33
39 33
40 34
40 37
40 34
40 33
39 34
38 36
36 36
36 34
35 34
35 33
35 33
35 33
35 34
37 32
39 31
38 31
41 30
40 30
40 28
41 26
38 25
35 26
33 26
32 25
34 24
33 24
33 22
33 22
32 22
33 22
33 22
34 20
34 20
34 18
31 18
31 18
31 19
32 20
32 19
31 20
30 20
28 21
26 21
25 21
25 20
25 19
25 18
26 18
28 17
30 16
30 16
30 16
32 18
33 17
33 17
33 17
34 17
35 17
33 18
34 18
31 18
31 18
32 18
31 19
31 19
31 18
31 18
34 19
33 20
33 21
34 21
34 21
32 23
30 23
31 22
33 25
34 27
35 26
37 28
37 29
38 29
37 29
38 29
41 28
42 28
42 26
42 30
42 30
41 33
42 34
44 35
44 35
42 36
41 36
43 37
43 38
43 38
42 38
43 39
45 42
44 41
42 43
44 43
44 43
45 43
48 43
49 43
48 43
49 45
50 45
50 45
48 45
49 46
49 45
49 46
48 47
49 46
49 47
48 47
45 44
45 46
44 48
42 47
42 47
40 46
39 47
38 48
35 48
34 51
37 51
37 47
37 48
37 48
35 46
35 47
36 48
36 49
36 48
35 47
35 46
34 45
35 46
34 48
31 46
31 46
32 44
30 43
29 43
28 46
25 47
23 47
23 46
23 46
23 47
24 49
23 48
21 47
21 47
23 46
23 44
23 43
24 42
24 44
25 44
24 40
24 39
24 38
24 37
25 37
25 35
29 36
29 36
29 31
27 32
27 33
27 32
27 29
28 29
26 27
24 26
23 25
23 28
22 28
24 29
24 28
23 27
23 26
23 26
23 27
24 27
25 31
25 31
27 29
28 28
31 28
31 31
30 30
29 29
29 27
30 27
30 28
30 29
30 29
31 32
30 32
30 33
31 32
30 33
30 33
30 32
31 33
31 34
30 35
31 37
27 35
27 36
27 36
26 35
26 35
27 35
29 36
28 37
30 37
30 37
31 36
30 33
31 35
31 34
30 36
31 36
32 37
33 36
34 36
31 38
30 35
31 37
29 37
29 38
27 38
27 36
31 36
31 36
30 36
31 37
32 35
36 36
33 36
33 34
33 35
33 34
32 34
33 34
36 35
37 36
36 35
39 37
39 36
39 36
39 36
42 36
46 37
47 38
47 40
46 40
47 40
48 38
47 38
50 38
50 40
51 41
50 39
49 40
49 38
48 39
48 36
48 37
47 37
47 35
48 35
48 33
49 33
48 34
47 35
47 36
43 36
43 36
43 36
42 35
41 38
36 37
36 38
36 37
37 37
36 37
37 36
36 35
35 34
34 34
35 34
34 32
36 32
35 30
35 31
33 31
30 30
29 30
30 27
31 27
30 26
29 26
28 26
27 26
28 24
28 24
28 25
27 24
27 24
29 23
28 23
28 22
29 22
30 23
29 25
30 25
30 24
33 22
33 22
33 20
33 19
33 21
35 24
34 24
34 23
34 23
36 22
35 22
34 21
36 22
35 23
35 24
35 25
36 26
36 28
35 29
33 29
33 30
33 29
32 30
32 30
32 29
31 30
30 30
29 31
29 36
30 36
28 36
27 36
26 39
26 40
27 40
28 40
26 40
26 40
27 42
27 42
26 41
27 38
25 38
26 38
24 39
27 38
28 39
29 40
29 38
27 35
27 35
29 34
29 33
27 34
27 35
27 35
26 34
28 33
29 34
28 33
27 31
26 30
27 30
28 31
31 30
31 32
31 31
31 31
32 33
33 33
35 33
35 32
35 27
35 27
36 27
35 27
37 24
38 23
38 25
38 25
39 25
40 28
39 28
38 27
39 27
38 28
39 31
37 31
38 33
36 34
36 33
39 33
41 34
43 35
43 35
41 34
42 34
42 35
46 37
46 37
45 39
44 39
43 37
42 37
42 37
42 38
40 37
40 37
37 38
37 36
37 35
37 35
36 34
36 33
34 33
34 33
35 33
36 34
35 34
35 34
34 33
33 32
32 30
32 30
32 30
32 27
33 25
33 27
33 27
33 26
33 23
33 25
32 22
31 21
30 22
26 21
24 20
22 20
22 20
24 20
23 21
23 21
19 24
19 24
19 25
18 25
18 26
18 26
20 26
21 25
21 24
20 26
20 25
21 26
24 27
23 30
23 30
23 30
23 30
22 30
23 34
21 33
22 34
22 34
22 35
24 35
24 37
23 37
22 37
22 37
20 38
22 36
21 36
23 37
24 38
24 36
23 37
23 38
25 37
25 38
26 38
26 38
27 39
26 39
26 38
26 37
26 31
27 31
29 29
30 29
31 28
31 29
30 29
31 29
32 29
32 26
33 27
33 27
31 26
31 23
31 23
30 23
31 25
31 25
30 21
30 23
29 24
30 25
29 24
28 24
28 23
28 24
28 25
28 27
29 26
27 28
29 28
28 27
26 26
28 26
32 25
34 24
33 24
34 23
33 23
34 22
33 22
32 24
32 26
34 25
35 28
34 28
33 27
32 27
33 27
34 26
33 26
31 25
31 26
31 26
30 25
29 25
29 25
29 26
32 25
33 26
33 25
34 25
36 25
36 24
36 23
36 22
38 22
37 23
38 22
40 21
41 22
40 22
39 22
39 22
38 22
38 22
40 24
38 27
34 28
32 28
32 29
32 30
32 30
31 30
31 30
31 29
31 27
31 28
32 26
32 26
32 26
32 26
32 26
32 26
33 26
35 26
35 25
37 26
37 26
38 26
37 27
37 28
35 28
35 27
35 27
36 28
34 29
37 30
37 29
36 29
35 29
36 29
35 31
34 32
33 31
33 29
33 29
33 27
32 28
31 32
29 31
30 29
30 28
30 29
30 30
30 30
30 30
32 31
33 32
35 32
37 32
38 31
38 31
38 32
37 33
37 33
35 34
34 38
34 40
32 41
31 42
30 41
30 42
29 41
29 41
30 40
29 40
29 40
29 39
29 39
30 39
28 37
28 39
29 41
29 41
28 42
29 40
29 41
31 40
32 40
32 42
32 43
32 43
32 40
33 40
32 40
32 41
32 41
32 39
31 39
32 39
31 39
31 37
29 39
27 39
24 41
24 40
27 40
27 41
27 42
28 41
28 39
27 38
27 38
27 38
27 38
28 38
31 38
31 41
30 40
30 40
30 40
29 40
28 39
29 38
29 39
29 37
29 35
28 35
29 34
30 35
29 34
28 35
27 36
28 34
29 33
30 32
31 31
30 30
32 29
32 28
32 28
32 29
33 29
33 29
32 28
31 28
31 25
31 25
31 24
29 24
26 25
27 23
29 24
28 27
30 25
30 25
30 27
30 26
30 30
29 30
28 30
28 26
30 26
33 27
32 29
33 29
32 30
30 31
29 30
30 30
29 31
29 32
29 32
27 31
28 31
28 30
29 29
29 30
28 30
27 30
28 31
28 33
28 35
31 38
32 37
31 36
32 35
32 35
32 36
33 36
34 36
34 38
34 37
34 39
34 38
34 38
32 36
32 34
31 34
31 34
31 31
31 32
32 30
34 29
32 29
32 29
30 29
27 30
27 31
27 31
27 30
27 30
27 30
29 30
30 29
30 28
31 27
31 27
30 26
29 26
30 27
29 27
30 28
31 28
29 28
32 26
30 25
28 23
29 23
32 23
33 23
33 23
34 22
33 24
34 25
35 23
36 24
36 22
36 21
36 23
39 23
39 22
38 22
39 22
41 22
42 22
40 22
39 22
39 24
39 24
40 24
40 22
40 20
41 20
41 21
40 21
40 23
37 24
36 24
36 24
35 27
35 27
35 27
36 27
36 26
38 25
37 27
36 27
36 27
33 27
33 26
32 25
31 26
28 26
26 27
26 28
26 28
26 26
24 25
24 26
24 26
24 28
24 29
23 28
21 28
22 28
23 28
22 29
22 30
23 30
23 29
22 29
22 29
22 31
22 31
22 31
22 30
23 31
23 30
23 34
24 33
26 33
27 33
30 33
32 31
32 33
35 33
35 34
35 35
33 35
34 32
36 32
39 31
39 32
39 32
39 33
39 33
39 33
41 32
40 31
39 31
39 32
39 32
40 33
39 34
39 32
39 34
39 34
39 34
41 34
40 34
40 33
39 32
37 31
38 32
38 32
39 30
39 29
38 29
39 29
40 29
37 29
38 29
38 25
38 24
36 24
35 25
32 26
30 25
31 24
32 24
31 24
30 24
31 25
30 25
31 27
29 27
29 28
29 29
29 29
30 31
30 31
28 32
28 32
29 33
29 32
32 33
32 32
34 31
37 33
37 31
39 31
40 34
37 34
37 34
39 36
40 36
40 36
39 34
39 37
38 37
40 38
43 38
42 38
42 38
42 38
43 38
45 37
44 37
45 37
45 37
46 36
45 37
45 37
42 39
44 39
44 38
44 37
44 37
43 35
43 36
43 37
44 37
44 37
42 35
42 35
41 35
41 35
41 34
43 34
40 34
38 33
36 32
33 31
34 32
32 32
30 30
31 30
32 31
30 30
29 30
30 31
33 32
35 29
37 30
36 28
34 28
36 28
37 30
38 31
37 31
36 32
36 33
37 34
38 33
37 33
37 32
37 33
36 31
34 30
34 30
34 30
35 31
34 31
33 30
33 27
32 29
32 28
32 28
32 28
34 27
34 27
34 27
34 28
34 27
34 27
35 28
35 28
34 26
35 26
35 26
35 26
36 25
37 24
36 24
38 23
36 23
37 24
36 24
38 25
38 27
37 28
35 27
34 25
35 25
35 26
36 26
35 24
35 25
36 27
37 27
38 25
38 25
38 25
39 25
39 25
38 24
37 25
37 25
37 25
38 22
38 22
38 22
40 24
38 26
39 28
38 29
37 29
39 30
39 32
40 32
41 32
42 33
42 33
44 33
44 34
43 34
42 33
42 33
39 33
39 33
37 34
37 33
35 33
36 34
35 34
35 33
36 34
35 34
35 32
35 31
34 31
33 30
32 28
31 28
29 29
29 29
30 31
31 31
31 32
31 32
33 32
33 33
33 34
33 34
34 34
35 34
35 33
36 32
35 32
36 33
36 33
34 32
35 30
34 31
33 32
32 33
31 32
31 33
31 32
30 34
30 34
32 34
32 36
32 38
32 39
31 41
31 40
29 38
30 38
30 39
29 41
29 43
29 43
28 44
29 44
30 45
31 45
31 48
32 47
32 48
33 46
30 47
29 48
29 48
27 48
28 47
28 46
27 47
26 48
27 49
26 48
25 47
25 47
24 46
23 46
24 47
23 47
23 45
23 43
23 41
23 41
21 39
22 39
22 37
22 38
20 38
20 39
20 36
20 33
20 31
19 34
19 33
19 32
19 31
19 29
18 27
18 28
18 28
17 29
19 28
18 28
18 25
18 25
18 24
16 24
16 24
16 22
18 23
18 23
17 25
18 26
18 25
18 24
17 22
17 22
18 23
19 21
20 21
20 20
19 21
19 21
19 21
19 22
20 22
20 22
20 22
18 22
19 23
19 22
19 23
22 21
26 22
27 23
28 24
28 21
28 21
29 21
30 22
33 21
33 21
32 20
32 20
32 20
29 20
29 21
29 23
29 24
29 24
30 25
31 24
34 25
34 27
34 26
34 24
34 23
36 24
38 24
38 24
38 24
37 26
36 27
35 26
35 27
36 28
36 29
35 30
37 31
36 32
36 32
36 34
37 34
37 33
37 33
37 34
34 33
31 32
30 32
30 31
30 34
32 34
32 35
32 34
30 35
33 36
34 36
36 35
37 35
41 36
43 36
45 34
44 34
45 35
45 34
44 35
41 34
41 32
42 33
43 35
42 36
41 35
39 38
38 41
38 42
38 40
39 42
41 43
42 42
42 39
43 38
44 37
42 35
42 34
43 35
44 34
44 36
43 36
43 37
46 35
46 35
44 35
44 34
43 34
44 31
42 33
41 32
41 34
41 33
38 33
38 34
36 34
35 33
32 34
31 33
29 33
29 33
28 32
27 36
28 36
30 37
29 36
29 35
30 34
32 35
31 36
31 33
32 30
31 30
32 29
33 26
31 27
31 28
30 28
30 29
30 30
30 30
32 30
32 29
31 30
30 30
30 33
33 33
30 33
31 35
31 35
30 35
30 36
31 38
32 37
31 37
32 35
32 36
33 36
32 35
32 37
32 38
34 37
34 39
34 40
37 39
37 42
37 39
37 41
35 40
34 42
34 42
34 41
33 39
34 38
35 39
35 39
35 40
34 41
32 42
32 44
31 46
32 46
32 46
31 45
33 46
32 46
32 46
33 44
33 44
33 44
30 45
31 46
30 45
31 45
31 45
31 45
30 44
30 44
30 46
29 46
28 46
29 46
30 48
30 46
30 45
28 47
29 46
31 46
29 47
30 44
30 44
30 41
35 42
35 40
34 40
33 42
32 43
32 43
31 43
30 43
32 41
35 40
36 39
36 35
36 32
35 33
34 33
36 33
35 32
35 32
34 32
33 32
33 32
34 31
34 30
34 30
34 29
34 29
35 30
37 29
36 30
36 29
37 29
37 29
38 28
37 27
36 25
38 26
39 29
39 27
40 27
40 26
42 25
41 25
41 25
41 25
38 24
39 26
40 28
39 29
39 29
39 31
39 30
39 31
37 32
35 34
35 36
35 36
36 38
36 38
36 37
34 38
33 38
32 39
32 39
32 39
33 37
32 36
33 37
32 37
33 38
33 38
32 37
30 39
31 39
30 39
30 39
31 39
30 39
30 40
31 40
30 39
31 37
32 37
30 37
28 41
27 41
28 42
28 42
27 42
25 42
25 40
25 38
26 35
26 35
27 33
27 33
28 32
28 31
27 30
26 28
27 28
27 26
29 25
29 25
31 24
32 25
33 25
33 26
33 28
33 28
33 27
33 25
34 24
33 24
34 24
35 25
35 23
34 21
35 22
34 22
32 23
32 23
31 22
30 23
30 23
29 22
27 21
26 20
26 18
25 18
26 19
26 19
26 19
27 19
26 20
25 20
26 21
26 20
24 20
24 20
24 20
25 20
27 19
28 19
29 19
28 19
26 20
27 21
25 22
24 21
23 22
23 21
24 19
23 21
25 21
24 22
23 24
23 24
21 25
20 25
20 26
20 26
19 26
20 26
20 26
20 26
21 26
21 26
20 26
19 26
19 28
19 29
19 28
18 30
16 28
16 27
16 27
15 27
16 26
16 26
15 25
16 25
16 25
18 25
17 25
17 25
15 25
16 25
17 26
17 27
18 27
18 27
18 26
19 27
20 27
20 27
19 27
21 26
19 26
20 25
20 23
24 22
25 23
28 22
30 22
30 22
30 21
32 19
34 19
36 19
35 20
39 19
40 20
42 21
46 19
46 20
49 19
49 17
50 17
52 18
53 20
54 21
54 22
54 26
56 27
57 27
58 28
58 30
61 30
62 32
62 32
61 36
59 37
62 37
64 36
64 37
65 39
65 39
65 40
66 40
67 41
65 41
66 43
65 45
65 48
61 48
61 46
62 46
61 46
63 47
64 49
61 50
62 51
61 52
64 51
62 52
62 52
60 52
56 52
56 50
53 51
53 52
53 53
52 52
52 51
52 51
52 50
52 46
49 45
49 48
50 48
48 46
45 48
45 47
46 48
47 44
47 43
47 42
47 43
47 42
46 41
46 41
45 42
45 42
44 41
45 43
45 41
46 39
47 37
47 38
48 39
44 39
44 39
43 38
42 37
43 36
41 34
41 34
38 34
36 36
38 35
39 34
39 34
39 34
41 35
41 34
42 33
41 35
42 35
42 34
41 34
41 35
41 35
40 34
38 33
38 34
39 32
37 33
36 33
34 33
36 32
33 34
30 35
29 34
29 33
28 32
28 29
28 30
28 30
27 28
28 30
28 31
27 31
27 30
28 29
28 29
29 28
28 28
28 27
27 28
26 30
26 30
26 30
26 27
23 28
22 28
22 28
25 28
23 26
24 26
25 27
25 25
23 25
23 25
23 25
23 24
23 25
22 24
23 25
24 24
23 25
23 23
23 22
23 23
20 23
22 21
22 19
23 19
24 21
25 21
26 20
25 19
25 19
27 19
25 17
24 17
25 16
25 17
24 19
24 19
23 19
24 19
25 19
26 18
26 16
27 15
27 15
29 16
29 15
29 16
30 16
27 16
28 18
27 18
26 19
26 22
27 24
26 24
26 25
28 28
30 27
30 26
32 25
33 26
34 25
35 27
36 29
36 29
37 31
36 31
38 31
37 33
36 32
35 32
34 33
36 33
36 34
35 33
36 35
38 34
37 34
37 34
37 34
37 34
36 36
35 38
36 39
35 39
35 39
33 41
33 43
32 42
32 42
32 42
32 43
34 44
34 43
35 43
33 42
35 39
34 37
35 37
35 38
34 35
34 35
34 35
33 35
32 38
32 38
34 36
34 34
36 33
39 31
38 31
36 31
36 30
37 31
39 33
41 33
41 34
43 37
44 40
45 38
45 38
46 38
46 37
46 35
47 37
48 35
48 34
47 33
48 37
50 39
52 40
52 41
52 42
53 43
54 44
55 43
53 43
52 43
53 44
55 44
57 46
61 45
62 48
62 47
61 49
59 49
62 50
61 50
60 48
59 51
57 52
56 53
55 54
51 54
53 55
54 55
54 56
57 54
56 54
57 55
56 55
54 51
53 48
53 50
52 50
51 53
52 54
51 56
53 55
55 58
56 59
58 59
61 55
61 54
62 51
66 50
65 50
65 50
64 50
63 52
63 53
65 55
65 55
68 54
65 55
63 56
62 54
62 53
63 52
63 55
63 57
63 58
66 58
68 55
68 54
70 53
73 54
73 56
75 57
78 58
78 56
74 56
74 55
71 55
72 55
75 56
75 60
73 61
75 62
77 62
76 61
78 63
76 64
73 61
73 60
72 60
69 61
69 61
66 62
63 62
64 63
64 62
64 60
63 59
64 58
62 55
62 54
60 55
60 54
58 55
58 57
59 58
58 58
59 56
57 55
57 55
55 54
53 56
52 58
51 59
47 58
48 56
46 54
43 54
44 54
44 54
47 53
48 52
47 54
45 55
44 51
44 48
42 48
42 46
43 46
40 44
40 43
40 45
39 45
39 47
39 46
38 46
38 46
37 45
36 43
36 45
36 45
38 45
38 45
38 46
39 47
37 46
36 45
37 46
36 44
35 43
35 42
34 43
34 41
35 41
35 41
36 40
36 38
36 39
37 40
37 42
36 43
35 42
35 42
37 42
34 43
34 43
34 40
34 40
35 42
36 43
35 42
34 45
34 45
35 45
34 44
34 43
35 44
33 43
34 44
35 44
35 45
36 44
36 44
35 42
36 43
34 44
33 43
34 42
33 41
35 41
36 41
37 42
38 41
38 41
40 43
40 42
39 42
38 41
38 42
37 42
37 42
36 41
35 41
35 40
34 39
34 41
35 44
35 44
36 44
35 43
34 47
33 45
32 44
31 43
31 43
31 41
30 42
31 42
32 42
32 41
32 39
34 38
32 37
33 36
33 34
32 34
33 36
33 37
33 36
33 35
33 39
33 39
31 39
28 40
27 41
26 37
25 37
25 38
24 37
24 36
25 37
24 39
24 37
25 38
25 39
27 38
28 37
27 37
29 37
29 35
29 32
28 32
27 31
28 31
30 27
30 29
30 29
30 29
30 29
29 28
30 28
28 27
27 28
28 30
27 32
25 33
26 34
23 34
24 34
24 34
23 32
23 32
22 32
22 31
22 27
22 27
24 28
25 29
26 27
25 27
25 27
27 27
28 27
29 27
28 26
30 25
29 27
28 26
28 25
28 27
28 26
29 26
28 27
29 27
28 28
27 29
26 30
25 30
24 30
24 28
25 29
25 29
26 29
26 29
26 30
26 31
26 30
25 28
26 26
26 27
25 26
28 26
27 27
30 28
30 29
30 28
31 28
33 29
34 30
34 30
33 29
32 27
33 28
34 28
37 28
36 27
35 27
35 29
35 31
34 30
35 30
36 29
37 32
35 30
34 34
34 33
33 35
32 36
32 37
35 36
37 35
37 35
37 36
38 36
38 34
38 34
37 35
38 35
37 34
37 33
37 33
38 34
37 34
37 34
39 34
37 35
37 35
34 34
35 33
36 34
35 35
34 34
33 33
33 35
32 35
33 36
31 36
30 37
27 38
26 39
25 38
24 38
25 38
24 38
24 37
23 38
22 35
23 35
23 33
22 33
25 30
25 29
24 27
23 28
22 28
22 28
21 29
20 29
19 30
20 33
22 32
21 31
23 30
24 29
26 31
25 30
27 31
28 29
26 30
25 30
25 29
27 30
27 30
26 29
26 28
25 29
25 29
24 27
25 28
24 29
27 29
27 28
28 28
30 27
30 28
30 26
29 24
31 24
32 23
34 22
34 23
33 23
34 22
38 22
35 22
35 23
36 23
35 24
34 24
35 24
37 22
37 22
37 23
36 20
35 20
36 24
36 25
37 26
36 27
37 28
35 29
35 29
37 28
39 28
40 29
39 30
40 31
40 35
41 36
42 35
43 35
44 37
43 36
43 35
40 34
41 35
41 37
40 37
40 36
41 38
41 39
41 41
42 41
43 43
43 42
43 43
42 44
38 44
39 44
39 45
40 45
41 43
43 45
42 47
41 47
41 47
41 45
42 47
42 49
43 45
44 45
44 45
43 42
42 42
43 42
43 44
42 44
41 44
42 45
42 43
42 42
43 40
45 39
45 39
44 40
46 39
46 40
46 39
46 41
46 41
46 38
47 38
48 38
47 36
49 36
47 34
44 34
45 34
45 34
47 33
49 33
49 33
51 33
51 31
51 32
49 34
47 33
49 31
49 31
50 32
51 32
51 30
50 29
49 30
46 30
45 30
46 30
46 29
46 29
46 27
46 28
46 28
44 27
44 28
43 28
42 26
41 26
42 27
42 27
40 27
41 26
42 27
44 25
44 25
43 25
43 26
43 26
45 26
43 27
43 29
43 29
39 27
40 30
40 31
38 29
38 31
35 31
36 31
34 31
36 30
37 29
36 31
36 31
38 31
37 32
36 35
37 34
37 35
38 35
37 36
37 36
37 37
37 36
36 37
35 38
34 39
36 38
36 37
39 37
40 38
38 39
36 39
37 39
38 40
38 41
38 40
37 42
41 41
41 41
39 42
38 47
36 49
36 48
36 47
36 47
36 48
35 45
33 45
34 45
34 43
34 43
34 45
35 44
35 44
34 45
33 44
32 44
29 43
32 42
35 42
36 43
35 42
35 41
36 39
35 39
35 38
35 39
36 40
37 40
38 39
36 39
37 40
34 41
33 40
35 39
35 39
34 38
34 36
33 38
33 39
32 38
31 38
32 39
33 37
35 34
35 33
35 32
35 32
36 32
37 31
37 32
37 32
36 32
37 32
38 32
40 30
39 30
38 33
39 32
39 31
40 31
40 31
37 34
34 32
32 32
32 31
33 31
32 31
32 32
33 32
33 30
32 32
32 30
32 29
33 29
31 28
31 28
33 28
31 28
31 28
31 28
29 28
29 25
28 25
28 24
24 24
23 23
22 23
20 21
20 20
20 20
20 19
20 19
20 20
20 20
21 19
22 20
21 21
20 22
20 22
20 24
19 20
18 20
18 21
17 21
17 21
18 18
20 18
21 17
21 17
19 18
19 19
20 18
20 20
19 20
19 16
21 16
20 16
19 16
19 17
20 16
19 16
21 16
22 18
23 21
23 22
23 23
23 22
23 23
23 24
23 24
23 25
23 25
24 26
24 26
25 28
24 28
23 27
23 26
22 26
21 25
22 26
22 25
19 26
20 24
22 24
23 24
25 24
26 24
26 25
25 25
25 25
24 25
25 26
26 25
26 24
25 25
24 23
25 24
26 24
24 24
24 24
24 24
26 24
24 26
24 26
23 26
22 24
22 21
22 20
22 19
23 19
23 18
23 17
23 17
23 16
23 16
23 16
23 16
24 14
24 14
25 17
28 17
28 17
28 17
27 15
28 16
28 16
28 16
27 16
27 16
25 15
24 15
24 14
24 15
22 14
22 16
21 15
21 15
21 15
23 15
23 15
23 14
23 15
22 15
24 15
24 15
22 15
22 14
21 14
21 15
21 14
20 14
21 14
22 14
22 14
22 16
24 16
24 16
26 16
26 16
25 16
25 16
24 17
24 19
23 16
21 18
21 18
21 19
21 19
20 18
21 17
21 17
20 17
19 17
20 18
21 19
24 21
24 20
24 21
24 19
24 20
23 20
24 20
23 20
23 20
22 20
22 20
23 21
21 21
23 22
23 21
23 24
24 24
24 24
24 24
26 24
28 24
28 26
28 27
29 25
28 25
28 27
28 29
28 30
28 29
29 29
30 30
30 28
30 28
29 27
29 27
30 26
31 26
31 26
30 28
29 29
29 30
30 30
30 30
30 30
27 30
28 30
29 31
29 31
30 30
30 30
29 30
28 29
28 30
29 30
28 29
27 28
27 29
26 28
26 28
26 24
26 24
26 23
26 23
24 23
21 24
21 24
20 23
19 24
18 24
18 22
17 21
17 22
17 22
20 23
19 21
20 21
21 21
25 20
27 21
26 21
25 23
27 23
27 21
27 21
27 22
28 22
27 21
26 20
26 18
26 19
29 17
31 19
30 20
31 20
31 21
33 23
34 24
33 27
35 27
36 27
38 29
37 30
38 30
40 32
41 33
40 34
40 36
41 36
41 36
40 36
41 36
41 35
41 36
42 37
42 38
42 36
44 38
43 37
44 38
45 39
45 39
41 40
39 39
39 39
39 37
38 38
38 39
38 38
39 36
37 36
37 37
37 38
38 39
38 38
35 38
33 39
34 39
33 40
33 40
31 38
30 36
31 34
29 34
31 35
30 33
31 34
30 34
29 34
28 34
28 33
28 31
28 31
29 30
31 29
33 29
33 29
35 29
35 28
37 26
38 27
37 25
35 25
34 24
32 23
32 23
32 22
32 22
33 24
33 24
34 24
35 24
37 25
38 26
38 26
40 25
40 24
40 23
44 24
43 27
48 25
47 25
50 24
52 26
56 29
57 32
58 33
61 34
59 34
59 36
61 35
62 36
61 34
61 33
61 36
61 38
61 38
60 41
59 41
58 42
58 44
57 44
56 48
53 49
55 49
55 52
56 52
55 53
56 54
58 58
59 58
62 60
61 59
61 59
61 58
62 58
60 57
60 57
60 59
59 59
60 61
61 62
60 61
60 59
55 59
55 58
54 59
52 60
53 57
55 54
54 53
56 52
56 57
57 57
55 57
57 59
57 59
59 59
59 57
61 55
64 57
64 55
69 56
67 56
67 55
66 54
66 51
66 52
63 54
67 51
67 52
67 52
66 51
63 48
62 51
59 50
60 51
61 51
59 51
57 50
59 51
57 52
57 50
56 52
55 50
53 52
49 53
49 53
50 54
50 55
48 55
48 52
43 52
40 53
42 53
37 54
36 48
34 46
33 47
30 44
32 44
29 44
31 44
29 44
26 42
26 41
22 40
22 39
24 39
24 41
24 40
24 39
26 38
21 38
20 38
20 37
20 38
21 37
21 37
21 39
20 37
20 37
23 38
24 38
23 39
23 37
24 38
24 36
24 36
25 33
26 32
27 31
26 30
27 29
27 28
27 28
27 28
29 28
28 29
29 29
29 30
30 29
30 27
32 27
30 27
30 27
28 26
29 26
28 27
28 27
26 27
26 28
24 28
24 27
24 27
24 27
22 27
25 27
25 26
26 26
27 26
26 26
26 23
30 21
30 24
29 24
26 23
25 24
24 22
24 23
23 24
23 25
25 25
24 27
23 27
22 28
24 28
24 31
24 32
24 31
26 31
24 31
22 30
21 29
21 28
20 29
22 29
20 29
20 29
21 29
22 30
22 30
22 30
22 30
24 29
25 28
26 27
26 26
27 27
27 26
27 25
24 25
23 29
24 29
26 28
26 29
27 30
23 30
23 29
23 29
23 29
23 28
24 28
25 27
26 25
28 24
27 26
27 26
28 28
28 28
27 30
27 27
28 27
29 27
27 27
27 26
28 25
29 26
29 26
30 25
29 25
29 25
29 26
29 28
29 27
28 27
29 27
29 27
27 28
26 29
25 29
25 30
26 29
27 29
28 28
28 28
28 24
27 24
28 26
30 25
30 24
30 23
32 21
33 24
35 25
35 26
36 28
37 28
36 30
35 31
34 30
36 30
35 28
35 29
34 27
33 29
32 29
32 30
32 31
34 31
33 32
33 33
34 34
34 35
34 36
34 36
34 37
33 35
32 37
32 37
31 37
32 37
32 37
33 36
33 36
33 35
31 35
30 35
29 36
31 37
31 37
31 37
27 35
25 37
24 38
24 38
24 38
23 36
22 35
22 35
20 33
18 34
19 33
18 32
20 31
18 29
18 29
18 27
18 27
18 25
18 24
19 24
21 23
21 23
22 22
21 20
20 19
19 18
18 17
20 17
20 15
20 15
20 13
22 13
22 12
21 12
21 11
20 11
20 14
20 15
22 15
22 15
23 14
21 14
21 15
21 15
21 15
21 13
22 12
22 14
20 15
21 14
20 14
22 13
22 14
23 13
23 12
24 12
22 13
23 13
24 13
24 13
24 12
25 12
27 13
25 13
24 15
23 15
22 15
23 16
23 18
24 19
24 19
23 19
24 19
26 20
26 20
24 20
24 20
25 20
28 21
29 22
30 19
31 18
31 18
32 20
31 20
32 20
32 21
31 21
33 21
34 23
33 23
33 21
33 22
34 23
34 23
33 24
33 24
32 25
32 28
32 28
33 28
32 29
32 30
33 30
34 32
33 32
32 32
34 31
35 29
37 29
37 30
36 30
36 28
36 27
37 28
36 29
36 30
34 29
35 29
37 31
37 32
36 33
33 36
32 35
32 35
32 35
30 35
29 33
29 33
28 34
29 32
29 32
27 32
26 32
27 32
27 32
28 31
28 31
30 31
29 31
32 30
33 29
33 26
34 26
34 27
35 26
34 25
34 26
35 26
35 28
37 28
35 28
33 28
30 29
31 30
31 30
32 32
33 33
32 33
32 34
31 33
32 33
32 33
31 31
31 30
33 29
33 27
36 30
36 30
35 30
35 31
36 31
38 33
40 32
39 34
40 34
40 35
41 33
40 34
42 34
41 33
40 33
41 33
41 32
38 32
37 33
36 33
36 34
35 32
36 33
37 34
37 33
37 31
40 29
37 29
37 29
39 29
40 28
41 30
42 31
44 30
42 29
43 30
45 28
46 28
47 29
46 30
46 33
47 34
48 36
50 35
49 33
49 35
50 36
50 35
49 39
47 37
45 36
45 35
45 36
46 35
45 35
47 35
46 36
47 37
46 43
45 44
45 44
46 45
46 45
46 45
46 44
46 45
44 46
44 45
43 45
41 45
39 45
42 44
43 44
42 45
41 46
39 42
40 42
37 42
37 43
38 43
37 43
36 44
34 43
35 42
34 40
33 39
30 37
29 37
27 38
26 36
25 35
25 35
25 31
27 32
27 34
29 33
28 32
27 34
28 35
28 35
27 34
27 33
28 26
28 26
30 28
29 27
31 28
31 30
30 30
30 30
30 29
29 29
29 30
30 31
30 31
29 37
30 38
30 37
31 36
32 36
30 34
31 34
32 33
30 31
30 31
32 31
32 31
31 32
32 32
32 33
32 34
32 35
33 34
33 35
33 36
34 37
36 38
34 37
34 36
32 36
32 36
32 34
32 34
30 34
32 34
33 35
33 36
32 36
31 35
31 37
29 38
29 37
29 38
29 37
29 38
30 38
30 39
30 39
31 39
29 35
27 36
27 37
27 38
26 38
27 39
28 38
29 38
30 39
30 41
30 40
30 41
30 40
31 39
31 38
32 39
31 40
30 39
30 40
32 39
31 38
30 38
31 38
31 37
31 37
34 39
34 39
33 39
33 38
32 38
32 37
31 37
31 37
30 36
30 37
30 35
30 34
30 33
31 33
31 31
31 33
31 32
32 31
30 32
30 31
32 30
31 29
31 28
31 28
31 27
30 28
28 29
29 28
29 26
29 27
29 26
32 27
32 28
35 28
35 27
36 24
36 25
37 23
35 23
36 24
36 24
36 25
36 25
36 25
34 23
34 25
34 24
37 24
37 26
36 27
36 27
36 28
36 28
38 25
38 25
40 26
39 26
39 27
40 28
39 28
39 27
37 27
37 27
37 27
35 28
36 29
35 30
35 30
35 32
35 31
35 30
33 32
34 34
34 33
35 33
32 32
33 31
30 31
29 30
29 31
29 30
29 32
30 34
29 34
31 34
31 34
31 34
32 34
31 35
31 33
32 33
29 33
29 31
29 30
29 29
28 28
29 28
28 30
31 29
30 28
32 29
33 28
32 28
33 27
33 27
34 27
34 26
34 26
34 24
34 24
34 23
34 24
35 22
34 26
36 27
38 25
37 24
35 25
36 25
37 25
35 27
36 28
37 28
37 27
37 28
36 27
36 25
36 24
33 24
32 23
34 23
34 25
34 24
36 25
35 27
37 28
37 28
36 29
36 30
37 30
39 33
38 31
35 31
38 31
36 31
35 31
35 30
35 29
35 29
36 29
36 30
36 29
37 29
38 28
40 28
41 28
40 28
41 24
39 24
37 25
36 26
36 25
34 25
35 27
37 25
37 26
37 27
36 29
36 28
36 27
35 28
35 29
35 29
38 29
37 29
36 29
36 29
35 30
35 29
33 28
33 28
36 27
36 26
36 25
35 23
35 25
36 25
33 26
33 28
32 29
32 30
32 30
33 30
32 32
32 32
33 33
32 35
31 35
29 35
28 34
29 36
29 36
29 35
30 34
32 33
33 33
33 33
31 31
30 31
29 29
28 28
28 27
28 27
28 29
28 29
28 28
30 27
28 27
29 28
29 26
29 26
28 24
28 24
29 24
28 25
26 26
26 26
25 27
23 27
23 26
23 26
22 26
22 27
23 26
25 25
24 26
23 28
22 26
22 27
22 27
22 27
22 29
22 30
22 30
21 29
20 29
21 29
20 30
20 29
19 29
19 29
19 29
17 30
17 32
17 32
18 31
19 31
19 30
19 29
21 29
20 29
20 29
18 28
18 31
19 32
19 33
19 33
18 34
18 35
17 35
18 35
18 36
18 36
19 35
19 35
21 35
21 31
21 32
19 33
19 33
20 31
20 32
21 31
20 31
21 29
20 29
20 29
20 30
19 30
19 31
18 32
19 32
19 33
20 33
21 33
23 33
23 32
23 31
23 34
22 36
21 36
24 36
25 36
23 38
22 38
21 39
21 42
21 39
21 39
21 38
21 37
21 39
23 37
23 36
23 36
23 34
23 33
22 34
23 34
22 33
23 34
22 33
22 33
22 33
21 33
23 34
23 33
23 33
24 33
24 31
24 30
25 30
28 29
28 29
29 28
28 27
26 26
25 26
24 26
23 26
23 30
23 30
23 27
24 25
24 26
21 25
21 25
22 23
22 23
22 23
22 20
22 20
21 19
22 21
22 21
22 18
20 20
20 22
19 22
19 22
22 22
23 22
24 24
23 25
22 27
22 28
22 27
23 26
23 28
21 27
20 27
20 29
19 29
19 29
19 29
18 30
15 30
15 29
14 30
14 32
14 32
14 32
14 32
13 32
13 29
13 29
13 29
12 30
12 30
12 32
11 32
10 32
10 32
10 31
10 31
10 33
10 34
9 33
10 34
10 36
11 34
12 32
12 32
12 34
9 35
8 36
5 35
7 35
7 32
9 32
9 34
8 35
8 33
11 33
12 38
12 36
11 37
13 38
14 39
14 39
15 39
16 40
16 40
16 38
16 38
17 39
17 39
17 39
18 38
18 38
20 38
21 37
21 36
21 35
21 37
22 37
23 38
23 39
24 39
25 37
25 36
25 35
24 34
24 32
24 33
23 35
23 36
23 35
23 36
24 35
24 34
22 34
23 34
21 33
23 31
23 32
24 33
21 33
20 28
21 28
21 27
20 26
22 27
24 28
23 30
22 29
22 28
23 29
23 30
22 29
22 30
22 30
21 31
22 30
20 32
20 32
20 34
21 33
21 31
20 34
19 35
19 36
19 37
19 37
20 38
21 38
21 38
23 39
22 38
23 38
23 37
25 37
25 35
24 35
24 35
24 36
27 37
28 37
28 37
28 35
29 35
29 34
29 34
28 33
28 33
27 33
24 31
23 30
23 28
23 28
24 28
24 28
24 28
24 29
25 29
25 32
26 32
26 32
26 30
26 31
27 29
28 29
28 31
28 29
28 27
28 26
27 25
27 27
27 27
26 27
26 27
24 27
24 27
23 25
23 27
22 26
22 27
22 26
24 26
24 25
21 25
21 28
19 30
19 32
18 32
18 32
18 33
18 33
18 34
18 34
18 34
18 32
20 32
20 32
19 32
19 31
20 30
20 30
20 29
21 26
20 25
19 25
21 26
22 27
21 27
20 30
20 28
20 27
20 30
21 29
21 29
21 27
21 27
21 28
21 28
21 27
26 27
27 29
29 28
28 29
28 29
29 30
28 30
28 30
27 31
27 30
27 28
28 27
27 26
28 27
28 26
28 27
29 27
29 28
29 32
29 32
28 33
28 33
28 35
27 36
26 36
28 36
28 36
29 36
29 36
29 36
27 37
26 36
27 36
26 33
28 33
28 34
29 32
29 32
29 32
28 33
28 32
28 32
29 32
29 34
25 34
24 32
22 32
24 32
24 32
24 31
25 31
25 30
26 29
25 28
27 29
26 28
26 28
27 28
28 28
28 27
28 27
29 26
31 23
31 26
30 25
30 25
30 25
30 26
30 26
29 27
31 27
31 27
31 27
32 27
34 26
36 25
35 26
35 26
35 26
35 25
34 26
33 27
33 28
34 27
33 28
34 29
33 29
34 28
34 30
36 30
36 30
34 31
35 31
35 31
34 31
34 33
34 32
34 31
32 30
35 30
36 32
34 31
33 31
33 31
33 31
32 32
31 32
32 29
35 29
35 29
35 28
36 26
37 26
37 25
35 25
34 26
36 26
35 26
33 26
31 26
31 25
32 26
30 27
32 27
32 25
34 24
34 23
35 24
36 23
35 22
36 23
35 24
36 24
39 26
39 26
41 24
40 25
39 25
39 25
40 23
39 25
41 25
42 26
40 26
40 25
41 25
43 29
43 29
42 29
45 28
45 27
43 28
40 30
41 30
42 30
41 31
41 31
40 30
41 30
41 29
39 29
40 30
41 29
41 30
41 30
41 29
41 28
39 28
39 29
37 30
37 31
36 30
36 31
37 31
36 30
37 28
35 27
31 25
31 24
29 24
29 22
31 22
30 23
29 25
29 24
28 25
27 25
26 25
26 25
25 25
23 22
23 22
23 21
21 22
20 23
20 22
20 20
19 20
19 19
19 19
18 20
20 20
20 21
19 21
19 21
18 20
17 20
16 20
19 21
18 21
18 21
18 22
19 22
20 22
22 24
22 25
21 26
20 25
21 25
22 26
24 26
23 27
24 28
27 29
28 29
27 31
29 33
33 32
35 32
35 31
35 30
36 30
35 29
35 32
36 33
37 33
37 34
36 33
36 32
37 32
37 32
37 32
37 32
37 32
37 31
36 31
36 31
36 31
37 32
37 32
37 32
38 31
36 30
36 30
40 31
41 32
41 32
40 31
38 28
38 27
39 25
39 25
40 25
39 24
37 23
37 23
36 23
33 24
32 25
31 24
29 22
25 21
24 21
25 21
25 22
24 24
24 26
25 23
27 22
26 22
28 22
28 25
29 26
28 27
29 29
30 29
29 29
29 30
31 30
31 30
30 29
30 30
31 29
32 30
34 30
34 32
33 32
34 32
30 32
29 30
28 29
29 29
32 29
31 30
33 30
33 31
32 32
31 32
32 32
33 31
33 30
33 28
33 30
35 30
35 30
36 31
36 31
34 32
35 31
35 29
35 27
34 27
31 27
31 27
30 28
31 26
31 28
31 27
30 27
29 27
31 27
32 26
31 27
30 27
32 27
32 27
30 29
29 29
31 30
31 29
31 29
30 30
31 29
33 31
34 32
34 32
32 34
32 33
30 35
31 34
30 34
30 34
31 34
31 35
33 35
34 36
35 33
33 33
33 32
33 31
32 31
32 30
31 30
31 31
33 32
33 33
34 32
37 32
39 31
39 31
39 30
39 31
40 30
42 30
42 30
42 29
41 28
42 30
39 31
39 30
39 30
41 31
37 30
38 31
38 31
38 30
37 31
35 30
34 30
35 30
34 28
34 28
33 26
33 27
33 26
33 29
32 29
31 29
29 29
28 29
27 29
28 29
28 29
27 31
28 33
28 33
28 35
28 37
26 37
26 36
27 37
25 39
23 38
22 37
21 35
22 34
23 33
21 33
19 33
18 34
19 34
20 36
22 35
22 35
22 33
20 32
20 33
18 32
18 32
18 32
18 31
19 30
19 31
18 31
18 32
19 32
20 32
20 31
20 32
21 29
20 30
20 29
21 29
21 30
22 30
22 30
22 31
23 29
22 26
22 26
22 24
22 22
23 21
23 23
21 24
21 22
20 23
20 23
20 23
19 23
17 24
17 25
17 25
17 25
16 25
15 22
14 23
14 23
15 23
16 22
17 21
17 20
19 20
21 20
21 21
21 21
22 21
21 22
21 21
20 23
19 24
18 24
19 24
18 24
20 23
20 23
19 23
20 23
21 23
20 23
21 22
21 22
21 23
21 23
22 23
23 22
23 23
23 23
24 22
23 22
23 22
24 22
27 23
27 23
28 22
28 21
30 21
32 20
33 22
35 22
34 21
34 22
33 22
34 23
33 24
33 24
33 24
33 24
34 24
35 24
34 24
34 26
35 26
36 25
36 26
37 27
37 32
37 32
37 33
38 33
39 33
39 31
38 31
38 30
37 31
37 32
39 32
40 33
41 33
42 33
41 33
41 32
40 31
40 32
41 32
41 33
38 33
38 34
37 35
37 37
37 39
36 40
36 40
33 40
33 40
33 40
34 41
33 40
37 41
37 43
35 46
35 46
34 46
34 48
34 49
36 46
35 47
34 46
34 44
36 45
35 40
36 41
34 40
33 41
32 41
31 42
30 42
30 44
31 44
30 43
28 43
28 43
26 43
24 44
25 43
26 44
26 44
26 43
25 42
24 43
24 42
24 41
24 40
24 38
22 36
23 37
22 35
22 35
22 35
24 34
23 33
22 34
18 33
18 31
18 29
16 30
17 29
15 28
15 30
13 31
13 31
13 31
14 32
12 30
13 29
15 28
17 28
18 28
20 28
22 27
24 28
26 26
26 26
27 26
27 27
26 26
27 26
28 25
27 25
28 24
28 24
29 24
29 24
29 23
29 23
29 23
29 24
29 25
29 25
27 26
27 26
27 25
27 25
25 26
25 28
25 27
26 26
26 26
26 25
26 24
25 25
25 26
25 21
25 20
25 20
25 21
24 20
23 20
22 21
19 22
17 22
16 21
14 22
14 22
12 21
10 23
9 23
9 23
9 22
10 23
9 25
10 26
10 26
8 25
8 26
7 26
8 26
9 26
9 26
10 26
10 26
10 27
10 27
11 24
11 24
11 24
11 25
13 24
13 22
13 24
13 24
13 24
13 24
15 24
17 23
17 22
19 22
19 22
20 22
20 22
20 22
20 22
20 22
23 21
23 21
23 22
23 21
22 21
22 24
24 22
24 24
23 24
24 23
24 22
25 22
24 21
24 23
25 24
27 26
29 26
29 27
28 27
29 27
28 27
29 27
29 26
29 29
29 29
31 31
31 31
31 30
31 31
32 32
33 30
34 30
34 30
35 32
33 33
31 33
31 32
29 32
30 33
30 32
32 32
33 34
33 34
33 34
30 37
30 39
31 38
31 40
31 41
33 40
31 40
32 38
34 38
34 38
34 38
33 37
33 37
33 35
33 35
33 33
31 34
31 36
32 35
33 35
33 36
33 35
33 34
34 31
33 31
32 29
33 29
35 29
35 28
34 27
33 28
31 29
31 30
30 31
31 31
31 31
31 32
33 32
33 33
32 34
31 33
30 31
31 32
32 31
35 30
35 28
36 29
37 30
36 30
36 29
36 29
35 28
33 29
32 33
32 33
33 32
33 32
34 33
33 32
32 31
33 32
32 30
31 31
29 32
29 32
28 33
28 33
27 34
28 34
27 34
26 34
24 35
22 35
22 35
22 34
22 33
22 33
22 32
21 31
21 32
21 31
20 31
19 29
19 28
18 28
19 28
18 27
17 27
15 25
15 25
13 25
13 22
14 21
12 21
12 21
12 22
14 21
14 18
16 20
15 21
16 25
16 25
16 25
15 25
15 23
18 22
18 21
18 20
19 19
20 19
22 20
23 19
23 20
23 20
23 20
24 19
25 20
25 20
25 20
25 21
26 20
26 18
27 19
27 20
28 21
28 22
28 23
28 26
28 26
27 27
27 28
28 28
27 29
27 29
32 28
32 30
33 30
33 29
33 29
33 28
32 29
32 28
29 26
29 26
28 24
27 23
29 24
29 24
29 24
27 25
27 26
27 26
27 27
27 27
26 26
25 27
24 27
26 28
26 28
25 28
24 29
25 30
26 31
26 30
25 31
25 31
25 30
28 28
27 28
27 28
28 27
29 25
29 26
29 26
30 26
29 26
29 25
30 25
26 25
25 23
25 23
25 23
25 23
25 25
24 25
26 25
26 25
26 24
25 23
26 23
27 22
27 23
27 23
26 22
27 22
27 24
26 24
27 24
27 24
27 23
29 22
28 22
28 22
28 22
28 21
28 20
29 20
29 20
29 19
29 19
29 20
27 21
27 21
26 20
26 20
25 20
25 20
25 20
24 19
24 19
24 19
23 19
22 19
23 20
22 21
23 23
23 23
24 21
24 20
22 20
22 20
22 21
22 20
21 20
19 20
19 20
18 21
18 22
18 21
18 19
18 18
16 17
15 18
15 19
14 19
13 18
13 18
13 18
13 17
12 17
10 16
11 16
11 18
12 18
11 17
10 16
10 15
10 15
10 15
10 14
11 14
13 13
13 13
13 14
13 14
13 14
13 14
13 15
12 15
12 15
12 15
11 18
12 18
12 19
12 20
12 21
13 21
14 21
15 21
15 20
16 19
16 18
15 18
16 18
17 19
17 20
17 19
18 18
18 18
19 19
19 19
19 20
20 21
20 21
21 22
21 22
21 21
21 22
21 22
21 22
24 22
26 22
26 23
26 23
25 23
24 25
25 25
26 24
26 24
26 24
28 25
27 23
31 22
34 21
34 22
35 21
35 21
35 20
35 19
36 17
35 17
34 18
32 20
32 20
33 22
33 22
35 22
34 23
36 25
36 25
37 26
38 27
37 28
36 27
36 27
38 26
37 26
38 27
38 26
37 26
40 25
40 24
41 26
41 28
40 30
38 30
37 29
38 29
39 28
38 29
38 32
37 34
37 37
40 37
38 38
38 39
35 40
31 39
32 39
31 38
31 38
32 38
34 40
35 42
35 42
37 42
38 40
38 41
36 41
36 41
35 45
35 47
32 44
32 44
32 44
30 43
32 43
34 43
38 44
37 44
37 43
36 42
35 42
36 42
33 43
32 44
32 43
32 42
30 41
30 41
31 41
30 42
29 42
29 39
30 40
30 39
30 36
27 37
27 36
28 35
28 35
28 35
27 36
27 37
26 38
25 38
23 38
22 37
22 37
21 37
22 37
22 36
22 35
24 35
23 31
23 28
24 28
25 27
24 28
24 28
24 28
22 29
18 29
20 33
20 34
20 35
20 37
20 37
20 36
20 35
19 35
20 34
22 34
22 35
22 36
23 36
25 38
25 39
23 36
24 35
25 36
25 35
25 37
24 37
25 36
25 38
25 38
27 39
27 39
27 39
28 38
27 39
27 39
27 38
25 38
26 39
26 38
24 39
24 40
26 40
25 41
25 43
27 43
28 44
26 44
26 43
26 42
23 38
23 37
24 36
24 34
23 34
23 34
23 35
23 35
23 36
21 36
23 35
22 34
21 33
19 32
20 31
20 31
19 31
19 30
20 30
20 27
22 28
21 28
21 26
22 24
20 21
20 20
20 20
19 19
19 17
20 17
19 20
19 21
18 20
19 21
19 21
19 20
18 20
19 19
20 17
18 16
17 15
18 14
18 15
18 15
19 16
20 16
20 17
20 17
21 18
22 18
24 18
25 17
24 16
24 15
22 15
23 15
24 15
25 14
24 14
25 14
25 15
24 15
23 15
23 16
21 15
20 15
21 16
20 16
20 17
20 17
21 17
22 18
23 19
22 20
22 17
25 16
26 16
26 16
29 15
29 15
29 17
30 19
28 19
29 19
30 19
29 20
29 20
29 20
29 20
29 20
29 21
30 21
30 20
30 21
29 20
28 20
28 20
28 20
28 21
27 22
26 22
25 22
25 24
24 23
24 24
24 25
25 25
25 24
26 26
26 26
25 25
25 25
25 25
25 25
24 26
23 25
22 24
24 23
25 23
22 24
21 24
23 23
20 25
20 28
20 26
18 24
18 24
19 24
18 24
20 23
20 22
20 22
21 22
20 22
20 21
20 22
20 22
20 22
19 22
21 25
21 25
22 27
23 26
24 25
25 25
27 25
28 24
28 24
28 22
28 21
28 22
28 23
29 21
29 21
32 23
32 24
34 23
34 23
34 23
36 23
36 25
35 27
34 27
35 26
36 27
33 28
33 27
35 25
34 25
34 25
36 25
36 25
38 26
36 27
36 28
36 28
36 30
37 33
36 33
36 32
36 32
37 31
37 32
35 29
36 29
35 28
35 29
34 29
34 29
32 30
31 30
31 31
32 31
32 31
33 30
36 29
36 29
36 29
34 27
36 29
35 29
36 29
36 29
34 29
34 27
34 25
36 27
38 27
37 26
38 27
39 26
37 25
40 25
43 27
41 27
41 27
41 26
41 25
43 24
45 25
47 23
47 21
48 20
48 21
47 21
46 21
46 20
46 23
45 24
45 23
46 22
49 24
51 24
52 25
52 25
53 25
53 25
54 25
53 25
50 25
48 28
52 29
54 31
54 32
55 33
55 33
55 32
56 32
56 32
59 32
58 30
55 30
56 31
56 29
56 30
58 30
58 31
56 29
57 29
57 28
55 28
55 29
53 33
52 33
48 32
48 32
48 32
47 31
47 31
48 31
48 31
50 29
50 29
50 30
49 30
46 29
43 32
42 30
42 29
42 29
42 31
42 32
42 33
43 33
44 32
41 32
38 30
37 26
37 27
37 28
38 31
38 31
38 32
35 34
34 35
35 35
34 34
34 34
34 33
32 33
29 32
28 32
27 32
26 32
27 32
30 31
30 29
30 30
30 30
31 30
30 30
31 31
31 34
29 35
29 35
28 35
30 35
31 34
30 35
30 34
30 33
30 33
30 33
29 32
30 31
31 30
30 29
29 31
30 29
30 28
31 28
31 29
29 29
28 30
28 27
28 27
29 26
28 25
28 25
27 26
29 26
30 28
29 29
29 29
30 31
30 31
30 33
30 33
29 33
26 33
26 32
25 31
25 31
23 32
24 32
24 31
24 29
25 28
27 29
26 28
25 27
28 28
28 27
29 27
30 25
31 27
31 27
31 27
30 26
28 28
29 28
29 28
28 30
29 30
30 30
29 29
29 31
30 31
29 32
28 32
27 33
28 32
31 31
33 30
31 30
29 28
29 27
29 27
28 25
28 25
28 23
28 23
28 23
28 23
28 23
29 22
29 24
29 23
28 23
27 24
28 23
27 23
26 22
27 22
27 23
25 22
25 22
25 23
27 23
26 21
28 21
28 22
29 22
30 22
29 22
30 21
30 21
30 21
28 23
28 24
31 20
31 18
32 17
34 20
35 20
37 21
35 22
33 23
33 24
36 25
36 27
37 28
37 29
38 30
39 30
38 31
38 34
38 34
38 33
37 33
38 32
38 32
38 32
38 31
37 32
39 33
40 33
40 33
41 32
39 33
40 35
39 35
36 35
37 37
35 40
35 40
34 41
33 40
34 41
33 42
33 40
31 41
32 39
33 38
31 38
30 38
30 39
29 39
29 38
26 37
26 37
27 36
27 35
24 34
24 32
24 34
25 34
25 33
24 34
26 34
28 34
29 34
29 34
29 34
28 34
29 33
29 34
30 34
30 33
30 33
29 34
29 35
29 35
30 35
30 33
32 32
33 32
33 30
33 27
33 26
32 26
33 26
33 26
35 24
36 24
37 23
36 23
35 25
35 26
35 26
34 26
35 23
37 23
37 24
36 24
35 24
35 24
35 25
35 25
34 22
33 22
32 22
33 23
31 24
30 22
29 22
29 22
29 22
30 21
29 22
30 22
29 22
30 22
29 22
28 23
28 22
26 22
25 21
25 21
23 21
24 21
23 23
23 24
23 24
23 24
22 26
22 26
20 28
21 28
20 28
21 28
21 26
20 25
21 27
21 27
19 27
17 29
18 28
19 27
19 27
19 27
21 26
22 26
23 27
23 28
24 28
24 26
24 24
25 23
26 23
26 23
26 24
26 24
26 23
25 23
25 23
24 23
23 23
23 22
22 22
23 23
23 24
22 24
23 25
22 25
22 23
23 22
23 22
23 22
24 19
23 19
25 17
22 19
22 19
21 19
25 20
25 20
25 19
26 19
27 19
27 18
27 18
27 18
30 19
31 20
29 20
28 20
27 19
27 18
28 19
29 19
29 20
28 21
27 24
28 24
29 23
29 23
30 25
30 24
30 25
32 27
32 26
34 25
34 25
33 25
33 24
34 26
33 26
32 26
32 28
31 28
31 28
31 27
30 29
30 28
28 31
29 29
30 30
31 32
28 32
28 33
27 33
26 32
27 33
26 35
25 35
24 35
23 34
22 33
24 33
26 35
27 37
27 36
31 35
29 36
30 38
29 37
30 34
31 37
31 37
30 37
29 36
33 36
34 35
32 33
33 33
32 34
32 34
32 33
32 34
32 33
33 32
34 34
34 33
34 33
34 35
34 35
35 34
35 36
35 36
34 36
33 36
33 36
32 35
32 34
32 34
32 36
31 41
32 38
34 38
34 38
33 39
33 40
31 42
30 41
29 39
29 39
24 39
24 38
23 35
25 35
25 36
23 34
23 34
23 34
24 33
20 38
19 38
19 38
18 41
18 40
18 40
20 40
21 39
20 39
19 39
20 37
20 37
20 37
20 35
20 35
19 34
19 33
19 32
21 33
23 33
23 31
25 31
25 32
25 33
27 32
26 26
25 26
24 27
24 28
23 29
23 28
23 26
22 27
22 27
23 27
24 27
25 27
26 27
26 29
26 28
29 28
31 28
31 31
30 31
30 27
32 27
33 27
33 27
32 27
32 30
30 30
30 30
32 29
32 29
30 29
31 28
31 28
32 28
33 28
33 28
34 27
34 26
33 28
35 28
34 29
32 29
32 29
32 28
31 28
31 28
32 28
32 27
33 27
33 25
33 26
33 26
35 26
36 27
35 29
33 31
32 32
32 32
30 33
29 34
27 34
24 35
24 32
24 34
24 33
23 34
22 36
23 33
23 33
23 30
23 30
22 30
22 31
23 34
23 34
22 36
23 36
24 36
24 37
24 38
24 38
24 37
24 34
20 33
21 32
22 32
23 31
24 31
23 30
24 33
23 33
22 34
21 34
22 34
22 34
23 34
21 34
21 33
22 31
22 31
23 30
22 30
23 28
26 27
25 28
26 27
28 28
28 26
29 27
28 26
28 25
28 25
28 26
29 28
30 29
31 31
30 30
30 28
30 29
30 27
29 27
27 28
27 27
27 29
27 29
28 29
27 29
27 29
27 29
28 29
28 30
29 29
29 30
32 27
34 29
34 29
40 28
41 30
41 29
41 32
42 30
41 31
43 33
45 33
45 34
45 34
44 34
43 37
43 36
43 36
42 38
45 39
44 39
44 39
46 39
45 41
46 41
49 41
51 41
51 42
51 43
51 42
53 41
55 42
56 42
58 43
58 44
58 42
58 42
59 44
59 46
59 47
58 48
56 48
56 48
56 50
57 50
55 54
57 52
58 51
53 51
51 51
51 52
50 52
50 52
50 52
48 50
47 48
47 47
48 47
48 48
46 48
48 50
47 51
46 49
44 49
46 49
47 49
46 48
46 46
46 45
43 46
41 45
44 44
45 44
47 44
45 44
44 45
46 46
45 45
44 44
44 44
43 45
41 44
42 42
42 41
43 41
44 42
44 42
45 41
44 41
42 38
38 38
37 40
36 42
36 41
36 40
36 37
35 37
36 37
38 37
37 37
36 37
37 38
37 36
37 33
36 30
37 30
39 32
38 32
36 32
35 32
35 33
36 34
37 35
36 33
35 33
32 31
30 31
27 33
29 34
30 32
27 31
26 30
28 31
29 31
29 31
30 32
31 33
31 33
30 35
30 35
31 34
32 35
34 34
35 34
37 36
37 34
38 34
39 33
40 36
40 36
41 38
41 40
38 40
38 40
38 41
37 41
37 42
37 42
36 42
35 41
33 38
33 38
33 37
35 37
34 36
33 36
33 37
33 36
33 37
34 38
34 38
34 36
34 36
32 36
33 36
34 36
34 37
35 38
36 37
37 37
36 37
37 40
38 37
37 36
35 38
32 36
31 36
31 37
31 35
32 36
31 35
30 37
30 34
30 35
29 33
28 30
29 32
30 33
30 34
30 35
30 36
31 37
31 41
31 41
31 42
34 41
34 42
36 43
37 43
38 42
36 41
36 41
38 42
36 43
37 43
38 45
36 45
36 45
36 46
35 47
34 45
32 43
31 44
29 43
29 43
28 40
27 40
27 42
28 40
28 41
28 44
28 43
27 45
27 45
27 46
27 45
28 45
29 45
30 46
31 47
30 47
29 49
29 47
28 46
30 44
29 44
29 41
29 41
29 40
26 42
27 42
23 42
23 43
23 45
23 44
24 46
22 45
24 45
23 44
22 43
23 42
23 42
22 43
22 43
21 43
21 43
21 43
23 44
24 43
24 45
24 45
26 43
27 44
27 43
26 41
26 40
26 39
27 39
28 37
30 36
28 38
28 39
28 38
27 37
28 36
29 33
31 34
31 34
33 37
34 37
34 36
35 36
35 37
35 35
35 36
36 36
36 35
35 34
35 36
35 34
35 35
33 34
33 35
34 35
33 35
34 35
36 33
38 33
39 34
40 34
41 33
42 31
41 32
42 31
44 31
43 32
41 32
42 34
42 34
41 35
40 34
38 36
37 36
35 37
35 36
39 34
38 35
38 35
37 34
37 36
35 37
37 41
34 39
38 38
38 39
37 40
37 41
38 41
39 41
39 43
38 43
42 42
42 42
43 43
43 42
43 43
44 42
43 41
44 41
45 41
43 42
42 42
41 42
42 44
41 45
39 46
38 45
37 44
36 44
36 45
37 44
36 44
38 44
39 44
39 45
41 42
41 42
42 41
43 41
39 42
39 42
39 43
39 44
39 43
39 42
38 39
37 38
33 40
35 40
36 39
36 37
37 38
38 39
37 37
37 38
34 39
34 38
32 37
32 36
32 35
32 35
33 37
33 39
33 39
35 38
35 37
36 37
34 35
34 34
33 33
34 34
34 35
34 35
33 34
33 34
32 32
31 31
31 30
34 30
34 30
34 31
35 33
35 33
36 32
37 35
38 35
39 34
42 33
43 32
44 30
46 30
45 28
43 27
42 29
44 31
43 30
41 29
43 29
43 29
43 29
43 28
43 29
43 30
44 32
43 32
43 31
43 30
43 31
41 32
40 33
39 32
39 32
39 32
39 32
39 32
39 32
38 34
38 33
38 33
39 34
39 34
38 36
36 35
34 35
35 36
33 35
33 34
31 34
31 30
30 29
30 29
26 29
25 31
23 32
22 32
24 34
24 34
27 32
25 33
28 34
27 33
26 32
28 32
27 31
27 32
27 32
28 32
27 31
27 36
27 36
26 35
24 34
25 35
25 36
25 38
25 38
26 39
27 39
27 38
29 37
29 35
29 35
28 35
27 35
26 35
27 34
26 34
26 35
26 33
27 33
26 33
26 33
27 33
27 33
27 33
28 35
28 34
29 34
28 34
27 33
27 33
25 34
28 33
25 34
29 34
28 36
26 37
27 38
27 37
30 37
29 36
31 35
32 31
31 31
32 31
32 31
32 29
33 28
33 26
34 26
33 25
33 25
33 26
32 27
32 27
32 28
32 28
32 27
33 29
32 28
34 28
34 28
35 29
36 29
36 29
36 30
36 31
37 32
39 32
38 31
38 31
38 31
38 31
37 31
39 32
38 33
36 32
35 31
31 30
31 28
32 27
31 26
32 27
30 27
30 28
28 27
27 30
27 30
26 31
29 31
29 32
28 32
28 32
27 32
29 34
29 35
29 34
28 34
29 35
29 36
29 37
29 37
28 38
28 40
28 40
29 40
28 39
27 40
27 40
29 40
28 40
27 40
24 42
25 41
25 40
24 39
26 39
26 39
24 40
25 38
24 37
25 38
26 38
26 38
25 38
25 39
24 39
24 38
24 38
26 39
29 35
31 34
31 33
29 33
28 33
28 33
30 33
31 35
31 33
34 32
34 33
34 35
33 35
33 34
35 34
37 35
38 32
39 30
38 31
37 30
36 32
35 30
37 30
35 30
36 29
36 30
39 29
38 29
39 30
39 30
39 34
39 34
39 32
43 32
43 33
43 32
43 32
43 32
43 31
44 30
44 32
43 33
44 33
42 32
40 33
39 33
40 33
40 33
40 32
40 33
39 34
38 32
36 33
34 35
33 34
34 33
34 32
35 31
34 31
33 32
32 33
31 35
30 35
31 35
31 33
31 34
29 35
29 34
28 35
29 35
27 34
29 36
30 35
32 35
30 33
30 33
31 34
27 36
30 36
31 35
30 35
31 35
32 35
32 35
34 33
34 32
34 33
34 33
33 34
33 34
33 34
32 36
35 36
36 36
36 37
37 37
38 36
36 35
36 38
35 36
36 37
35 37
35 37
35 35
35 34
35 32
35 31
34 32
35 33
36 33
36 34
37 34
38 35
38 33
39 33
38 32
39 33
37 33
39 32
40 33
39 33
38 32
36 31
35 31
36 31
37 31
38 31
38 32
38 31
38 31
40 29
41 31
42 30
42 31
42 33
42 33
40 33
41 31
40 32
42 32
41 33
41 33
41 31
41 33
40 32
41 32
40 31
40 32
40 32
41 33
41 33
41 33
42 32
42 32
44 30
43 30
44 28
44 28
42 28
41 27
38 26
40 28
40 27
39 26
40 25
42 24
42 27
42 29
41 30
39 31
39 32
38 32
36 32
36 32
35 33
37 31
37 31
36 30
35 28
35 26
35 28
33 29
35 27
33 27
34 28
35 28
35 28
38 29
40 30
41 30
41 30
41 29
42 29
41 29
41 29
44 29
43 30
43 30
42 31
42 31
40 32
39 32
39 32
40 32
40 33
40 33
40 35
40 35
40 36
39 37
39 36
39 34
39 34
39 35
38 36
38 35
38 37
40 38
38 37
35 37
37 38
37 39
39 41
41 43
40 41
40 40
40 39
40 40
39 39
38 40
38 42
36 39
35 41
33 42
33 43
32 44
32 45
33 45
33 45
32 46
31 45
30 45
29 44
30 45
29 45
30 48
30 48
31 48
32 47
31 46
29 44
30 43
29 42
28 42
28 40
29 40
30 39
30 37
29 36
29 36
30 35
28 34
28 34
28 36
25 35
25 34
23 33
21 31
22 31
23 31
21 32
22 31
23 30
23 28
24 25
23 26
23 23
23 24
27 24
28 24
28 23
28 22
28 23
26 21
28 24
28 26
29 26
29 25
29 26
28 24
28 24
26 25
25 25
25 24
25 24
24 24
24 25
25 24
24 25
24 25
24 25
24 28
24 27
25 27
24 26
27 28
27 29
27 28
27 28
28 28
28 27
28 27
27 28
27 28
28 27
26 27
25 28
25 28
25 29
25 28
25 28
25 27
21 27
20 26
19 26
18 27
19 26
19 27
17 24
17 21
17 21
17 22
19 20
19 20
19 21
19 20
19 20
18 20
19 21
19 22
19 22
18 23
18 24
18 24
19 24
19 23
19 25
18 26
20 27
17 25
18 24
19 23
20 24
22 24
22 24
22 26
22 25
22 26
22 28
22 30
22 31
22 31
21 30
21 30
20 34
21 33
23 33
23 35
23 35
23 34
22 34
23 34
23 34
24 35
23 35
22 34
20 34
20 34
20 34
21 35
21 36
22 37
24 38
24 37
26 37
26 36
27 35
25 36
23 37
23 35
23 33
24 33
24 34
25 36
24 36
23 37
23 36
20 36
20 36
20 34
20 34
19 33
18 31
18 29
20 27
20 30
21 30
21 30
21 26
20 26
18 25
18 23
18 23
18 24
18 24
17 23
17 23
16 22
16 23
16 23
16 25
16 24
17 23
16 22
16 21
16 20
13 19
14 19
13 20
14 20
14 19
14 18
14 17
15 17
16 17
15 16
13 15
13 14
13 14
14 15
14 14
16 14
18 15
22 16
22 16
22 16
24 17
24 17
22 18
25 15
24 15
24 16
25 17
25 18
25 20
25 21
25 21
28 20
29 21
29 22
30 22
30 22
32 22
32 23
33 21
34 21
33 21
33 23
33 23
33 23
34 22
33 22
32 20
31 22
31 24
32 25
32 26
31 26
30 26
30 28
31 28
30 27
30 27
30 25
31 27
31 29
29 29
25 29
25 29
25 30
23 29
23 29
24 28
22 29
22 29
22 29
21 29
21 28
21 26
21 25
21 25
19 26
18 25
18 26
17 26
18 26
16 25
16 24
16 26
16 26
18 27
18 25
19 25
19 25
19 25
19 26
19 28
19 27
19 26
18 25
18 24
18 24
19 24
20 22
20 22
21 22
21 22
20 22
18 21
18 19
20 18
21 17
21 18
22 17
23 17
24 18
24 18
23 17
25 18
25 17
27 18
27 18
28 19
28 19
29 20
28 21
28 23
29 23
30 24
29 25
29 25
29 25
28 23
27 24
26 26
28 27
27 27
27 27
26 30
26 31
26 32
26 33
25 33
25 34
25 34
26 35
26 35
26 36
26 35
27 36
27 36
27 36
27 35
28 36
27 37
26 37
28 36
28 36
27 38
27 38
26 41
26 41
24 41
25 42
25 40
25 40
26 39
27 40
26 41
26 39
26 41
25 39
24 38
24 40
25 41
27 41
27 42
27 42
26 40
24 39
24 39
24 39
25 38
27 36
27 33
28 31
29 31
30 31
30 32
30 32
31 33
31 35
32 35
31 35
31 36
31 36
33 37
30 37
30 36
32 37
33 37
33 38
34 37
35 37
35 34
35 35
35 35
36 34
35 34
35 36
34 36
34 37
35 35
35 36
35 33
35 34
35 34
37 31
36 31
34 31
34 31
34 31
35 30
35 31
38 31
37 31
37 29
38 33
38 36
37 37
37 36
36 35
36 35
36 34
35 33
34 30
34 30
34 29
35 29
36 30
36 30
36 30
36 30
34 29
31 31
30 30
29 29
27 28
27 31
28 30
29 29
27 30
26 30
26 29
26 29
25 28
25 28
26 28
26 27
27 27
28 27
26 27
26 26
28 27
32 29
34 29
33 30
33 30
32 31
32 31
31 31
28 28
29 26
29 25
28 27
30 27
31 27
31 28
30 30
31 31
30 31
29 33
28 33
28 33
26 32
27 31
27 31
27 32
27 30
27 30
27 30
27 31
27 29
26 29
25 29
25 28
26 28
26 27
25 27
27 26
27 27
26 27
27 27
26 26
25 27
25 28
26 31
26 30
23 28
21 27
23 26
23 26
23 25
25 25
25 25
25 26
25 25
25 25
25 24
25 24
24 23
23 24
25 23
26 22
25 22
25 20
25 19
24 18
24 19
26 19
25 20
25 20
25 20
25 20
25 21
25 20
27 20
27 21
27 22
28 22
28 23
30 24
32 24
31 25
30 24
30 23
29 25
29 26
32 27
32 29
31 26
30 27
29 26
29 26
28 26
29 26
29 26
27 28
27 30
29 29
28 29
29 31
29 30
27 32
28 32
28 31
26 31
25 32
25 33
25 35
25 35
25 37
25 37
22 42
23 43
24 43
25 43
25 46
26 46
28 46
26 45
26 44
27 43
26 44
26 44
25 43
23 43
23 42
24 43
24 44
24 42
25 42
26 44
27 42
27 44
28 44
28 45
28 46
29 46
29 45
27 45
27 45
27 43
25 42
25 42
24 40
25 40
25 38
24 39
25 40
25 41
25 41
26 40
27 38
27 39
28 41
28 40
29 36
29 35
30 36
29 36
29 33
29 32
28 34
31 35
34 36
34 37
34 36
35 35
35 35
35 35
34 35
35 34
35 33
36 33
35 32
33 28
33 28
33 26
32 25
32 24
33 23
31 23
31 23
32 23
32 22
32 22
32 22
32 22
32 23
32 25
34 25
35 24
35 22
35 22
35 21
36 22
36 22
36 21
36 17
37 18
36 19
36 21
34 20
34 20
35 22
34 22
33 20
30 20
27 24
29 24
30 25
28 25
27 26
27 27
28 27
26 27
27 27
27 27
28 27
27 27
29 26
30 27
30 28
31 28
30 29
30 30
30 32
29 33
29 33
29 33
32 33
32 34
32 35
31 35
30 37
29 38
28 38
28 36
27 36
27 35
27 35
27 35
27 37
29 37
31 36
30 33
31 32
31 33
31 31
31 32
31 32
33 31
34 26
33 26
32 26
33 27
33 28
34 29
33 29
35 31
34 32
33 32
32 34
31 34
28 34
27 34
26 35
27 37
27 37
28 37
29 36
29 36
30 35
30 36
28 36
28 36
28 35
28 35
27 34
29 34
29 34
29 34
30 35
29 35
28 35
32 35
31 33
28 34
26 33
26 33
25 33
26 32
25 32
26 31
28 31
26 31
26 32
24 33
24 32
23 31
23 30
23 29
23 30
23 29
25 30
25 31
27 29
29 31
30 31
33 32
35 30
34 29
35 28
35 27
34 27
35 26
34 27
34 27
33 27
33 28
34 29
34 27
34 26
33 25
33 25
33 27
32 27
32 27
32 29
28 31
28 31
28 30
30 30
30 33
31 33
31 34
32 34
31 34
29 34
31 34
31 34
33 32
33 32
33 32
33 32
33 32
33 31
31 30
29 28
30 27
28 31
28 30
27 32
26 32
24 32
23 31
23 32
22 32
21 31
21 31
23 31
24 30
24 30
24 30
23 28
23 29
23 30
22 30
22 32
24 30
25 29
25 29
27 27
27 25
27 26
27 26
26 26
27 23
27 25
26 25
25 25
26 27
27 27
26 28
25 27
23 27
23 29
24 30
25 31
24 31
27 33
27 33
28 35
28 35
28 31
27 31
29 29
27 27
28 28
28 29
27 29
27 32
27 33
27 33
26 33
26 33
27 33
28 31
28 32
29 32
30 31
31 31
31 29
31 30
30 31
29 31
27 31
28 31
28 30
28 31
28 31
27 33
28 31
29 30
30 31
31 30
30 32
30 31
30 31
30 33
32 32
31 33
30 31
30 31
29 29
29 30
28 29
28 31
28 35
29 35
27 35
28 36
29 37
29 37
30 36
31 33
31 32
31 32
30 32
29 33
28 34
27 35
27 34
28 34
28 34
27 36
28 36
27 35
28 34
28 34
29 35
28 35
28 35
30 35
29 36
30 34
28 34
27 34
28 33
26 32
26 30
25 31
26 31
26 30
25 30
25 29
25 30
25 29
24 29
24 30
24 30
23 28
23 26
22 26
24 26
23 25
21 24
22 24
22 25
21 25
21 25
20 26
20 25
23 26
23 25
24 26
25 26
23 25
25 25
25 23
24 25
24 25
25 26
27 27
30 28
30 28
30 30
28 29
30 30
30 31
31 31
31 31
32 32
32 32
32 32
32 32
32 33
33 32
32 33
32 34
32 34
32 35
31 36
31 35
31 34
31 34
31 32
30 31
28 31
28 31
28 30
27 30
26 29
26 31
26 34
26 33
26 33
23 32
23 32
22 31
21 31
21 32
18 33
18 34
18 32
17 32
15 31
13 31
10 29
10 30
11 28
11 28
9 26
10 26
9 27
10 27
8 26
9 27
10 27
10 26
9 26
9 26
11 24
13 23
13 22
14 21
14 20
15 20
15 21
15 21
15 22
15 22
15 23
15 24
16 25
19 26
19 27
22 25
22 23
23 24
24 24
26 25
26 26
27 25
30 25
31 24
32 23
33 24
36 24
37 24
37 24
39 23
40 23
41 22
41 23
41 23
41 23
41 22
42 22
42 22
41 22
41 22
41 24
41 25
41 24
40 24
38 24
37 25
37 26
37 27
39 29
39 28
41 28
41 28
41 27
42 27
42 27
44 26
43 25
41 24
41 23
38 25
38 25
38 24
38 25
37 24
37 25
38 25
35 27
35 27
34 28
33 26
30 29
30 29
30 29
28 31
26 31
25 31
24 30
25 30
25 30
23 31
24 30
24 30
24 30
23 29
22 27
23 26
23 26
24 26
24 26
24 25
24 24
23 24
22 22
21 23
20 23
21 23
21 26
20 26
20 25
18 26
18 27
18 26
19 26
19 25
20 24
19 24
19 23
19 22
21 20
22 20
25 18
24 18
25 18
25 19
25 16
24 16
24 16
24 14
24 14
24 14
24 14
23 14
25 14
25 14
23 15
22 15
22 15
22 15
22 15
21 15
21 16
20 17
21 17
20 16
21 16
21 15
20 16
20 16
21 16
21 16
23 13
25 13
27 13
28 13
28 12
27 13
26 14
27 15
27 15
27 16
26 16
26 17
25 17
22 19
19 19
20 20
20 20
21 20
22 20
24 21
24 21
24 21
24 23
26 24
27 25
28 24
26 26
27 25
27 24
27 24
27 24
28 25
28 26
30 27
30 26
30 27
31 28
31 29
30 29
30 30
31 31
31 31
30 31
29 31
28 31
26 32
24 32
24 32
24 33
24 32
24 31
25 29
27 31
29 32
29 32
28 33
27 34
27 32
27 32
26 31
28 31
27 31
26 31
24 31
24 31
24 31
24 29
22 28
21 27
20 27
20 26
19 27
19 29
19 29
20 29
19 31
20 30
19 30
19 32
20 30
18 30
18 30
19 30
19 29
18 27
18 27
18 26
18 28
18 29
21 29
21 29
20 28
20 29
23 29
24 29
23 29
21 27
20 25
21 25
21 23
21 23
23 25
23 27
23 27
20 27
20 29
22 29
23 28
23 28
25 28
26 28
27 29
27 30
27 33
27 33
27 33
28 32
29 32
29 32
29 30
29 30
28 30
29 28
28 28
28 28
32 27
32 27
33 30
33 30
33 29
33 30
36 29
36 28
33 27
34 27
35 27
35 27
32 27
31 27
30 27
31 28
30 28
31 29
32 29
32 29
30 29
33 27
33 27
33 27
34 25
33 27
32 27
32 28
32 30
31 31
30 30
30 30
30 27
32 27
32 26
32 25
31 25
30 25
31 24
30 24
30 23
30 23
30 24
30 24
28 26
28 26
28 24
28 24
28 25
27 25
28 25
28 26
28 26
27 28
28 29
28 27
29 28
30 29
33 30
31 29
31 29
31 28
30 28
30 27
33 25
30 26
32 27
32 26
31 25
32 23
34 23
35 24
33 23
33 22
33 23
34 22
34 22
33 21
33 21
32 21
33 21
33 22
32 22
32 23
33 23
32 23
32 23
33 25
31 23
30 23
30 22
31 22
31 21
31 20
28 20
27 20
28 20
28 18
26 18
28 19
27 19
28 19
25 19
27 19
27 19
25 20
27 21
30 23
28 25
29 24
28 23
28 24
28 25
26 25
24 27
23 25
23 26
24 26
25 26
24 26
24 30
23 31
23 33
24 34
23 35
23 35
23 36
24 35
24 36
24 36
24 37
24 34
24 35
24 37
23 37
22 37
23 38
23 38
23 39
23 39
23 39
24 40
25 40
23 41
23 40
22 39
22 38
20 41
21 41
22 41
20 40
18 38
17 36
17 36
16 37
16 37
16 38
16 38
17 37
19 38
20 36
20 36
19 35
19 35
20 31
20 30
21 28
21 29
22 31
22 30
22 29
23 30
23 29
24 29
24 29
24 29
24 28
25 27
26 27
28 27
27 27
29 30
29 30
29 30
28 30
27 29
26 29
26 28
27 29
26 29
28 30
30 28
29 28
29 27
29 27
28 27
28 27
28 27
28 26
28 26
28 24
29 25
28 24
26 24
25 25
24 25
26 25
26 25
26 26
26 26
25 26
24 24
24 21
24 22
24 24
22 23
21 24
20 24
20 22
20 22
21 22
20 22
19 23
18 23
19 22
17 19
17 18
18 17
20 17
20 18
21 18
21 18
21 17
22 17
21 17
19 17
20 17
19 18
19 18
19 20
20 21
20 22
20 24
25 23
27 25
26 25
26 25
27 25
27 24
28 27
26 28
26 29
27 28
31 29
33 31
34 31
34 32
34 32
34 32
35 33
36 32
38 33
40 34
40 37
39 38
40 39
42 39
44 42
43 43
44 44
44 46
43 47
43 48
44 49
43 50
44 50
44 50
46 51
46 51
46 51
46 52
47 51
47 52
48 50
47 49
46 48
46 46
41 48
39 48
39 48
39 48
39 48
41 49
42 46
42 46
42 47
41 47
37 47
36 46
37 47
36 47
36 49
39 47
41 47
40 47
42 46
42 45
41 43
41 42
42 40
40 41
38 39
38 40
37 45
36 42
36 41
35 40
35 39
35 38
36 37
35 40
34 40
33 41
33 40
34 41
35 41
35 41
35 41
38 41
39 41
40 42
40 43
41 41
41 41
43 41
42 40
41 41
39 41
41 40
41 38
40 40
41 39
41 39
40 38
42 38
44 35
41 35
41 35
41 35
37 35
35 35
36 34
37 34
36 34
36 33
36 34
37 33
37 28
37 30
38 30
38 31
37 30
38 30
38 31
38 29
37 28
37 27
37 29
35 28
33 28
33 27
32 28
29 28
28 29
27 29
27 26
26 27
26 26
25 27
25 29
24 27
24 27
22 28
22 28
22 27
21 27
20 26
19 28
17 27
15 27
15 31
12 30
12 30
12 30
12 31
11 31
10 32
9 32
9 32
8 30
7 30
8 29
10 27
10 27
10 27
11 28
14 27
13 26
15 26
14 26
16 28
16 27
16 26
18 26
18 26
21 25
22 27
23 27
24 26
24 27
24 26
25 27
24 28
24 29
25 29
27 29
28 31
28 31
29 32
30 32
31 36
33 34
33 35
34 36
34 32
34 32
34 35
37 37
37 36
37 38
38 37
38 37
38 39
38 39
38 38
37 38
36 38
35 38
34 37
34 38
31 39
31 39
30 39
30 40
28 39
29 39
29 41
27 41
28 41
25 42
24 43
24 42
23 42
23 41
24 42
24 42
24 42
24 39
24 39
22 40
21 37
21 37
20 35
19 35
19 31
17 31
18 30
20 31
20 32
21 32
22 29
22 28
25 28
25 26
24 26
26 26
27 24
27 24
27 24
28 25
27 25
28 26
28 26
27 25
27 24
26 24
25 23
25 22
25 21
26 21
26 19
28 19
28 19
28 19
30 17
29 18
30 19
30 19
29 19
28 18
28 17
28 17
27 19
27 18
28 18
28 18
28 18
28 18
28 18
29 20
30 20
27 18
28 18
29 21
30 22
27 25
25 25
27 25
27 26
27 26
27 26
27 28
27 28
28 30
30 31
29 31
29 31
31 32
30 34
30 34
31 34
31 34
31 35
30 34
30 34
28 36
27 37
28 37
27 37
27 37
26 36
26 36
27 35
28 37
29 38
29 38
29 36
30 36
29 37
30 37
30 37
30 37
29 37
28 35
27 35
28 35
27 34
26 31
26 30
28 26
27 26
28 26
28 25
29 25
28 24
30 23
32 23
30 20
29 20
30 19
31 19
33 17
35 15
35 17
34 18
35 18
38 17
38 20
38 21
38 19
39 19
38 19
37 18
38 17
38 17
39 17
41 17
40 15
40 13
41 14
42 14
41 15
41 14
41 14
41 15
42 15
43 16
44 17
45 17
44 18
46 19
46 19
44 20
42 21
42 22
41 22
41 22
38 23
38 24
36 23
35 24
35 24
34 23
33 23
33 24
30 24
28 26
28 24
28 23
29 23
27 22
27 20
27 19
27 19
27 18
28 18
28 19
27 19
28 19
27 20
25 20
27 21
26 21
25 20
24 21
24 21
25 24
24 24
24 23
23 23
22 23
22 22
22 24
24 25
23 24
23 24
26 24
26 24
27 24
26 24
27 24
29 23
30 22
30 22
32 21
32 21
32 22
32 22
32 21
32 22
35 20
35 20
35 20
37 21
36 21
37 20
37 21
39 21
40 21
40 20
40 19
41 19
42 19
42 18
41 18
40 17
44 17
44 18
45 18
46 17
49 14
49 15
49 15
51 16
51 16
50 17
49 15
48 13
47 13
46 14
44 13
44 14
45 14
44 18
43 18
41 20
40 21
44 22
45 22
47 22
48 21
48 21
47 21
46 22
45 22
46 23
46 26
44 26
45 27
44 30
44 30
42 31
40 34
39 37
40 37
39 38
37 39
39 39
39 39
38 39
35 41
37 40
36 39
36 40
32 40
36 40
37 40
36 40
37 40
37 40
37 40
37 40
37 40
37 40
36 41
36 41
34 40
34 36
34 37
34 35
35 34
32 33
30 33
28 36
27 36
29 36
29 37
30 35
28 35
28 34
28 33
26 33
25 33
25 30
25 29
26 32
26 33
26 30
25 30
25 30
25 30
23 30
23 30
23 30
24 28
22 29
23 29
22 28
24 28
20 27
19 27
20 26
19 25
24 24
25 25
24 25
24 25
24 24
24 24
24 22
29 23
29 24
31 23
33 23
33 23
34 23
33 24
34 21
34 21
33 23
34 22
33 22
34 22
34 22
34 20
34 20
34 19
34 20
34 20
33 18
33 16
34 17
37 18
40 17
40 16
41 17
41 18
42 18
40 18
41 17
40 17
40 17
39 17
39 18
39 20
37 20
37 22
32 22
30 24
31 25
32 28
33 30
33 29
35 30
30 30
30 29
31 29
31 29
31 31
30 32
30 33
29 34
31 35
30 33
29 33
30 34
31 36
30 36
31 36
32 35
32 36
31 35
32 35
32 34
32 33
32 32
29 35
26 35
28 35
28 34
28 35
27 36
27 36
26 36
26 37
26 38
25 38
26 37
27 35
27 35
28 34
29 35
29 34
29 33
30 30
29 28
29 29
27 28
28 28
28 29
25 30
24 30
23 28
23 27
22 25
22 24
20 23
20 23
20 24
20 23
19 22
20 22
20 22
20 22
20 21
20 22
21 22
21 23
22 22
21 22
22 19
22 19
21 21
22 22
22 21
22 20
23 20
23 20
23 20
25 21
25 21
24 22
23 25
23 25
23 24
23 25
23 24
24 25
23 27
23 28
23 27
23 28
24 27
26 27
26 27
25 27
25 29
25 30
25 30
25 31
25 32
29 33
30 32
29 35
30 36
29 37
28 37
27 38
28 39
28 39
26 39
28 38
27 38
28 40
27 40
28 44
27 42
28 41
28 42
28 42
28 42
29 43
30 44
28 42
28 44
28 43
28 41
28 42
29 42
29 41
29 40
28 40
27 39
27 39
28 39
28 38
27 40
27 39
27 38
27 39
28 39
27 38
27 39
28 38
30 37
27 36
26 37
28 39
27 38
28 37
29 38
29 38
28 37
28 37
29 37
27 36
29 36
30 36
30 35
29 31
30 34
27 35
29 35
30 35
31 36
30 38
30 37
32 37
33 36
38 36
40 35
41 35
40 35
40 34
40 34
41 33
42 32
43 31
43 31
44 31
43 30
42 30
42 30
42 29
43 27
43 27
43 26
42 27
40 28
39 29
39 29
38 24
37 23
37 23
37 22
40 21
42 21
45 20
44 20
44 20
42 21
41 19
43 20
44 20
44 17
44 16
44 14
43 15
41 17
41 15
44 15
42 16
42 17
39 18
38 21
39 20
39 20
38 20
39 22
38 22
37 23
36 24
36 24
39 25
42 25
42 26
44 26
45 27
46 30
47 31
49 34
49 35
49 36
52 35
53 34
52 35
54 35
53 36
52 36
49 40
48 41
45 42
45 45
45 45
45 44
45 45
43 46
42 46
43 49
43 50
44 50
45 50
45 48
46 49
42 48
43 47
42 45
42 45
42 43
42 44
42 44
42 46
41 45
40 46
40 46
40 45
39 47
35 48
33 47
32 46
31 47
32 46
30 46
29 46
28 43
29 42
29 41
27 41
26 41
28 40
27 40
27 39
27 39
28 36
27 36
27 35
27 32
27 32
27 32
26 31
26 30
26 31
24 28
24 27
23 29
23 29
23 28
23 27
24 29
26 29
26 31
24 30
24 30
22 29
21 29
21 28
21 27
23 26
24 25
25 25
28 24
28 22
27 22
30 22
29 21
27 22
26 20
27 24
27 24
27 23
27 22
27 24
28 24
27 25
27 27
27 28
28 28
27 29
28 28
29 28
29 29
29 29
29 34
30 34
30 35
31 34
36 35
37 35
35 34
34 37
34 38
34 38
34 37
34 40
34 39
34 40
35 40
37 41
37 41
38 40
39 40
38 40
37 41
36 41
34 40
35 40
36 40
33 41
34 41
34 40
36 39
35 34
35 36
34 37
35 38
34 36
34 37
34 37
33 35
33 34
33 34
34 33
33 33
32 33
33 32
33 33
35 29
34 29
34 27
34 27
31 27
31 29
31 29
32 25
33 24
33 23
32 25
29 23
29 23
31 22
30 24
28 24
28 24
27 25
26 25
25 26
26 25
26 27
27 27
28 29
29 30
32 29
32 31
32 32
30 32
30 32
31 32
33 31
32 31
33 31
32 30
31 30
34 31
35 33
35 35
34 34
36 35
36 35
35 37
35 40
33 39
33 39
34 39
33 41
31 41
31 39
33 38
32 40
31 41
31 41
32 40
32 41
33 40
31 40
31 37
31 36
31 40
32 40
32 40
33 41
32 44
32 42
31 42
33 42
31 43
28 45
28 44
28 43
28 43
29 45
27 43
27 43
27 42
27 43
27 44
27 44
25 43
25 42
25 42
25 44
23 44
23 45
23 43
25 40
25 40
25 40
24 40
25 38
26 37
25 38
23 39
23 38
23 37
24 37
24 35
24 33
24 35
25 36
25 40
27 42
29 38
29 37
29 37
28 35
28 32
28 32
27 34
23 33
23 31
23 29
22 28
22 29
22 29
22 27
24 28
23 28
23 30
22 31
22 31
22 31
22 31
21 30
20 30
22 29
22 29
24 28
25 29
24 28
24 30
25 31
26 33
25 33
24 37
24 38
24 37
25 36
26 37
25 37
24 37
24 37
23 35
22 35
21 32
19 30
18 30
19 30
19 32
21 33
21 33
22 33
22 31
22 30
23 31
23 31
24 33
24 33
24 33
23 33
22 33
22 35
22 34
22 32
22 32
23 33
23 34
24 34
24 33
25 33
25 32
24 32
23 31
22 32
23 31
22 30
21 28
21 30
22 26
23 25
24 26
23 27
23 28
22 28
22 29
23 29
23 29
24 28
24 28
26 30
26 31
24 33
26 31
25 30
26 30
26 30
26 31
26 33
25 32
25 33
24 34
24 35
25 36
26 36
25 37
24 35
24 36
24 36
24 35
24 34
23 33
22 33
22 32
20 31
20 32
20 32
20 33
20 32
21 31
21 32
22 32
22 30
22 30
22 29
21 30
21 29
20 28
20 28
21 27
20 27
21 27
21 27
21 26
20 25
20 25
21 24
19 24
18 25
17 25
16 25
16 25
16 23
17 24
17 25
18 22
18 21
17 21
16 22
16 20
17 20
17 19
17 19
18 19
17 18
17 18
18 18
18 19
19 20
19 20
20 21
20 21
20 21
18 23
20 22
19 23
21 23
21 23
20 23
20 24
20 25
20 24
20 25
19 25
20 25
19 30
19 30
20 31
19 30
18 29
17 28
19 29
19 28
21 28
22 29
23 28
23 28
23 27
23 26
22 26
24 26
24 27
25 27
25 27
25 27
26 27
26 27
26 29
27 30
28 33
28 33
29 34
28 34
28 34
26 35
27 34
30 37
30 36
32 37
33 37
32 39
31 39
31 41
31 39
32 38
34 39
35 40
36 42
35 42
38 38
38 38
37 37
37 37
37 38
37 39
36 38
36 39
37 39
36 39
35 41
35 41
34 41
34 40
35 42
34 41
34 39
33 40
35 41
34 41
34 40
34 41
33 40
32 40
31 38
31 38
31 36
31 35
33 35
33 34
32 35
29 32
29 31
26 30
26 29
25 27
25 29
25 27
26 28
26 30
24 30
23 30
22 30
23 30
20 29
19 29
20 29
20 30
21 29
22 28
23 28
24 27
21 28
21 28
23 26
24 27
25 27
25 28
24 26
23 27
23 27
24 26
23 27
24 29
23 30
23 30
23 29
24 31
26 30
25 30
24 31
23 31
21 33
22 32
22 31
22 32
22 33
21 33
20 33
20 35
20 33
20 34
19 32
18 30
18 29
18 27
19 25
18 25
18 25
18 25
17 25
17 25
18 25
18 25
16 25
15 25
15 24
15 23
13 23
12 22
11 22
11 21
11 21
11 20
11 21
10 20
9 18
9 18
9 18
9 17
9 17
8 14
7 14
7 14
7 13
7 13
7 10
6 10
7 10
7 9
8 8
8 8
8 8
8 7
9 7
9 8
9 8
9 8
11 10
12 10
14 10
14 11
17 11
19 11
19 12
20 13
18 13
17 13
17 14
19 14
19 14
19 14
19 14
19 15
19 15
19 15
20 17
20 18
20 19
20 20
21 20
22 18
22 18
25 19
25 22
26 23
25 25
28 25
28 26
29 26
30 26
31 26
30 26
31 26
30 28
30 28
31 30
32 29
32 29
33 28
35 29
36 29
34 27
33 29
32 30
34 29
31 30
29 30
30 30
29 29
29 29
29 29
30 29
28 30
28 32
28 32
29 33
31 33
31 34
31 35
30 33
30 32
30 31
31 31
30 32
28 32
28 33
25 34
29 33
28 32
28 30
25 30
25 31
25 32
24 32
23 34
25 35
24 36
25 35
28 35
27 33
28 33
29 34
29 33
28 35
27 35
28 35
30 34
28 34
28 34
29 34
31 34
30 33
30 32
30 33
31 33
31 34
31 34
33 33
33 34
33 33
31 32
32 34
33 33
34 33
35 34
35 34
34 34
35 33
35 34
36 33
37 32
34 30
35 30
37 31
38 32
38 30
39 29
39 29
39 28
38 27
40 27
39 27
36 27
37 29
36 32
35 31
35 31
35 28
35 28
34 29
33 29
34 29
33 30
32 31
32 34
33 35
33 35
33 35
33 36
35 34
37 33
37 32
38 31
37 33
38 33
40 30
40 31
40 32
40 31
40 30
40 29
39 30
40 31
39 30
42 30
42 30
43 30
43 30
44 29
47 29
45 30
46 32
46 32
46 32
45 32
46 32
47 32
47 30
47 27
48 28
47 28
47 28
47 31
48 31
48 30
47 29
46 30
47 28
45 26
44 25
45 25
45 24
44 23
43 23
42 23
41 23
41 24
42 23
42 23
39 23
38 22
39 21
38 22
38 23
40 23
40 22
40 23
40 25
37 25
38 25
36 28
34 28
33 28
30 28
30 28
31 26
32 26
33 26
34 27
34 26
35 27
35 27
37 31
37 31
38 31
38 32
39 29
39 29
39 29
41 29
42 28
41 28
41 29
44 30
44 31
44 33
46 33
46 33
46 36
46 36
45 37
44 36
44 36
45 36
45 37
44 37
44 37
47 39
45 39
45 40
44 37
46 35
46 36
45 37
46 34
49 33
50 35
51 35
52 34
52 36
51 35
52 36
51 36
50 36
49 35
49 38
47 34
45 34
48 37
49 36
48 37
49 38
48 38
49 39
48 40
48 40
48 40
46 41
46 40
47 39
45 39
43 40
43 37
42 37
44 35
45 35
44 36
43 40
43 39
43 39
45 38
42 35
42 36
43 35
44 35
42 35
43 33
42 32
41 32
39 33
37 31
37 31
37 31
36 30
36 31
33 31
32 29
32 29
31 30
31 27
31 27
32 28
30 25
28 25
29 25
27 24
27 24
24 23
24 25
25 26
26 25
26 23
27 23
26 22
26 22
26 22
27 24
27 24
28 26
27 26
27 26
27 22
29 24
28 26
26 26
26 26
26 25
25 25
24 26
24 26
22 27
23 27
23 28
22 28
22 28
22 29
21 30
20 29
20 28
20 28
20 28
20 28
20 27
19 27
18 28
19 26
20 29
20 29
19 29
19 28
19 28
19 28
20 24
20 24
19 24
19 25
17 26
17 27
17 28
17 28
15 26
15 27
12 25
12 26
12 25
12 26
10 24
11 22
11 22
11 22
11 22
11 22
13 21
13 21
13 20
12 21
12 20
13 19
13 19
12 19
12 18
12 18
12 18
13 17
14 17
15 18
16 18
17 19
18 19
17 19
14 16
16 16
16 15
16 15
16 16
17 16
16 16
15 15
15 14
14 13
14 12
14 11
14 11
16 10
16 10
17 10
18 10
20 9
21 9
22 8
22 8
21 8
22 9
22 9
23 10
24 10
23 10
23 11
25 11
28 10
30 10
29 10
30 11
30 10
30 11
32 11
32 12
33 12
32 13
32 13
32 14
32 13
31 13
30 14
32 15
32 15
32 16
33 16
35 16
36 16
37 16
37 16
38 17
42 18
44 19
44 20
44 20
42 21
44 21
43 20
43 20
44 20
43 20
42 21
42 23
43 23
42 22
43 24
43 23
42 23
41 23
42 22
40 22
37 23
36 24
36 24
35 24
36 24
36 23
34 23
35 22
35 25
36 25
36 24
36 23
35 23
35 22
36 21
35 20
33 20
33 20
33 20
35 19
34 19
33 19
35 19
35 19
33 18
31 17
31 17
31 16
31 18
29 18
30 18
30 18
28 19
29 19
30 18
31 16
30 17
31 17
30 18
29 19
30 20
30 23
30 25
30 27
32 26
32 25
34 26
35 26
34 26
36 27
40 28
39 30
39 27
39 26
41 31
40 31
40 32
41 32
40 34
39 34
39 35
42 34
43 37
41 39
40 39
40 41
38 43
37 42
36 42
37 42
38 42
41 43
42 40
42 40
41 41
43 42
43 42
42 45
41 46
40 46
40 48
40 49
40 46
40 45
39 48
40 46
40 44
40 42
39 42
38 42
38 43
37 43
37 45
36 45
32 46
32 45
31 45
30 46
27 42
27 42
28 42
28 42
28 41
28 42
29 43
26 47
26 44
24 45
24 45
24 45
24 44
26 44
26 44
27 45
26 44
23 43
22 43
25 43
26 42
26 41
28 40
29 41
30 40
31 40
31 37
31 36
31 37
31 37
34 33
34 33
33 33
33 33
33 34
33 34
31 32
32 34
33 32
35 31
36 29
36 29
35 29
35 29
35 29
35 29
34 29
34 29
35 28
36 27
38 25
38 21
38 23
39 21
39 21
39 19
40 19
38 20
38 20
37 19
38 20
39 23
39 23
37 23
36 25
35 26
33 27
32 23
32 23
31 23
34 26
36 27
36 26
37 26
35 26
35 26
36 27
37 27
38 27
38 27
38 28
37 27
36 27
35 27
35 27
36 27
37 27
37 28
37 28
37 31
37 30
37 30
36 31
35 32
32 33
32 33
31 31
31 30
31 30
32 31
31 31
32 31
32 32
32 33
31 33
30 31
30 31
30 33
32 31
30 30
31 30
32 31
33 31
33 31
31 28
29 28
29 29
28 29
27 31
28 32
27 32
27 32
25 31
25 33
25 33
25 32
25 32
23 33
22 34
21 33
20 34
20 34
22 34
23 31
23 33
23 36
23 36
24 37
24 36
24 36
24 36
23 37
27 37
27 37
28 37
28 40
28 40
28 40
29 41
32 40
34 42
33 40
31 41
31 42
30 42
29 42
28 45
29 45
28 45
27 44
28 44
31 46
32 44
31 45
32 44
32 45
32 45
32 45
34 44
34 43
35 44
35 46
35 46
35 47
35 47
35 46
33 46
34 47
34 45
34 43
34 43
33 42
34 42
34 43
33 45
34 44
34 45
34 45
35 46
37 43
37 42
36 44
36 44
35 44
33 42
35 43
37 43
37 42
37 42
37 41
36 38
35 38
36 38
37 38
36 38
33 36
32 37
31 34
30 35
30 35
31 35
31 34
29 35
29 36
28 36
28 33
29 33
30 32
30 31
31 30
32 29
30 30
30 30
29 29
31 30
31 30
31 30
34 29
36 28
35 29
33 29
32 28
31 26
28 25
29 25
29 22
29 21
27 21
29 21
28 21
26 21
26 21
25 20
26 21
27 22
28 22
28 23
27 23
29 23
29 23
29 22
30 22
30 21
29 22
28 23
29 24
30 23
30 23
30 22
31 23
30 22
30 22
31 22
30 22
33 24
33 23
34 25
34 26
32 25
32 26
32 29
29 30
28 29
29 28
28 30
29 31
28 31
28 31
27 32
27 34
27 36
27 38
25 39
24 39
24 39
24 39
24 39
25 39
24 38
24 39
23 38
23 39
22 38
22 38
23 39
22 39
23 39
23 39
24 38
25 36
26 36
27 35
27 35
28 37
28 38
27 38
26 38
27 38
23 36
23 36
23 34
23 33
24 32
24 30
23 27
23 26
22 26
21 28
20 26
20 26
21 28
21 30
21 31
21 30
20 28
21 28
22 28
22 28
22 28
22 28
22 28
21 27
23 27
22 26
22 27
22 26
21 26
22 27
22 26
22 26
21 26
22 25
21 25
20 26
18 26
17 26
17 27
15 24
15 24
16 24
16 24
15 24
15 24
15 24
15 24
15 24
15 24
15 24
15 26
15 26
15 26
17 25
17 24
16 23
15 21
16 19
15 17
15 17
15 17
14 15
13 14
13 13
13 13
13 13
13 14
13 14
12 14
13 14
13 14
13 15
15 15
16 15
15 15
18 17
18 17
20 16
20 16
19 16
21 16
21 18
23 17
24 18
25 17
24 19
25 20
25 20
25 20
25 19
26 20
26 20
25 20
26 20
26 18
27 18
27 19
26 20
26 20
26 22
26 23
25 23
25 23
25 25
25 24
27 25
27 25
28 25
28 24
29 24
30 25
29 26
30 27
33 27
34 27
35 26
33 27
32 27
32 27
31 26
31 27
29 28
30 28
30 29
28 30
28 29
26 29
26 29
26 29
27 29
27 29
27 29
27 29
27 35
25 36
26 37
27 37
26 38
26 39
25 42
25 41
24 41
25 42
27 40
27 40
27 41
28 41
28 39
29 40
27 42
27 43
27 44
30 44
30 44
30 42
31 42
30 43
29 43
30 43
29 43
29 42
29 43
30 45
29 46
29 45
28 44
28 45
29 43
29 43
29 44
29 44
29 43
29 43
28 41
27 40
28 40
29 40
29 34
29 33
28 32
28 33
29 32
30 32
30 29
30 32
31 31
30 30
29 30
29 30
29 29
28 29
29 29
28 30
29 27
30 26
29 26
27 26
26 27
26 27
26 27
25 25
24 25
23 24
23 24
24 26
24 25
23 23
23 21
24 21
24 22
23 21
22 21
22 21
22 19
23 21
23 21
23 21
23 23
24 23
25 24
26 26
26 26
26 26
26 26
25 26
24 27
23 26
23 26
23 25
25 26
28 28
27 28
29 28
31 28
32 31
31 30
31 28
30 29
32 29
33 29
34 29
35 28
34 28
33 29
33 31
31 33
30 35
31 36
30 35
30 36
31 37
31 39
31 39
33 38
34 39
34 41
34 40
34 40
33 39
33 39
33 40
33 38
32 38
30 38
28 36
28 36
28 36
28 36
29 37
30 38
30 39
33 40
33 39
30 39
28 37
28 38
26 40
25 40
25 37
25 37
27 39
28 38
27 38
26 38
24 39
26 41
26 42
26 43
26 43
26 41
27 40
30 41
31 40
31 38
31 39
31 40
31 40
30 42
29 43
29 43
31 44
32 44
32 44
32 44
33 44
33 45
33 46
34 45
35 45
35 47
35 47
37 48
36 46
39 47
39 47
37 48
37 48
38 47
38 49
40 49
40 46
39 47
38 48
41 50
41 49
42 51
42 51
43 50
43 49
41 47
43 46
43 44
44 42
44 44
43 45
40 43
41 45
43 47
42 46
41 44
40 46
39 44
39 43
40 42
38 42
38 44
39 43
39 44
38 46
38 47
39 48
38 48
37 50
38 48
38 47
36 46
38 46
35 43
37 43
36 41
36 40
37 40
36 39
34 38
38 40
38 39
39 39
37 37
35 36
33 35
31 37
31 37
31 39
30 40
[truncated: 36,812,913 more chars]
