# Supplementary material for: The ECF sigma factor, PSPTO_1043, in Pseudomonas syringae pv. tomato DC3000 is induced by oxidative stress and regulates genes involved in oxidative stress response
Source: PLoS One. 2017 Jul 12;12(7):e0180340. doi: 10.1371/journal.pone.0180340 (PMC5507510; doi:10.1371/journal.pone.0180340)
Supplement: S3 Dataset — (GFF) [file pone.0180340.s010.gff]

NC_004578	csdeconv	misc_feature	40854	40854	3.730939	.	.	score 3.730939
NC_004578	csdeconv	misc_feature	57200	57200	4.704992	.	.	score 4.704992
NC_004578	csdeconv	misc_feature	132739	132739	5.277900	.	.	score 5.277900
NC_004578	csdeconv	misc_feature	239216	239216	6.398952	.	.	score 6.398952
NC_004578	csdeconv	misc_feature	261166	261166	4.461927	.	.	score 4.461927
NC_004578	csdeconv	misc_feature	320073	320073	5.605295	.	.	score 5.605295
NC_004578	csdeconv	misc_feature	335441	335441	3.351542	.	.	score 3.351542
NC_004578	csdeconv	misc_feature	420348	420348	5.678722	.	.	score 5.678722
NC_004578	csdeconv	misc_feature	459135	459135	36.529981	.	.	score 36.529981
NC_004578	csdeconv	misc_feature	497094	497094	5.404240	.	.	score 5.404240
NC_004578	csdeconv	misc_feature	560932	560932	20.673053	.	.	score 20.673053
NC_004578	csdeconv	misc_feature	605131	605131	5.713900	.	.	score 5.713900
NC_004578	csdeconv	misc_feature	609260	609260	4.468355	.	.	score 4.468355
NC_004578	csdeconv	misc_feature	639467	639467	6.792272	.	.	score 6.792272
NC_004578	csdeconv	misc_feature	757637	757637	6.913722	.	.	score 6.913722
NC_004578	csdeconv	misc_feature	790973	790973	22.088170	.	.	score 22.088170
NC_004578	csdeconv	misc_feature	820070	820070	4.879664	.	.	score 4.879664
NC_004578	csdeconv	misc_feature	901304	901304	3.217584	.	.	score 3.217584
NC_004578	csdeconv	misc_feature	916222	916222	23.258206	.	.	score 23.258206
NC_004578	csdeconv	misc_feature	994840	994840	6.724717	.	.	score 6.724717
NC_004578	csdeconv	misc_feature	1021466	1021466	3.663975	.	.	score 3.663975
NC_004578	csdeconv	misc_feature	1069904	1069904	47.963624	.	.	score 47.963624
NC_004578	csdeconv	misc_feature	1087081	1087081	85.284680	.	.	score 85.284680
NC_004578	csdeconv	misc_feature	1116503	1116503	5.613444	.	.	score 5.613444
NC_004578	csdeconv	misc_feature	1142685	1142685	85.419223	.	.	score 85.419223
NC_004578	csdeconv	misc_feature	1180637	1180637	6.823383	.	.	score 6.823383
NC_004578	csdeconv	misc_feature	1190269	1190269	100.799992	.	.	score 100.799992
NC_004578	csdeconv	misc_feature	1219017	1219017	4.513348	.	.	score 4.513348
NC_004578	csdeconv	misc_feature	1235620	1235620	67.290155	.	.	score 67.290155
NC_004578	csdeconv	misc_feature	1296549	1296549	4.312411	.	.	score 4.312411
NC_004578	csdeconv	misc_feature	1299767	1299767	9.868484	.	.	score 9.868484
NC_004578	csdeconv	misc_feature	1315783	1315783	3.694225	.	.	score 3.694225
NC_004578	csdeconv	misc_feature	1369311	1369311	10.442545	.	.	score 10.442545
NC_004578	csdeconv	misc_feature	1424029	1424029	3.853445	.	.	score 3.853445
NC_004578	csdeconv	misc_feature	1504173	1504173	4.300761	.	.	score 4.300761
NC_004578	csdeconv	misc_feature	1507829	1507829	2.987743	.	.	score 2.987743
NC_004578	csdeconv	misc_feature	1526702	1526702	22.307279	.	.	score 22.307279
NC_004578	csdeconv	misc_feature	1547695	1547695	4.560410	.	.	score 4.560410
NC_004578	csdeconv	misc_feature	1791020	1791020	2.975792	.	.	score 2.975792
NC_004578	csdeconv	misc_feature	1895370	1895370	3.885378	.	.	score 3.885378
NC_004578	csdeconv	misc_feature	1937120	1937120	13.179690	.	.	score 13.179690
NC_004578	csdeconv	misc_feature	1957446	1957446	12.575104	.	.	score 12.575104
NC_004578	csdeconv	misc_feature	1957177	1957177	6.171997	.	.	score 6.171997
NC_004578	csdeconv	misc_feature	1957602	1957602	5.694916	.	.	score 5.694916
NC_004578	csdeconv	misc_feature	1957273	1957273	4.838279	.	.	score 4.838279
NC_004578	csdeconv	misc_feature	2037754	2037754	4.690938	.	.	score 4.690938
NC_004578	csdeconv	misc_feature	2060666	2060666	8.235897	.	.	score 8.235897
NC_004578	csdeconv	misc_feature	2073881	2073881	2.989498	.	.	score 2.989498
NC_004578	csdeconv	misc_feature	2076796	2076796	9.052855	.	.	score 9.052855
NC_004578	csdeconv	misc_feature	2125576	2125576	10.528206	.	.	score 10.528206
NC_004578	csdeconv	misc_feature	2138730	2138730	6.943630	.	.	score 6.943630
NC_004578	csdeconv	misc_feature	2274727	2274727	16.258937	.	.	score 16.258937
NC_004578	csdeconv	misc_feature	2288373	2288373	6.780425	.	.	score 6.780425
NC_004578	csdeconv	misc_feature	2459519	2459519	4.648337	.	.	score 4.648337
NC_004578	csdeconv	misc_feature	2465301	2465301	4.622521	.	.	score 4.622521
NC_004578	csdeconv	misc_feature	2478081	2478081	4.874159	.	.	score 4.874159
NC_004578	csdeconv	misc_feature	2479522	2479522	3.569977	.	.	score 3.569977
NC_004578	csdeconv	misc_feature	2480463	2480463	7.206049	.	.	score 7.206049
NC_004578	csdeconv	misc_feature	2507311	2507311	21.648515	.	.	score 21.648515
NC_004578	csdeconv	misc_feature	2529266	2529266	24.264748	.	.	score 24.264748
NC_004578	csdeconv	misc_feature	2642798	2642798	4.766678	.	.	score 4.766678
NC_004578	csdeconv	misc_feature	2695484	2695484	22.058244	.	.	score 22.058244
NC_004578	csdeconv	misc_feature	2695582	2695582	13.401187	.	.	score 13.401187
NC_004578	csdeconv	misc_feature	2735419	2735419	3.529446	.	.	score 3.529446
NC_004578	csdeconv	misc_feature	2861613	2861613	86.941580	.	.	score 86.941580
NC_004578	csdeconv	misc_feature	2861716	2861716	3.925378	.	.	score 3.925378
NC_004578	csdeconv	misc_feature	2867815	2867815	28.186199	.	.	score 28.186199
NC_004578	csdeconv	misc_feature	2906327	2906327	5.003554	.	.	score 5.003554
NC_004578	csdeconv	misc_feature	3007938	3007938	6.728118	.	.	score 6.728118
NC_004578	csdeconv	misc_feature	3007801	3007801	3.455216	.	.	score 3.455216
NC_004578	csdeconv	misc_feature	3008816	3008816	2.801531	.	.	score 2.801531
NC_004578	csdeconv	misc_feature	3018391	3018391	10.496513	.	.	score 10.496513
NC_004578	csdeconv	misc_feature	3029195	3029195	66.079481	.	.	score 66.079481
NC_004578	csdeconv	misc_feature	3048827	3048827	63.975632	.	.	score 63.975632
NC_004578	csdeconv	misc_feature	3048665	3048665	21.773225	.	.	score 21.773225
NC_004578	csdeconv	misc_feature	3048459	3048459	19.160686	.	.	score 19.160686
NC_004578	csdeconv	misc_feature	3048759	3048759	13.334052	.	.	score 13.334052
NC_004578	csdeconv	misc_feature	3048336	3048336	10.726592	.	.	score 10.726592
NC_004578	csdeconv	misc_feature	3048573	3048573	4.938521	.	.	score 4.938521
NC_004578	csdeconv	misc_feature	3048203	3048203	3.364970	.	.	score 3.364970
NC_004578	csdeconv	misc_feature	3117305	3117305	46.418382	.	.	score 46.418382
NC_004578	csdeconv	misc_feature	3178985	3178985	4.686059	.	.	score 4.686059
NC_004578	csdeconv	misc_feature	3204128	3204128	12.445176	.	.	score 12.445176
NC_004578	csdeconv	misc_feature	3247673	3247673	35.137941	.	.	score 35.137941
NC_004578	csdeconv	misc_feature	3288463	3288463	3.354926	.	.	score 3.354926
NC_004578	csdeconv	misc_feature	3321890	3321890	3.550367	.	.	score 3.550367
NC_004578	csdeconv	misc_feature	3480850	3480850	9.305577	.	.	score 9.305577
NC_004578	csdeconv	misc_feature	3550451	3550451	3.629300	.	.	score 3.629300
NC_004578	csdeconv	misc_feature	3585187	3585187	3.552631	.	.	score 3.552631
NC_004578	csdeconv	misc_feature	3615305	3615305	5.880321	.	.	score 5.880321
NC_004578	csdeconv	misc_feature	3678323	3678323	5.536811	.	.	score 5.536811
NC_004578	csdeconv	misc_feature	3737571	3737571	5.647219	.	.	score 5.647219
NC_004578	csdeconv	misc_feature	3793065	3793065	10.891336	.	.	score 10.891336
NC_004578	csdeconv	misc_feature	3885201	3885201	3.493127	.	.	score 3.493127
NC_004578	csdeconv	misc_feature	4030963	4030963	4.090389	.	.	score 4.090389
NC_004578	csdeconv	misc_feature	4188681	4188681	6.476631	.	.	score 6.476631
NC_004578	csdeconv	misc_feature	4204893	4204893	5.090420	.	.	score 5.090420
NC_004578	csdeconv	misc_feature	4314603	4314603	12.458778	.	.	score 12.458778
NC_004578	csdeconv	misc_feature	4318829	4318829	3.043679	.	.	score 3.043679
NC_004578	csdeconv	misc_feature	4360425	4360425	101.099435	.	.	score 101.099435
NC_004578	csdeconv	misc_feature	4387373	4387373	3.325931	.	.	score 3.325931
NC_004578	csdeconv	misc_feature	4388125	4388125	4.048706	.	.	score 4.048706
NC_004578	csdeconv	misc_feature	4405990	4405990	23.144225	.	.	score 23.144225
NC_004578	csdeconv	misc_feature	4420400	4420400	4.773632	.	.	score 4.773632
NC_004578	csdeconv	misc_feature	4422294	4422294	19.282065	.	.	score 19.282065
NC_004578	csdeconv	misc_feature	4436617	4436617	7.175277	.	.	score 7.175277
NC_004578	csdeconv	misc_feature	4514672	4514672	10.281129	.	.	score 10.281129
NC_004578	csdeconv	misc_feature	4574038	4574038	4.318759	.	.	score 4.318759
NC_004578	csdeconv	misc_feature	4679229	4679229	4.460385	.	.	score 4.460385
NC_004578	csdeconv	misc_feature	4683472	4683472	3.192378	.	.	score 3.192378
NC_004578	csdeconv	misc_feature	4765248	4765248	4.556712	.	.	score 4.556712
NC_004578	csdeconv	misc_feature	4800082	4800082	5.218907	.	.	score 5.218907
NC_004578	csdeconv	misc_feature	4801464	4801464	16.441884	.	.	score 16.441884
NC_004578	csdeconv	misc_feature	4875731	4875731	20.196857	.	.	score 20.196857
NC_004578	csdeconv	misc_feature	4886489	4886489	95.325467	.	.	score 95.325467
NC_004578	csdeconv	misc_feature	4934516	4934516	9.909378	.	.	score 9.909378
NC_004578	csdeconv	misc_feature	5093270	5093270	26.776581	.	.	score 26.776581
NC_004578	csdeconv	misc_feature	5115805	5115805	60.352291	.	.	score 60.352291
NC_004578	csdeconv	misc_feature	5189546	5189546	39.874828	.	.	score 39.874828
NC_004578	csdeconv	misc_feature	5278461	5278461	7.981179	.	.	score 7.981179
NC_004578	csdeconv	misc_feature	5313927	5313927	5.338565	.	.	score 5.338565
NC_004578	csdeconv	misc_feature	5318933	5318933	4.608937	.	.	score 4.608937
NC_004578	csdeconv	misc_feature	5329069	5329069	3.410723	.	.	score 3.410723
NC_004578	csdeconv	misc_feature	5349923	5349923	4.262361	.	.	score 4.262361
NC_004578	csdeconv	misc_feature	5385696	5385696	5.364944	.	.	score 5.364944
NC_004578	csdeconv	misc_feature	5437537	5437537	4.504674	.	.	score 4.504674
NC_004578	csdeconv	misc_feature	5483418	5483418	20.918652	.	.	score 20.918652
NC_004578	csdeconv	misc_feature	5698742	5698742	4.228988	.	.	score 4.228988
NC_004578	csdeconv	misc_feature	5763443	5763443	6.207316	.	.	score 6.207316
NC_004578	csdeconv	misc_feature	6011869	6011869	12.996352	.	.	score 12.996352
NC_004578	csdeconv	misc_feature	6152357	6152357	5.370069	.	.	score 5.370069
NC_004578	csdeconv	misc_feature	6186989	6186989	7.032914	.	.	score 7.032914
NC_004578	csdeconv	misc_feature	6193839	6193839	6.714281	.	.	score 6.714281
NC_004578	csdeconv	misc_feature	6220183	6220183	4.734404	.	.	score 4.734404
NC_004578	csdeconv	misc_feature	6244401	6244401	4.030748	.	.	score 4.030748
NC_004578	csdeconv	misc_feature	6249934	6249934	12.521885	.	.	score 12.521885
NC_004578	csdeconv	misc_feature	6256664	6256664	3.871199	.	.	score 3.871199
